# Supplementary material for: Exploring the Utility of Cell-Free DNA Hydroxymethylation Profiling in Small-Cell Lung Cancer
Source: Int J Mol Sci. 2026 May 15;27(10):4407. doi: 10.3390/ijms27104407 (PMC13207598; doi:10.3390/ijms27104407)
Supplement: Supplementary file 1 [file ijms-27-04407-s001.zip]

Archive with 4 entries (4 files):
- supplemental_figs_tables_final_14MAY2026.pdf
- Table S1_GO-BP results for SCLC vs NCC.csv
- Table S2_5hmC and RNA-seq results per gene.csv
- Table S3_GO-BP results for ES vs LS SCLC.csv
