# Supplementary material for: Exploring the Utility of Cell-Free DNA Hydroxymethylation Profiling in Small-Cell Lung Cancer
Source: Int J Mol Sci. 2026 May 15;27(10):4407. doi: 10.3390/ijms27104407 (PMC13207598; doi:10.3390/ijms27104407)
Supplement: Supplementary file 1 [file ijms-27-04407-s001.zip › Table S1_GO-BP results for SCLC vs NCC.csv]

pathway	pval	padj	log2err	ES	NES	size	leadingEdge
GOBP_SYNAPSE_ORGANIZATION	4.04E-25	1.60E-21	1.303093151	0.433123541	1.946751775	444	KIRREL3,DRD2,EPHB1,FARP1,AGO2,SYBU,SDK2,PTPRT,ROR2,NRCAM,DISC1,LINGO2,STAU2,DSCAM,SEZ6,TMEM108,NPTX1,NTNG2,SDK1,LZTS1,GABRG3,CDH2,DOCK10,PTPRF,LMX1A,GNPAT,C1QL2,APP,AKT1,PTPRD,POTEI,ERBB4,COL4A1,LRTM2,LRFN5,NFATC4,IGSF21,NRP2,SPTBN2,FRRS1L,GRIN2B,CACNA2D2,RELN,FLRT3,ASAP1,GRIA1,C1QL1,CACNB4,SRGAP2,DOCK1,SEZ6L,LRFN2,EPHA4,SLIT1,PCLO,FLRT2,ARHGAP39,PPFIA4,SORT1,SIX4,SRCIN1,ERC1,CNTN4,BAIAP2,PTPRO,E…
GOBP_AXON_DEVELOPMENT	1.11E-23	2.20E-20	1.262739885	0.42375769	1.91120918	474	DSCAML1,NKX2-8,DRD2,DCC,EPHB1,FOXG1,TRIO,BCL11B,ECE1,PLEKHG4B,LHX2,PLXNA2,NRCAM,DISC1,NIBAN2,DSCAM,JAK2,PTK2,BCL2,LIMK1,TBC1D24,NPTX1,NTNG2,VAX2,PLXNA1,GLI2,FEZF2,PTCH1,NRXN3,BOC,PTPRF,LMX1A,PTPRM,DRAXIN,KALRN,APP,SEMA5B,MAP2,UNC5D,DPYSL5,NEUROD1,POTEI,RTN4RL1,ARHGEF25,NCAM1,LRTM2,NKX2-1,MAP6,ARHGAP35,NRP2,KIAA0319,CHL1,SEMA6D,RELN,LHX3,NMNAT2,FLRT3,EDN2,MAP3K13,TNFRSF21,RTN4,SEMA3D,CHN1,ITGA4,KI…
GOBP_NEURON_PROJECTION_GUIDANCE	2.74E-19	3.62E-16	1.133089932	0.488886365	2.123777356	218	DSCAML1,DCC,EPHB1,FOXG1,TRIO,BCL11B,ECE1,PLEKHG4B,LHX2,NRCAM,NIBAN2,DSCAM,PTK2,PLXNA1,GLI2,FEZF2,PTCH1,NRXN3,BOC,LMX1A,PTPRM,DRAXIN,KALRN,APP,SEMA5B,UNC5D,DPYSL5,ARHGEF25,NCAM1,LRTM2,NKX2-1,ARHGAP35,NRP2,CHL1,SEMA6D,RELN,LHX3,FLRT3,SEMA3D,CHN1,KIF5C,EPHA4,SLIT1,FLRT2,EPHA8,SLIT2,VANGL2,CNTN4,PTPRO,EPHB2,TUBB3,KLF7,EPHA5,UNC5A,CDH4,NFASC,CNTN2,EXT1,EFNA5,EPHA10,EPHA7,VASP,DLX5,NRXN1,ROBO1,GDNF,SMA…
GOBP_FOREBRAIN_DEVELOPMENT	4.89E-16	4.85E-13	1.027669871	0.403394123	1.801149576	380	SLC6A3,KIRREL3,DRD2,FOXG1,TRAPPC9,FOXP2,BCL11B,ID4,PROX1,LHX2,DISC1,SOX1,TMEM108,ATP2B4,VAX2,NR2F2,PLXNA1,GLI2,FEZF2,PHACTR1,CCDC85C,FGFR1,DMRTA2,CDH2,LMX1A,TACC2,DRAXIN,APP,KCNC1,BTBD3,TOX,SKI,RAX,NEUROD1,RTN4RL1,ERBB4,NKX2-1,CNTNAP2,POMGNT1,ARHGAP35,NRP2,SLC1A2,RELN,LHX3,SCN2A,PAX5,INHBB,CHD7,GRIA1,TACC1,CHD5,SRC,SRGAP2,RTN4,PLCB1,SLIT1,TSKU,HAP1,SIX3,SLIT2,EPHB2,ZMIZ1,WNT4,EPHA5,CDON,OTP,EXT1,…
GOBP_SYNAPSE_ASSEMBLY	2.21E-14	1.46E-11	0.975994683	0.468750808	2.016853171	181	KIRREL3,DRD2,EPHB1,FARP1,SDK2,NRCAM,LINGO2,STAU2,DSCAM,NPTX1,NTNG2,SDK1,LZTS1,GABRG3,CDH2,GNPAT,C1QL2,APP,PTPRD,ERBB4,LRTM2,LRFN5,SPTBN2,RELN,FLRT3,GRIA1,SRGAP2,DOCK1,SLIT1,PCLO,FLRT2,SIX4,EPHB2,ADGRB3,PLXND1,SYNDIG1,SIX1,CDH9,CLSTN2,ST8SIA2,EFNA5,EPHA7,DRD1,NRXN1,ADGRF1,ASIC2,SDCBP,ROBO2,NEGR1,MAP1B,SNAP25,POU4F1,NLGN1,SLITRK1,PTK2B,EPHB3,SEMA4D,CLSTN1,NPAS4,WNT3A,GABRB3,MDGA1,LRP4,DNER,CDH1,NTR…
GOBP_REGULATION_OF_SYNAPSE_STRUCTURE_OR_ACTIVITY	2.01E-14	1.46E-11	0.975994683	0.440041764	1.917942973	232	DRD2,EPHB1,FARP1,AGO2,SYBU,PTPRT,ROR2,NRCAM,DISC1,LINGO2,STAU2,NTNG2,LZTS1,CDH2,C1QL2,APP,AKT1,PTPRD,LRTM2,LRFN5,NFATC4,NRP2,GRIN2B,RELN,FLRT3,ASAP1,C1QL1,DOCK1,LRFN2,EPHA4,SLIT1,FLRT2,SIX4,SRCIN1,BAIAP2,PTPRO,EPHB2,ABHD17C,ADGRB3,TANC1,SYNDIG1,TIAM1,SIX1,CDH8,ZNF804A,GPR158,CLSTN2,ST8SIA2,ARHGAP33,EFNA5,EPHA7,NRXN1,KIF1A,ASIC2,ROBO2,SLC17A6,NEGR1,PPFIA2,SNAP25,LZTS3,GRID1,CTNNA2,NLGN1,SLITRK1,PT…
GOBP_SENSORY_SYSTEM_DEVELOPMENT	1.25E-13	7.07E-11	0.943632225	0.385004093	1.719211089	381	TFAP2A,SLC6A3,DRD2,EPHB1,DLL1,FAT3,BCL11B,MYO7A,PROX1,LHX2,SDK2,FBN2,LPCAT1,STAU2,DSCAM,BCL2,SOX1,ATP2B4,VAX2,SDK1,OSR2,PBX3,ADAMTS18,SOX11,NPHP4,PTPRM,SKI,SMOC1,RAX,CACNA1C,CELF4,NEUROD1,SOX4,BFSP2,IFT122,COL4A1,MEGF11,ARHGAP35,CRYAB,TMEM132E,CHD7,FAT1,TSKU,GRHL2,SIX3,LAMA1,EPHB2,FZR1,TFAP2B,GNGT1,PHACTR4,BFSP1,PRICKLE1,RHOJ,CDON,RP1L1,PRDM1,TENM3,ATP8A2,MTNR1B,FOXN4,CRB2,WNT16,MYOM1,RARA,SIPA1L…
GOBP_CELL_JUNCTION_ASSEMBLY	2.07E-13	1.03E-10	0.943632225	0.378188765	1.694002686	411	KIRREL3,DRD2,EPHB1,CDH22,PRKCH,FARP1,F11R,TBCD,RAPGEF1,SDK2,NRCAM,LINGO2,STAU2,DSCAM,PTK2,BCL2,NPTX1,NTNG2,SDK1,LZTS1,GABRG3,CDH2,IRX3,BCR,NPHP4,SMAD7,GNPAT,C1QL2,PRKCA,APP,PHLDB2,FSCN1,CDH13,JUP,PTPRD,ERBB4,CDH7,CLDN1,ACE,LRTM2,ANK2,LRFN5,CNTNAP2,SPTBN2,ZNF703,RELN,CLDN14,FLRT3,GRIA1,COL16A1,PTPRK,SRC,SRGAP2,DOCK1,SLIT1,PCLO,FLRT2,FBF1,GRHL2,PATJ,SIX4,PTPRO,EPHB2,ADGRB3,PLXND1,WNT4,SYNDIG1,CDH4,…
GOBP_EMBRYONIC_ORGAN_DEVELOPMENT	3.57E-13	1.57E-10	0.932595211	0.371905397	1.669089644	430	DSCAML1,TFAP2A,DLL1,HLX,FOXG1,SATB2,MYO7A,HOXD3,ECE1,PROX1,HOXD10,FBN2,CHST11,HOXA7,OVOL2,CCDC39,VAX2,NR2F2,OSR2,PBX3,GLI2,ATP6V1B1,PTCH1,STK3,FGFR1,SIX2,SOX11,BCR,EYA1,VASH1,LRIG3,KCNQ1,AKT1,NEUROD1,ST14,IFT122,TTC39C,MICAL2,KRT8,PAX5,HOXA11,CHD7,LHFPL5,TFEB,ALX1,GRHL2,HOXC9,HOXC4,SIX3,SIX4,VANGL2,EPHB2,HOXC11,TBX1,PPIL1,ESRRB,PHACTR4,VASH2,PRICKLE1,SIX1,SH2B3,FZD2,SCRIB,MYO3B,PRDM1,ATP8A2,FOXN4…
GOBP_TELENCEPHALON_DEVELOPMENT	5.26E-13	2.08E-10	0.921426003	0.417215478	1.83151737	260	KIRREL3,DRD2,FOXG1,TRAPPC9,FOXP2,BCL11B,ID4,PROX1,LHX2,DISC1,TMEM108,ATP2B4,FEZF2,PHACTR1,CCDC85C,DMRTA2,CDH2,LMX1A,TACC2,DRAXIN,KCNC1,BTBD3,SKI,NEUROD1,RTN4RL1,ERBB4,NKX2-1,CNTNAP2,POMGNT1,SLC1A2,RELN,SCN2A,PAX5,CHD7,GRIA1,TACC1,SRGAP2,RTN4,PLCB1,SLIT1,TSKU,SIX3,SLIT2,EPHB2,ZMIZ1,EPHA5,CDON,EXT1,FXR1,FOXB1,WDR89,SYNE2,DLX5,DRD1,ROBO1,CORO1C,EMX2,RARA,SUN1,ROBO2,FUT1,DAB1,PAX6,AQP1,DNAH5,PLXNA4,P…
GOBP_REGULATION_OF_NERVOUS_SYSTEM_DEVELOPMENT	6.14E-13	2.08E-10	0.921426003	0.373077773	1.673501355	420	NKX2-2,DRD2,DCC,EPHB1,DLL1,FOXG1,PRKCH,ID4,TENM4,SS18L1,PROX1,LHX2,PLXNA2,DISC1,LINGO2,STAU2,DSCAM,LPIN1,LIMK1,TBC1D24,PLXNA1,FEZF2,LIN28A,DMRTA2,SOX11,DRAXIN,MAP2,AKT1,SKI,PTPRD,DPYSL5,ACE,LRTM2,NFATC4,MAP6,KIAA0319,RELN,FLRT3,SYT4,CHD7,MAP3K13,TNFRSF21,RTN4,EPHA4,SLIT1,FLRT2,TPPP,BRINP1,HAP1,ISLR2,SLIT2,BAIAP2,EPHB2,ADGRB3,PLXND1,TTBK1,SYNDIG1,CDH4,TIAM1,CDON,TP73,OTP,CLSTN2,FXR1,ST8SIA2,CRABP2…
GOBP_REGULATION_OF_NEURON_PROJECTION_DEVELOPMENT	6.29E-13	2.08E-10	0.921426003	0.373267141	1.672642107	415	DCC,CRMP1,CBFA2T2,FAT3,SS18L1,RAPGEF1,PLXNA2,ROR2,NRCAM,DISC1,STAU2,DSCAM,SEZ6,LIMK1,TBC1D24,NTNG2,PLXNA1,FEZF2,LZTS1,FGFR1,PTPRF,SPOCK1,DRAXIN,FKBP4,MAP2,AKT1,TOX,PTPRD,DPYSL5,RTN4RL1,VLDLR,NFATC4,MAP6,ARHGAP35,KIAA0319,RELN,PRKD1,MAP3K13,RTN4,CHN1,EPHA4,SLIT1,DDR1,DDR2,TSKU,ISLR2,SLIT2,SRCIN1,BAIAP2,PTPRO,EPHB2,ADGRB3,PLXND1,SKOR2,CDH4,TIAM1,CNR1,ZNF804A,CRABP2,MAPT,TENM3,ATP8A2,ARHGAP33,MIR210…
GOBP_RENAL_SYSTEM_DEVELOPMENT	1.15E-12	3.50E-10	0.910119735	0.397471299	1.756369251	314	TFAP2A,KIRREL3,DLL1,PROX1,ADAMTS16,BCL2,IRX2,ANGPT1,OSR2,GLI2,EPCAM,PTCH1,LIN28A,FGFR1,IRX3,SIX2,SOX11,EYA1,SMAD7,ASS1,DACT2,BMPER,ERBB4,SOX4,COL4A1,ACE,MTSS1,TRAF3IP1,SULF1,BCL2L11,HOXA11,CER1,BASP1,EPHA4,KLF15,SIX4,IRX1,SLIT2,VANGL2,KLHL3,PTPRO,HOXC11,TFAP2B,PLXND1,WNT4,HOXD11,PRICKLE1,FMN1,SIX1,TP73,EXT1,PRDM1,EPHA7,SIM1,CFLAR,EMX2,NPHS1,GDNF,RARA,SMAD4,WDPCP,ROBO2,NFIA,AQP1,FOXC1,CASP9,PYGO1,…
GOBP_PATTERN_SPECIFICATION_PROCESS	2.24E-12	6.36E-10	0.898671232	0.367023218	1.647814184	437	DSCAML1,NKX2-2,HHEX,DLL1,FOXG1,SATB2,HOXD3,HOXD10,TP63,LHX2,PLXNA2,SOX1,HOXA7,OVOL2,IRX2,TBXT,CCDC39,RNF220,VAX2,NR2F2,AXIN2,PBX3,GLI2,FEZF2,PTCH1,FGFR1,DMRTA2,IRX3,SIX2,DRC1,GREM2,EYA1,SSBP3,HOXC6,SKI,RAX,HOXD8,NEUROD1,ERBB4,IFT122,HOXD13,RIPPLY3,MICAL2,NKX2-1,DBX1,NRP2,RELN,LHX3,HOXA11,CER1,BASP1,CFC1B,DMRT2,HOXC9,CELSR2,HOXC4,SIX3,IRX1,VANGL2,HOXC11,TBX1,HOXD11,PRICKLE1,SIX1,CDON,EXT1,CFC1,FOX…
GOBP_SENSORY_ORGAN_MORPHOGENESIS	4.99E-12	1.32E-09	0.887074988	0.40711376	1.78730105	262	TFAP2A,EPHB1,DLL1,FOXG1,FAT3,MYO7A,PROX1,SDK2,FBN2,STAU2,DSCAM,BCL2,SOX1,VAX2,SDK1,OSR2,ATP6V1B1,FGFR1,SIX2,SOX11,BCR,EYA1,LRIG3,PTPRM,KCNQ1,SKI,SOX4,IFT122,TTC39C,MEGF11,CHD7,LHFPL5,FAT1,TSKU,SIX3,SIX4,EPHB2,TBX1,TFAP2B,GNGT1,PHACTR4,SIX1,FZD2,SCRIB,CDON,MYO3B,PRDM1,TENM3,ATP8A2,FOXN4,TSHZ1,CRB2,DLX5,WNT16,PRRX1,MAFB,RPL38,WDPCP,PTF1A,SOBP,PAX6,AQP1,MYO3A,WNT9A,BMP7,EFEMP1,ZHX2,TBX2,GSC,PROM1,CO…
GOBP_DENDRITE_DEVELOPMENT	6.18E-12	1.53E-09	0.887074988	0.422490534	1.836026754	219	DCC,EPHB1,FARP1,FAT3,SS18L1,DISC1,STAU2,DSCAM,SEZ6,TBC1D24,DCDC2,SDK1,FEZF2,PHACTR1,LZTS1,DOCK10,APP,MAP2,BTBD3,PTPRD,DPYSL5,VLDLR,NFATC4,MAP6,KIAA0319,RELN,ASAP1,SULT4A1,SRGAP2,RERE,EPHA4,GPR37,CELSR2,SRCIN1,BAIAP2,EPHB2,ADGRB3,KLF7,SKOR2,TIAM1,PRICKLE1,ARHGAP33,DCLK1,CTNND2,NEDD4L,KIF1A,CAMK1D,PACSIN1,MARK1,COBL,DAB1,PPFIA2,MAP1B,LZTS3,CARM1,ELAVL4,BMP7,CTNNA2,HECW2,NLGN1,CSMD3,EPHB3,GSK3B,PAK4…
GOBP_APPENDAGE_MORPHOGENESIS	1.48E-11	3.46E-09	0.863415392	0.473502546	2.002853449	142	TFAP2A,ECE1,HOXD10,TP63,PLXNA2,FBN2,CHST11,GNA12,OSR2,PTCH1,FGFR1,ERRFI1,SKI,CACNA1C,IFT122,HOXD13,EVX2,BCL2L11,HOXA11,CHD7,GRHL2,HOXC11,TFAP2B,CREBBP,PRICKLE1,FMN1,EXT1,CRABP2,PITX1,DLX5,PRRX1,SMAD4,WDPCP,NFIA,MAP3K20,TBX5,BMP7,WNT3,ALX4,TGFB2,SP9,TBX2,HOXA13,PBX1,ASPH,SEMA3C,PCSK5,HOXD9,SOX9,LRP4,SALL1,ZNF219,FLVCR1,HOXA10,LMBR1,OSR1,FGFR2,FGF9,MBNL1,LRP5,ZBTB16,RDH10,LARGE1,CIBAR1,AFF3,RARB,DL…
GOBP_EMBRYONIC_ORGAN_MORPHOGENESIS	4.00E-11	8.35E-09	0.851339057	0.392713442	1.728097657	280	DSCAML1,TFAP2A,DLL1,HLX,FOXG1,SATB2,MYO7A,HOXD3,PROX1,HOXD10,FBN2,CHST11,HOXA7,OVOL2,CCDC39,VAX2,OSR2,ATP6V1B1,FGFR1,SIX2,SOX11,BCR,EYA1,LRIG3,KCNQ1,NEUROD1,TTC39C,MICAL2,PAX5,HOXA11,CHD7,LHFPL5,ALX1,GRHL2,HOXC9,HOXC4,SIX3,SIX4,VANGL2,EPHB2,HOXC11,TBX1,PHACTR4,SIX1,FZD2,SCRIB,MYO3B,ATP8A2,FOXN4,TSHZ1,CRB2,DLX5,WNT16,PRRX1,MAFB,RPL38,WDPCP,SOBP,PAX6,MYO3A,BMP7,FOLR1,PCGF2,EFEMP1,ALX4,TBX2,ID2,GSC,…
GOBP_REGULATION_OF_TRANS_SYNAPTIC_SIGNALING	3.90E-11	8.35E-09	0.851339057	0.353795722	1.592008769	455	DRD2,DCC,EPHB1,GRIK5,TRIO,CACNA1A,SYBU,ROR2,RIMS4,DISC1,STAU2,NMU,JAK2,GRM4,TMEM108,SYT7,TBC1D24,NTF3,NTNG2,LZTS1,GRIK3,BTBD9,NPS,PLCG1,BCR,NALCN,OTOF,PRKCE,SYT1,GRM8,GRIK2,APP,PTPRD,CELF4,ITPR3,ACE,NSG1,GRIK4,NFATC4,FRRS1L,GRIN2B,CACNA2D2,RELN,PRKAR2B,SYT4,GRIA1,CACNB4,RTN4,DLGAP4,LRFN2,PLCB1,EPHA4,ADORA1,STX1A,SLC38A1,HAP1,ERC1,CNTN4,APBA2,BAIAP2,EPHB2,HIP1,RIMS3,CACNA1B,CNR1,GPR158,CLSTN2,FXR1…
GOBP_SKELETAL_SYSTEM_DEVELOPMENT	4.39E-11	8.71E-09	0.851339057	0.349519196	1.578423213	498	DSCAML1,TFAP2A,NFATC2,SATB2,HOXD3,FOXN3,HOXD10,TP63,FBN2,CHST11,HOXA7,OSR2,AXIN2,GLI2,FGFR1,CBS,SIX2,SOX11,ERRFI1,EYA1,SMAD7,HOXC6,SKI,HOXD8,HOXD13,PAPPA2,HOXD1,XYLT1,SULF1,PAX5,HOXA11,CHD7,SRC,CER1,ANKH,DDR2,TSKU,ALX1,GRHL2,DMRT2,HOXC9,HOXC4,SIX4,BARX2,HOXC11,TBX1,BBX,SOX5,FMN1,SIX1,SLC39A14,PDGFC,EXT1,RUNX1,PITX1,PTHLH,DLX5,DHRS3,SIGLEC15,NAB2,PRRX1,RARA,RPL38,COL13A1,JAG2,NFIA,CACNA1S,OPTC,FOX…
GOBP_APPENDAGE_DEVELOPMENT	5.02E-11	9.48E-09	0.851339057	0.440070621	1.889656199	177	TFAP2A,ECE1,HOXD10,TP63,PLXNA2,FBN2,CHST11,GNA12,OSR2,PTCH1,FGFR1,ERRFI1,SKI,SMOC1,RAX,CACNA1C,IFT122,HOXD13,EVX2,BCL2L11,HOXA11,CHD7,GRHL2,HOXC11,TFAP2B,CREBBP,PRICKLE1,FMN1,EXT1,CRABP2,PITX1,DLX5,PRRX1,RARA,SMAD4,WDPCP,NFIA,MAP3K20,TBX5,B4GALNT1,IFT80,BMP7,WNT3,ALX4,TGFB2,SP9,TBX2,HOXA13,PBX1,KRT84,ASPH,SEMA3C,PCSK5,HOXD9,SOX9,LRP4,SALL1,ZNF219,FLVCR1,IRF6,HOXA10,ITGB4,FERMT2,LMBR1,OSR1,FGFR2,F…
GOBP_SKELETAL_SYSTEM_MORPHOGENESIS	5.41E-11	9.76E-09	0.851339057	0.410018148	1.78160581	220	DSCAML1,TFAP2A,SATB2,HOXD3,FOXN3,HOXD10,FBN2,CHST11,HOXA7,OSR2,AXIN2,FGFR1,CBS,SIX2,SOX11,EYA1,SKI,HOXD8,PAPPA2,PAX5,HOXA11,CER1,TSKU,ALX1,GRHL2,HOXC9,HOXC4,SIX4,BARX2,HOXC11,TBX1,SOX5,FMN1,SIX1,EXT1,DLX5,DHRS3,NAB2,PRRX1,RARA,COL13A1,FOXC1,NAB1,TRPV4,IFT80,BMP7,PCGF2,BMP6,ALX4,WWOX,HOXC8,SFRP1,GSC,SP5,SOX6,RIPPLY2,HOXD9,SOX9,NEUROG1,FLVCR1,DLX2,ACTN3,TBX15,RFLNA,MEF2D,OSR1,FGFR2,ALPL,EXT2,LRP5,M…
GOBP_CELL_FATE_COMMITMENT	1.01E-10	1.74E-08	0.839088936	0.392962216	1.725703293	267	DSCAML1,NKX2-2,DLL1,FOXG1,BCL11B,EYA2,TENM4,PROX1,HOXD10,BCL2,SOX1,TBXT,MNX1,NR2F2,ONECUT2,GLI2,FEZF2,PTCH1,SPDEF,FGFR1,EBF2,DMRTA2,SIX2,EYA1,TOX,ESRP1,NEUROD1,ERBB4,NKX2-1,SOX13,DBX1,LHX3,MYT1L,HOXA11,TBX1,BHLHE23,WNT4,SOX5,SIX1,CDON,EXT1,PITX1,PRDM1,FOXN4,MBD3,WNT16,TCF7L2,PRRX1,RARA,SMAD4,DMRT3,JAG2,NFIA,PTF1A,PAX6,TBX5,WNT9A,STAT6,POU4F1,JAK1,WNT3,SFRP1,TBX2,ID2,GSC,HOXA13,TEAD4,WNT3A,SOX6,TB…
GOBP_KIDNEY_EPITHELIUM_DEVELOPMENT	1.15E-10	1.89E-08	0.839088936	0.456255936	1.932189237	145	DLL1,ADAMTS16,BCL2,IRX2,EPCAM,PTCH1,FGFR1,IRX3,SIX2,EYA1,SMAD7,BMPER,MTSS1,HOXA11,CER1,BASP1,EPHA4,KLF15,SIX4,IRX1,SLIT2,KLHL3,PTPRO,TFAP2B,WNT4,HOXD11,FMN1,SIX1,EXT1,EPHA7,SIM1,NPHS1,GDNF,RARA,SMAD4,ROBO2,AQP1,FOXC1,MAGI2,FOXJ1,BMP7,CRLF1,KANK2,SFRP1,ASXL1,PROM1,PBX1,PODXL,SOX9,JAG1,SALL1,HES1,EFNB2,CTNNBIP1,MYO1E,OSR1,FGFR2,AHI1,AGT,CD34,PKD1,RARB,IQGAP1,TGFB1,VEGFA,SMAD3,KIF26B,SDC1,DLG1,FGF8,…
GOBP_NEURON_MIGRATION	2.54E-10	3.60E-08	0.814035838	0.433730778	1.860324492	174	KIRREL3,DRD2,DCC,FOXG1,FAT3,SATB2,NRCAM,DISC1,CELSR1,SOX1,TBC1D24,NTNG2,DCDC2,NR2F2,PLXNA1,FEZF2,PHACTR1,FGFR1,SPOCK1,ASTN2,UNC5D,ASTN1,NKX2-1,NAV1,NRP2,KIAA0319,CHL1,RELN,SRGAP2,FLRT2,CELSR2,ZMIZ1,DCLK1,DRD1,EMX2,MARK1,DAB1,ALKBH1,PAX6,MAP1B,POU4F1,GAS6,CTNNA2,SEMA3E,AUTS2,CEP85L,MDGA1,KIF26A,ADGRG1,BARHL2,DNER,NTRK2,TUBB2B,NTNG1,VRK1,FEZF1,ADGRL3,APBB2,NSMF,LARGE1,NRG3,EVX1,TRIM46,SOX14,BARHL1,…
GOBP_DEVELOPMENTAL_GROWTH_INVOLVED_IN_MORPHOGENESIS	2.38E-10	3.60E-08	0.814035838	0.413030098	1.794003825	212	DCC,SLC23A2,LHX2,SH3GL2,NRCAM,DISC1,DSCAM,LIMK1,TMEM108,PLXNA1,SYT1,DRAXIN,APP,SEMA5B,MAP2,HOXD13,NRP2,KIAA0319,FLRT3,SYT4,EDN2,MAP3K13,RTN4,ITGA4,TSC22D4,SLIT1,DDR1,SIX4,ISLR2,SLIT2,CDH4,TIAM1,PRICKLE1,CPNE5,FMN1,SIX1,EXT1,ST8SIA2,CRABP2,MAPT,EFNA5,DCLK1,EPHA7,NEDD4L,MACF1,COBL,MAP1B,OLFM1,RAPH1,MAGI2,PLXNA4,WNT3,WASF1,GSK3B,ABL1,SFRP1,TBX2,SEMA4D,SEMA5A,WNT3A,DNM2,AUTS2,SOX9,IMPACT,SALL1,BARHL2…
GOBP_EAR_DEVELOPMENT	2.54E-10	3.60E-08	0.814035838	0.410043771	1.780485287	213	TFAP2A,DLL1,FOXG1,MYO7A,ECE1,PROX1,BCL2,KCNK3,OSR2,ATP6V1B1,FGFR1,SIX2,BCR,EYA1,LRIG3,KCNQ1,ATP8B1,ESRP1,USH2A,BMPER,NEUROD1,TTC39C,LHX3,BCL2L11,CHD7,LHFPL5,MYCL,EPHA4,DDR1,TSKU,SIX4,EPHB2,TBX1,ESRRB,SIX1,FZD2,SCRIB,MYO3B,CECR2,ATP8A2,TSHZ1,DLX5,PRRX1,EYA4,MAFB,RPL38,WDPCP,JAG2,SOBP,MAPKAPK2,MYO3A,TGFB2,TBX2,GSC,HOXA13,WNT3A,TMC1,ALDH1A3,USH1C,SOX9,JAG1,MYO6,HES1,NEUROG1,GRHL3,OSR1,FGFR2,AHI1,FGF…
GOBP_MORPHOGENESIS_OF_AN_EPITHELIUM	2.46E-10	3.60E-08	0.814035838	0.346544274	1.562092357	467	TFAP2A,DLL1,ID4,PROX1,TP63,LHX2,ADAMTS16,CELSR1,BCL2,OVOL2,IRX2,CCDC39,IGFBP5,PLXNA1,AJAP1,MET,GLI2,PTCH1,STK3,FGFR1,IRX3,SIX2,SOX11,EYA1,ASTN2,PHLDB2,SKI,ERBB4,ST14,IFT122,HOXD13,COL4A1,MTSS1,TRAF3IP1,MICAL2,NKX2-1,NFATC4,ARHGAP35,SULF1,FLRT3,HOXA11,FAT1,SRC,EPHA4,RIPK4,DDR1,GRHL2,CSMD1,SIX4,IRX1,SLIT2,LAMA1,VANGL2,KLHL3,CTSZ,PLXND1,PHACTR4,WNT4,HOXD11,PRICKLE1,KRT6A,FMN1,SIX1,FZD2,SCRIB,EXT1,CE…
GOBP_DENDRITE_MORPHOGENESIS	3.05E-10	4.17E-08	0.814035838	0.469185401	1.972677389	130	EPHB1,FARP1,SS18L1,STAU2,DSCAM,TBC1D24,DCDC2,PHACTR1,LZTS1,DOCK10,MAP2,BTBD3,PTPRD,DPYSL5,VLDLR,NFATC4,MAP6,RELN,SULT4A1,RERE,EPHA4,CELSR2,SRCIN1,BAIAP2,EPHB2,ADGRB3,KLF7,SKOR2,TIAM1,ARHGAP33,DCLK1,CTNND2,NEDD4L,KIF1A,PPFIA2,LZTS3,ELAVL4,CTNNA2,HECW2,NLGN1,EPHB3,GSK3B,SEMA4D,LRP4,TPBG,DTNBP1,PICALM,NSMF,MAPK8IP2,SIPA1L1,CHRNA7,ARHGAP44,FBXW8,SLC11A2,TNIK,DIP2A,TANC2,ANKRD27,STK11,PREX2,PTN,FYN,SE…
GOBP_REGULATION_OF_DEVELOPMENTAL_GROWTH	3.37E-10	4.45E-08	0.814035838	0.38528895	1.694548873	278	SLC6A3,DRD2,DCC,DLL1,HLX,SLC23A2,PROX1,NRCAM,DISC1,DSCAM,BCL2,LIMK1,CTDP1,PTCH1,STK3,FGFR1,STAT5A,SMAD7,SYT1,DRAXIN,APP,MAP2,AKT1,ERBB4,KIAA0319,CACNA2D2,BCL2L11,SYT4,CHD7,MAP3K13,RTN4,BASP1,PLCB1,SLIT1,SIX4,ISLR2,STC2,CDH4,INSR,CPNE5,SIX1,TP73,RUNX1,CRABP2,MAPT,ATP8A2,STAT5B,EFNA5,EPHA7,DUSP10,NEDD4L,MACF1,AGR2,TGFBR3,TBX5,MAP1B,FOXC1,OLFM1,PLXNA4,WNT3,GSK3B,ABL1,TBX2,SEMA4D,SEMA5A,WNT3A,WWC2,DN…
GOBP_CENTRAL_NERVOUS_SYSTEM_NEURON_DIFFERENTIATION	4.23E-10	5.42E-08	0.814035838	0.431673145	1.8454725	167	NKX2-2,DRD2,DCC,EPHB1,FOXG1,BCL11B,ID4,PROX1,HOXD10,DISC1,AGBL4,SOX1,MNX1,PLXNA1,PHOX2A,GLI2,FEZF2,PTCH1,LMX1A,SPOCK1,DRAXIN,MAP2,TOX,NKX2-1,DBX1,ARHGAP35,NRP2,LHX3,RORA,CHD5,EPHA4,TSKU,BRINP1,SLIT2,EPHB2,ZMIZ1,BRINP2,SKOR2,OTP,MAPT,FAIM2,FOXN4,DCLK1,DRD1,DMRT3,PAX6,SLC4A10,POU4F1,PLXNA4,ELAVL4,NOVA2,EPHB3,SEMA3E,WNT3A,MDGA1,NFIB,HES1,DLX2,NTRK2,B4GALT6,FGFR2,SCN1B,CDH11,GDF7,ISL2,GIGYF2,BRINP3,C…
GOBP_PALLIUM_DEVELOPMENT	4.39E-10	5.45E-08	0.814035838	0.426530448	1.833758741	178	KIRREL3,FOXG1,TRAPPC9,FOXP2,ID4,PROX1,LHX2,DISC1,TMEM108,ATP2B4,FEZF2,PHACTR1,CCDC85C,DMRTA2,CDH2,LMX1A,TACC2,BTBD3,NEUROD1,NKX2-1,CNTNAP2,POMGNT1,RELN,SCN2A,PAX5,GRIA1,TACC1,SRGAP2,RTN4,PLCB1,TSKU,SLIT2,ZMIZ1,EPHA5,CDON,FXR1,SYNE2,DRD1,ROBO1,EMX2,RARA,SUN1,DAB1,PAX6,POMT2,GSK3B,CCDC141,LAMB1,WNT3A,MDGA1,EIF2B5,KIF26A,ADGRG1,IGF1R,EGFR,PPP1R9B,DLX2,NTRK2,POU3F2,TUBB2B,NF2,PHLPP2,LARGE1,HTR6,SRD5A…
GOBP_AMEBOIDAL_TYPE_CELL_MIGRATION	5.18E-10	6.23E-08	0.801215575	0.348644893	1.564799766	426	AGO2,PROX1,PTK2,OVOL2,ANGPT1,GNA12,PDCD6,ATP2B4,EPB41L4B,NR2F2,MET,FGFR1,CDH2,STAT5A,PLCG1,VASH1,PRKCE,APOH,PRKCA,PTPRM,SEMA5B,AMOTL2,AKT1,CDH13,JUP,CCBE1,PIK3R3,BMPER,SCG2,ERBB4,NRP2,ADGRA2,SEMA6D,EDN2,CD40,PRKD1,SRC,SRGAP2,DOCK1,RTN4,CER1,PLEKHG5,SEMA3D,ITGA4,DDR2,NR4A1,RIN2,APOA1,CARD10,SLIT2,TMEM201,TBX1,PLXND1,SMOC2,PHACTR4,ACVR1B,RHOJ,PTPRR,SASH1,RREB1,MIR210,PTP4A3,CAP1,CRB2,DUSP10,KITLG,M…
GOBP_COGNITION	9.31E-10	1.09E-07	0.801215575	0.377769812	1.664527343	298	SLC6A3,DRD2,CAMK2N1,NRXN3,TUSC3,BTBD9,CRTC1,NPS,OPRK1,LMX1A,APP,DBH,CHRNA4,VLDLR,ITPR3,PAK5,NFATC4,CNTNAP2,TAFA2,CHL1,GRIN2B,RELN,SCN2A,PRKAR2B,SYT4,CHD7,GRIA1,C1QL1,SRC,PLCB1,ADORA1,BRINP1,NPTX2,CSMD1,EPHB2,ADGRB3,ZNF385A,FEN1,TTBK1,TANC1,INSR,CNR1,GPR158,CLSTN2,MAPT,FOXB1,GLP1R,JAKMIP1,DRD1,NRXN1,ADGRF1,SGK1,DRD5,SOBP,KIT,PAX6,MEIS2,B3GAT1,SNAP25,ELAVL4,LDLR,ABL1,PPP1R1B,SLC12A5,SYT11,NPAS4,KCN…
GOBP_SMALL_GTPASE_MEDIATED_SIGNAL_TRANSDUCTION	1.71E-09	1.94E-07	0.788186811	0.339426889	1.529400005	462	KSR2,SIPA1L2,TRIO,FARP1,F11R,RIPOR2,PLEKHG4B,RAPGEF1,CDKN2A,CELSR1,ARHGEF10L,LIMK1,HEG1,RAPGEF5,GNA12,MET,CDC42EP4,DOCK10,VAV2,BCR,CYTH1,KALRN,CDH13,PPP2CB,CYTH2,MCF2L,ARHGEF25,ARHGAP35,PLEKHG1,RELN,GARRE1,RASGEF1A,DENND1A,STMN3,SRC,SRGAP2,DOCK1,ARHGEF4,RAPGEF4,PLEKHG5,CHN1,RDX,CCDC88C,ARHGAP39,RUNDC3A,RIN2,ARHGEF1,APOA1,SLIT2,PARK7,EPHB2,RHOF,ARHGAP23,RALGAPA2,PHACTR4,TIAM1,RHOJ,CDON,RAB35,ARHGA…
GOBP_REGULATION_OF_MEMBRANE_POTENTIAL	2.03E-09	2.24E-07	0.77493903	0.346462603	1.554507049	422	DRD2,KCNB2,GRIK5,KCNH5,SCN3A,KCNC4,NRCAM,DSP,RIMS4,SEZ6,BCL2,TMEM108,KCNK3,TBC1D24,HTR3C,MET,GRIK3,GABRG3,CRTC1,NPS,NALCN,SMAD7,BCL2L1,GRIK2,APP,KCNC1,KCNQ1,AKT1,JUP,CACNA1C,CELF4,KCNH6,NOS1,CHRNA4,KCNH7,ANK2,KCNN4,GRIK4,KCNH2,KCNK9,GRIN2B,OPRD1,RELN,GNA14,SCN2A,GRIA1,KCND3,CACNB4,SRC,ADORA1,STX1A,BAIAP2,KCNG1,PARK7,RIMS3,CNR1,KCNK1,KCNQ3,MAPT,MTNR1B,KCNJ5,KCNH1,IGSF11,SLC8B1,NEDD4L,DRD1,CACNA1G,…
GOBP_REGULATION_OF_NEUROGENESIS	2.99E-09	3.21E-07	0.77493903	0.359688833	1.597929294	350	NKX2-2,DRD2,DCC,DLL1,FOXG1,PRKCH,ID4,TENM4,SS18L1,PROX1,LHX2,PLXNA2,DISC1,STAU2,DSCAM,LIMK1,TBC1D24,PLXNA1,FEZF2,LIN28A,DMRTA2,SOX11,DRAXIN,MAP2,SKI,PTPRD,DPYSL5,ACE,NFATC4,MAP6,KIAA0319,RELN,SYT4,CHD7,MAP3K13,RTN4,EPHA4,SLIT1,BRINP1,HAP1,ISLR2,SLIT2,BAIAP2,EPHB2,PLXND1,TTBK1,CDH4,TIAM1,CDON,TP73,OTP,FXR1,CRABP2,MAPT,EFNA5,HES3,EPHA7,DUSP10,MACF1,ROBO1,ROBO2,DAB1,KIT,PAX6,MAP1B,DLL3,POU4F1,PLXNA4…
GOBP_REGULATION_OF_NEURON_DIFFERENTIATION	4.40E-09	4.60E-07	0.761460801	0.416831021	1.789498446	176	CASZ1,NKX2-2,DLL1,FOXG1,BCL11B,HOXD3,ID4,PROX1,NRCAM,DISP3,BCL2,TUNAR,PCP4,FEZF2,LIN28A,FGFR1,IRX3,SOX11,EYA1,LMX1A,APP,ESRP1,NEUROD1,MMD,RELN,VWC2L,MAP3K13,MYCL,ZFHX3,BRINP1,SIX3,GPRC5B,CNTN4,BRINP2,TIAM1,SIX1,CDON,TP73,RAP1GAP,BCL6,DDX6,RARA,DAB1,PAX6,MAP1B,BMP7,NLGN1,BMP6,ZHX2,GSK3B,SFRP1,ID2,PBX1,WNT3A,NEUROD2,TCF12,SOX9,JAG1,IMPACT,HES1,NEUROG1,NGF,DLX2,HMG20A,TCF4,MMD2,FEZF1,FERD3L,GDF7,ISL…
GOBP_EPIDERMIS_DEVELOPMENT	4.66E-09	4.74E-07	0.761460801	0.355578271	1.575342556	336	DLL1,PRKCH,BCL11B,MYO7A,TP63,LHX2,DSP,KRT7,BCL2,HOXA7,OVOL2,IGFBP5,MET,GLI2,PTCH1,KRT80,FGFR1,ERRFI1,BCR,KRT86,KCNQ1,EXTL3,ESRP1,USH2A,KRT6C,ST14,CLDN1,ZDHHC21,RBP2,TMEM132E,LHFPL5,KRT6B,ABCA12,MYCL,KRT81,APCDD1,EVPL,GRHL2,KRT5,KLF7,MAFG,INSR,CLDN4,ACVR1B,KRT6A,SCRIB,EXT1,NSUN2,CRABP2,NFKBIZ,KRT75,KRT15,PTHLH,WNT16,CFLAR,NAB2,KRT83,SMAD4,MAFB,TNFRSF19,WDPCP,JAG2,PAX6,EREG,FOXC1,NAB1,LAMA3,LAMB3,S…
GOBP_SPINAL_CORD_DEVELOPMENT	5.04E-09	5.00E-07	0.761460801	0.490077225	2.000706365	94	NKX2-2,DCC,DLL1,PROX1,HOXD10,SOX1,MNX1,PHOX2A,PBX3,GLI2,PTCH1,SOX11,DRAXIN,SOX4,IFT122,VLDLR,SOX13,DBX1,RELN,LHX3,GRIA1,SLIT1,FOXB1,FOXN4,GDNF,DMRT3,DAB1,PAX6,WNT3A,SOX6,MDGA1,DAAM2,SRD5A1,CHRD,PKD1,GDF7,ISL2,PHGDH,GIGYF2,SHH,PLXDC1,DCTN1,PTPRS,LHX1,DYNC2H1,NOTCH1,DRGX,GSX2,OLIG3,LHX5,LHX4,DLL4,ISL1,ERCC2,LRP8,NF1,TBX20,UNCX
GOBP_EMBRYONIC_APPENDAGE_MORPHOGENESIS	5.43E-09	5.25E-07	0.761460801	0.454188164	1.895683909	118	TFAP2A,ECE1,HOXD10,TP63,FBN2,CHST11,GNA12,OSR2,PTCH1,FGFR1,SKI,CACNA1C,IFT122,HOXD13,BCL2L11,HOXA11,CHD7,GRHL2,HOXC11,CREBBP,PRICKLE1,CRABP2,PITX1,DLX5,PRRX1,SMAD4,WDPCP,MAP3K20,TBX5,BMP7,WNT3,ALX4,TGFB2,SP9,TBX2,HOXA13,PBX1,HOXD9,LRP4,SALL1,FLVCR1,HOXA10,LMBR1,OSR1,FGF9,MBNL1,LRP5,ZBTB16,RDH10,AFF3,RARB,DLX6,SHOX2,LEF1,ALX3,SALL4,FGF8,SHH,LNPK,TBX4,FRAS1,TBC1D32,FREM2,DYNC2H1,TULP3
GOBP_WNT_SIGNALING_PATHWAY	6.01E-09	5.68E-07	0.761460801	0.342505163	1.536866733	423	HHEX,DRD2,TERT,ROR2,DISC1,CELSR1,FZD10,TLE1,RNF220,DCDC2,VAX2,AXIN2,STK3,CDH2,NPHP4,DRAXIN,APP,WNK2,AMOTL2,SKI,JUP,SOX4,TMEM88B,TMEM9,PRDM15,SOX13,NFATC4,ADGRA2,ZNF703,SULF1,GPC5,TLE6,SRC,CER1,APCDD1,CCDC88C,TSKU,KLF15,CELSR2,ALPK2,VANGL2,GPRC5B,PTPRO,TRABD2B,WNT4,TIAM1,CMAHP,PRICKLE1,FZD2,EXT1,AMER3,TLE3,CTNND2,DLX5,MACF1,WNT16,MLLT3,IGFBP4,TCF7L2,MARK1,SMAD4,MIR183,ANKRD6,NKD2,PTPRU,MBD2,PYGO1,…
GOBP_GLAND_DEVELOPMENT	9.36E-09	8.64E-07	0.747739663	0.340424936	1.527417266	422	SLC6A3,NKX2-8,DRD2,HLX,BCL11B,HOXD3,ID4,PROX1,TP63,IGSF3,TNFRSF11A,JAK2,BCL2,CCDC39,IGFBP5,PLXNA1,MET,ONECUT2,GLI2,PTCH1,FGFR1,CADM1,STAT5A,ERRFI1,ASS1,FKBP4,CRHR1,AKT1,NRG1,ERBB4,HOXD13,CLDN1,ZDHHC21,PRL,MAD1L1,NKX2-1,ARHGAP35,ZNF703,LHX3,SULF1,BCL2L11,INHBB,HOXA11,CACNB4,SRC,NCOR2,RTN4,DDR1,APOA1,SIX3,CSMD1,SIX4,LAMA1,TBX1,PLXND1,WNT4,UPB1,INSR,SIX1,SCRIB,OTP,EXT1,RREB1,PITX1,FOXB1,STAT5B,RAP1G…
GOBP_RETINA_DEVELOPMENT_IN_CAMERA_TYPE_EYE	1.04E-08	9.37E-07	0.747739663	0.426658421	1.813769	155	TFAP2A,DLL1,FAT3,PROX1,LHX2,SDK2,LPCAT1,DSCAM,ATP2B4,VAX2,SDK1,NPHP4,PTPRM,SKI,CELF4,NEUROD1,COL4A1,MEGF11,CHD7,SIX3,LAMA1,TFAP2B,RHOJ,CDON,RP1L1,PRDM1,ATP8A2,FOXN4,CRB2,NFIA,PTF1A,PAX6,TGFB2,ZHX2,TUB,PROM1,TTLL5,USH1C,SOX9,NFIB,HES1,BARHL2,SMARCD3,DLX2,NTRK2,TULP1,DTNBP1,AHI1,SLC17A8,LRP5,LARGE1,RD3,NR2E3,BMPR2,MFSD2A,OPN4,STAT3,XRN2,TGFB1,NPHP1,IMPG2,SLC4A5,NR2E1,PDE6B,TBC1D32,LHX1,VSX1,HPCA,NR…
GOBP_REGULATION_OF_SYNAPSE_ASSEMBLY	1.12E-08	9.85E-07	0.747739663	0.46383393	1.915640331	105	EPHB1,FARP1,LINGO2,STAU2,NTNG2,LZTS1,APP,PTPRD,LRTM2,LRFN5,FLRT3,DOCK1,SLIT1,FLRT2,SIX4,EPHB2,ADGRB3,SYNDIG1,SIX1,CLSTN2,ST8SIA2,EFNA5,EPHA7,NRXN1,ASIC2,ROBO2,NEGR1,SNAP25,NLGN1,SLITRK1,PTK2B,EPHB3,SEMA4D,CLSTN1,WNT3A,MDGA1,NTRK2,TPBG,DLG5,THBS2,MUSK,SLITRK3,LRRTM1,CHRNB2,ADGRB1,PTPRS,CHD4,PTPN13,LRRTM2,SNCA,NECTIN1,OXT,CLSTN3,AGRN,GRID2,CBLN2,NTN1,RAB17
GOBP_REGULATION_OF_CELL_JUNCTION_ASSEMBLY	1.62E-08	1.40E-06	0.733761988	0.394518566	1.70651688	197	EPHB1,PRKCH,FARP1,F11R,RAPGEF1,LINGO2,STAU2,PTK2,NTNG2,LZTS1,IRX3,NPHP4,APP,PHLDB2,PTPRD,CLDN1,ACE,LRTM2,LRFN5,CNTNAP2,FLRT3,COL16A1,SRC,DOCK1,SLIT1,FLRT2,SIX4,EPHB2,ADGRB3,WNT4,SYNDIG1,FMN1,SIX1,CLSTN2,ST8SIA2,EFNA5,EPHA7,MACF1,NRXN1,CORO1C,ASIC2,WDPCP,ROBO2,NEGR1,TBX5,SNAP25,NLGN1,SNAI1,SLITRK1,PTK2B,EPHB3,ABL1,SFRP1,SEMA4D,PTPRA,CLSTN1,DMTN,WNT3A,RAP1A,MDGA1,NTRK2,TPBG,EPB41L5,FERMT2,RCC2,AGT,…
GOBP_TISSUE_MIGRATION	1.80E-08	1.52E-06	0.733761988	0.358044772	1.583401211	319	PROX1,PTK2,ANGPT1,PDCD6,ATP2B4,EPB41L4B,NR2F2,MET,FGFR1,STAT5A,PLCG1,VASH1,PRKCE,APOH,PRKCA,PTPRM,AKT1,CDH13,JUP,CCBE1,PIK3R3,BMPER,SCG2,NRP2,ADGRA2,EDN2,CD40,PRKD1,SRC,DOCK1,RTN4,PLEKHG5,NR4A1,RIN2,GRHL2,APOA1,CARD10,SLIT2,PLXND1,SMOC2,ACTG2,RHOJ,PTPRR,SASH1,RREB1,MIR210,PTP4A3,DUSP10,KITLG,MACF1,ROBO1,CORO1C,ADIPOR1,SMAD4,WDPCP,FUT1,TGFBR3,KIT,PAXIP1,ETS1,ACTA1,LOXL2,SNAI1,SP100,TGFB2,PTK2B,KAN…
GOBP_NEURON_PROJECTION_EXTENSION	1.86E-08	1.53E-06	0.733761988	0.42349206	1.798817457	149	SLC23A2,LHX2,SH3GL2,NRCAM,DISC1,DSCAM,LIMK1,TMEM108,PLXNA1,SYT1,DRAXIN,SEMA5B,MAP2,NRP2,KIAA0319,FLRT3,SYT4,EDN2,MAP3K13,RTN4,ITGA4,TSC22D4,SLIT1,DDR1,ISLR2,SLIT2,CDH4,TIAM1,PRICKLE1,CPNE5,ST8SIA2,MAPT,DCLK1,NEDD4L,MACF1,MAP1B,OLFM1,RAPH1,PLXNA4,WNT3,WASF1,GSK3B,ABL1,SEMA5A,WNT3A,DNM2,AUTS2,IMPACT,BARHL2,TNR,SYT2,CDH1,BMPR2,TRIM46,RUFY3,RNF157,IQGAP1,RASAL1,RIMS2,VEGFA,STK11,ALCAM,ADCY10,NRN1,SEM…
GOBP_EPITHELIAL_CELL_DEVELOPMENT	2.30E-08	1.86E-06	0.733761988	0.395386702	1.714229771	203	NKX2-2,DLL1,F11R,BCL11B,PROX1,TP63,RAPGEF1,TNFRSF1A,HEG1,MET,ONECUT2,SPDEF,B4GALT1,CDH2,AKT1,DACT2,ST14,BFSP2,CLDN1,ZDHHC21,FAT1,SRC,ABCA12,RDX,PLCB1,CCDC88C,GRHL2,SIX3,BFSP1,PDE2A,PRDM1,PPP1R16B,NPHS1,RARA,SIPA1L3,TJP2,PAX6,MAGI2,FOXJ1,AFDN,BMP6,GSK3B,TMIGD1,ASXL1,ADD1,HOXA13,PODXL,RAP1A,SOX9,JAG1,MYO1E,ONECUT1,EPB41L5,TFCP2L1,PKHD1,EZR,RILPL1,S1PR2,PALLD,RARB,IQGAP1,TGFB1,VEGFA,BMAL1,EPAS1,PLOD…
GOBP_SODIUM_ION_TRANSPORT	2.51E-08	1.99E-06	0.733761988	0.381339753	1.661406859	231	SLC6A3,DRD2,FGF14,GRP,SLC6A19,SLC6A17,SLC23A2,SCN3A,ATP2B4,FXYD6,ATP6V1B1,SLC6A18,NALCN,SCNN1B,PRKCE,SCNN1G,WNK2,KCNQ1,AKT1,NOS1,SCN2A,CNKSR3,SLC38A1,SLC6A5,KLHL3,SLC12A1,KCNK1,ATP4B,SLC13A3,SLC8B1,NEDD4L,SCNN1A,HCN4,SLC28A3,SLC41A3,ACTN4,SLC24A4,SLC6A15,ASIC2,SGK1,SLC17A6,SLC13A4,SLC8A1,SLC4A10,NKAIN3,HECW2,NKAIN2,ATP1A1,FGF12,SLC6A9,CNNM4,SIK1,COMMD9,SLC34A2,SLC4A8,NOS3,SLC10A7,SNTA1,ATP1A3,ASI…
GOBP_REGULATION_OF_WNT_SIGNALING_PATHWAY	3.89E-08	3.02E-06	0.719512826	0.360175782	1.590201575	309	HHEX,TERT,DISC1,TLE1,RNF220,DCDC2,AXIN2,STK3,CDH2,NPHP4,DRAXIN,APP,WNK2,SKI,JUP,SOX4,TMEM88B,TMEM9,PRDM15,SOX13,NFATC4,ADGRA2,ZNF703,SULF1,GPC5,TLE6,SRC,CER1,APCDD1,CCDC88C,TSKU,KLF15,ALPK2,GPRC5B,PTPRO,TRABD2B,TIAM1,CMAHP,PRICKLE1,AMER3,TLE3,CTNND2,DLX5,MACF1,MLLT3,IGFBP4,TCF7L2,SMAD4,MIR183,ANKRD6,NKD2,PTPRU,MBD2,LYPD6,IFT80,WNT3,FOLR1,WWOX,GSK3B,ABL1,CCN4,SFRP1,SULF2,LGR6,GSC,RBMS3,SEMA5A,WNT3…
GOBP_POSTSYNAPSE_ORGANIZATION	4.25E-08	3.24E-06	0.719512826	0.401757123	1.732275819	185	EPHB1,FARP1,ROR2,NRCAM,DISC1,STAU2,TMEM108,NPTX1,NTNG2,LZTS1,CDH2,DOCK10,C1QL2,AKT1,PTPRD,POTEI,NRP2,SPTBN2,FRRS1L,GRIN2B,RELN,ASAP1,DOCK1,LRFN2,EPHA4,ARHGAP39,SRCIN1,BAIAP2,EPHB2,ABHD17C,TANC1,RER1,TIAM1,INSR,ZNF804A,ARHGAP33,EPHA7,CTNND2,NRXN1,KIF1A,GDNF,POTEF,PPFIA2,LZTS3,GRID1,NOS1AP,NLGN1,PTK2B,EPHB3,PICK1,POTEE,LRP4,IGF1R,HOMER1,DTNBP1,EZR,FZD9,SIPA1L1,DLG5,CHRNA7,ARHGAP44,ITGA3,DIP2A,POTEJ…
GOBP_DEVELOPMENTAL_CELL_GROWTH	4.36E-08	3.26E-06	0.719512826	0.397433462	1.719875238	200	DCC,SLC23A2,LHX2,SH3GL2,NRCAM,DISC1,DSCAM,LIMK1,CTDP1,TMEM108,PLXNA1,SMAD7,SYT1,DRAXIN,APP,SEMA5B,MAP2,NRP2,KIAA0319,FLRT3,SYT4,EDN2,MAP3K13,RTN4,ITGA4,TSC22D4,SLIT1,DDR1,ISLR2,SLIT2,CDH4,TIAM1,PRICKLE1,CPNE5,EXT1,ST8SIA2,CRABP2,MAPT,EFNA5,DCLK1,EPHA7,NEDD4L,MACF1,COBL,MAP1B,OLFM1,RAPH1,PLXNA4,WNT3,WASF1,GSK3B,ABL1,SORBS2,SEMA4D,SEMA5A,WNT3A,DNM2,AUTS2,AKAP6,SOX9,IMPACT,BARHL2,TNR,SYT2,CDH1,BMPR2…
GOBP_EYE_MORPHOGENESIS	5.14E-08	3.71E-06	0.719512826	0.415795833	1.765024605	153	TFAP2A,EPHB1,DLL1,FAT3,MYO7A,PROX1,SDK2,FBN2,STAU2,DSCAM,BCL2,SOX1,VAX2,SDK1,SOX11,PTPRM,SKI,SOX4,IFT122,MEGF11,FAT1,TSKU,SIX3,EPHB2,TFAP2B,GNGT1,PHACTR4,CDON,PRDM1,TENM3,ATP8A2,FOXN4,CRB2,WNT16,PTF1A,PAX6,AQP1,WNT9A,BMP7,EFEMP1,ZHX2,TBX2,PROM1,COL5A1,ALDH1A3,USH1C,SOX9,JAG1,AQP5,NTRK2,TULP1,AHI1,LRP5,LARGE1,NR2E3,MFSD2A,RARB,KDM2B,STAT3,VEGFA,IMPG2,FOXE3,BCAR3,LHX1,VSX1,NECTIN1,STRA6,OLFM3,FOXL2…
GOBP_CANONICAL_WNT_SIGNALING_PATHWAY	5.14E-08	3.71E-06	0.719512826	0.355976307	1.56696922	290	HHEX,DISC1,FZD10,TLE1,RNF220,AXIN2,STK3,CDH2,NPHP4,DRAXIN,WNK2,JUP,SOX4,TMEM88B,TMEM9,PRDM15,SOX13,ADGRA2,ZNF703,GPC5,TLE6,SRC,CCDC88C,GPRC5B,PTPRO,WNT4,PRICKLE1,FZD2,EXT1,AMER3,TLE3,CTNND2,DLX5,WNT16,MLLT3,IGFBP4,TCF7L2,SMAD4,MIR183,ANKRD6,NKD2,PTPRU,PYGO1,WNT9A,LYPD6,WNT3,FOLR1,SNAI1,GSK3B,SFRP1,SULF2,LGR6,RBMS3,SEMA5A,WNT3A,SOX9,LRP4,EGFR,DAAM2,CTNNBIP1,SOX7,TPBG,DVL3,FGFR2,CSNK1E,FGF9,FRAT1,Z…
GOBP_NEPHRON_EPITHELIUM_DEVELOPMENT	8.34E-08	5.91E-06	0.704975715	0.433930364	1.809329476	115	DLL1,ADAMTS16,BCL2,IRX2,PTCH1,IRX3,SIX2,EYA1,MTSS1,HOXA11,BASP1,KLF15,SIX4,IRX1,KLHL3,PTPRO,TFAP2B,WNT4,HOXD11,FMN1,SIX1,EXT1,NPHS1,GDNF,SMAD4,AQP1,FOXC1,MAGI2,FOXJ1,ASXL1,PROM1,PBX1,PODXL,SOX9,JAG1,SALL1,HES1,CTNNBIP1,MYO1E,OSR1,AHI1,AGT,CD34,PKD1,IQGAP1,TGFB1,VEGFA,KIF26B,DLG1,FGF8,SHH,WNT7B,LHX1,NPHS2,NOTCH1,WWTR1,NPNT,TMEM59L,CALB1,STAT1,LAMA5
GOBP_VESICLE_MEDIATED_TRANSPORT_IN_SYNAPSE	8.76E-08	6.09E-06	0.704975715	0.382703783	1.661994588	209	GRIK5,SH3GL2,RIMS4,SYT7,TBC1D24,ATP6V1H,ATP6V1B1,BTBD9,CDH2,OTOF,SYT1,NRG1,SCRN1,NSG1,PPP3CC,SYT4,CACNB4,RAPGEF4,PCLO,STX1A,STX2,SNAP47,CADPS,RPH3A,SNPH,HIP1,SYNJ2,RIMS3,AMPH,SYNDIG1,NAPB,SCRIB,CADPS2,SV2B,ERC2,AP3B2,SYT10,PACSIN1,RAB3B,SLC17A6,SYN3,PPFIA2,ATP6V0A4,SNAP25,DOC2A,STON2,ATP6V1C1,NLGN1,BRSK2,SYT11,SNX9,CLSTN1,PPP3R1,UNC13B,WNT3A,SLC4A8,DNM2,RAP1A,EFNB2,SYT2,DTNBP1,PCDH17,PICALM,AP2A2…
GOBP_ADHERENS_JUNCTION_ORGANIZATION	9.60E-08	6.57E-06	0.704975715	0.537423966	2.074140098	57	CDH22,TBCD,DSP,CDH2,SMAD7,CDH13,CDH7,MTSS1,ZNF703,SRC,RDX,EPHA4,CDH4,CDH8,CDH9,BMP6,ADD1,CDHR3,PLEKHA7,INAVA,EFNB2,CDH17,CDH1,KIFC3,CDH18,FERMT2,DLG5,CDH11,CDH20,VEGFA,CDH26,CSK,PAK2,CDH12,CDH10,PIP5K1C,JAM3,ADAM10,TJP1,CDH19
GOBP_NEURON_RECOGNITION	1.21E-07	8.17E-06	0.690132459	0.573498667	2.152500128	45	DSCAML1,FOXG1,NRCAM,DSCAM,FEZF2,APP,NTM,CNTNAP2,ARHGAP35,TNFRSF21,RTN4,EPHA4,CNTN4,EPHB2,PLXND1,CNR1,CNTN2,EXT1,ROBO1,OPCML,ROBO2,CNTN6,EPHB3,SEMA5A,CRTAC1
GOBP_MEMORY	1.28E-07	8.29E-06	0.690132459	0.4331117	1.807715273	118	DRD2,CAMK2N1,BTBD9,CRTC1,LMX1A,DBH,VLDLR,ITPR3,PAK5,NFATC4,TAFA2,RELN,SCN2A,SYT4,GRIA1,PLCB1,BRINP1,CSMD1,FEN1,INSR,CNR1,MAPT,DRD1,ADGRF1,SGK1,SNAP25,LDLR,SYT11,NPAS4,KCNK10,ITGA5,ADCY1,DTNBP1,SLC24A2,CAMK4,LARGE1,SLC8A3,ABCC8,KCNK2,CHRNA7,ITGA3,RCAN1,RPS6KB1,RASGRF1,MUSK,NETO1,NTAN1,PTN,TACR1,CHRNB2,TTC36,ATXN1,TUBA1A,PRKCZ,JPH3,OXT,CPEB3,ARC,CHST10,CALB1,COMT,PAK6,YTHDF1,KAT2B
GOBP_POSITIVE_REGULATION_OF_NERVOUS_SYSTEM_DEVELOPMENT	1.28E-07	8.29E-06	0.690132459	0.361666654	1.588268057	267	NKX2-2,DRD2,EPHB1,FOXG1,PRKCH,ID4,TENM4,SS18L1,PLXNA2,DISC1,LINGO2,STAU2,DSCAM,LIMK1,TBC1D24,PLXNA1,DMRTA2,SOX11,PTPRD,ACE,LRTM2,MAP6,RELN,FLRT3,MAP3K13,EPHA4,FLRT2,HAP1,ISLR2,SLIT2,BAIAP2,EPHB2,ADGRB3,PLXND1,TTBK1,SYNDIG1,CDH4,TIAM1,CDON,TP73,OTP,CLSTN2,FXR1,ST8SIA2,CRABP2,MAPT,EFNA5,MACF1,NRXN1,ROBO1,ASIC2,ROBO2,KIT,PAX6,MAP1B,PLXNA4,WNT3,NLGN1,SLITRK1,DICER1,MYB,EPHB3,SEMA4D,ID2,CLSTN1,SEMA5A,…
GOBP_SYNAPTIC_TRANSMISSION_GLUTAMATERGIC	1.65E-07	1.06E-05	0.690132459	0.456859033	1.878568968	102	DRD2,GRIK5,ROR2,DISC1,GRM4,GRIK3,NPS,SYT1,GRM8,GRIK2,GRIK4,FRRS1L,GRIN2B,RELN,GRIA1,CACNB4,ADORA1,NAPB,CDH8,CNR1,EXT1,FXR1,DRD1,NRXN1,SLC17A6,CACNG5,GRID1,NLGN1,PTK2B,GRIA2,CACNG4,UNC13B,GRM7,HOMER1,EGFR,DRD3,TNR,DTNBP1,KCNJ8,SLC17A8,MAPK8IP2,ABCC8,ABTB3,GRIN2C,CLCN3,CACNG2,PRKN,CLSTN3,SERPINE2,GRID2,GRM5,UNC13A,STXBP1,GRIN3A,NF1,GRIA4
GOBP_POSITIVE_REGULATION_OF_CELL_PROJECTION_ORGANIZATION	1.91E-07	1.20E-05	0.690132459	0.347071523	1.538056896	337	CBFA2T2,RIPOR2,SS18L1,RAPGEF1,PLXNA2,ROR2,DISC1,STAU2,DSCAM,LIMK1,TBC1D24,PLXNA1,FGFR1,CDC42EP4,FSCN1,TOX,PTPRD,WRAP73,VLDLR,MAP6,ARHGAP35,RELN,ASAP1,RAB11FIP3,PRKD1,MAP3K13,SRC,SEPTIN9,EPHA4,DDR1,DDR2,HAP1,ISLR2,SLIT2,PIK3R1,BAIAP2,EPHB2,PLXND1,CDH4,CCR7,TIAM1,CNR1,MYO3B,ZNF804A,RREB1,CRABP2,MAPT,TENM3,ATP8A2,EFNA5,MACF1,ROBO1,FUT9,CFLAR,CAMK1D,SAXO1,PACSIN1,CORO1C,COBL,ROBO2,DPYSL3,NEGR1,KIT,MA…
GOBP_CELL_SUBSTRATE_ADHESION	1.97E-07	1.22E-05	0.690132459	0.339972391	1.506202769	336	EPHB1,TBCD,HOXD3,CDKN2A,DISC1,JAK2,PTK2,BCL2,HOXA7,ANGPT1,AJAP1,ONECUT2,MELTF,BCR,PRKCE,SPOCK1,PHLDB2,CDH13,JUP,BCL2L11,COL16A1,PTPRK,SRC,SRGAP2,DOCK1,ITGA4,DDR1,RIN2,APOA1,PIK3R1,SRCIN1,FBLN1,PTPRO,CCL28,WNT4,CCR7,PARVG,TIAM1,ANTXR1,FMN1,RREB1,CORO2B,EFNA5,UNC13D,MACF1,BCL6,SGCE,ACTN4,CORO1C,GCNT2,CCDC80,MIR183,COL13A1,WDPCP,AGR2,FUT1,PPFIA2,GAS6,PARVA,BVES,PTK2B,EPHB3,GSK3B,ABL1,SFRP1,LAMB1,PTP…
GOBP_CELL_FATE_SPECIFICATION	2.01E-07	1.22E-05	0.690132459	0.454714786	1.869751989	102	NKX2-2,DLL1,EYA2,TENM4,HOXD10,SOX1,TBXT,MNX1,GLI2,PTCH1,FGFR1,DMRTA2,SIX2,EYA1,ESRP1,DBX1,LHX3,MYT1L,HOXA11,TBX1,SIX1,CDON,MBD3,SMAD4,DMRT3,NFIA,PAX6,TBX5,POU4F1,TBX2,GSC,HOXA13,TEAD4,WNT3A,TBX19,SOX9,NFIB,GATAD2B,POU3F2,FEV,TBX15,GATAD2A,MTA3,ISL2,SHH,TBX4,PTCH2,POU5F1,CHD4,NRP1,APC2,NOTCH1,GSX2,OLIG3,FOXI3,RBBP4,ISL1,MTA1,TBX20,DHH,TBR1
GOBP_EAR_MORPHOGENESIS	2.03E-07	1.22E-05	0.690132459	0.424521599	1.774304816	120	TFAP2A,FOXG1,MYO7A,PROX1,OSR2,ATP6V1B1,FGFR1,SIX2,BCR,EYA1,LRIG3,KCNQ1,TTC39C,CHD7,LHFPL5,SIX4,EPHB2,TBX1,SIX1,FZD2,SCRIB,MYO3B,ATP8A2,TSHZ1,DLX5,PRRX1,MAFB,RPL38,WDPCP,SOBP,MYO3A,TBX2,GSC,WNT3A,ALDH1A3,USH1C,SOX9,MYO6,NEUROG1,GRHL3,OSR1,FGFR2,FGF9,TECTA,WHRN,PTK7,HMX2,OTX1,TPRN,HMX3,DLX6,FGF8,ANKRD24,NKX3-2,PRKRA,CDH23,KCNQ4,CTHRC1,GBX2,STRC,BLOC1S5,NTN1,EDN1,INSIG2,FZD6,GATA2,SEC24B,NIPBL,OTOP1…
GOBP_HOMOPHILIC_CELL_ADHESION_VIA_PLASMA_MEMBRANE_ADHESION_MOLECULES	2.10E-07	1.24E-05	0.690132459	0.423431499	1.775484395	124	DSCAML1,KIRREL3,CDH22,FAT3,SDK2,PTPRT,DSCAM,CELSR1,SDK1,CADM1,CDH2,PCDH1,PTPRM,CDH13,CDH7,IGSF21,FAT1,CELSR2,CNTN4,CDH4,CDHR2,CDH8,PTPRR,CNTN2,CDH9,CLSTN2,TENM3,IGSF11,ROBO1,ROBO2,DSG2,CNTN6,PCDHB1,PCDH7,PCDHA13,CDHR3,CLSTN1,CADM4,CDH17,CDH1,PCDH9,CDH18,PCDH17,CDH11,PALLD,PTK7,PCDH10,PKD1,PVR,CDH20,PCDH18,CDH26,CADM2,PCDHAC1,CDH12,CDH10,PCDHAC2,NECTIN1,CDH23,CEACAM5,CLSTN3
GOBP_POSITIVE_REGULATION_OF_DEVELOPMENTAL_GROWTH	2.14E-07	1.25E-05	0.690132459	0.407604128	1.731332154	149	SLC6A3,DRD2,DLL1,HLX,SLC23A2,PROX1,DISC1,DSCAM,BCL2,LIMK1,FGFR1,SMAD7,SYT1,AKT1,ERBB4,CACNA2D2,SYT4,CHD7,MAP3K13,BASP1,PLCB1,ISLR2,CDH4,INSR,CPNE5,CRABP2,MAPT,ATP8A2,STAT5B,EFNA5,NEDD4L,MACF1,AGR2,TGFBR3,TBX5,MAP1B,WNT3,TBX2,SEMA4D,SEMA5A,WNT3A,AKAP6,SYT2,ACTN3,POU3F2,FGFR2,FGF9,EZR,BMPR2,RUFY3,RNF157,MYOD1,RASAL1,RIMS2,PIM1,VEGFA,RPS6KB1,ADCY10,FGF8,GATA6,RIMS1,SPTBN4,GHRH,PRKN,PPARD,NRP1,CXCR4,…
GOBP_EPITHELIAL_TUBE_MORPHOGENESIS	2.65E-07	1.52E-05	0.67496286	0.342907233	1.515134298	312	DLL1,PROX1,LHX2,ADAMTS16,CELSR1,BCL2,OVOL2,IRX2,CCDC39,MET,GLI2,PTCH1,STK3,IRX3,SIX2,EYA1,SKI,ST14,IFT122,COL4A1,MTSS1,MICAL2,NKX2-1,NFATC4,ARHGAP35,HOXA11,SRC,EPHA4,DDR1,GRHL2,CSMD1,SIX4,IRX1,SLIT2,LAMA1,VANGL2,KLHL3,CTSZ,PLXND1,PHACTR4,WNT4,HOXD11,PRICKLE1,FMN1,SIX1,FZD2,SCRIB,EXT1,CECR2,FOXN4,EPHA7,VASP,GDNF,RARA,SMAD4,COBL,BMP7,FOLR1,TGFB2,ABL1,SFRP1,TBX2,SEMA3E,PPP3R1,DEAF1,PBX1,WNT3A,PODXL,…
GOBP_LIMBIC_SYSTEM_DEVELOPMENT	3.03E-07	1.72E-05	0.67496286	0.424990118	1.772051951	115	KIRREL3,DRD2,ID4,PROX1,TMEM108,ATP2B4,PLXNA1,FEZF2,FGFR1,LMX1A,RAX,NEUROD1,NKX2-1,CNTNAP2,POMGNT1,NRP2,RELN,SCN2A,TSKU,HAP1,EPHA5,OTP,FXR1,FOXB1,DRD1,EMX2,RARA,DAB1,POMT2,GSK3B,SEMA3E,WNT3A,ALDH1A3,EIF2B5,IGF1R,PPP1R9B,DLX2,POU3F2,NF2,FGFR2,PHLPP2,LARGE1,SRD5A1,MFSD2A,XRN2,NEUROD6,LEF1,NR2E1,PTPRS,TUBA1A,NRP1,XRCC1,LHX5,SLC32A1,LRP8,NF1,PROP1,KCNA1,YWHAE,ALK,DLX1,TBR1
GOBP_NEPHRON_DEVELOPMENT	3.11E-07	1.74E-05	0.67496286	0.403963543	1.714650462	152	KIRREL3,DLL1,ADAMTS16,BCL2,IRX2,ANGPT1,PTCH1,IRX3,SIX2,EYA1,ERBB4,MTSS1,SULF1,HOXA11,BASP1,KLF15,SIX4,IRX1,KLHL3,PTPRO,TFAP2B,WNT4,HOXD11,FMN1,SIX1,EXT1,CFLAR,NPHS1,GDNF,SMAD4,AQP1,FOXC1,MAGI2,FOXJ1,BMP7,ASXL1,SULF2,PROM1,PBX1,PODXL,ANGPT2,SOX9,JAG1,SALL1,HES1,CTNNBIP1,MYO1E,OSR1,AHI1,AGT,CD34,PKD1,IQGAP1,COL4A4,ITGA3,TGFB1,NUP85,VEGFA,KIF26B,DLG1,PDGFB,FGF8,SHH,WNT7B,LHX1,NUP133,NPHS2,PDGFRA,NOT…
GOBP_REGULATION_OF_SMALL_GTPASE_MEDIATED_SIGNAL_TRANSDUCTION	3.33E-07	1.83E-05	0.67496286	0.353810288	1.556908078	280	SIPA1L2,TRIO,F11R,RIPOR2,PLEKHG4B,ARHGEF10L,HEG1,MET,VAV2,BCR,CYTH1,KALRN,PPP2CB,CYTH2,MCF2L,ARHGEF25,ARHGAP35,PLEKHG1,RELN,RASGEF1A,DENND1A,STMN3,SRC,SRGAP2,ARHGEF4,PLEKHG5,CHN1,RDX,ARHGAP39,ARHGEF1,APOA1,SLIT2,EPHB2,RHOF,ARHGAP23,RALGAPA2,TIAM1,CDON,RAP1GAP,ADCYAP1R1,PRAG1,MAPKAP1,KITLG,BCL6,ROBO1,SIPA1L3,PLEKHG3,ARHGAP29,CHN2,CYRIB,TGFB2,KANK2,ARHGEF11,STMN1,ABL1,SEMA4D,ARHGAP8,DENND4B,AUTS2,I…
GOBP_REGULATION_OF_AXONOGENESIS	4.38E-07	2.38E-05	0.67496286	0.4181933	1.757268745	128	DCC,PLXNA2,DISC1,DSCAM,LIMK1,PLXNA1,DRAXIN,MAP2,MAP6,ARHGAP35,KIAA0319,MAP3K13,RTN4,CHN1,EPHA4,SLIT1,ISLR2,SLIT2,EPHB2,PLXND1,CDH4,TIAM1,CRABP2,MAPT,EFNA5,EPHA7,MACF1,ROBO1,ROBO2,DAB1,MAP1B,PLXNA4,WNT3,SLITRK1,EPHB3,GSK3B,BRSK2,SEMA4D,SEMA5A,WNT3A,LRP4,UST,TNR,CDH1,NTRK2,POU3F2,TIAM2,PAK1,SIPA1L1,BMPR2,TRIM46,RUFY3,PLXNB1,VEGFA,SHOX2,STK11,ADCY10,FSTL4,SEMA3A,PAK2,EFNA1,PTPRS,NRP1,PLXNC1,RGMA,ULK…
GOBP_ACTIN_FILAMENT_ORGANIZATION	4.90E-07	2.62E-05	0.659444398	0.324006401	1.454487706	432	F11R,MYO7A,TPM4,PROX1,JAK2,ESPN,ARHGEF10L,BCL2,LIMK1,MYO5B,MET,PHACTR1,BAIAP2L1,CDC42EP4,CORO6,PRKCE,MYO1A,PHLDB2,FSCN1,XIRP2,MTSS1,CNN3,MICAL2,ARHGAP35,SPTBN2,FMN2,RHPN2,FAT1,TLE6,SRC,RDX,GSN,APOA1,WIPF1,SLIT2,PIK3R1,BAIAP2,RHOF,SPIRE1,HIP1,WNT4,CCR7,FMN1,RHOJ,WIPF3,CORO2B,CAP1,VASP,WASHC4,PACSIN1,CORO1C,NPHS1,COBL,DPYSL3,DNAI3,FHDC1,SAMD14,TAGLN2,RND3,LIMD2,TRPV4,RHOH,ACTA1,MYO1B,CTNNA2,PPM1E,N…
GOBP_MORPHOGENESIS_OF_A_BRANCHING_STRUCTURE	5.15E-07	2.72E-05	0.659444398	0.384964198	1.660813718	186	DRD2,PROX1,TP63,ADAMTS16,CELSR1,BCL2,PLXNA1,MET,GLI2,PTCH1,FGFR1,SIX2,EYA1,ST14,HOXD13,COL4A1,NKX2-1,NFATC4,SULF1,HOXA11,MAP3K13,SRC,RTN4,RERE,DDR1,GRHL2,CSMD1,SIX4,SLIT2,LAMA1,CTSZ,PLXND1,WNT4,HOXD11,SIX1,EXT1,PRDM1,EPHA7,GDNF,SMAD4,COL13A1,BMP7,ABL1,SFRP1,TBX2,SEMA3E,HOXA13,PPP3R1,PBX1,SEMA3C,SOX9,SALL1,CTNNBIP1,DLX2,GCM1,PKHD1,FGFR2,PAK1,LRP5,RDH10,AGT,DLG5,PKD1,GDF7,TGFB1,NTN4,VEGFA,SHOX2,BTR…
GOBP_POSITIVE_REGULATION_OF_CELL_JUNCTION_ASSEMBLY	5.24E-07	2.73E-05	0.659444398	0.446475903	1.825531775	96	EPHB1,LINGO2,STAU2,IRX3,NPHP4,PTPRD,CLDN1,LRTM2,CNTNAP2,FLRT3,COL16A1,FLRT2,EPHB2,ADGRB3,WNT4,SYNDIG1,FMN1,CLSTN2,ST8SIA2,EFNA5,NRXN1,ASIC2,TBX5,NLGN1,SLITRK1,EPHB3,ABL1,SFRP1,SEMA4D,CLSTN1,NTRK2,TPBG,EPB41L5,FERMT2,AGT,DLG5,THBS2,VEGFA,SMAD3,NPHP1,SLITRK3,LRRTM1,ADGRB1,MAP4K4,LRRTM2,NRP1,OXT,CLSTN3,AGRN,GRID2,CBLN2,ACVRL1
GOBP_CEREBRAL_CORTEX_DEVELOPMENT	5.32E-07	2.74E-05	0.659444398	0.426653584	1.779340229	117	FOXG1,TRAPPC9,FOXP2,LHX2,DISC1,PHACTR1,CCDC85C,DMRTA2,CDH2,TACC2,BTBD3,NKX2-1,CNTNAP2,RELN,PAX5,GRIA1,TACC1,SRGAP2,RTN4,PLCB1,SLIT2,ZMIZ1,CDON,SYNE2,ROBO1,EMX2,SUN1,DAB1,PAX6,GSK3B,CCDC141,LAMB1,MDGA1,KIF26A,ADGRG1,EGFR,PPP1R9B,NTRK2,POU3F2,TUBB2B,HTR6,SRD5A1,TUBB2A,SLC2A1,ASPM,MBOAT7,DIXDC1,DAB2IP,NR2E1,PTPRS,TUBA1A,SUN2,KDM1A,MCPH1,NDE1,NPY,LRP8,NF1,KCNA1,YWHAE,NARS1,TBR1,WDR47,SLC38A2,WDR62,BB…
GOBP_MUSCLE_TISSUE_DEVELOPMENT	5.66E-07	2.88E-05	0.659444398	0.325707087	1.458233916	407	EPHB1,DLL1,HLX,EYA2,TENM4,PROX1,HOXD10,DSP,NIBAN2,BCL2,HEG1,CTDP1,IGFBP5,NR2F2,PTCH1,FGFR1,DMRTA2,IRX3,SOX11,EYA1,SMAD7,HLF,SKI,NRG1,ERBB4,XIRP2,PAX5,CHD7,NR4A1,ALPK2,MEGF10,SIX4,BARX2,TBX1,TFAP2B,UQCC2,TNNI1,PRICKLE1,SIX1,CDON,TP73,RUNX1,HIVEP3,PITX1,PAX7,MBD3,CACNA1G,HCN4,CFLAR,MYOM1,NPHS1,RARA,LMNA,SMAD4,FHOD3,TGFBR3,GJC1,SLC8A1,CACNA1S,TBX5,FOXC1,MBD2,POU4F1,ACTA1,GPC1,DSG2,BMP7,SGCD,NEB,TGFB…
GOBP_MESENCHYME_DEVELOPMENT	6.51E-07	3.27E-05	0.659444398	0.342955862	1.510670081	300	LDLRAD4,PTK2,BCL2,OVOL2,PDCD6,AXIN2,FGFR1,CDH2,SIX2,SMAD7,SEMA5B,PHLDB2,TRIM62,NRG1,ERBB4,SOX4,NCAM1,NKX2-1,PHLDB1,NRP2,EXOC4,ZNF703,SEMA6D,RTN4,SEMA3D,BASP1,EPHA4,ALX1,SIX4,TBX1,PHACTR4,WNT4,TIAM1,PRICKLE1,SIX1,ACTG2,EXT1,CRB2,KITLG,ROBO1,WNT16,TCF7L2,CORO1C,GDNF,SDCBP,MARK1,ADIPOR1,GCNT2,SMAD4,ROBO2,TGFBR3,PAX6,TBX5,FOXC1,OLFM1,SP6,DLL3,MDM4,ACTA1,BMP7,LOXL2,FOLR1,SEMA4B,SNAI1,NCLN,TGFB2,BNC2,G…
GOBP_EMBRYONIC_SKELETAL_SYSTEM_DEVELOPMENT	6.77E-07	3.32E-05	0.659444398	0.417393312	1.745614629	121	DSCAML1,TFAP2A,SATB2,HOXD3,HOXD10,CHST11,HOXA7,OSR2,SIX2,SOX11,EYA1,HOXC6,HOXD1,XYLT1,SULF1,PAX5,HOXA11,ALX1,GRHL2,DMRT2,HOXC9,HOXC4,SIX4,HOXC11,TBX1,SIX1,EXT1,PRRX1,WNT9A,BMP7,PCGF2,ALX4,SULF2,GSC,DEAF1,PBX1,PCSK5,HOXD9,FLVCR1,DLX2,TBX15,OSR1,FGFR2,FGF9,MTHFD1,RDH10,SMAD3,EIF4A3,SHOX2,ALX3,DLG1,FGF8,SHH,MMP16,HOXD4,NKX3-2,LHX1,TULP3,MYF5,PDGFRA,MDFI,RBP4,WNT11,TGFB3,HOXB3,SMAD2,DLX1,HOXB6,MEGF8,…
GOBP_CELL_CELL_JUNCTION_ORGANIZATION	6.77E-07	3.32E-05	0.659444398	0.377243471	1.635568383	203	CDH22,PRKCH,F11R,TBCD,DSP,HEG1,CDH2,IRX3,NPHP4,SMAD7,GNPAT,PRKCA,FSCN1,CDH13,JUP,CDH7,XIRP2,CLDN1,ACE,MTSS1,ANK2,CNTNAP2,ZNF703,CLDN14,SRC,RDX,EPHA4,FBF1,GRHL2,PATJ,PTPRO,EPHB2,CDH4,CLDN4,CDH8,EXT1,CDH9,PARD6B,NPHS1,TJP2,GJC1,TBX5,TRPV4,DSG2,PARD3,AFDN,UGT8,BMP6,SNAI1,TGFB2,TMIGD1,ADD1,CDHR3,PLEKHA7,INAVA,EFNB2,GRHL1,CDH17,CDH1,SVEP1,KIFC3,SLC39A9,NF2,CDH18,PKHD1,FERMT2,AGT,WHRN,DLG5,CDH11,ABCC8,…
GOBP_REGULATION_OF_SODIUM_ION_TRANSPORT	7.36E-07	3.56E-05	0.659444398	0.483362666	1.921553275	73	DRD2,FGF14,GRP,ATP2B4,FXYD6,PRKCE,WNK2,AKT1,NOS1,CNKSR3,NEDD4L,ACTN4,NKAIN3,HECW2,NKAIN2,ATP1A1,FGF12,SIK1,NOS3,SNTA1,NKAIN4,PTPN3,STK39,NKAIN1,OSR1,ANK3,ATP1B1,SCN1B,FXYD2,MLLT6,TGFB1,NETO1,DLG1,DMPK,P2RX4,SPTBN4,DRD4,NEDD4,SERPINE2,P2RX7,TESC,WNK1,PKP2,SCN3B,SCN2B,CNTN1,UTRN,SCN4B,GPD1L
GOBP_ACTION_POTENTIAL	7.45E-07	3.56E-05	0.659444398	0.397430049	1.687063123	153	KCNB2,SCN3A,KCNC4,NRCAM,DSP,NPS,GRIK2,KCNC1,KCNQ1,JUP,CACNA1C,KCNH6,NOS1,CHRNA4,ANK2,KCNH2,GNA14,SCN2A,GRIA1,KCND3,CACNB4,KCNG1,CNR1,KCNQ3,MTNR1B,KCNJ5,NEDD4L,DRD1,CACNA1G,HCN4,CACNA2D1,GJC1,SLC8A1,KCNB1,DSG2,NOS1AP,ATP1A1,FGF12,CHRNB4,AKAP6,GLRA1,SNTA1,KCNMB2,CACNA1D,PTPN3,NTRK2,KCNAB2,KCNS3,KCNJ8,ANK3,ATP1B1,SCN1B,KCNG3,GNA11,MTOR,TACR1,DLG1,CHRNB2,KCNQ2,SCN1A,P2RX4,BIN1,KCNF1,SCN7A,SLC4A3,KCNA…
GOBP_PROTEIN_LOCALIZATION_TO_CELL_JUNCTION	8.22E-07	3.79E-05	0.659444398	0.442692666	1.820317963	102	F11R,DSP,STAU2,HEG1,NPTX1,C1QL2,ERBB4,NSG1,RELN,KIF5C,PCLO,BAIAP2,SCRIB,MAPT,DLG2,NRXN1,ASIC2,NPHS1,TJP2,SNAP25,JAK1,NLGN1,CLSTN1,GPC6,RAP1A,HOMER1,CGNL1,FERMT2,ERBB2,DLG5,GRIN2C,ARHGAP44,CPLX1,GRIP1,NETO1,SLITRK3,LRRTM1,DLG1,TAMALIN,PAK2,CACNG2,STAU1,ARHGEF18,PRKCZ,NECTIN1,CLSTN3,HSPB1,TJP3,LRRC7,NETO2,JAM3,MARVELD3,RAPSN,ADAM10,TJP1
GOBP_MESONEPHROS_DEVELOPMENT	8.13E-07	3.79E-05	0.659444398	0.442175428	1.809844244	97	ADAMTS16,BCL2,OSR2,EPCAM,PTCH1,FGFR1,SIX2,EYA1,SMAD7,BMPER,HOXA11,CER1,BASP1,SIX4,SLIT2,WNT4,HOXD11,FMN1,SIX1,SIM1,GDNF,RARA,SMAD4,ROBO2,FOXC1,FOXJ1,BMP7,CRLF1,SFRP1,PBX1,SOX9,SALL1,HES1,CTNNBIP1,OSR1,FGFR2,ZBTB16,AGT,PKD1,RARB,TGFB1,VEGFA,SMAD3,KIF26B,SDC1,DLG1,FGF8,SHH,LHX1,NPNT,TMEM59L,CALB1,LAMA5
GOBP_CELL_CELL_ADHESION_VIA_PLASMA_MEMBRANE_ADHESION_MOLECULES	8.13E-07	3.79E-05	0.659444398	0.366044	1.594722483	226	DSCAML1,KIRREL3,MBP,CDH22,FAT3,TENM4,SDK2,PTPRT,DSCAM,CELSR1,NTNG2,SDK1,CADM1,CDH2,PTPRF,PCDH1,PTPRM,CDH13,UNC5D,PTPRD,CDH7,CLDN1,LRFN5,IGSF21,CLDN14,FLRT3,FAT1,ADGRL1,APOA1,CELSR2,CNTN4,CDH4,CLDN4,CDHR2,CDH8,PTPRR,CNTN2,CDH9,CLSTN2,TENM3,EFNA5,IGSF11,CRB2,ROBO1,ROBO2,DAB1,DSG2,CNTN6,NLGN1,TGFB2,PCDHB1,SLITRK1,PCDH7,PCDHA13,CDHR3,CLSTN1,MDGA1,CADM4,CDH17,CDH1,ITGA5,PCDH9,NTNG1,CDH18,TENM2,PCDH17,…
GOBP_NEGATIVE_REGULATION_OF_NERVOUS_SYSTEM_DEVELOPMENT	8.64E-07	3.90E-05	0.659444398	0.410165035	1.722602899	127	DCC,ID4,PROX1,LHX2,LIN28A,SOX11,DRAXIN,MAP2,SKI,DPYSL5,NFATC4,KIAA0319,SYT4,RTN4,SLIT1,BRINP1,EPHB2,EPHA7,DUSP10,ROBO2,DAB1,PAX6,DLL3,BMP7,LDLR,WNT3,DICER1,CDKN2B,ELAPOR2,SEMA5A,WNT3A,LRP4,HES1,DAAM2,DRD3,TNR,CDH1,DLX2,NF2,TMEM98,ABCC8,TRIM46,RUFY3,SORL1,TGFB1,VAX1,PTN,FSTL4,SEMA3A,NR2E1,PTPRS,PTPN13,NRP1,NOTCH1,RGMA,ULK1,NTN1,NF1,GPR37L1,RTN4R,DIP2B,DLX1,PPP3CA,GATA2,APPL2,SPART,WNT5A,IL1B,TLX2,…
GOBP_GLIOGENESIS	8.64E-07	3.90E-05	0.659444398	0.336232253	1.48742049	325	NKX2-2,DLL1,FOXG1,PRKCH,ID4,TENM4,ROR2,DISC1,SOX1,NRROS,LIN28A,CDH2,SOX11,APP,AKT1,SKI,SOX4,NKX2-1,SOX13,RELN,TNFRSF21,SRGAP2,FGF5,RTN4,APCDD1,EPHA4,TPPP,KLF15,ZMIZ1,TTBK1,TIAM1,SCRIB,TP73,MAPT,SYNE2,TLR4,DUSP10,DRD1,NAB2,SUN1,DAB1,NFIA,PAX6,NAB1,GPC1,PARD3,LDLR,TGFB2,PTK2B,FA2H,DICER1,MYB,CDKN2B,ABL1,LAMB1,PICK1,ID2,PPP3R1,CLU,SOX6,EIF2B5,SOX9,NFIB,ADGRG1,LRP1,HES1,EGFR,DAAM2,PTPRB,DNER,DRD3,DLX…
GOBP_INNER_EAR_MORPHOGENESIS	8.98E-07	4.00E-05	0.659444398	0.442165244	1.81567839	101	TFAP2A,FOXG1,MYO7A,PROX1,ATP6V1B1,FGFR1,BCR,EYA1,LRIG3,KCNQ1,TTC39C,CHD7,LHFPL5,SIX4,EPHB2,TBX1,SIX1,FZD2,SCRIB,MYO3B,ATP8A2,DLX5,PRRX1,MAFB,WDPCP,SOBP,MYO3A,TBX2,WNT3A,ALDH1A3,USH1C,SOX9,MYO6,NEUROG1,GRHL3,FGFR2,FGF9,TECTA,WHRN,PTK7,HMX2,OTX1,TPRN,HMX3,DLX6,FGF8,ANKRD24,CDH23,KCNQ4,CTHRC1,GBX2,STRC,BLOC1S5,NTN1,INSIG2,FZD6,GATA2,SEC24B,OTOP1,HOXA1,WNT5A,FRZB,ATOH1,CLRN1,PDZD7,PLS1,FZD3
GOBP_LEARNING	1.02E-06	4.44E-05	0.643551836	0.397460599	1.688246681	149	DRD2,NRXN3,NPS,OPRK1,APP,DBH,PAK5,CNTNAP2,TAFA2,RELN,PRKAR2B,C1QL1,PLCB1,NPTX2,CSMD1,EPHB2,ADGRB3,TANC1,INSR,CLSTN2,FOXB1,DRD1,NRXN1,DRD5,KIT,MEIS2,B3GAT1,SNAP25,ELAVL4,ABL1,PPP1R1B,SLC12A5,SYT11,NPAS4,NEUROD2,DRD3,TNR,PPP1R9B,NTRK2,TPBG,SPECC1,PPT1,SLC24A2,MAPK8IP2,HTT,SLC8A3,ABCC8,EIF4A3,AAAS,VDAC1,NETO1,PTN,TACR1,FYN,CHRNB2,TTC36,ATXN1,TUBA1A,PRKN,SHANK2,JPH3,RAPGEF3,SLC7A11,STRA6,GABRA5,ARC,C…
GOBP_CONNECTIVE_TISSUE_DEVELOPMENT	1.02E-06	4.44E-05	0.643551836	0.349961075	1.539052281	276	NFATC2,SATB2,HOXD3,ID4,CHST11,OSR2,AXIN2,FGFR1,EBF2,CBS,SIX2,ERRFI1,SMAD7,SULF1,HOXA11,CER1,UMODL1,ZNF516,TSKU,HOXC4,BARX2,KLF7,SOX5,SLC39A14,EXT1,RUNX1,PITX1,PTHLH,CFLAR,PRRX1,RARA,XBP1,NFIA,RASAL2,PAXIP1,OPTC,PPARGC1A,TRPV4,WNT9A,SPTLC2,IFT80,BMP7,LOXL2,BMP6,EFEMP1,SNAI1,CCN4,SULF2,COL5A1,SOX6,TWSG1,SOX9,NFIB,ZNF219,DLX2,BMP8B,RFLNA,MEF2D,OSR1,FGF9,EXT2,LRP5,HMGCS2,ZBTB16,LARGE1,ADAMTS7,TBL1XR1…
GOBP_SKIN_DEVELOPMENT	1.05E-06	4.54E-05	0.643551836	0.34648816	1.524112216	277	DLL1,PRKCH,BCL11B,TP63,LHX2,DSP,KRT7,BCL2,HOXA7,OVOL2,IGFBP5,MET,GLI2,KRT80,ERRFI1,BCR,KRT86,JUP,EXTL3,DACT2,KRT6C,ST14,CLDN1,ZDHHC21,KRT6B,ABCA12,KRT81,APCDD1,EVPL,GRHL2,KRT5,TFAP2B,CLDN4,ACVR1B,KRT6A,EXT1,NSUN2,ATP8A2,NFKBIZ,KRT75,WNT16,CFLAR,KRT83,SMAD4,MAFB,TNFRSF19,PAX6,EREG,FOXC1,SNAI1,ALX4,TGFB2,FA2H,STMN1,KAZN,KRT85,ZNF750,COL5A1,KRT84,KRT3,SOX9,JAG1,LRP4,EGFR,KRT74,GRHL1,IRF6,OPN3,ITGB4,…
GOBP_DORSAL_VENTRAL_PATTERN_FORMATION	1.19E-06	5.02E-05	0.643551836	0.446374138	1.807210253	88	DSCAML1,NKX2-2,FOXG1,LHX2,SOX1,OVOL2,RNF220,VAX2,AXIN2,GLI2,PTCH1,GREM2,IFT122,NKX2-1,DBX1,LHX3,HOXA11,CER1,SIX3,HOXD11,FOXN4,DMRT3,PAX6,LMX1B,WNT3,GPR161,SFRP1,GSC,WNT3A,LRP4,DISP1,ARL13B,CHRD,FGF8,SHH,NBL1,ACVR1,TBC1D32,LHX1,DYNC2H1,TULP3,MDFI,GSX2,DLL4,ACVRL1,TLL1,PROP1,EDN1,BMP1,TBX20,SMAD2,SP8,HHIP,AIDA
GOBP_ESTABLISHMENT_OR_MAINTENANCE_OF_CELL_POLARITY	1.19E-06	5.02E-05	0.643551836	0.361944165	1.572074602	215	EPHB1,RIPOR2,LHX2,PTK2,FRMD4A,CYTH1,AMOTL2,PHLDB2,FSCN1,KIAA1614,ARHGAP35,FAT1,GSN,FBF1,ALPK2,PATJ,LAMA1,KIF25,CCR7,PARVG,PRICKLE1,SCRIB,RHOJ,ANK1,CAP1,LLGL2,CRB2,MISP,DLG2,PARD6B,SIPA1L3,LMNA,PLEKHG3,WDPCP,PAX6,AQP1,MAP1B,PARD6G,MTCL1,MAP7,FOXJ1,PARD3,PARD3B,PARVA,CYRIB,MYO18A,ARHGEF11,GSK3B,BRSK2,ABL1,CAP2,INSC,RHOBTB1,DST,IGF1R,UST,HES1,PKHD1,NSFL1C,KCNJ8,EZR,HTT,AMOTL1,DLG5,CRTAM,PTK7,CLASP1,…
GOBP_OSSIFICATION	1.24E-06	5.18E-05	0.643551836	0.324015517	1.448822764	397	TFAP2A,GRP,SATB2,TWIST2,ID4,TPM4,TP63,ROR2,FBN2,NELL1,TNFRSF11A,PTK2,BCL2,IGFBP5,OSR2,AXIN2,GLI2,ATP6V1B1,PTCH1,CBS,SIX2,SOX11,SMAD7,AKT1,SKI,SMOC1,BMP2K,XYLT1,PRKD1,CER1,ANKH,DDR2,SORT1,WNT4,PRICKLE1,EXT1,RUNX1,MIR210,PTHLH,DLX5,DHRS3,NAB2,SUN1,SMAD4,RPL38,COL13A1,DNAI3,SLC8A1,FOXC1,NAB1,ATP6V0A4,KL,IFT80,BMP7,KLF10,WNT3,BMP6,SNAI1,WWOX,PTK2B,GSK3B,CCN4,SFRP1,SEMA4D,ZBTB40,PBX1,WNT3A,RIPPLY2,SND…
GOBP_REGULATION_OF_EPITHELIAL_CELL_MIGRATION	1.29E-06	5.34E-05	0.643551836	0.358706695	1.566476366	237	PROX1,PTK2,ANGPT1,PDCD6,ATP2B4,EPB41L4B,NR2F2,MET,FGFR1,STAT5A,PLCG1,VASH1,PRKCE,APOH,PRKCA,PTPRM,AKT1,JUP,CCBE1,BMPER,NRP2,ADGRA2,CD40,PRKD1,SRC,DOCK1,RTN4,RIN2,CARD10,SLIT2,SMOC2,RHOJ,PTPRR,SASH1,RREB1,MIR210,DUSP10,MACF1,CORO1C,ADIPOR1,FUT1,TGFBR3,ETS1,SP100,TGFB2,PTK2B,ABL1,EVL,SCARB1,SEMA5A,NOS3,ANGPT2,ADAMTS9,SOX9,MIR296,NFE2L2,EPB41L5,AGT,GADD45A,ANGPT4,BMPR2,CLASP1,MAPRE2,ITGA3,TGFB1,VEGF…
GOBP_NEURON_FATE_SPECIFICATION	1.35E-06	5.47E-05	0.643551836	0.582396809	2.089843744	35	NKX2-2,DLL1,HOXD10,SOX1,MNX1,GLI2,DMRTA2,EYA1,ESRP1,DBX1,LHX3,MYT1L,SIX1,SMAD4,DMRT3,NFIA,POU4F1,SOX9,NFIB,POU3F2,FEV
GOBP_LOCOMOTORY_BEHAVIOR	1.34E-06	5.47E-05	0.643551836	0.372738674	1.610617606	193	SLC6A3,DRD2,HOXD10,DSCAM,SEZ6,PBX3,FEZF2,BTBD9,OPRK1,LMX1A,PRKCE,APP,GAD1,DBH,ASTN1,NKX2-1,PAK5,CHL1,OPRD1,ADCY5,RELN,CHD7,C1QL1,CACNB4,ZFHX3,EPHA4,ANKH,GPR37,GAA,APBA2,PARK7,ZNF385A,DRD1,GDNF,DMRT3,DAB1,NEGR1,SOBP,NAV2,SNAP25,SLC4A10,ELAVL4,ABHD12,AVP,APBA1,FGF12,CHRNB4,PPP1R1B,ID2,ASL,ALDH1A3,GLRA1,HOXD9,DRD3,TNR,UCHL1,PPT1,LARGE1,BSX,GNAO1,RCAN1,MCOLN3,CLCN3,GIGYF2,NTAN1,MTOR,PREX2,LRRTM1,CHRN…
GOBP_DENTATE_GYRUS_DEVELOPMENT	1.39E-06	5.58E-05	0.643551836	0.658945856	2.230150264	24	PROX1,TMEM108,FEZF2,LMX1A,NEUROD1,POMGNT1,SCN2A,FXR1,DRD1,EMX2,POMT2,LARGE1,NEUROD6,LEF1,NR2E1,TUBA1A
GOBP_SEMAPHORIN_PLEXIN_SIGNALING_PATHWAY	1.47E-06	5.71E-05	0.643551836	0.547683322	2.04217692	43	ECE1,PLXNA2,PLXNA1,MET,SEMA5B,NCAM1,NRP2,SEMA6D,SEMA3D,PLXND1,GDNF,PLXNA4,SEMA4B,SEMA4D,SEMA3E,SEMA5A,SEMA3C,FARP2,ERBB2,PLXNB1,SEMA3A,SEMA4C,SEMA6A,NRP1,PLXNC1,ARHGDIA
GOBP_POSITIVE_REGULATION_OF_SYNAPTIC_TRANSMISSION	1.45E-06	5.71E-05	0.643551836	0.385919136	1.642333956	156	DRD2,ROR2,RIMS4,NMU,NPS,NALCN,PRKCE,SYT1,GRIK2,APP,ITPR3,NSG1,NFATC4,GRIN2B,RELN,GRIA1,EPHA4,ADORA1,STX1A,HAP1,EPHB2,RIMS3,GPR158,CLSTN2,FXR1,IGSF11,DRD1,NRXN1,SNAP25,CACNG5,NLGN1,PTK2B,GSK3B,ABL1,CLSTN1,CACNG4,SLC4A8,PDE9A,EGFR,TNR,ADCY1,NTRK2,DTNBP1,SLC24A2,LARGE1,KISS1,SLC8A3,GRIN2C,CHRNA7,RIMS2,PTN,TACR1,LRRTM1,CACNG2,NR2E1,CRHR2,STAU1,RIMS1,LRRTM2,PRKCZ,SHANK2,SNCA,OXT,CLSTN3,SERPINE2,SCGN,A…
GOBP_MESENCHYMAL_CELL_DIFFERENTIATION	1.46E-06	5.71E-05	0.643551836	0.353843018	1.549392572	246	LDLRAD4,PTK2,BCL2,OVOL2,PDCD6,AXIN2,FGFR1,CDH2,SIX2,SMAD7,SEMA5B,PHLDB2,TRIM62,NRG1,ERBB4,NCAM1,NKX2-1,PHLDB1,NRP2,ZNF703,SEMA6D,RTN4,SEMA3D,EPHA4,ALX1,TBX1,PHACTR4,WNT4,TIAM1,SIX1,EXT1,CRB2,KITLG,WNT16,TCF7L2,CORO1C,GDNF,SDCBP,MARK1,ADIPOR1,GCNT2,SMAD4,TGFBR3,PAX6,TBX5,FOXC1,OLFM1,SP6,BMP7,LOXL2,FOLR1,SEMA4B,SNAI1,TGFB2,GSK3B,SFRP1,SEMA4D,ZNF750,SEMA3E,GSC,PPP3R1,SEMA5A,SEMA3C,SOX9,JAG1,HES1,S10…
GOBP_CAMERA_TYPE_EYE_MORPHOGENESIS	1.60E-06	6.16E-05	0.643551836	0.411427194	1.725581931	125	TFAP2A,EPHB1,DLL1,FAT3,PROX1,SDK2,DSCAM,SOX1,SDK1,SOX11,PTPRM,SKI,SOX4,IFT122,MEGF11,FAT1,TSKU,SIX3,EPHB2,TFAP2B,PHACTR4,CDON,PRDM1,TENM3,ATP8A2,FOXN4,CRB2,WNT16,PTF1A,PAX6,AQP1,WNT9A,BMP7,ZHX2,TBX2,PROM1,ALDH1A3,USH1C,SOX9,JAG1,AQP5,NTRK2,AHI1,LRP5,LARGE1,MFSD2A,KDM2B,STAT3,VEGFA,IMPG2,FOXE3,BCAR3,LHX1,VSX1,NECTIN1,STRA6,COL8A2,NOTCH1,TTC8,CALB1,NRL,NF1,SAMD11,RBP4,FOXF2,PDE6C,FRS2,HIPK2,BBS4,RO…
GOBP_NEURON_FATE_COMMITMENT	1.67E-06	6.36E-05	0.643551836	0.482215618	1.909316962	71	NKX2-2,DLL1,FOXG1,BCL11B,PROX1,HOXD10,SOX1,MNX1,GLI2,FEZF2,DMRTA2,EYA1,ESRP1,NKX2-1,DBX1,LHX3,MYT1L,BHLHE23,SIX1,FOXN4,PRRX1,SMAD4,DMRT3,JAG2,NFIA,PTF1A,PAX6,POU4F1,ID2,SOX9,NFIB,DLX2,POU3F2,FEV
GOBP_POSITIVE_REGULATION_OF_SYNAPSE_ASSEMBLY	1.69E-06	6.37E-05	0.643551836	0.51710744	1.983261162	53	EPHB1,LINGO2,STAU2,PTPRD,LRTM2,FLRT3,FLRT2,EPHB2,ADGRB3,SYNDIG1,CLSTN2,ST8SIA2,EFNA5,NRXN1,ASIC2,NLGN1,SLITRK1,EPHB3,SEMA4D,CLSTN1,NTRK2,TPBG,DLG5,THBS2,SLITRK3,LRRTM1,ADGRB1,LRRTM2,OXT,CLSTN3,AGRN,GRID2,CBLN2
GOBP_REGULATION_OF_CELL_SIZE	2.05E-06	7.66E-05	0.62725674	0.391389362	1.667824667	159	DCC,NRCAM,DISC1,DSCAM,LIMK1,VAV2,DRAXIN,MAP2,KCNN4,ARHGAP35,KIAA0319,CLCN6,PRKD1,MAP3K13,RTN4,RPTOR,RDX,SLIT1,ISLR2,GPRC5B,SLC12A1,CDH4,AQP4,CRABP2,MAPT,EFNA5,EPHA7,MACF1,KCNMA1,AQP1,MAP1B,OLFM1,TRPV4,PLXNA4,WNT3,GSK3B,ABL1,SEMA4D,SLC12A5,SEMA5A,WNT3A,DNM2,BARHL2,TNR,CDH1,STK39,RAP1GAP2,ANO6,EZR,BMPR2,TRIM46,RUFY3,SLC12A7,CLCN3,VEGFA,MTOR,ADCY10,FSTL4,SEMA3A,LRRC8A,VAV3,PTPRS,RB1CC1,NRP1,DEPTOR,A…
GOBP_SODIUM_ION_TRANSMEMBRANE_TRANSPORT	2.15E-06	7.97E-05	0.62725674	0.382836159	1.64203123	174	SLC6A3,FGF14,GRP,SLC6A19,SLC6A17,SCN3A,ATP2B4,FXYD6,SLC6A18,NALCN,SCNN1B,PRKCE,SCNN1G,WNK2,NOS1,SCN2A,SLC38A1,SLC6A5,SLC12A1,KCNK1,ATP4B,SLC13A3,SLC8B1,NEDD4L,SCNN1A,HCN4,SLC28A3,SLC41A3,ACTN4,SLC24A4,SLC6A15,ASIC2,SLC17A6,SLC13A4,SLC8A1,SLC4A10,HECW2,ATP1A1,FGF12,SLC6A9,CNNM4,SLC34A2,SLC4A8,SNTA1,ATP1A3,ASIC4,CNGA3,SLC4A4,PTPN3,STK39,ANO6,SLC20A2,SLC24A2,OSR1,SLC17A8,ANK3,ATP1B1,SCN1B,SLC8A3,FXY…
GOBP_NEGATIVE_CHEMOTAXIS	2.47E-06	9.06E-05	0.62725674	0.534938545	2.010815035	46	SEMA5B,NRG1,LRTM2,NRP2,SEMA6D,FLRT3,SEMA3D,SLIT1,FLRT2,APOA1,SLIT2,EFNA5,EPHA7,ROBO1,ROBO2,PLXNA4,SEMA4B,SEMA4D,SEMA3E,LGR6,SEMA5A,SEMA3C
GOBP_SENSORY_PERCEPTION_OF_MECHANICAL_STIMULUS	2.49E-06	9.08E-05	0.62725674	0.374233945	1.606954567	177	TFAP2A,MBP,MYO7A,TSPEAR,RIPOR2,ESPN,DCDC2,SRRM4,ATP6V1B1,FGFR1,LHFPL3,EYA1,OTOF,MYO1A,KCNQ1,LOXHD1,ATP8B1,USH2A,POMGNT1,CHD7,PAX3,LHFPL5,TBX1,SIX1,MYO3B,KCNQ3,TRPA1,SLC26A4,ASIC2,RPL38,SOBP,KIT,CCDC50,NAV2,CLIC5,ATP6V0A4,MYO3A,ESPNL,TUB,PGAP1,GRM7,TMC1,USH1C,MYO6,CACNA1D,SLC17A8,TECTA,LARGE1,WHRN,TMC2,LRP2,BARHL1,TMTC4,TPRN,HOMER2,FYN,CHRNB2,SCN1A,ANKRD24,P2RX4,GSDME,SPTBN4,PIEZO2,ADGRV1,CXCR4,CD…
GOBP_POSITIVE_REGULATION_OF_CELL_DEVELOPMENT	2.53E-06	9.12E-05	0.62725674	0.314941417	1.413542358	428	NKX2-2,DRD2,HLX,FOXG1,PRKCH,F11R,ID4,TENM4,SS18L1,PLXNA2,ROR2,DISC1,STAU2,NIBAN2,DSCAM,TNFRSF11A,BCL2,LIMK1,TBC1D24,PLXNA1,GLI2,DMRTA2,SOX11,SMAD7,PRKCA,AMBRA1,TOX,PTPRD,SOX4,ACE,SOX13,MAP6,RELN,HOXA11,MAP3K13,RPTOR,EPHA4,HAP1,ISLR2,SLIT2,BAIAP2,EPHB2,ZMIZ1,PLXND1,SYK,TTBK1,CDH4,TIAM1,SHB,CDON,TP73,OTP,RUNX1,FXR1,CRABP2,MAPT,STAT5B,EFNA5,NFKBIZ,DUSP10,KITLG,MACF1,BCL6,ROBO1,RARA,XBP1,ROBO2,KLHL25…
GOBP_REGULATION_OF_CELLULAR_COMPONENT_SIZE	2.56E-06	9.16E-05	0.62725674	0.331332178	1.465743594	325	DCC,NRCAM,DISC1,DSCAM,LIMK1,BAIAP2L1,CDC42EP4,VAV2,PRKCE,DRAXIN,MAP2,KCNN4,ARHGAP35,KIAA0319,SPTBN2,CLCN6,PRKD1,MAP3K13,RTN4,RPTOR,RDX,SLIT1,GSN,ISLR2,SLIT2,GPRC5B,BAIAP2,SLC12A1,CDH4,CCR7,CDHR2,FMN1,MYO3B,AQP4,CRABP2,MAPT,EFNA5,EPHA7,VASP,MACF1,NPHS1,RAB3B,KCNMA1,AQP1,MAP1B,OLFM1,MYO3A,TRPV4,PLXNA4,WNT3,BORCS5,NEB,CYRIB,PTK2B,KANK2,GSK3B,SVIL,ABL1,SEMA4D,SLC12A5,SNX9,ADD1,EVL,SEMA5A,DMTN,WNT3A,D…
GOBP_CELL_GROWTH	2.60E-06	9.20E-05	0.62725674	0.317451791	1.425254694	437	DCC,SLC23A2,LHX2,SH3GL2,CDKN2A,NRCAM,DISC1,DSCAM,BCL2,LIMK1,CTDP1,TMEM108,IGFBP5,PLXNA1,ENO1,BDKRB1,MELTF,LMX1A,SMAD7,SPOCK1,SYT1,DRAXIN,APP,SEMA5B,MAP2,AKT1,EXTL3,MEG3,PAPPA2,PAK5,GNG4,NRP2,CRYAB,KIAA0319,FLRT3,SYT4,EDN2,MAP3K13,RTN4,RPTOR,SH3BP4,ITGA4,TSC22D4,SLIT1,DDR1,ISLR2,SLIT2,CDH4,TIAM1,PRICKLE1,CPNE5,ACVR1B,CDHR2,EXT1,ST8SIA2,CRABP2,MAPT,IGFBPL1,EFNA5,TP53TG5,DCLK1,EPHA7,MAPKAP1,C8orf44-…
GOBP_NEGATIVE_REGULATION_OF_NEURON_DIFFERENTIATION	2.98E-06	0.000104445	0.62725674	0.479227063	1.883787675	66	NKX2-2,DLL1,FOXG1,ID4,DISP3,TUNAR,FEZF2,IRX3,LMX1A,APP,SIX3,CNTN4,TP73,RAP1GAP,DDX6,PAX6,BMP7,ZHX2,GSK3B,PBX1,WNT3A,SOX9,JAG1,HES1,DLX2,HMG20A,ISL2,ASPM,DIXDC1,SHH,NR2E1,DTX1,ZNF536,NOTCH1,CDK5RAP2,MIB1,ISL1,GPR37L1,DLX1,NOTCH3,POU4F2,EIF2AK4,MEIS1,FOXO3
GOBP_ESTABLISHMENT_OF_CELL_POLARITY	3.22E-06	0.000111907	0.62725674	0.393050529	1.665948247	146	EPHB1,RIPOR2,PTK2,FRMD4A,CYTH1,AMOTL2,PHLDB2,FSCN1,FAT1,GSN,FBF1,ALPK2,PATJ,LAMA1,KIF25,CCR7,PRICKLE1,SCRIB,LLGL2,CRB2,MISP,SIPA1L3,PLEKHG3,WDPCP,PAX6,MAP1B,FOXJ1,PARD3,PARD3B,CYRIB,MYO18A,ARHGEF11,GSK3B,BRSK2,ABL1,INSC,IGF1R,UST,HES1,PKHD1,NSFL1C,KCNJ8,EZR,HTT,AMOTL1,CRTAM,PTK7,CLASP1,RUFY3,PKD1,SYNE4,ARFGEF1,KIF26B,STK11,DOCK7,SDCCAG8,GPSM1,WWC1,SHH,MAPRE1,DCTN1,PRKCZ,MYO9A,ANKFN1,TTC8,MCPH1,CD…
GOBP_CENTRAL_NERVOUS_SYSTEM_NEURON_DEVELOPMENT	3.28E-06	0.000113306	0.62725674	0.456742996	1.831265921	80	DRD2,DCC,EPHB1,FOXG1,DISC1,AGBL4,SOX1,PLXNA1,GLI2,FEZF2,DRAXIN,MAP2,ARHGAP35,NRP2,EPHA4,TSKU,BRINP1,SLIT2,EPHB2,ZMIZ1,MAPT,DCLK1,DRD1,SLC4A10,PLXNA4,NOVA2,EPHB3,SEMA3E,NFIB,NTRK2,B4GALT6,FGFR2,SCN1B,CDH11,CHRNB2,FGF8,SCYL2,NR2E1,TTC36,SPTBN4,LHX8,NRP1,GBX2,NPY,NR4A2,WDR47,GATA2,AGTPBP1,PALS1,NDEL1,FBXO45,B4GALT5,ARHGEF28,DCLK2,PRDM8,PHOX2B,LHX6,OGDH,RAC3,SZT2
GOBP_SALIVARY_GLAND_DEVELOPMENT	3.78E-06	0.000128254	0.62725674	0.581183247	2.08083911	34	PLXNA1,FGFR1,LAMA1,PLXND1,PAX6,BMP7,TGFB2,SEMA3C,TWSG1,NFIB,EGFR,TFCP2L1,FGFR2,TGFB1,EDAR,NTN4,FGF8,SHH,NRP1,POLB,BTBD7,LAMA5,SNAI2,TGFB3
GOBP_ACTIN_FILAMENT_BASED_MOVEMENT	3.77E-06	0.000128254	0.62725674	0.407508241	1.709352584	126	MYO7A,SCN3A,DSP,MYO5B,MYO1A,KCNQ1,JUP,CACNA1C,NOS1,ANK2,KCNH2,SCN2A,KCND3,GSN,ADORA1,CCDC88C,WIPF1,KCNJ5,SYNE2,NEDD4L,CACNA1G,HCN4,CACNA2D1,ACTN4,PDE4B,GJC1,MYO1B,DSG2,NOS1AP,SGCD,PARVA,ATP1A1,FGF12,MYO1H,SNTA1,MYO6,CACNA1D,EPB41L5,KCNJ8,ZEB2,SCN1B,MYLK2,ADCY10,DLG1,PDPN,SCN1A,EMP2,MYH10,BIN1,SUN2,TNNT2,STC1,SCN7A,FRMD6,ACTA2,MYL1,WASF2,RNF207,MYO9B,MYO5A,LIMCH1,MYH14,PKP2,SCN3B,GJA1,SCN2B,SCN4B,…
GOBP_REGULATION_OF_CANONICAL_WNT_SIGNALING_PATHWAY	4.18E-06	0.000140603	0.610526878	0.35092442	1.532491082	237	HHEX,TLE1,RNF220,AXIN2,STK3,CDH2,NPHP4,DRAXIN,WNK2,JUP,SOX4,TMEM88B,TMEM9,PRDM15,SOX13,ADGRA2,ZNF703,GPC5,TLE6,SRC,CCDC88C,GPRC5B,PTPRO,PRICKLE1,AMER3,TLE3,CTNND2,DLX5,MLLT3,IGFBP4,TCF7L2,SMAD4,MIR183,ANKRD6,NKD2,PTPRU,LYPD6,FOLR1,GSK3B,SFRP1,SULF2,LGR6,RBMS3,SEMA5A,WNT3A,SOX9,LRP4,EGFR,DAAM2,CTNNBIP1,SOX7,TPBG,FGFR2,CSNK1E,FGF9,FRAT1,ZEB2,FZD9,TBL1XR1,TPBGL,PTK7,LGR5,ZNRF3,TMEM196,IGFBP2,BICC1,T…
GOBP_ANTERIOR_POSTERIOR_PATTERN_SPECIFICATION	4.25E-06	0.000141726	0.610526878	0.367709222	1.59124494	200	HHEX,DLL1,HOXD3,HOXD10,PLXNA2,HOXA7,TBXT,NR2F2,AXIN2,PBX3,FEZF2,SIX2,SSBP3,HOXC6,SKI,HOXD8,NEUROD1,HOXD13,HOXA11,CER1,BASP1,CFC1B,DMRT2,HOXC9,CELSR2,HOXC4,HOXC11,TBX1,PRICKLE1,CDON,CFC1,FOXB1,HES3,TSHZ1,CRB2,MLLT3,EMX2,SMAD4,COBL,PAX6,FOXC1,DLL3,WNT3,PCGF2,ALX4,HOXC8,SFRP1,PGAP1,PBX1,WNT3A,SEMA3C,RIPPLY2,PCSK5,HOXD9,HES1,NEUROG1,HOXA10,CTNNBIP1,LFNG,EPB41L5,OTX2,PRKDC,FEZF1,MSGN1,OSR1,LRP5,ZBTB16…
GOBP_ENDOTHELIAL_CELL_MIGRATION	4.46E-06	0.0001474	0.610526878	0.35001379	1.524611555	227	PROX1,PTK2,ANGPT1,PDCD6,ATP2B4,NR2F2,MET,FGFR1,STAT5A,PLCG1,VASH1,APOH,PRKCA,PTPRM,AKT1,CDH13,JUP,CCBE1,PIK3R3,BMPER,SCG2,NRP2,ADGRA2,EDN2,CD40,PRKD1,PLEKHG5,NR4A1,RIN2,APOA1,CARD10,SLIT2,PLXND1,SMOC2,RHOJ,SASH1,MIR210,PTP4A3,ROBO1,FUT1,TGFBR3,PAXIP1,ETS1,LOXL2,SP100,PTK2B,ABL1,SCARB1,SEMA5A,NOS3,ANGPT2,ADAMTS9,CLEC14A,MIR296,EFNB2,NFE2L2,LGALS8,ZEB2,AGT,GADD45A,ANGPT4,TGFB1,VEGFA,HDAC7,KLF4,PTN,…
GOBP_EMBRYONIC_SKELETAL_SYSTEM_MORPHOGENESIS	4.67E-06	0.000152981	0.610526878	0.434504975	1.759156231	88	DSCAML1,TFAP2A,SATB2,HOXD3,HOXD10,CHST11,HOXA7,OSR2,SIX2,SOX11,EYA1,PAX5,HOXA11,ALX1,GRHL2,HOXC9,HOXC4,SIX4,HOXC11,TBX1,SIX1,PRRX1,BMP7,PCGF2,ALX4,GSC,HOXD9,FLVCR1,DLX2,TBX15,OSR1,FGFR2,MTHFD1,RDH10,SMAD3,EIF4A3,SHOX2,ALX3,DLG1,FGF8,MMP16,HOXD4,LHX1,TULP3,MYF5,PDGFRA,MDFI,TGFB3,HOXB3,SMAD2,HOXB6,MEGF8,HOXB4,NIPBL
GOBP_POSITIVE_REGULATION_OF_NEURON_DIFFERENTIATION	4.87E-06	0.000158471	0.610526878	0.450148264	1.815481197	85	NKX2-2,FOXG1,HOXD3,PROX1,NRCAM,PCP4,FEZF2,LIN28A,FGFR1,IRX3,SOX11,NEUROD1,MMD,VWC2L,BRINP1,GPRC5B,BRINP2,CDON,BCL6,RARA,DAB1,PAX6,MAP1B,BMP7,BMP6,NEUROD2,TCF12,IMPACT,NEUROG1,NGF,DLX2,TCF4,MMD2,FEZF1,GDF7,VWC2,ARHGEF2,BRINP3,NBL1,DUOXA1,GDF6,TCF3,DLX1,HMG20B,GATA2,EIF4G1,NCOA1,MICOS10-NBL1,ATOH1,HEYL,MEF2C,SPAG9,GDPD5,RNF112,ECT2,ETV5,FOXA1,GDF5,NKX6-1,BMP2,PHOX2B,CPNE1
GOBP_INORGANIC_ION_IMPORT_ACROSS_PLASMA_MEMBRANE	5.01E-06	0.000161641	0.610526878	0.402809708	1.679567824	115	SLC39A11,CACNA1A,ATP2B4,SCNN1B,SCNN1G,SLC30A8,KCNQ1,CACNA1E,CACNA1C,KCNH2,KCNK9,PPP3CC,NALF1,CACNA1B,SLC12A1,SLC39A14,ATP4B,KCNJ5,MIR210,CACNA1G,SCNN1A,HCN4,CACNA2D1,SLC24A4,SLC8A1,CACNA1S,TRPV4,ATP1A1,SLC12A5,PPP3R1,KCNJ16,KCNJ4,ATP1A3,CNGA3,TRPM1,CACNA1D,SLC39A8,SLC24A2,KCNJ8,ATP1B1,SLC8A3,FXYD2,ABCC8,SLC12A7,DLG1,FYN,SLC9A3,TRPM2,STEAP2,KCNJ6
GOBP_REGULATION_OF_DENDRITE_DEVELOPMENT	5.29E-06	0.000169184	0.610526878	0.440917176	1.793171901	91	DCC,FAT3,SS18L1,STAU2,SEZ6,TBC1D24,LZTS1,PTPRD,DPYSL5,VLDLR,NFATC4,KIAA0319,RELN,EPHA4,BAIAP2,EPHB2,ADGRB3,SKOR2,TIAM1,NEDD4L,CAMK1D,PACSIN1,MARK1,COBL,CARM1,ELAVL4,BMP7,HECW2,CSMD3,GSK3B,ABL1,SEMA4D,NSMF,PREX1,MFSD2A,FBXW8,TNIK,ANKRD27,STK11,PTN,SDC2,CHRNB2,DAB2IP,CAMK2B,NR2E1,NEDD4,RAB17,LRP8,CAMSAP2,ALK,PPP3CA,BMP5,CUX1,MGARP,EZH2,TLX2,SARM1,EEF2K,ANAPC2,CUX2,CAPRIN2,FZD4,ITPKA
GOBP_COLUMNAR_CUBOIDAL_EPITHELIAL_CELL_DIFFERENTIATION	5.43E-06	0.000172218	0.610526878	0.404907726	1.689997939	118	NKX2-2,DLL1,CBFA2T2,PROX1,TP63,SPDEF,CDH2,SOX11,AKT1,NEUROD1,SOX4,LHX3,SRC,RPTOR,WNT4,OTP,EXT1,PRDM1,RARA,AGR2,PAX6,MAP1B,BMP7,BMP6,GSK3B,ABL1,TMIGD1,SOX9,JAG1,NFIB,HES1,POU3F2,ONECUT1,NKX6-3,FGFR2,DLG5,FAM20C,RARB,TGFB1,BMAL1,LEF1,VAX1,KLF4,FGF8,GATA6,RFX3,NKX3-2,FASN,CDKN1A,NOTCH1,B9D1,NPY,GPAT4,DLX3,WNT11,SMAD2,INSM1,BMP5,PDPK1,GATA2,GJA1,WNT5A,NR5A2,CLOCK,PGR,NKX6-2,CDK6,IPO7,RARG,EMX1,BHLHA1…
GOBP_SIGNAL_RELEASE	5.70E-06	0.000179557	0.610526878	0.309854176	1.396150376	462	PTPRN2,DRD2,GRP,GRIK5,SYBU,RIMS4,NIBAN2,TNFRSF11A,JAK2,GRM4,TUNAR,SYT7,FGFR1,SOX11,OPRK1,OTOF,PRKCE,SYT1,SLC30A8,KCNQ1,CRHR1,NOS2,NEUROD1,SOX4,CHRNA4,GALR1,ADCY5,AACS,HRH3,INHBB,SYT4,CHD7,RAB11FIP3,PRKD1,CACNB4,ABCA12,RAPGEF4,PLCB1,PCLO,ADORA1,NR4A1,STX1A,STX2,SNAP47,CADPS,BLK,RPH3A,PARK7,SNPH,TFAP2B,KLF7,SYK,RIMS3,UQCC2,EPHA5,TIAM1,NAPB,C1QTNF1,SCRIB,CNR1,CADPS2,GPR158,MTNR1B,EFNA5,GLP1R,SV2B,RA…
GOBP_REGULATION_OF_POSTSYNAPTIC_MEMBRANE_POTENTIAL	6.12E-06	0.000191099	0.610526878	0.388694206	1.642230356	136	DRD2,GRIK5,SEZ6,TMEM108,TBC1D24,HTR3C,MET,GRIK3,GABRG3,GRIK2,APP,AKT1,CELF4,CHRNA4,GRIK4,GRIN2B,RELN,GRIA1,ADORA1,STX1A,BAIAP2,IGSF11,NRXN1,GRID1,NLGN1,PTK2B,GSK3B,CHRNB4,INSYN1,GRIA2,NPAS4,UNC13B,GLRA1,HTR3E,MAPK8IP2,HTR3B,SLC8A3,S1PR2,GRIN2C,CHRNA7,RIMS2,EIF4A3,SLC1A7,NETO1,CHRNB2,DMPK,RIMS1,P2RX4,HTR3D,PRKCZ,DRD4,SNCA,GABRR2,RGS4,GABRA5,GABRB2,P2RX7,GRID2,GRM5,GRIN3A,KCNA1,GRIA4,KCND2,PPP3CA,Z…
GOBP_NEGATIVE_REGULATION_OF_SUPRAMOLECULAR_FIBER_ORGANIZATION	6.33E-06	0.000196033	0.610526878	0.389507694	1.647948286	143	F11R,TBCD,NAV3,DYRK1A,MET,FKBP4,PHLDB2,MAP2,CRYAB,SPTBN2,RHPN2,RDX,GSN,SLIT2,PIK3R1,CORO2B,SMAD4,DNAI3,MAP1B,TOGARAM2,CTNNA2,LDLR,CYRIB,KANK2,STMN1,SVIL,PICK1,ADD1,CLU,DMTN,MAP6D1,SSH2,KANK4,CGNL1,ARHGAP28,CAPZA2,CRACD,CAPZB,SPTB,CLASP1,ARFGEF1,ARHGEF2,AVIL,ADD2,PAK2,CAPG,TPX2,STMN2,MAPRE1,ARHGEF7,ARHGEF18,SPTBN4,SPTAN1,PRKN,SPTBN5,SNCA,SPEF1,APC2,PFN4,WASF2,CAMSAP2,PPFIA1,TJP1,KANK1,HIP1R,WDR47,…
GOBP_CELL_MATRIX_ADHESION	6.67E-06	0.000203564	0.610526878	0.350092418	1.523729554	225	HOXD3,CDKN2A,DISC1,PTK2,BCL2,HOXA7,AJAP1,ONECUT2,BCR,PHLDB2,CDH13,JUP,BCL2L11,COL16A1,PTPRK,SRC,ITGA4,DDR1,RIN2,PIK3R1,CCL28,WNT4,CCR7,PARVG,TIAM1,FMN1,CORO2B,EFNA5,MACF1,BCL6,SGCE,CORO1C,COL13A1,WDPCP,FUT1,PPFIA2,PTK2B,GSK3B,ABL1,SFRP1,PTPRA,SEMA3E,ITGBL1,DMTN,ADAMTS9,JAG1,ITGA5,ACTN3,ITGB4,SVEP1,ONECUT1,EPB41L5,NF2,ITGB6,PKHD1,FERMT2,RCC2,FGL1,TECTA,CDH11,VWA2,CD34,CLASP1,PKD1,ITGA3,VEGFA,SMAD3…
GOBP_REGULATION_OF_CELL_MORPHOGENESIS	6.67E-06	0.000203564	0.610526878	0.347103593	1.511935143	227	MYO10,F11R,SLC23A2,SS18L1,PLXNA2,STAU2,PTK2,TBC1D24,NTNG2,GNA12,PLXNA1,CDC42EP4,SYT1,PTPRD,ARHGAP35,RELN,SYT4,MAP3K13,SRC,RDX,SYNE3,EPHA4,BAIAP2,EPHB2,PLXND1,TIAM1,CPNE5,CLDN4,RHOJ,RREB1,EFNA5,FMNL1,PRAG1,NEDD4L,MACF1,CORO1C,CAMSAP1,WDPCP,KIT,PLXNA4,PARVA,BVES,PTK2B,SEMA4D,SEMA3E,DMTN,FGD6,FMNL2,SYT2,BRWD1,DVL3,NTNG1,NF2,PRKDC,FERMT2,EZR,CAPZB,DNMBP,EPB41L3,MFSD2A,RNF157,FBXW8,PALMD,RASAL1,RIMS2,…
GOBP_POSITIVE_REGULATION_OF_CELLULAR_COMPONENT_BIOGENESIS	6.88E-06	0.000208291	0.610526878	0.311514516	1.404976047	474	EPHB1,RIPOR2,NAV3,LINGO2,STAU2,ARHGEF10L,LIMK1,MET,BAIAP2L1,IRX3,CDC42EP4,NPHP4,PRKCE,PRKCA,AMBRA1,PHLDB2,FSCN1,NRG1,PTPRD,WRAP73,CLDN1,MTSS1,LRTM2,SPIDR,CLIP1,ICE1,PHLDB1,CNTNAP2,ARHGAP35,FLRT3,BCL2L11,ASAP1,MMP3,RAB11FIP3,COL16A1,PRKD1,SRC,SEPTIN9,FLRT2,TPPP,APOA1,HAP1,PIK3R1,BAIAP2,PARK7,EPHB2,TRABD2B,SLF1,ADGRB3,SYK,WNT4,TTBK1,SYNDIG1,CCR7,FMN1,MYO3B,CLSTN2,ST8SIA2,MAPT,EFNA5,HRK,TLR4,VASP,SN…
GOBP_REGULATION_OF_PROTEIN_CONTAINING_COMPLEX_ASSEMBLY	6.95E-06	0.00020879	0.610526878	0.317211909	1.417371832	388	TBCD,NAV3,DYRK1A,MET,BAIAP2L1,CDC42EP4,PRKCE,FKBP4,AMBRA1,FSCN1,MAP2,NRG1,TRAF3IP1,SPIDR,CLIP1,ICE1,CRYAB,SPTBN2,OPRD1,BCL2L11,MMP3,PRKD1,SRC,RDX,GSN,TPPP,STX1A,SLIT2,BAIAP2,PARK7,TRABD2B,SLF1,SYK,TTBK1,CCR7,FMN1,NAPB,MAPT,HRK,TLR4,VASP,NPHS1,CAMSAP1,MAP1B,TRAPPC12,CYRIB,NCLN,PTK2B,KANK2,STMN1,GSK3B,SVIL,ABL1,MAPRE3,SNX9,ADD1,EVL,VPS8,CLU,DMTN,UNC13B,SOX9,ELN,HES1,DAAM2,CDH17,CTNNBIP1,FAF1,SSH2,K…
GOBP_ROOF_OF_MOUTH_DEVELOPMENT	9.10E-06	0.000271443	0.593325476	0.435792099	1.767330623	89	TFAP2A,SATB2,OSR2,SOX11,SKI,CHD7,EPHB2,TBX1,FZD2,TSHZ1,DLX5,DHRS3,PRRX1,SMAD4,WDPCP,JAG2,TGFBR3,SNAI1,ALX4,TGFB2,EPHB3,BNC2,TBX2,WNT3A,ASPH,GABRB3,MSC,IRF6,ITGB6,OSR1,DLX6,ANP32B,LEF1,VAX1,DLG1,SHH,FOXE1,ITGB8,FRAS1,TBC1D32,PDGFRA,MEOX2,SNAI2,ARID5B,WNT11,INSIG2,TGFB3,SMAD2,FOXF2
GOBP_NERVE_DEVELOPMENT	9.52E-06	0.000277614	0.593325476	0.435438526	1.765896728	89	TFAP2A,NKX2-2,EPHB1,HOXD3,ECE1,NPTX1,NTF3,PLXNA1,PHOX2A,KCNC1,ATP8B1,NRP2,SULF1,SCN2A,CHD7,ITGA4,SIX4,EPHB2,TBX1,SIX1,EXT1,KCNQ3,SLC24A4,MAFB,NAV2,B4GALNT1,POU4F1,PLXNA4,DICER1,SULF2,SALL1,HES1,NEUROG1,NGF,ACKR3,NGFR,LARGE1,SEMA3A,CHRNB2,SCN1A,NRP1,SERPINE2,GABRA5,CNGB1,DRGX,GABRB2,ISL1,KCNA1,EDN1,HOXB3
GOBP_ODONTOGENESIS	9.52E-06	0.000277614	0.593325476	0.404368558	1.693736315	123	TFAP2A,BCL11B,TSPEAR,TP63,PAX9,OSR2,AXIN2,GLI2,FGFR1,FAM20A,BCL2L11,SRC,APCDD1,ANKH,TBX1,SLC24A4,DMRT3,KLK4,SSUH2,JAG2,AQP1,FOXC1,SP6,BMP7,TGFB2,CNNM4,LAMB1,CFTR,LRP4,AQP5,DLX2,CSF3R,NF2,ITGB6,NGFR,OSR1,FGFR2,ALPL,COL1A2,RELT,CD34,FAM20C,TGFB1,EDAR,PPARA,LEF1,TNC,TUFT1,SMPD3,FGF8,SHH,GATA6,LHX8,ANKRD11,NECTIN1,PDGFRA,LAMA5,FOXI3,DLX3,EDN1,TGFB3,DLX1,TCIRG1,HAND1,WNT6,ID3,SNX10,HDAC1,WLS,WNT10A,FG…
GOBP_POSITIVE_REGULATION_OF_NEUROGENESIS	9.52E-06	0.000277614	0.593325476	0.351776298	1.53256322	226	NKX2-2,DRD2,FOXG1,PRKCH,ID4,TENM4,SS18L1,PLXNA2,DISC1,STAU2,DSCAM,LIMK1,TBC1D24,PLXNA1,DMRTA2,SOX11,PTPRD,ACE,MAP6,RELN,MAP3K13,EPHA4,HAP1,ISLR2,SLIT2,BAIAP2,EPHB2,PLXND1,TTBK1,CDH4,TIAM1,CDON,TP73,OTP,FXR1,CRABP2,MAPT,EFNA5,MACF1,ROBO1,ROBO2,KIT,PAX6,MAP1B,PLXNA4,WNT3,SLITRK1,DICER1,MYB,SEMA4D,ID2,SEMA5A,WNT3A,OPRM1,HES1,EGFR,SMARCD3,NTRK2,ZNF488,TIAM2,LRP2,BMPR2,RUFY3,FBXW8,TGFB1,LYN,PLXNB1,VEG…
GOBP_RENAL_TUBULE_DEVELOPMENT	9.66E-06	0.00027961	0.593325476	0.42376538	1.736655866	98	DLL1,ADAMTS16,BCL2,IRX2,PTCH1,IRX3,SIX2,EYA1,COL4A1,MTSS1,HOXA11,SIX4,IRX1,KLHL3,TFAP2B,WNT4,HOXD11,PRICKLE1,FMN1,SIX1,GDNF,SMAD4,AQP1,PROM1,PBX1,SOX9,JAG1,SALL1,HES1,CTNNBIP1,OSR1,AHI1,AGT,LGR5,PKD1,TGFB1,VEGFA,KIF26B,DLG1,FGF8,SHH,WNT7B,LHX1,NOTCH1,WWTR1,TTC8,NPNT,TMEM59L,CALB1,STAT1,LAMA5
GOBP_RESPIRATORY_SYSTEM_DEVELOPMENT	9.80E-06	0.000281578	0.593325476	0.354900381	1.54151633	212	NKX2-8,PROX1,CELSR1,HEG1,CCDC39,IGFBP5,GLI2,SPDEF,FGFR1,SOX11,ERRFI1,ASS1,SKI,ADAMTSL2,CCBE1,ACE,NKX2-1,MAN1A2,LHX3,EDN2,CHD7,ABCA12,BASP1,GRHL2,SIX4,LAMA1,CTSZ,SIX1,TP73,EXT1,DLX5,RARA,WDPCP,AGR2,TBX5,FOXJ1,TBX2,ASXL1,PPP3R1,NOS3,ALDH1A3,MSC,SOX9,NFIB,HES1,EGFR,DISP1,CCDC40,ITGB6,FGFR2,FGF9,HMGCS2,RDH10,ABCA3,DLG5,PTK7,BMPR2,PKD1,SIM2,ITGA3,TGFB1,VEGFA,EPAS1,LEF1,PLOD3,HS6ST1,TNC,SMPD3,FGF8,SHH,…
GOBP_NEUROTRANSMITTER_TRANSPORT	1.08E-05	0.000307309	0.593325476	0.355706621	1.538633175	197	SLC6A3,PTPRN2,DRD2,GRIK5,SLC6A17,RIMS4,GRM4,SYT7,SLC6A18,OTOF,SYT1,NOS1,SLC1A2,HRH3,SYT4,CACNB4,PCLO,NR4A1,STX1A,SLC38A1,STX2,SNAP47,CADPS,SLC6A5,RPH3A,PARK7,SNPH,RIMS3,NAPB,SCRIB,CADPS2,GPR158,SV2B,ERC2,DRD1,NRXN1,SYT10,SLC6A15,GDNF,RAB3B,SLC17A6,SYN3,PPFIA2,SNAP25,DOC2A,NLGN1,SLC6A9,CHRNB4,SYT11,UNC13B,SLC4A8,RAP1A,DRD3,SYT2,DTNBP1,PPT1,SLC29A4,KCNJ8,SLC17A8,ICA1,OSBPL2,ABCC8,RIMS2,CPLX1,SNCAIP…
GOBP_EXOCRINE_SYSTEM_DEVELOPMENT	1.11E-05	0.000313928	0.593325476	0.516748652	1.942439869	46	IGSF3,PLXNA1,FGFR1,LAMA1,PLXND1,INSR,PTF1A,PAX6,FOXC1,BMP7,TGFB2,SEMA3C,TWSG1,SOX9,NFIB,EGFR,TFCP2L1,FGFR2,TGFB1,EDAR,NTN4,FGF8,SHH,NRP1,POLB,BTBD7,LAMA5,SNAI2
GOBP_FOREBRAIN_CELL_MIGRATION	1.12E-05	0.000314991	0.593325476	0.478345223	1.862708015	62	DRD2,FOXG1,DISC1,FEZF2,NKX2-1,RELN,SRGAP2,RTN4,SLIT1,SLIT2,ZMIZ1,FOXB1,SYNE2,DRD1,ROBO1,EMX2,SUN1,DAB1,CCDC141,LAMB1,MDGA1,ADGRG1,EGFR,ARL13B,TNR,POU3F2,HTR6,NRG3,MBOAT7,DIXDC1,DAB2IP,NR2E1,SUN2,CXCR4
GOBP_PROTEIN_LOCALIZATION_TO_SYNAPSE	1.15E-05	0.000320224	0.593325476	0.45561062	1.811228174	73	STAU2,NPTX1,C1QL2,ERBB4,NSG1,RELN,KIF5C,PCLO,BAIAP2,SCRIB,MAPT,DLG2,NRXN1,ASIC2,NPHS1,SNAP25,NLGN1,CLSTN1,GPC6,RAP1A,HOMER1,ERBB2,GRIN2C,ARHGAP44,CPLX1,GRIP1,NETO1,SLITRK3,LRRTM1,DLG1,TAMALIN,CACNG2,STAU1,PRKCZ,CLSTN3,HSPB1,LRRC7,NETO2,RAPSN,ADAM10
GOBP_MORPHOGENESIS_OF_EMBRYONIC_EPITHELIUM	1.17E-05	0.000325693	0.593325476	0.384876065	1.62904578	144	TFAP2A,TP63,LHX2,CELSR1,OVOL2,IRX2,PTCH1,STK3,IRX3,SOX11,SKI,ST14,IFT122,ARHGAP35,SULF1,GRHL2,SIX4,IRX1,VANGL2,PHACTR4,WNT4,PRICKLE1,SIX1,FZD2,SCRIB,CECR2,VASP,WNT16,GDNF,RARA,COBL,JAG2,BMP7,FOLR1,TGFB2,ABL1,SFRP1,DEAF1,ALDH1A3,SOX9,STIL,DVL3,EPB41L5,GRHL3,OSR1,FGFR2,MTHFD1,RDH10,PTK7,LRP2,KDM2B,GDF7,TGFB1,SALL4,FGF8,SHH,SEMA4C,WNT7B,GLMN,TULP3,CTHRC1,PRKACB,LAMA5,RGMA,MIB1,BMP5,FZD6,CC2D2A,SEC24…
GOBP_LYMPH_VESSEL_DEVELOPMENT	1.18E-05	0.000326366	0.593325476	0.574936795	1.996097459	29	PROX1,HEG1,NR2F2,PTPN14,VASH1,CCBE1,TBX1,SYK,FOXC1,CLEC14A,EFNB2,SVEP1,LGALS8,BMPR2,PKD1,VEGFA,PDPN
GOBP_POTASSIUM_ION_TRANSPORT	1.34E-05	0.000366814	0.593325476	0.351251156	1.526899327	222	DRD2,KCNB2,GRP,KCNH5,KCNC4,RGS7,KCNK3,FXYD6,OPRK1,NALCN,KCNC1,KCNQ1,KCNH6,NOS1,DPP10,KCNH7,ANK2,KCNN4,KCNH2,KCNK9,KCNIP3,KCNQ5,KCND3,KCNN3,ADORA1,KCNG1,SLC12A1,KCNK1,KCNQ3,ATP4B,KCNJ5,KCNH1,KCNU1,NEDD4L,DRD1,HCN4,SLC24A4,SLC17A6,KCNMA1,AQP1,GCK,SNAP25,KCNB1,NOS1AP,KCNT1,PTK2B,ATP1A1,SLC12A5,KCNK10,KCNJ16,NOS3,AKAP6,KCNJ4,ATP1A3,KCNMB2,KCNK16,DRD3,CACNA1D,DPP6,STK39,KCNAB2,CASQ2,ANO6,KCNS3,SLC24A2…
GOBP_GLIAL_CELL_DIFFERENTIATION	1.38E-05	0.000375627	0.593325476	0.339474567	1.486476619	246	NKX2-2,DLL1,ID4,TENM4,ROR2,SOX1,NRROS,LIN28A,CDH2,SOX11,APP,AKT1,SKI,SOX4,NKX2-1,SOX13,RELN,TNFRSF21,FGF5,EPHA4,TPPP,KLF15,TTBK1,TP73,MAPT,TLR4,DUSP10,DRD1,NAB2,DAB1,NFIA,PAX6,NAB1,GPC1,PARD3,LDLR,FA2H,DICER1,ABL1,PICK1,ID2,PPP3R1,CLU,SOX6,EIF2B5,SOX9,NFIB,LRP1,HES1,EGFR,DAAM2,DNER,DRD3,DLX2,NTRK2,POU3F2,B4GALT6,GCM1,ITGB4,MAL,ZNF488,ZEB2,LARGE1,ANO1,ERBB2,TMEM98,SLC8A3,STAT3,BOK,TGFB1,LYN,PHGDH,…
GOBP_REGULATION_OF_ENDOTHELIAL_CELL_MIGRATION	1.44E-05	0.000388107	0.593325476	0.361396345	1.551830117	177	PROX1,PTK2,ANGPT1,PDCD6,ATP2B4,NR2F2,MET,FGFR1,STAT5A,PLCG1,VASH1,APOH,PRKCA,PTPRM,AKT1,JUP,CCBE1,BMPER,NRP2,ADGRA2,CD40,PRKD1,RIN2,CARD10,SLIT2,SMOC2,RHOJ,SASH1,MIR210,FUT1,TGFBR3,ETS1,SP100,PTK2B,ABL1,SCARB1,SEMA5A,NOS3,ANGPT2,ADAMTS9,MIR296,NFE2L2,AGT,GADD45A,ANGPT4,TGFB1,VEGFA,HDAC7,KLF4,PTN,PDGFB,DAB2IP,BCAS3,ATOH8,PIK3CD,ADGRB1,NR2E1,EMP2,EFNA1,P2RX4,FOXP1,CXCL13,GLUL,MIR129-1,NRP1,AKT3,STC…
GOBP_NEGATIVE_REGULATION_OF_CELL_SUBSTRATE_ADHESION	1.47E-05	0.000393362	0.593325476	0.479161945	1.844523243	56	TBCD,CDKN2A,HOXA7,AJAP1,MELTF,SPOCK1,PHLDB2,SRC,PIK3R1,FBLN1,PTPRO,CORO2B,EFNA5,BCL6,ACTN4,CORO1C,GCNT2,MIR183,SEMA3E,DMTN,ANGPT2,JAG1,NF2,RCC2,ACER2,MAP4K4,POSTN,NOTCH1,ACVRL1,NF1,KANK1,SPRY4,CX3CL1,APOD,MMP12
GOBP_METANEPHROS_DEVELOPMENT	1.55E-05	0.000412636	0.575610261	0.438081948	1.767669332	84	BCL2,IRX2,OSR2,PTCH1,IRX3,SIX2,EYA1,HOXA11,BASP1,SIX4,IRX1,HOXC11,TFAP2B,WNT4,FMN1,SIX1,GDNF,SMAD4,ROBO2,AQP1,FOXJ1,BMP7,AQP2,SOX9,SALL1,HES1,OSR1,RDH10,DLG5,CD34,PKD1,KIF26B,PDGFB,FGF8,SHH,WNT7B,FRAS1,LHX1,NPHS2,PDGFRA,WWTR1,CALB1,STAT1,GDF6
GOBP_POSITIVE_REGULATION_OF_EPITHELIAL_TO_MESENCHYMAL_TRANSITION	1.69E-05	0.000447258	0.575610261	0.47753766	1.838270591	56	PTK2,AXIN2,ZNF703,ALX1,TIAM1,CRB2,TCF7L2,SDCBP,GCNT2,SMAD4,FOXC1,OLFM1,BMP7,LOXL2,SNAI1,TGFB2,JAG1,FERMT2,AGT,TGFB1,SMAD3,LEF1,MTOR,PDPN,BCL9L,EMP2,ACVR1,KDM1A,NOTCH1,WWTR1,TBX20,TGFB3,SERPINB3,SMAD2,ENG
GOBP_REGULATION_OF_POSTSYNAPSE_ORGANIZATION	1.97E-05	0.000517214	0.575610261	0.408716554	1.678497164	100	ROR2,NRCAM,DISC1,STAU2,LZTS1,CDH2,AKT1,PTPRD,NRP2,GRIN2B,RELN,ASAP1,DOCK1,LRFN2,EPHA4,SRCIN1,BAIAP2,EPHB2,ABHD17C,TANC1,TIAM1,ZNF804A,ARHGAP33,EPHA7,KIF1A,PPFIA2,LZTS3,GRID1,NLGN1,PTK2B,HOMER1,DTNBP1,SIPA1L1,ARHGAP44,TANC2,LRRTM1,FYN,CAMK2B,EFNA1,ARHGAP22,PTPRS,LRRTM2,SHANK2,NEDD9,ARC,GRID2,NGEF,LRP8,NF1,ADAM10
GOBP_FOREBRAIN_GENERATION_OF_NEURONS	2.11E-05	0.000550802	0.575610261	0.48959983	1.863158125	50	FOXG1,BCL11B,PROX1,DISC1,SOX1,PLXNA1,FEZF2,FGFR1,NKX2-1,NRP2,ZMIZ1,OTP,PAX6,SLC4A10,SEMA3E,WNT3A,HES1,DLX2,FGFR2,LEF1,ASPM,FGF8,SCYL2,NR2E1,LHX8,NRP1,LHX5,GBX2,DLX1,TBR1,GATA2
GOBP_NEGATIVE_REGULATION_OF_CYTOSKELETON_ORGANIZATION	2.22E-05	0.000575616	0.575610261	0.380402832	1.60942699	143	F11R,TBCD,NAV3,DYRK1A,MET,FKBP4,PHLDB2,MAP2,SPTBN2,RHPN2,RDX,GSN,SLIT2,PIK3R1,CORO2B,SMAD4,DNAI3,MAP1B,TOGARAM2,CTNNA2,IQCJ-SCHIP1,CYRIB,KANK2,STMN1,SVIL,TRIM37,PICK1,ADD1,DMTN,MAP6D1,SSH2,KANK4,CGNL1,ARHGAP28,CAPZA2,CRACD,CAPZB,SPTB,CLASP1,TMEM67,ARFGEF1,ARHGEF2,AVIL,ADD2,PAK2,CAPG,TPX2,STMN2,MAPRE1,ARHGEF7,ARHGEF18,SPTBN4,SPTAN1,PRKN,SPTBN5,SNCA,SPEF1,APC2,PFN4,CDK5RAP2,WASF2,CAMSAP2,PPFIA1,TJP…
GOBP_REGULATION_OF_EXTENT_OF_CELL_GROWTH	2.33E-05	0.000600652	0.575610261	0.42035282	1.696833647	86	DCC,NRCAM,DISC1,DSCAM,LIMK1,DRAXIN,MAP2,KIAA0319,MAP3K13,RTN4,SLIT1,ISLR2,CDH4,CRABP2,MAPT,EFNA5,EPHA7,MACF1,MAP1B,OLFM1,PLXNA4,WNT3,GSK3B,ABL1,SEMA4D,SEMA5A,WNT3A,DNM2,BARHL2,TNR,CDH1,BMPR2,TRIM46,RUFY3,VEGFA,ADCY10,FSTL4,SEMA3A,PTPRS,NRP1,RGMA,ULK1,LPAR3,NTN1,RTN4R,DIP2B,MEGF8,PUM2,POU4F2,SPART,WNT5A
GOBP_REGULATION_OF_ANATOMICAL_STRUCTURE_SIZE	2.47E-05	0.000632511	0.575610261	0.301521962	1.357819199	459	DCC,ECE1,NRCAM,DISC1,DSCAM,LIMK1,BAIAP2L1,CBS,CDC42EP4,VAV2,SCNN1B,PRKCE,DRAXIN,MAP2,DBH,NOS1,ACE,ZDHHC21,BDKRB2,KCNN4,ARHGAP35,KIAA0319,SPTBN2,CLCN6,EDN2,PRKD1,MAP3K13,RTN4,RPTOR,RDX,ITGA4,SLIT1,GSN,ADORA1,ISLR2,SLIT2,GPRC5B,BAIAP2,SLC12A1,CDH4,CCR7,CDHR2,FMN1,MYO3B,EXT1,AQP4,CRABP2,MAPT,MTNR1B,EFNA5,EPHA7,VASP,DRD1,MACF1,ASIC2,NPHS1,RAB3B,DRD5,SLC8A1,KCNMA1,AQP1,MAP1B,FOXC1,OLFM1,MYO3A,TRPV4,PL…
GOBP_RECEPTOR_LOCALIZATION_TO_SYNAPSE	2.64E-05	0.000671735	0.575610261	0.47764825	1.843441028	57	NPTX1,C1QL2,ERBB4,NSG1,RELN,KIF5C,CEP112,SCRIB,DLG2,SNAP25,CACNG5,NLGN1,KIF3B,CLSTN1,CACNG4,GPC6,RAP1A,ERBB2,ARHGAP44,CPLX1,GRIP1,NETO1,DLG1,TAMALIN,CACNG2,PRKCZ,STX7,LRRC7,NETO2,GPHN,KIF17,RAPSN,ADAM10
GOBP_ARTERY_MORPHOGENESIS	2.78E-05	0.000702069	0.575610261	0.442638989	1.755203871	72	PROX1,EYA1,SMAD7,SOX4,CHD7,TBX1,ZMIZ1,TFAP2B,SIX1,PRDM1,PRRX1,FOXC1,LDLR,FOLR1,TGFB2,TBX2,HOXA13,ADAMTS9,JAG1,LRP1,MYLK,HES1,EFNB2,LRP2,BMPR2,ADGRF5,VEGFA,ARID2,FGF8,NRP1,STRA6,AKT3,NOTCH1,DLL4,ACVRL1,NF1,EDN1,WNT11,ENG,SEC24B,NOTCH3,NFATC3,HOXA1
GOBP_NEURAL_TUBE_DEVELOPMENT	2.95E-05	0.000739831	0.575610261	0.371127729	1.577485926	154	PROX1,LHX2,PLXNA2,CELSR1,OVOL2,RNF220,GLI2,PTCH1,STK3,ITPK1,SSBP3,AMBRA1,SKI,ST14,IFT122,ARHGAP35,GRHL2,VANGL2,PHACTR4,PRICKLE1,FZD2,SCRIB,CECR2,FOXB1,VASP,RARA,WDPCP,COBL,PAX6,BMP7,FOLR1,GPR161,TGFB2,ABL1,SFRP1,GSC,DEAF1,WNT3A,SEMA3C,HES1,STIL,ARL13B,DVL3,GRHL3,FERD3L,MTHFD1,PTK7,LRP2,CHRD,PKD1,KDM2B,GDF7,TGFB1,DACT1,PHGDH,PLOD3,SALL4,FGF8,SHH,SEMA4C,DZIP1L,TBC1D32,NUP133,GLMN,TULP3,CTHRC1,NOTCH…
GOBP_CELL_DIFFERENTIATION_INVOLVED_IN_KIDNEY_DEVELOPMENT	3.06E-05	0.000759173	0.557332239	0.473514931	1.817390318	54	PTCH1,SIX2,MTSS1,BASP1,KLF15,PTPRO,WNT4,EXT1,NPHS1,GDNF,MAGI2,FOXJ1,ASXL1,PROM1,PODXL,JAG1,SALL1,HES1,MYO1E,OSR1,CD34,IQGAP1,PDGFB,SHH,LHX1,NPHS2,NOTCH1,WWTR1,STAT1,ACTA2,EDN1
GOBP_NEGATIVE_REGULATION_OF_CELL_ADHESION	3.06E-05	0.000759173	0.557332239	0.327448139	1.440903979	280	MBP,HLX,TBCD,RIPOR2,PLXNA2,CDKN2A,DSCAM,JAK2,PTK2,HOXA7,ANGPT1,PLXNA1,AJAP1,EPCAM,ADAMTS18,MELTF,SMAD7,ASS1,SPOCK1,PHLDB2,AKT1,CDH13,DACT2,MAD1L1,ZNF703,LAG3,TNFRSF21,SRC,ABCA12,RDX,EPHA4,APOA1,HSPG2,PIK3R1,FBLN1,PTPRO,EPHB2,PLXND1,CCL28,SH2B3,C1QTNF1,SCRIB,RUNX1,CORO2B,EFNA5,PLA2G2E,BCL6,ACTN4,CORO1C,GCNT2,MIR183,DAB1,IRF1,TRPV4,FOXJ1,PLXNA4,BMP6,PAG1,ABL1,SEMA4D,SEMA3E,SEMA5A,DMTN,PODXL,ANGPT2,…
GOBP_PROXIMAL_DISTAL_PATTERN_FORMATION	3.13E-05	0.000771386	0.557332239	0.542818654	1.915527325	32	DLL1,HOXD10,TP63,IRX2,GLI2,IRX3,HOXA11,HOXC9,SIX3,IRX1,HOXC11,PBX1,HOXD9,LRP4,HOXA10,DLX2,OSR1
GOBP_CARDIAC_MUSCLE_CELL_ACTION_POTENTIAL_INVOLVED_IN_CONTRACTION	3.17E-05	0.000777315	0.557332239	0.470476213	1.811087711	56	SCN3A,DSP,KCNQ1,JUP,CACNA1C,NOS1,ANK2,KCNH2,SCN2A,KCND3,KCNJ5,NEDD4L,CACNA1G,CACNA2D1,GJC1,DSG2,NOS1AP,ATP1A1,FGF12,SNTA1,CACNA1D,KCNJ8,SCN1B,DLG1,SCN1A,BIN1,SCN7A,RNF207,PKP2,SCN3B,GJA1,SCN2B,SCN4B,KCNA5,GPD1L,KCNE1,SCN9A,SCN4A
GOBP_NEURAL_CREST_CELL_DIFFERENTIATION	3.40E-05	0.000821373	0.557332239	0.415843266	1.683601604	88	OVOL2,PDCD6,CDH2,SEMA5B,NRG1,ERBB4,NRP2,SEMA6D,SEMA3D,TBX1,PHACTR4,SIX1,EXT1,KITLG,CORO1C,GDNF,SMAD4,PAX6,FOXC1,BMP7,FOLR1,SEMA4B,SFRP1,SEMA4D,SEMA3E,GSC,SEMA5A,SEMA3C,SOX9,JAG1,HES1,RDH10,SEMA3A,SHH,SEMA4C,ACVR1,SEMA6A,NRP1,LRP6,LAMA5,SNAI2,GBX2,ISL1,EDN1,ENG,FBXL17,NRTN,TAPT1,PEF1,FRZB,WNT10A,ALDH1A2,MEF2C,RADIL
GOBP_POSITIVE_REGULATION_OF_GROWTH	3.40E-05	0.000821373	0.557332239	0.3369153	1.46824958	228	SLC6A3,DRD2,DLL1,HLX,SLC23A2,PROX1,DISC1,DSCAM,BCL2,LIMK1,FGFR1,SMAD7,SYT1,AKT1,EXTL3,ERBB4,CACNA2D2,SYT4,CHD7,RFTN1,MAP3K13,RPTOR,BASP1,PLCB1,ISLR2,CDH4,INSR,CPNE5,CRABP2,MAPT,ATP8A2,STAT5B,EFNA5,MAPKAP1,NEDD4L,MACF1,SDCBP,AGR2,TEAD1,TGFBR3,TBX5,MAP1B,WNT3,AVP,TGFB2,PTK2B,SFRP1,TBX2,SEMA4D,SEMA5A,WNT3A,AKAP6,EGFR,SYT2,ACTN3,POU3F2,TFCP2L1,CSNK2A1,H3-3B,FGFR2,FGF9,EZR,ERBB2,BMPR2,RUFY3,MFSD2A,RNF…
GOBP_AXONAL_FASCICULATION	3.64E-05	0.000864756	0.557332239	0.646543099	2.097405351	19	NRCAM,FEZF2,ARHGAP35,TNFRSF21,RTN4,EPHA4,CNTN4,EPHB2,CNR1,EPHB3,SEMA5A,CRTAC1
GOBP_KIDNEY_MORPHOGENESIS	3.62E-05	0.000864756	0.557332239	0.421635273	1.714862395	92	ADAMTS16,BCL2,IRX2,PTCH1,IRX3,SIX2,EYA1,ERBB4,SOX4,HOXA11,BASP1,SIX4,IRX1,KLHL3,WNT4,HOXD11,FMN1,SIX1,GDNF,SMAD4,FOXJ1,BMP7,ASXL1,PBX1,SOX9,SALL1,HES1,CTNNBIP1,OSR1,AHI1,AGT,PKD1,TGFB1,VEGFA,KIF26B,DLG1,FGF8,SHH,WNT7B,FRAS1,LHX1,WWTR1,NPNT,TMEM59L,CALB1,STAT1,LAMA5,GCNT3,WNT11
GOBP_EXTERNAL_ENCAPSULATING_STRUCTURE_ORGANIZATION	3.62E-05	0.000864756	0.557332239	0.32145174	1.419237637	310	TNFRSF1A,ADAMTS16,ST7,AXIN2,B4GALT1,ADAMTS18,PAPLN,MELTF,APP,PHLDB2,FSCN1,SMOC1,ADAMTSL2,COL4A1,PHLDB1,POMGNT1,CTSV,SULF1,MMP3,COL16A1,GSN,DDR1,DDR2,FLRT2,LAMA1,FBLN1,SMOC2,ANTXR1,PRICKLE1,COL28A1,EXT1,RUNX1,CFLAR,NPHS1,SMAD4,CCDC80,KLK4,COL13A1,TGFBR3,COL22A1,OPTC,FOXC1,DNAJB6,FURIN,GAS6,ADAMTS8,LOXL2,POMT2,TGFB2,ABL1,LAMB1,SULF2,FMOD,VWA1,COL5A1,WNT3A,COL15A1,ADAMTS9,ADAMTS17,ADAMTSL1,SOX9,LRP1…
GOBP_TUBE_FORMATION	3.79E-05	0.000894586	0.557332239	0.372821097	1.578852689	145	PROX1,LHX2,CELSR1,OVOL2,IRX2,PTCH1,STK3,IRX3,SKI,ST14,IFT122,ARHGAP35,BCL2L11,GRHL2,SIX4,IRX1,VANGL2,PHACTR4,WNT4,PRICKLE1,SIX1,FZD2,SCRIB,CECR2,MIR210,VASP,GDNF,RARA,COBL,BMP7,FOLR1,TGFB2,ABL1,SFRP1,DEAF1,PODXL,SOX9,NFIB,STIL,DVL3,GRHL3,OSR1,FGFR2,MTHFD1,PTK7,LRP2,KDM2B,GDF7,TGFB1,EDAR,VEGFA,SDCCAG8,SALL4,FGF8,SHH,DAB2IP,ATOH8,PIK3CD,SEMA4C,GLMN,TULP3,CTHRC1,NOTCH1,PRKACB,RGMA,MIB1,BMP5,FZD6,CC2…
GOBP_SECONDARY_PALATE_DEVELOPMENT	3.83E-05	0.000899174	0.557332239	0.578381817	1.973547865	26	SOX11,CHD7,TBX1,FZD2,TSHZ1,SMAD4,JAG2,TGFBR3,TGFB2,WNT3A,ITGB6,LEF1,DLG1,FOXE1,ITGB8,WNT11,TGFB3,SMAD2,LRRC32,WNT5A
GOBP_GLANDULAR_EPITHELIAL_CELL_DIFFERENTIATION	4.02E-05	0.000937386	0.557332239	0.444593867	1.751161809	68	NKX2-2,DLL1,PROX1,TP63,SPDEF,CDH2,AKT1,NEUROD1,LHX3,WNT4,EXT1,RARA,AGR2,PAX6,BMP6,GSK3B,SOX9,NFIB,HES1,ONECUT1,NKX6-3,FGFR2,RARB,BMAL1,KLF4,FGF8,GATA6,RFX3,FASN,NOTCH1,GPAT4,INSM1,BMP5,PDPK1,GATA2,WNT5A,NR5A2,CLOCK,PGR,NKX6-2,CDK6,RARG,BHLHA15,CAV1,CLCN2,FOXA1,RFX6,NKX6-1,BMP2
GOBP_ENDOCRINE_SYSTEM_DEVELOPMENT	4.07E-05	0.000943994	0.557332239	0.387002385	1.627286016	129	SLC6A3,NKX2-2,DRD2,DLL1,HOXD3,MNX1,ONECUT2,GLI2,CDH2,CRHR1,AKT1,NEUROD1,SOX4,NKX2-1,LHX3,INHBB,APOA1,SIX3,TBX1,WNT4,INSR,SIX1,OTP,PITX1,RAP1GAP,SMAD4,PAX6,BMP6,GSK3B,PBX1,TBX19,SOX9,SALL1,HES1,CDH1,POU3F2,ONECUT1,SRD5A1,PCSK1,SMAD3,BMAL1,FGF8,SHH,GATA6,FOXE1,RFX3,GHRH,STRA6,PDGFRA,THRA,TG,FOXI3,ARID5B,ISL1,NF1,PROP1,EDN1,WNT11,HOXB3,SMAD2,INSM1,BMP5,PDPK1,NR5A1,GATA2,HIPK2,DKK3,GHRHR,WNT5A,CLOCK,…
GOBP_SYNAPTIC_VESICLE_EXOCYTOSIS	4.13E-05	0.00095145	0.557332239	0.419676385	1.704763108	90	GRIK5,RIMS4,SYT7,OTOF,SYT1,SYT4,CACNB4,PCLO,STX1A,STX2,SNAP47,CADPS,RPH3A,SNPH,RIMS3,NAPB,SCRIB,CADPS2,SV2B,ERC2,SYT10,PPFIA2,SNAP25,DOC2A,NLGN1,SYT11,UNC13B,SLC4A8,RAP1A,SYT2,DTNBP1,OSBPL2,RIMS2,CPLX1,CPLX3,STX11,RIMS1,SNCA,PIP5K1C,CPLX4,P2RX7,UNC13A,STXBP1,SYNJ1
GOBP_MUSCLE_ORGAN_DEVELOPMENT	4.18E-05	0.00095882	0.557332239	0.314666732	1.395088797	339	EPHB1,DLL1,HLX,RIPOR2,PROX1,HOXD10,DSP,NIBAN2,BCL2,HEG1,NR2F2,DMRTA2,SOX11,SMAD7,ASS1,HLF,SKI,NRG1,XIRP2,CRYAB,PAX5,CHD7,PAX3,MYMK,ZFHX3,BASP1,NR4A1,MEGF10,SIX4,BARX2,TBX1,UQCC2,TNNI1,KY,SIX1,FZD2,CDON,FXR1,HIVEP3,PITX1,PAX7,CNTFR,SGCE,CFLAR,MYOM1,NPHS1,SMAD4,XBP1,TGFBR3,CACNA1S,FOXC1,POU4F1,ACTA1,GPC1,SGCD,NEB,ALX4,TGFB2,BVES,SVIL,GSC,TEAD4,WNT3A,SOX6,MSC,HOXD9,TCF12,MRTFB,MYLK,PAXBP1,MYOM2,ELN,…
GOBP_ADENYLATE_CYCLASE_MODULATING_G_PROTEIN_COUPLED_RECEPTOR_SIGNALING_PATHWAY	4.24E-05	0.000966106	0.557332239	0.335683009	1.466585387	239	ADCY2,DRD2,VIPR2,CHRM4,GRM4,GPHB5,GNA12,ATP2B4,ADGRB2,GRIK3,OPRK1,PRKCA,GRM8,CRHR1,ADCY9,NOS1,GALR1,OPRD1,PTGER2,ADCY5,GNA14,HRH3,RAPGEF4,ADGRL1,ADORA1,GPR37,GNG2,ADGRB3,MRAP2,CNR1,PDE2A,GLP1R,ADCYAP1R1,FSHR,ADGRD1,PTHLH,DRD1,ADGRF1,PDE4B,DRD5,GRK5,GPR161,ADCY7,MTNR1A,GRM7,ADCYAP1,OPRM1,AKAP6,ADGRG1,ADGRD2,ADGRL2,DRD3,CACNA1D,ADCY1,RAMP1,RIT2,ADGRL3,S1PR2,GNAO1,LGR5,HTR6,ABCA1,ADGRF5,LHCGR,GNA11,…
GOBP_NEUROMUSCULAR_JUNCTION_DEVELOPMENT	4.35E-05	0.000987017	0.557332239	0.47811001	1.824372396	51	FARP1,APP,COL4A1,CACNA2D2,CACNB4,SIX4,PDZRN3,RER1,KY,SIX1,CACNA1S,PPFIBP2,PPFIBP1,DOK7,SNTA1,LRP4,KCNJ8,ANK3,FZD9,LARGE1,ERBB2,MUSK,TNC,CACNG2,DCTN1,SPTBN4,CACNB1,NEDD4,AGRN,GPHN,SLC18A3,RAPSN
GOBP_REGULATION_OF_PROTEIN_SECRETION	4.41E-05	0.000993079	0.557332239	0.329754837	1.443819582	247	DRD2,SYBU,JAK2,TUNAR,SYT7,PRKCE,FRMD4A,SLC30A8,NOS2,NEUROD1,SOX4,KCNN4,ADCY5,AACS,INHBB,SYT4,RAB11FIP3,ABCA12,RAPGEF4,PLCB1,STX1A,BLK,TFAP2B,ABCG1,KLF7,UQCC2,EPHA5,TIAM1,CNR1,MTNR1B,EFNA5,RAB11FIP1,TLR4,SLC8B1,TCF7L2,MYOM1,CELA2A,NR0B2,GCK,SNAP25,KCNB1,BMP6,MYO18A,TGFB2,KRT20,BRSK2,SFRP1,PICK1,UNC13B,CFTR,OPRM1,EGFR,DRD3,CPT1A,RHBDF2,TMEM132A,LRP5,ANO1,IRS1,GNAO1,ABCC8,PCSK1,EIPR1,TTN,TGFB1,GNA11…
GOBP_EPIDERMAL_CELL_DIFFERENTIATION	4.85E-05	0.001081988	0.557332239	0.341021643	1.481757742	211	DLL1,PRKCH,BCL11B,MYO7A,TP63,DSP,KRT7,HOXA7,OVOL2,PTCH1,KRT80,FGFR1,ERRFI1,BCR,KRT86,KCNQ1,EXTL3,ESRP1,USH2A,KRT6C,ST14,TMEM132E,LHFPL5,KRT6B,ABCA12,MYCL,KRT81,EVPL,GRHL2,KRT5,KLF7,MAFG,KRT6A,SCRIB,NFKBIZ,KRT75,WNT16,CFLAR,KRT83,MAFB,WDPCP,JAG2,PAX6,EREG,FOXC1,FA2H,KAZN,KRT85,KRT84,TMC1,KRT3,USH1C,JAG1,MYO6,HES1,KRT74,GRHL1,IRF6,OPN3,NCOA3,KRT82,TECTA,WHRN,PALLD,TPRN,MACROH2A1,MCOLN3,LORICRIN,POU…
GOBP_REGULATION_OF_GTPASE_ACTIVITY	4.85E-05	0.001081988	0.557332239	0.329256289	1.441636708	247	RIPOR2,RAPGEF1,PLXNA2,RGS7,TBC1D16,PTK2,AGAP1,NTF3,PLXNA1,MET,DOCK10,VAV2,BCR,STMN3,CD40,SRGAP2,SH3BP4,CHN1,RDX,EPHA4,RGS8,SGSM1,RALGAPA2,PLXND1,EPHA5,TIAM1,SCRIB,EFNA5,RAP1GAP,CORO1C,ARHGAP29,CHN2,FOXJ1,PLXNA4,BVES,RGS9,STMN1,EPHB3,GSK3B,SFRP1,SEMA4D,SNX9,TBC1D30,ADCYAP1,TBC1D22A,FGD6,RAP1A,MMUT,DOCK9,NTRK2,DVL3,RGS10,TBC1D9,FERMT2,TIAM2,TBC1D22B,RCC2,SIPA1L1,PREX1,AGAP3,RALGAPA1,TBC1D1,MAPRE2,A…
GOBP_RENAL_SYSTEM_PROCESS	5.02E-05	0.001113259	0.557332239	0.380724667	1.591253808	120	DRD2,BCL2,MYO5B,ATP6V1B1,SLC6A18,BCR,SCNN1B,KCNQ1,RHPN2,SULF1,GSN,ADORA1,KLHL3,PTPRO,CLDN4,AQP4,CORO2B,TMEM63C,SGK1,KCNMA1,AQP1,ATP6V0A4,GAS6,RRM2B,CHRNB4,SULF2,MCAM,AQP2,PCSK5,MYO1E,STK39,PKN1,AGT,CD34,PON3,MLLT6,ADGRF5,ITGA3,CLCNKA,TACR1,SLC4A5,PDGFB,CHRNB2,F2RL1,NPPB,EMP2,NPHS2,AMN,STC1,WFS1,OXT,PRKACB
GOBP_CARTILAGE_DEVELOPMENT	5.08E-05	0.001119443	0.557332239	0.348238796	1.506987556	200	NFATC2,SATB2,HOXD3,CHST11,OSR2,AXIN2,FGFR1,CBS,SIX2,ERRFI1,SMAD7,SULF1,HOXA11,CER1,TSKU,HOXC4,BARX2,SOX5,SLC39A14,EXT1,RUNX1,PITX1,PTHLH,PRRX1,RARA,NFIA,OPTC,TRPV4,WNT9A,IFT80,BMP7,LOXL2,BMP6,EFEMP1,SNAI1,CCN4,SULF2,SOX6,TWSG1,SOX9,NFIB,ZNF219,DLX2,BMP8B,RFLNA,MEF2D,OSR1,FGF9,EXT2,ZBTB16,ADAMTS7,BMPR2,RUNX3,PKD1,RARB,TGFB1,SMAD3,SHOX2,CCN1,CNMD,SMPD3,EVC,LNPK,ITGB8,BMP8A,WNT7B,NKX3-2,LTBP3,MYF5,S…
GOBP_AXON_EXTENSION	5.14E-05	0.00112556	0.557332239	0.408004031	1.665648227	94	LHX2,NRCAM,DISC1,DSCAM,LIMK1,DRAXIN,SEMA5B,MAP2,NRP2,KIAA0319,EDN2,MAP3K13,RTN4,SLIT1,ISLR2,SLIT2,CDH4,MAPT,DCLK1,MACF1,MAP1B,OLFM1,RAPH1,PLXNA4,WNT3,GSK3B,ABL1,SEMA5A,WNT3A,DNM2,AUTS2,BARHL2,TNR,CDH1,BMPR2,TRIM46,RUFY3,VEGFA,ALCAM,ADCY10,SEMA3A
GOBP_NEGATIVE_REGULATION_OF_WNT_SIGNALING_PATHWAY	5.81E-05	0.001266298	0.557332239	0.36292836	1.546748107	160	TLE1,AXIN2,STK3,CDH2,NPHP4,DRAXIN,TMEM88B,SOX13,NFATC4,TLE6,CER1,APCDD1,CCDC88C,TSKU,ALPK2,PTPRO,TRABD2B,PRICKLE1,TLE3,MLLT3,IGFBP4,TCF7L2,SMAD4,ANKRD6,NKD2,PTPRU,IFT80,WWOX,GSK3B,SFRP1,GSC,RBMS3,SOX9,LRP4,LRP1,CTNNBIP1,TPBG,CSNK1E,FGF9,TPBGL,ZNRF3,TMEM196,IGFBP2,BICC1,DACT1,STK11,TLE5,SHH,DAB2IP,LMBR1L,AMER2,SCYL2,MCC,APCDD1L,NXN,BARX1,PRKN,C12orf43,IGFBP1,APC2,CTHRC1,MDFI,NOTCH1,WWTR1,RNF213,SN…
GOBP_HIPPOCAMPUS_DEVELOPMENT	5.92E-05	0.001283831	0.557332239	0.410437889	1.66171715	88	KIRREL3,ID4,PROX1,TMEM108,ATP2B4,FEZF2,LMX1A,NEUROD1,NKX2-1,POMGNT1,RELN,SCN2A,TSKU,EPHA5,FXR1,DRD1,EMX2,RARA,DAB1,POMT2,GSK3B,WNT3A,EIF2B5,IGF1R,PPP1R9B,DLX2,NF2,PHLPP2,LARGE1,SRD5A1,MFSD2A,XRN2,NEUROD6,LEF1,NR2E1,PTPRS,TUBA1A,XRCC1,LHX5,SLC32A1,LRP8,KCNA1,YWHAE,ALK,DLX1,BBS4,NCOA1,EZH2,HDAC1,HTR5A,ATG16L1,CDK6,KIF14,DCLK2,ZIC1,MKKS,TSC1,OGDH
GOBP_NEGATIVE_REGULATION_OF_CELLULAR_RESPONSE_TO_GROWTH_FACTOR_STIMULUS	6.15E-05	0.001325495	0.538434096	0.406117048	1.66765244	101	HHEX,NIBAN2,PDCD6,ATP2B4,GREM2,SMAD7,SKI,BMPER,ADGRA2,SULF1,VWC2L,CER1,SLIT2,SKOR2,WNT4,MIR210,CFLAR,HTRA1,GPC1,HGS,ABL1,SFRP1,SULF2,TWSG1,CADM4,TMEM53,NGFR,AGT,LRP2,CHRD,SKOR1,SORL1,VWC2,TMPRSS6,DAB2IP,NBL1,CXCL13,SEMA6A,NEDD4,GPR155,NOTCH1,CREB3L1,TOB1,PTPN1,XDH,CRIM1,EPN2,CHRDL2,DLX1,SPRY4,SKIL,HIPK2,TRIM33,SHISA2,SMAD6,SPART,WNT5A,MICOS10-NBL1
GOBP_NEURAL_PRECURSOR_CELL_PROLIFERATION	6.37E-05	0.001366707	0.538434096	0.357092339	1.523766571	162	DRD2,EPHB1,FOXG1,DAGLA,ID4,PROX1,LHX2,DISC1,DISP3,EML1,FGFR1,DMRTA2,CDH2,TOX,RORA,RERE,SIX3,SKOR2,SOX5,CDON,OTP,EMX2,NFIA,PAX6,ARTN,ID2,WNT3A,NFIB,ADGRG1,PDE9A,SMARCD3,POU3F2,AKNA,NF2,FGFR2,FZD9,LRP2,RARB,KDM2B,TEAD3,TGFB1,LYN,VEGFA,ARHGEF2,DOCK7,LEF1,ASPM,VAX1,PTN,FGF8,DIXDC1,SHH,NR2E1,TAFA3,LHX1,HAPLN1,KDM1A,NOTCH1,MELK,LHX5,PTPRZ1,NDE1,GBX2,DLL4,NBN,NF1,KCNA1,GPR37L1,NEUROD4,WDR47,INSM1,HHIP,F…
GOBP_NEUROEPITHELIAL_CELL_DIFFERENTIATION	6.51E-05	0.001380157	0.538434096	0.500047816	1.859787781	42	NKX2-2,DLL1,CDH2,SOX11,SOX4,LHX3,RPTOR,WNT4,OTP,MAP1B,ABL1,JAG1,HES1,POU3F2,DLG5,FAM20C,TGFB1,LEF1,VAX1,FGF8,NOTCH1,B9D1,DLX3,WNT11,SMAD2,INSM1,GATA2
GOBP_EPITHELIAL_CELL_DIFFERENTIATION_INVOLVED_IN_KIDNEY_DEVELOPMENT	6.51E-05	0.001380157	0.538434096	0.492283706	1.850477005	46	SIX2,MTSS1,BASP1,KLF15,PTPRO,EXT1,NPHS1,GDNF,MAGI2,FOXJ1,ASXL1,PROM1,PODXL,JAG1,SALL1,MYO1E,OSR1,CD34,IQGAP1,PDGFB,LHX1,NPHS2,NOTCH1,WWTR1,STAT1,ACTA2,EDN1
GOBP_REGULATION_OF_SYNAPTIC_PLASTICITY	6.60E-05	0.001385136	0.538434096	0.34760166	1.503251467	196	DRD2,RIMS4,STAU2,SYT7,LZTS1,GRIK2,APP,ITPR3,ACE,NSG1,NFATC4,GRIN2B,RELN,SYT4,GRIA1,EPHA4,ADORA1,SLC38A1,ERC1,CNTN4,BAIAP2,EPHB2,RIMS3,FXR1,KCNQ3,MAPT,IGSF11,SHISA9,ERC2,DRD1,RARA,DRD5,KIT,MAP1B,SNAP25,SLC4A10,KCNB1,PTK2B,GSK3B,ABL1,PICK1,NPAS4,NEUROD2,PDE9A,TNR,ADCY1,NTRK2,SLC24A2,NSMF,LARGE1,SIPA1L1,SLC8A3,SORCS2,GRIN2C,CHRNA7,RIMS2,RASGRF1,NEURL1,NETO1,PTN,LRRTM1,CAMK2B,ADGRB1,NR2E1,CRHR2,STAU1…
GOBP_REGULATION_OF_CELL_GROWTH	6.60E-05	0.001385136	0.538434096	0.308037362	1.3723065	365	DCC,SLC23A2,CDKN2A,NRCAM,DISC1,DSCAM,BCL2,LIMK1,CTDP1,IGFBP5,ENO1,BDKRB1,MELTF,LMX1A,SMAD7,SPOCK1,SYT1,DRAXIN,MAP2,AKT1,EXTL3,MEG3,PAPPA2,PAK5,GNG4,CRYAB,KIAA0319,SYT4,MAP3K13,RTN4,RPTOR,SH3BP4,SLIT1,DDR1,ISLR2,SLIT2,CDH4,CPNE5,ACVR1B,CDHR2,CRABP2,MAPT,IGFBPL1,EFNA5,TP53TG5,EPHA7,MAPKAP1,C8orf44-SGK3,NEDD4L,MEAF6,MACF1,BCL6,IGFBP4,SDCBP,ADIPOR1,SMAD4,SGK1,TEAD1,MAP1B,OLFM1,PLXNA4,WNT3,AVP,TGFB2,P…
GOBP_NEURON_PROJECTION_ORGANIZATION	7.05E-05	0.001456722	0.538434096	0.41730279	1.687766145	87	EPHB1,STAU2,DOCK10,APP,PTPRD,GRIN2B,RELN,EPHA4,SRCIN1,BAIAP2,EPHB2,TANC1,TIAM1,INSR,ZNF804A,ARHGAP33,CTNND2,KIF1A,PPFIA2,LZTS3,NLGN1,EPHB3,GSK3B,PICK1,ATP1A3,IGF1R,HOMER1,DTNBP1,SIPA1L1,CHRNA7,ARHGAP44,ITGA3,DIP2A,TANC2,ADCY10,FYN,CAMK2B,DCTN1,EFNA1
GOBP_ARTERY_DEVELOPMENT	7.05E-05	0.001456722	0.538434096	0.39860823	1.639979348	103	PROX1,EYA1,SMAD7,SOX4,CHD7,GAA,TBX1,ZMIZ1,TFAP2B,PLXND1,PRICKLE1,SIX1,PDE2A,PRDM1,ROBO1,PRRX1,ROBO2,FOXC1,LDLR,FOLR1,TGFB2,TBX2,HOXA13,ADAMTS9,JAG1,LRP1,MYLK,HES1,EFNB2,NGFR,AP2B1,LRP2,BMPR2,ADGRF5,VEGFA,ARID2,FGF8,SHH,NRP1,STRA6,AKT3,NOTCH1,DLL4,ACVRL1,NF1,COMT,EDN1,WNT11,ENG,ADAMTS6,HECTD1,SEC24B,NOTCH3,NFATC3,SMAD6,HOXA1
GOBP_REGULATION_OF_CELL_SUBSTRATE_ADHESION	7.05E-05	0.001456722	0.538434096	0.345308873	1.497889759	205	TBCD,CDKN2A,DISC1,JAK2,PTK2,BCL2,HOXA7,AJAP1,ONECUT2,MELTF,PRKCE,SPOCK1,PHLDB2,CDH13,JUP,COL16A1,SRC,DOCK1,DDR1,RIN2,APOA1,PIK3R1,FBLN1,PTPRO,CCL28,WNT4,CCR7,FMN1,RREB1,CORO2B,EFNA5,UNC13D,MACF1,BCL6,ACTN4,CORO1C,GCNT2,CCDC80,MIR183,WDPCP,AGR2,FUT1,PTK2B,GSK3B,ABL1,SFRP1,PTPRA,SEMA3E,DMTN,ANGPT2,JAG1,ITGA5,ONECUT1,EPB41L5,NF2,PKHD1,FERMT2,EGFLAM,RCC2,PREX1,CLASP1,EDIL3,OLFM4,ITGA3,VWC2,VEGFA,SMAD…
GOBP_GLUTAMATE_RECEPTOR_SIGNALING_PATHWAY	7.18E-05	0.001476786	0.538434096	0.489977286	1.841807252	46	GRIK5,DAGLA,GRM4,GRIK3,GRM8,GRIK2,APP,GRIK4,FRRS1L,GRIN2B,GRIA1,PLCB1,KCNB1,GRID1,PTK2B,GRIA2,GRM7,HOMER1,TRPM1,GRIN2C,SSTR1,HOMER2,FYN,GRID2,GRM5,GRIN3A,GRIA4,GNAQ,NECAB2,HOMER3,CX3CL1
GOBP_REGULATION_OF_CELL_MATRIX_ADHESION	7.28E-05	0.001487838	0.538434096	0.384834444	1.604196844	116	CDKN2A,DISC1,PTK2,BCL2,HOXA7,AJAP1,ONECUT2,PHLDB2,CDH13,JUP,COL16A1,SRC,DDR1,RIN2,PIK3R1,CCL28,WNT4,CCR7,FMN1,EFNA5,MACF1,BCL6,CORO1C,WDPCP,FUT1,PTK2B,GSK3B,ABL1,SFRP1,PTPRA,SEMA3E,DMTN,JAG1,ONECUT1,EPB41L5,NF2,PKHD1,FERMT2,RCC2,CLASP1,VEGFA,SMAD3,ACER2,EMP2,MAP4K4,PRKCZ,PLEKHA2,POSTN,MYF5,NRP1,SKAP1,PEAK1,ACVRL1,NF1,FERMT1,LIMCH1,CX3CL1,UTRN,APOD,MMP12,KDR
GOBP_CELLULAR_RESPONSE_TO_ALCOHOL	7.39E-05	0.001503156	0.538434096	0.401838016	1.642584031	95	ADCY2,SLC23A2,PTCH1,SCNN1B,PRKCE,SCNN1G,AKT1,JUP,ACE,SPIDR,PTGER2,ADCY5,INHBB,PRKD1,GNG2,GRAMD1A,EFNA5,SCNN1A,SGK1,PAX6,MLC1,ADCY7,SFRP1,NPAS4,CFTR,GLRA1,IGF1R,DNMT3A,CDH1,ADCY1,GRAMD1B,PCK1,ABCA1,PTGER4,PRKAA2,KLF4,TNC,TP53INP1,FBP1,AHR,LANCL2,GPR155,LRP6,ACACA
GOBP_PHARYNGEAL_SYSTEM_DEVELOPMENT	7.57E-05	0.001527108	0.538434096	0.547283427	1.900088961	29	ECE1,PLXNA2,PTCH1,EYA1,RIPPLY3,SIX4,TBX1,SIX1,BMP7,FOLR1,TGFB2,TBX2,HES1,BMPR2,ADGRF5,FGF8,ACVR1,FOXI3,ISL1,EDN1,BMP5
GOBP_CELL_DIFFERENTIATION_IN_SPINAL_CORD	7.62E-05	0.001527108	0.538434096	0.487181234	1.844560549	48	NKX2-2,HOXD10,SOX1,MNX1,PHOX2A,GLI2,PTCH1,DRAXIN,SOX13,DBX1,LHX3,FOXN4,DMRT3,WNT3A,SOX6,MDGA1,GDF7,ISL2,GIGYF2,SHH,LHX1,DYNC2H1,NOTCH1,GSX2,OLIG3,LHX5,LHX4,DLL4,ISL1,TBX20,GATA2,GBX1
GOBP_REGULATION_OF_SYNAPTIC_TRANSMISSION_GLUTAMATERGIC	7.61E-05	0.001527108	0.538434096	0.436677616	1.729010734	71	DRD2,ROR2,DISC1,GRM4,GRIK3,NPS,SYT1,GRM8,GRIK2,FRRS1L,GRIN2B,RELN,ADORA1,CNR1,FXR1,DRD1,NRXN1,CACNG5,NLGN1,PTK2B,CACNG4,GRM7,HOMER1,EGFR,DRD3,TNR,DTNBP1,MAPK8IP2,GRIN2C
GOBP_REGULATION_OF_ACTIN_FILAMENT_BASED_PROCESS	7.73E-05	0.001540404	0.538434096	0.312428077	1.388893348	354	F11R,PROX1,DSP,STAU2,CELSR1,FZD10,ARHGEF10L,LIMK1,MET,BAIAP2L1,CDC42EP4,PRKCE,PHLDB2,FSCN1,JUP,CACNA1C,XIRP2,MTSS1,ANK2,ARHGAP35,SPTBN2,RHPN2,PRKD1,RDX,GSN,ADORA1,APOA1,SLIT2,PIK3R1,BAIAP2,RHOF,WNT4,EPHA5,CCR7,FMN1,MYO3B,CORO2B,EFNA5,VASP,HCN4,WASHC4,SIGLEC15,NPHS1,SMAD4,PDE4B,DNAI3,RND3,MYO3A,DSG2,CTNNA2,PPM1E,NEB,CYRIB,WASF1,PTK2B,KANK2,STMN1,SVIL,ABL1,SFRP1,PICK1,SNX9,ADD1,EVL,SEMA5A,DMTN,LRP1…
GOBP_DIENCEPHALON_DEVELOPMENT	8.07E-05	0.001599826	0.538434096	0.439223761	1.736379204	69	SLC6A3,DRD2,PLXNA1,GLI2,KCNC1,RAX,NKX2-1,CNTNAP2,NRP2,LHX3,INHBB,HAP1,SIX3,WNT4,OTP,PITX1,FOXB1,PAX6,POU4F1,SEMA3E,SEMA5A,TBX19,SALL1,HES1,CDH1,POU3F2,SRD5A1,OTX1,PCSK1,CHRNB2,FGF8,SHH,GHRH,NRP1,GBX2,ISL1,PROP1,NR4A2,GATA2,GHRHR,NCOA1,WNT5A,ALDH1A2,PRDM13
GOBP_EPHRIN_RECEPTOR_SIGNALING_PATHWAY	8.43E-05	0.001655407	0.538434096	0.48758612	1.832818947	46	EPHB1,ANKS1B,PTK2,KALRN,SRC,CHN1,EPHA4,EPHA8,EPHB2,EPHA5,TIAM1,EFNA5,EPHA10,EPHA7,ANKS1A,EPHB3,EFNB2,YES1,PAK1,SIPA1L1,LYN,EPHA6,FYN,EFNA1,ARHGEF7
GOBP_RESPONSE_TO_MECHANICAL_STIMULUS	8.40E-05	0.001655407	0.538434096	0.340294518	1.478075495	212	DRD2,F11R,TNFRSF1A,TNFRSF11A,PTK2,PTCH1,BDKRB1,CDH2,KCNC1,KCNQ1,JUP,CNTNAP2,KIAA0319,CLCN6,MAP3K14,LHFPL5,CD40,SRC,GSN,DDR2,KRT5,KCNQ3,PDE2A,TRPA1,ATP8A2,TLR4,NRXN1,ASIC2,SUN1,SLC8A1,KIT,MEIS2,AQP1,MAP1B,MBD2,IRF1,TRPV4,ACTA1,ABHD12,BMP6,PSPH,PTK2B,TNFRSF10B,TMC1,CRADD,ANGPT2,SOX9,IGF1R,EGFR,NEUROG1,ETV1,HTT,LARGE1,WHRN,TMC2,GADD45A,PKD1,NPPA,KCNK2,IGFBP2,TTN,TGFB1,RPS6KB1,PTGER4,SLC2A1,TNC,PTN,T…
GOBP_GLOMERULAR_EPITHELIUM_DEVELOPMENT	8.74E-05	0.001700218	0.538434096	0.571428677	1.939336763	25	BASP1,KLF15,PTPRO,EXT1,NPHS1,FOXC1,MAGI2,FOXJ1,ASXL1,PROM1,PODXL,JAG1,MYO1E,CD34,IQGAP1
GOBP_CARDIAC_SEPTUM_DEVELOPMENT	8.74E-05	0.001700218	0.538434096	0.392811163	1.624629787	106	PROX1,HEG1,SOX11,SMAD7,SOX4,XIRP2,ANK2,NRP2,CHD7,SLIT2,TBX1,PLXND1,FZD2,PDE2A,PRDM1,DHRS3,ROBO1,SMAD4,ROBO2,TGFBR3,TBX5,MDM4,BMP7,PARVA,TGFB2,TBX2,HOXA13,SEMA3C,NOS3,JAG1,SALL1,HES1,MAML1,FGFR2,KCNJ8,AP2B1,PTK7,LRP2,BMPR2,CCN1,SALL4,FGF8,GATA6,EGLN1,ACVR1,ZFPM1,NRP1,STRA6,NOTCH1,ISL1,WNT11,TBX20,ENG,ADAMTS6,BMP5,NSD2,HECTD1,FRS2,HAND1
GOBP_HIPPO_SIGNALING	9.09E-05	0.001759025	0.538434096	0.466562921	1.789407867	53	STK3,SOX11,AMOTL2,SRC,TEAD1,IQCJ-SCHIP1,FRMD1,TEAD4,WWC2,SCHIP1,NF2,MOB3B,AMOTL1,DLG5,TEAD3,AJUBA,WWC1,MAP4K4,STRN4,SHANK2,NEK8,WWTR1,MARK3,FRMD6,YWHAE,LATS1,STRN3,CIT,NUAK2,MAPK14,STK4,WTIP
GOBP_PEPTIDE_ANTIGEN_ASSEMBLY_WITH_MHC_PROTEIN_COMPLEX	9.41E-05	0.001811423	0.538434096	-0.526857874	-2.503492406	18	HLA-DQA2,B2M,HLA-DPB1,HLA-DPA1,HLA-A,HLA-DQA1,HLA-DQB2,HLA-DRA,HLA-DOB,HLA-DMA
GOBP_CELLULAR_RESPONSE_TO_KETONE	9.53E-05	0.001826762	0.538434096	0.396916435	1.62735986	99	ADCY2,SMYD3,JAK2,AXIN2,SCNN1B,PRKCE,ASS1,FBXO32,SCNN1G,AKT1,ACE,PTGER2,ADCY5,PRKD1,SRC,PARK7,GNG2,EFNA5,SCNN1A,CFLAR,SGK1,PAX6,AQP1,CASP9,GAS6,SFRP1,TBX2,NPAS4,CFTR,IGF1R,EGFR,ADCY1,SLC39A9,SRD5A1,PCK1,TGFB1,RPS6KB1,PTGER4,PRKAA2,KLF4,TNC,FBP1,POSTN,AHR,ACACA,TFAP4
GOBP_FORELIMB_MORPHOGENESIS	9.69E-05	0.001848729	0.538434096	0.502056124	1.830174944	38	TFAP2A,HOXD10,TP63,OSR2,CACNA1C,IFT122,HOXA11,TFAP2B,FMN1,CRABP2,TBX5,WNT3,ALX4,HOXA13,HOXD9,OSR1,ZBTB16,RDH10,SHOX2,ALX3,SHH,LNPK
GOBP_REGULATION_OF_CELLULAR_RESPONSE_TO_GROWTH_FACTOR_STIMULUS	9.76E-05	0.001852104	0.538434096	0.316690117	1.395483382	299	HHEX,DLL1,LDLRAD4,FBN2,CHST11,NIBAN2,TMEM108,OVOL2,NRROS,PDCD6,ATP2B4,ONECUT2,GREM2,SOX11,SMAD7,SKI,ADAMTSL2,CCBE1,BMPER,NKX2-1,ADGRA2,ZNF703,SULF1,PMEPA1,VWC2L,CER1,VEPH1,SLIT2,TFAP2B,SKOR2,SMOC2,WNT4,CREBBP,PRDM16,MIR210,PTP4A3,CRB2,ROBO1,CFLAR,HTRA1,SDCBP,SMAD4,TGFBR3,GPC1,FOLR1,HGS,WASF1,CDKN2B,ELAPOR2,ABL1,SFRP1,SULF2,HOXA13,TWSG1,MIR296,CADM4,HES1,ITGA5,TMEM53,ONECUT1,OTX2,DOK5,TSC22D1,NGFR…
GOBP_NEUROBLAST_PROLIFERATION	0.000105474	0.001983008	0.538434096	0.419294346	1.683041853	81	DRD2,FOXG1,DAGLA,ID4,PROX1,DISC1,EML1,FGFR1,DMRTA2,SIX3,SKOR2,SOX5,CDON,OTP,PAX6,ARTN,WNT3A,SMARCD3,AKNA,FGFR2,FZD9,TEAD3,TGFB1,VEGFA,ARHGEF2,DOCK7,LEF1,ASPM,VAX1,PTN,SHH,NR2E1,TAFA3,HAPLN1,KDM1A,NOTCH1,LHX5,NDE1,NBN,NF1,KCNA1,NEUROD4,HHIP,GATA2,FRS2,WDR62,CX3CL1
GOBP_HINDBRAIN_DEVELOPMENT	0.000105474	0.001983008	0.538434096	0.366772976	1.551761128	143	EPHB1,DLL1,PROX1,PLXNA2,SEZ6,BCL2,PHOX2A,GLI2,CBS,LMX1A,GNPAT,KCNC1,NEUROD1,SPTBN2,RORA,NCOR2,RERE,HAP1,EPHB2,SKOR2,SCRIB,MYO16,FAIM2,MAFB,DAB1,PTF1A,PAX6,PDSS2,FOXC1,POU4F1,BMP7,CTNNA2,ABL1,NEUROD2,NFIB,IGF1R,HES1,ARL13B,ATRN,AHI1,WHRN,OTX1,KDM2B,SSTR1,SDF4,LEF1,EN2,SHH,SEMA4C,PTPRS,LHX1,TUBA1A,XRCC1,SERPINE2,GSX2,LHX5,GRID2,GBX2,COMT,HOXB3,GPR37L1,TBR1,BMP5,SSTR2,GATA2,SEC24B,AGTPBP1,CNTN1,TTLL…
GOBP_FOREBRAIN_NEURON_DIFFERENTIATION	0.00010703	0.002002765	0.538434096	0.497894445	1.83104702	40	FOXG1,BCL11B,PROX1,DISC1,SOX1,PLXNA1,FEZF2,NKX2-1,NRP2,ZMIZ1,OTP,PAX6,SLC4A10,SEMA3E,HES1,DLX2,FGFR2,FGF8,SCYL2,LHX8,NRP1,LHX5,GBX2,DLX1,TBR1,GATA2
GOBP_NEPHRON_MORPHOGENESIS	0.000108858	0.002027416	0.538434096	0.428284628	1.709238021	76	ADAMTS16,BCL2,IRX2,PTCH1,IRX3,SIX2,EYA1,ERBB4,HOXA11,SIX4,IRX1,KLHL3,WNT4,HOXD11,FMN1,SIX1,GDNF,SMAD4,BMP7,PBX1,SOX9,SALL1,HES1,CTNNBIP1,OSR1,AHI1,AGT,PKD1,TGFB1,VEGFA,KIF26B,DLG1,FGF8,SHH,LHX1,NPNT,TMEM59L,STAT1,LAMA5
GOBP_NEURON_PROJECTION_ARBORIZATION	0.000109404	0.002028072	0.538434096	0.517772342	1.827142568	32	NTNG2,PHACTR1,SULT4A1,MAP3K13,MACF1,NLGN1,TPBG,DVL3,NTNG1,LRP2,MFSD2A,CHRNA7,GRIP1,PTN,MOV10,SEMA3A,TUBA1A,MYO9A,NRP1
GOBP_STEM_CELL_DIFFERENTIATION	0.000114498	0.002112625	0.538434096	0.332312214	1.449224153	233	TP63,BCL2,HOXA7,OVOL2,MSI2,TBXT,PDCD6,EPCAM,LIN28A,FGFR1,DMRTA2,CDH2,SEMA5B,NRG1,ERBB4,ACE,ZFP36L2,NRP2,SEMA6D,SEMA3D,TBX1,ESRRB,PHACTR4,PRICKLE1,SOX5,SIX1,SH2B3,EXT1,NSUN2,KITLG,MBD3,MLLT3,CORO1C,GDNF,SMAD4,KDM4C,KIT,PAX6,TBX5,FOXC1,BMP7,WNT3,FOLR1,SEMA4B,TGFB2,GSK3B,ABL1,SFRP1,TBX2,SEMA4D,SEMA3E,GSC,SEMA5A,SEMA3C,SOX6,SOX9,JAG1,HES1,JARID2,GATAD2B,NFE2L2,LBH,PRKDC,OSR1,FGFR2,RDH10,ITCH,GATAD2A,…
GOBP_PERIPHERAL_NERVOUS_SYSTEM_NEURON_DIFFERENTIATION	0.000118955	0.002184706	0.538434096	0.657911245	2.011859475	15	HOXD10,ONECUT2,RUNX1,POU4F1,HOXD9,NTRK2,ETV1,RUNX3,ISL2,NEFH,TBCE,ISL1
GOBP_CARBOHYDRATE_HOMEOSTASIS	0.0001213	0.002217496	0.538434096	0.326850365	1.42727442	236	PTPRN2,SYBU,HECTD4,TUNAR,NPTX1,IGFBP5,PTCH1,LIN28A,OPRK1,PRKCE,SLC30A8,AKT1,NEUROD1,DBH,SOX4,CMKLR2,ACE,ADCY5,ASPSCR1,ABCA12,RPTOR,TSC22D4,KLF15,CSMD1,PIK3R1,PARK7,ZBTB20,KLF7,EPHA5,TIAM1,INSR,SLC39A14,CNR1,ZNF236,MTNR1B,EFNA5,SLC8B1,TCF7L2,ADIPOR1,SMAD4,XBP1,PYGL,FOXK2,PAX6,PPARGC1A,GCK,KCNB1,TRPV4,GAS6,SELENOT,BRSK2,NCOA5,CCN4,PTPRN,UNC13B,CFTR,IGF1R,NGFR,PIK3R2,LRP5,ANO1,IRS1,ABCC8,SLC12A7,PCK…
GOBP_POSITIVE_REGULATION_OF_AXONOGENESIS	0.000130369	0.00236152	0.518848078	0.430559793	1.704787415	71	PLXNA2,DISC1,DSCAM,LIMK1,PLXNA1,MAP6,MAP3K13,ISLR2,SLIT2,PLXND1,CDH4,TIAM1,CRABP2,MAPT,EFNA5,MACF1,ROBO1,ROBO2,MAP1B,PLXNA4,WNT3,SLITRK1,SEMA4D,SEMA5A,WNT3A,NTRK2,TIAM2,BMPR2,RUFY3,PLXNB1,VEGFA,SHOX2,STK11,ADCY10
GOBP_NEUROTRANSMITTER_SECRETION	0.000130369	0.00236152	0.518848078	0.373767455	1.581592518	139	PTPRN2,GRIK5,RIMS4,GRM4,SYT7,OTOF,SYT1,HRH3,SYT4,CACNB4,PCLO,NR4A1,STX1A,STX2,SNAP47,CADPS,RPH3A,SNPH,RIMS3,NAPB,SCRIB,CADPS2,GPR158,SV2B,ERC2,NRXN1,SYT10,SYN3,PPFIA2,SNAP25,DOC2A,NLGN1,CHRNB4,SYT11,UNC13B,SLC4A8,RAP1A,SYT2,DTNBP1,PPT1,KCNJ8,OSBPL2,ABCC8,RIMS2,CPLX1,SNCAIP,CPLX3,DYSF,SYN2,STX11,RIMS1,PRKN,SNCA,PIP5K1C,CPLX4,P2RX7,UNC13A,MCTP2,STXBP1,SYNJ1,SLC32A1,SLC18A3,NF1,FER1L5,NAPA,CPLX2,RAP…
GOBP_REGULATION_OF_CYTOSKELETON_ORGANIZATION	0.000132636	0.002391668	0.518848078	0.294360124	1.328009726	480	F11R,TBCD,PROX1,NAV3,STAU2,CELSR1,FZD10,PTK2,ARHGEF10L,LIMK1,DYRK1A,MET,BAIAP2L1,CDC42EP4,PRKCE,FKBP4,PHLDB2,FSCN1,MAP2,XIRP2,MTSS1,TRAF3IP1,CLIP1,PHLDB1,MAP6,ARHGAP35,SPTBN2,RHPN2,STMN3,PRKD1,RDX,GSN,TPPP,APOA1,SLIT2,PIK3R1,BAIAP2,RHOF,WNT4,EPHA5,CCR7,FMN1,MYO3B,CORO2B,MAPT,EFNA5,VASP,WASHC4,SIGLEC15,NPHS1,CAMSAP1,SMAD4,DNAI3,DYNC1H1,MAP1B,RND3,TOGARAM2,MYO3A,TRPV4,CTNNA2,PPM1E,IQCJ-SCHIP1,NEB,C…
GOBP_PROTEIN_LOCALIZATION_TO_EXTRACELLULAR_REGION	0.000134903	0.002421544	0.518848078	0.306513731	1.362610612	355	PTPRN2,DRD2,SYBU,FBN2,JAK2,TUNAR,SYT7,NRROS,PRKCE,FRMD4A,SLC30A8,NOS2,NEUROD1,SCG2,SOX4,STEAP3,KCNN4,ADCY5,AACS,INHBB,SYT4,RAB11FIP3,ABCA12,CER1,RAPGEF4,PLCB1,PCLO,STX1A,BLK,PARK7,TFAP2B,ABCG1,KLF7,UQCC2,EPHA5,TIAM1,CNR1,MTNR1B,EFNA5,RAB11FIP1,RAB40B,TLR4,SLC8B1,TCF7L2,MYOM1,LTBP2,RAB3B,CELA2A,NECAB3,NR0B2,GCK,SNAP25,KCNB1,BMP6,TANGO6,MYO18A,SELENOT,TGFB2,KRT20,BRSK2,SFRP1,PICK1,PTPRN,MAFA,UNC13B…
GOBP_REGULATION_OF_EPITHELIAL_TO_MESENCHYMAL_TRANSITION	0.00013717	0.00245115	0.518848078	0.383367393	1.587887372	107	LDLRAD4,PTK2,OVOL2,AXIN2,SMAD7,PHLDB2,TRIM62,NKX2-1,PHLDB1,ZNF703,EPHA4,ALX1,TIAM1,CRB2,TCF7L2,SDCBP,MARK1,ADIPOR1,GCNT2,SMAD4,TBX5,FOXC1,OLFM1,BMP7,LOXL2,SNAI1,TGFB2,SFRP1,ZNF750,JAG1,FERMT2,AGT,CLASP1,TGFB1,VEGFA,SMAD3,LEF1,MTOR,SPRED2,DAB2IP,PDPN,BCL9L,EMP2,EFNA1,ACVR1,KDM1A,NOTCH1,WWTR1,TBX20,TGFB3,SERPINB3,SMAD2,ENG,BMP5
GOBP_RENAL_FILTRATION	0.000138695	0.002467271	0.518848078	0.559372335	1.932597389	28	RHPN2,SULF1,ADORA1,PTPRO,CORO2B,TMEM63C,AQP1,GAS6,SULF2,MCAM,MYO1E,CD34,ADGRF5,ITGA3,PDGFB,F2RL1,EMP2,NPHS2,COMT,EDN1,PPP3CA
GOBP_STRIATED_MUSCLE_TISSUE_DEVELOPMENT	0.000139438	0.002469417	0.518848078	0.327740317	1.43270851	242	DLL1,EYA2,TENM4,PROX1,DSP,HEG1,CTDP1,FGFR1,IRX3,EYA1,SMAD7,SKI,NRG1,ERBB4,XIRP2,CHD7,ALPK2,TNNI1,PRICKLE1,TP73,RUNX1,MBD3,CACNA1G,HCN4,RARA,LMNA,SMAD4,FHOD3,TGFBR3,GJC1,SLC8A1,TBX5,FOXC1,MBD2,POU4F1,DSG2,BMP7,SGCD,NEB,TGFB2,BVES,SIK1,ABL1,SORBS2,MYO18B,TBX2,ID2,WNT3A,SEMA3C,SOX6,MSC,AKAP6,ADAMTS9,MRTFB,JARID2,EFNB2,MAML1,FGFR2,NEBL,FGF9,KCNJ8,NRAP,LARGE1,MYLK2,LRP2,BMPR2,NPPA,RARB,KCNK2,TTN,TGFB1…
GOBP_BRANCHING_INVOLVED_IN_SALIVARY_GLAND_MORPHOGENESIS	0.000140828	0.00248296	0.518848078	0.599648767	1.957466347	20	PLXNA1,FGFR1,LAMA1,PLXND1,BMP7,SEMA3C,FGFR2,NTN4,FGF8,SHH,NRP1,BTBD7,LAMA5,SNAI2
GOBP_POSITIVE_REGULATION_OF_EPITHELIAL_CELL_MIGRATION	0.000146239	0.002566954	0.518848078	0.35917729	1.525383318	151	PROX1,PTK2,ANGPT1,PDCD6,EPB41L4B,MET,FGFR1,STAT5A,PLCG1,PRKCE,PRKCA,AKT1,CCBE1,NRP2,ADGRA2,CD40,PRKD1,SRC,DOCK1,RTN4,RIN2,SMOC2,RHOJ,SASH1,RREB1,MIR210,FUT1,TGFBR3,ETS1,TGFB2,PTK2B,ABL1,SCARB1,SEMA5A,NOS3,SOX9,MIR296,NFE2L2,EPB41L5,AGT,ANGPT4,BMPR2,CLASP1,MAPRE2,ITGA3,TGFB1,VEGFA,HDAC7,MTOR,TACR1,PDGFB,BCAS3,ATOH8,PIK3CD,MAP4K4,P2RX4,FOXP1,NRP1,AKT3,RHOB,HSPB1,ADAM9,HMGB1,DOCK5
GOBP_HEART_MORPHOGENESIS	0.000148507	0.002595268	0.518848078	0.325128248	1.425823771	252	DLL1,PROX1,DSP,PTK2,HEG1,OVOL2,TBXT,CCDC39,AXIN2,PTCH1,SOX11,EYA1,SMAD7,NRG1,SOX4,XIRP2,MICAL2,NRP2,CHD7,RTN4,FLRT2,GRHL2,ALPK2,GAA,SLIT2,VANGL2,TBX1,ZMIZ1,PLXND1,TNNI1,PRICKLE1,INSR,SIX1,FZD2,EXT1,FOXN4,DHRS3,ROBO1,WNT16,SMAD4,ROBO2,TGFBR3,TBX5,FOXC1,OLFM1,POU4F1,MDM4,BMP7,FOLR1,PARVA,SNAI1,TGFB2,TBX2,ASXL1,COL5A1,WNT3A,SEMA3C,NOS3,TBX19,SOX9,JAG1,ELN,HES1,STIL,ARL13B,SMARCD3,CCDC40,CPE,LEMD2,FG…
GOBP_FILOPODIUM_ASSEMBLY	0.000153041	0.002651153	0.518848078	0.442054777	1.733573172	65	MYO10,RIPOR2,STAU2,FSCN1,SRGAP2,ARHGEF4,PIK3R1,EPHB2,CCR7,MYO3B,PPP1R16B,DPYSL3,MYO3A,NLGN1,PLPPR5,DMTN,FGD6,DAAM2,PPP1R9B,ITGB4,TENM2,EZR,SPATA13,CAPZB,S1PR2,ARHGAP44,NEURL1,TRPM2,GAP43,SPEF1,NRP1,FMNL3,AGRN,FGD3,SPAG6,RAB17,TGFB3,ZMYND8,FGD2,SRGAP2C,PALM
GOBP_GLYCOPROTEIN_BIOSYNTHETIC_PROCESS	0.000153041	0.002651153	0.518848078	0.310684751	1.368520588	300	MGAT5B,AGO2,B3GALT5,B3GALT1,CHST11,BCL2,TUSC3,B4GALT1,GALNT16,GALNT2,EXTL3,ST6GALNAC5,COG7,POMGNT1,MAN1A2,XYLT1,MGAT4C,TET2,GALNTL6,ST8SIA3,ST8SIA5,CHST8,PLOD2,PLCB1,AATF,NUDT14,MGAT5,ST8SIA4,CCR7,MGAT1,EXT1,GALNT6,ST8SIA2,ALG1L2,CHST9,HS3ST1,ST3GAL1,FUT9,TCF7L2,NECAB3,GCNT2,FUT1,GALNT18,B3GAT1,XXYLT1,B3GALNT2,TMEM260,POMT2,HS3ST4,TET3,FAM20B,PXYLP1,TMTC2,UST,ST6GALNAC4,ITM2C,HS3ST5,TMTC1,RAMP1,B…
GOBP_EPOXYGENASE_P450_PATHWAY	0.000157804	0.002721773	0.518848078	-0.518091847	-2.278106255	16	CYP2A13,CYP1A1,CYP2A6,CYP2S1,CYP2F1,CYP2C19,CYP1A2,CYP2C8,CYP4F12,CYP4F2,CYP2E1,CYP2J2,CYP2A7,CYP4A11,CYP2C18,CYP1B1
GOBP_DIGESTIVE_SYSTEM_DEVELOPMENT	0.000159843	0.002745006	0.518848078	0.372217177	1.5705413	134	NKX2-2,HLX,CBFA2T2,TP63,BCL2,OVOL2,CCDC39,GLI2,SPDEF,SIX2,SOX11,ASS1,KCNQ1,HOXD13,SRC,INSR,PDGFC,EXT1,PRDM1,WDPCP,COBL,AGR2,PTF1A,KIT,ALX4,TGFB2,EPHB3,SFRP1,TMIGD1,ID2,HOXA13,PCSK5,SOX9,SALL1,HES1,EGFR,CCDC40,EPB41L5,CLMP,FGFR2,AHI1,FGF9,HMGCS2,PKD1,RARB,TGFB1,DACT1,SMAD3,SHOX2,SHH,GATA6,FOXE1,NKX3-2,CPS1,BARX1,STRA6,PDGFRA,CDKN1A,NOTCH1,NPY,WNT11,TGFB3,SMAD2,HIP1R,FOXF2
GOBP_CHEMICAL_SYNAPTIC_TRANSMISSION_POSTSYNAPTIC	0.00016211	0.002771942	0.518848078	0.385480618	1.597404062	108	DRD2,GRIK5,SEZ6,TMEM108,TBC1D24,HTR3C,MET,GRIK2,APP,AKT1,CELF4,CHRNA4,GRIN2B,RELN,ADORA1,STX1A,BAIAP2,IGSF11,NRXN1,NLGN1,PTK2B,GSK3B,CHRNB4,INSYN1,NPAS4,UNC13B,GLRA1,HTR3E,MAPK8IP2,HTR3B,SLC8A3,S1PR2,GRIN2C,CHRNA7,RIMS2,EIF4A3,SLC1A7,NETO1,CHRNB2,DMPK,RIMS1,P2RX4,HTR3D,PRKCZ,DRD4,SNCA,RGS4,P2RX7,GRID2,PPP3CA,ZMYND8,SSH1,SLC29A1,SLC8A2,PRKAR1B,CHRNA1,HTR3A,P2RX3,MEF2C,CUX2,CHRNA5,ABAT,RAB3GAP1,SHA…
GOBP_VASCULAR_ENDOTHELIAL_GROWTH_FACTOR_RECEPTOR_SIGNALING_PATHWAY	0.000164542	0.002801445	0.518848078	0.452097477	1.735188321	54	HHEX,DLL1,NIBAN2,PTK2,PDCD6,VAV2,SULF1,PRKD1,SRC,ROBO1,FOXC1,MAPKAPK2,HGS,PTK2B,CLEC14A,MIR296,CADM4,ITGA5,FGF9,VEGFA,FYN,PAK2,DAB2IP,NRP1,NEDD4,HSPB1,PTPN1,BCAR1,EPN2,MAPK14,GRB10,KDR,IL1B
GOBP_TELENCEPHALON_GLIAL_CELL_MIGRATION	0.000168496	0.002851374	0.518848078	0.546938822	1.866258434	26	FOXG1,DISC1,RELN,SRGAP2,RTN4,ZMIZ1,SYNE2,SUN1,DAB1,LAMB1,ADGRG1,MBOAT7,DAB2IP,NR2E1,SUN2,LRP8,WDR47,SRGAP2C
GOBP_NEGATIVE_REGULATION_OF_NEURON_PROJECTION_DEVELOPMENT	0.000168912	0.002851374	0.518848078	0.374957279	1.565960495	119	DCC,CRMP1,CBFA2T2,FAT3,SPOCK1,DRAXIN,FKBP4,MAP2,RTN4RL1,KIAA0319,RTN4,EPHA4,SLIT1,TSKU,SLIT2,PTPRO,EPHB2,MIR210,PRAG1,EPHA7,MYLIP,DPYSL3,DAB1,TRPV4,CARM1,WNT3,NLGN1,SEMA5A,WNT3A,LRP4,HES1,ITM2C,EFNB2,TNR,CDH1,DTNBP1,RIT2,MINAR1,TRIM46,RUFY3,FSTL4,SEMA3A,STMN2,EFNA1,PTPRS,INPP5J,NRP1,IL15RA,RGMA,ULK1,NGEF,NTN1,KREMEN1,KANK1,RTN4R,DIP2B,DENND5A,FIGNL2,PTPN9,PTPRG,LRIG2,GFAP,SPART,WNT5A,MGARP
GOBP_GLIAL_CELL_MIGRATION	0.00017362	0.002918429	0.518848078	0.45195833	1.74429306	57	FOXG1,DISC1,RELN,SRGAP2,RTN4,APCDD1,EPHA4,ZMIZ1,TIAM1,SCRIB,SYNE2,SUN1,DAB1,TGFB2,LAMB1,ADGRG1,PTPRB,MBOAT7,DAB2IP,NR2E1,P2RX4,SUN2,MATN2,RRAS2,NTN1,LRP8,NF1,WDR47,HEXB,CSPG4,SRGAP2C,CX3CL1
GOBP_REGULATION_OF_HIPPO_SIGNALING	0.000176418	0.002940554	0.518848078	0.505239164	1.821923443	36	SOX11,SRC,IQCJ-SCHIP1,FRMD1,WWC2,SCHIP1,NF2,MOB3B,DLG5,AJUBA,WWC1,MAP4K4,STRN4,SHANK2,NEK8,MARK3,FRMD6,YWHAE,STRN3,CIT,NUAK2,MAPK14,WTIP
GOBP_STRIATED_MUSCLE_ADAPTATION	0.000176242	0.002940554	0.518848078	0.478927432	1.800271243	46	ATP2B4,IGFBP5,HDAC4,MYMK,GSN,KLF15,TNNI1,CFLAR,LMNA,SMAD4,CACNA1S,NFATC1,ACTA1,GTF2IRD1,ACTN3,MLIP,NPPA,MYOD1,SMAD3,RPS6KB1,GATA6,CAMK2B
GOBP_RHYTHMIC_BEHAVIOR	0.000187612	0.003101069	0.518848078	0.477708338	1.795688712	46	DRD2,BTBD9,NPS,KCNQ1,ZFHX3,ADORA1,FXR1,MTNR1B,NLGN1,ID2,C3orf70,CSNK1E,MTOR,CHRNB2,GHRH,ANKFN1,NR1D2,PARP1,HCRTR2,MTA1,GPR157,NCOA2,KCND2,USP2,GPR176,NMS,PER3
GOBP_ACTOMYOSIN_STRUCTURE_ORGANIZATION	0.00018705	0.003101069	0.518848078	0.326692817	1.417785718	206	F11R,PROX1,ARHGEF10L,LIMK1,EPB41L4B,MET,PHACTR1,PHLDB2,CNN3,KRT8,RHPN2,EPB41L4A,PRKD1,SRC,APOA1,SIX4,PIK3R1,WNT4,CORO2B,CFLAR,MYOM1,SMAD4,FHOD3,FHDC1,FLNC,LDB3,ACTA1,PPM1E,NEB,MYO18A,CDC42BPA,PTK2B,STMN1,ABL1,SFRP1,MYO18B,EVL,DNM2,ACTL8,MYOM2,ELN,EPB41L5,NF2,CGNL1,ARHGAP28,CFL2,EPB41L1,PIK3R2,FERMT2,ANLN,CSRP2,PAK1,NEBL,ZEB2,NRAP,EPB41,CLASP1,EPB41L3,IQGAP1,TTN,KLHL41,SMAD3,ALKBH4,PTGER4,MTOR,TAC…
GOBP_HEART_PROCESS	0.000189317	0.003116266	0.518848078	0.325551882	1.421688906	237	DRD2,SCN3A,DSP,ATP2B4,IRX3,SMAD7,KCNQ1,JUP,CACNA1C,GRK2,KCNH6,NOS1,ACE,ANK2,KCNH2,SCN2A,EDN2,KCND3,SRC,GSN,ADORA1,GAA,TNNI1,EXT1,KCNJ5,GLP1R,FOXN4,NEDD4L,CACNA1G,HCN4,CACNA2D1,GLRX3,TRPC1,PDE4B,GJC1,SLC8A1,TBX5,DSG2,NOS1AP,SGCD,TGFB2,BVES,ATP1A1,FGF12,TBX2,NOS3,SNTA1,ATP1A3,CACNA1D,TRDN,CASQ2,TMEM65,KCNJ8,EXT2,ATP1B1,AGT,SCN1B,MYLK2,SLC8A3,GNAO1,NPPA,TTN,PPP1R13L,SHOX2,EPAS1,TNNI3K,CHGA,MTOR,ADCY…
GOBP_GLOMERULUS_DEVELOPMENT	0.000191584	0.003127631	0.518848078	0.430719052	1.702757617	69	KIRREL3,BCL2,ANGPT1,MTSS1,SULF1,BASP1,KLF15,PTPRO,EXT1,CFLAR,NPHS1,AQP1,FOXC1,MAGI2,FOXJ1,BMP7,ASXL1,SULF2,PROM1,PODXL,ANGPT2,JAG1,HES1,MYO1E,OSR1,CD34,IQGAP1,COL4A4,PDGFB,LHX1,NPHS2,PDGFRA,NOTCH1,WWTR1,ACTA2,COMT,EDN1,PPP3CA,PLCE1,NOTCH3,PDGFD,HEYL,MEF2C,LGR4
GOBP_BONE_DEVELOPMENT	0.000191584	0.003127631	0.518848078	0.334276752	1.447939479	202	TFAP2A,FOXN3,OSR2,AXIN2,CBS,SKI,PAPPA2,XYLT1,SULF1,HOXA11,SRC,CER1,DDR2,TSKU,BBX,PDGFC,EXT1,DLX5,DHRS3,SIGLEC15,NAB2,RARA,COL13A1,OPTC,FOXC1,NAB1,TRPV4,IFT80,BMP6,BNC2,CCN4,TTC9,SEMA4D,ASXL1,SULF2,SP5,RIPPLY2,TRIM45,SOX9,SLC10A7,NEUROG1,ACTN3,ITGB6,RFLNA,MEF2D,FGFR2,ALPL,EXT2,LRP5,ZBTB16,LARGE1,ADAMTS7,BMPR2,SRD5A1,FAM20C,RARB,TGFB1,PLXNB1,SHOX2,PTGER4,GPR68,SMPD3,EVC,FGF8,FREM1,ANXA2,MMP16,AKAP1…
GOBP_SKELETAL_MUSCLE_ORGAN_DEVELOPMENT	0.000193851	0.003151674	0.518848078	0.350939489	1.505222503	174	EPHB1,DLL1,HLX,HOXD10,NIBAN2,BCL2,NR2F2,DMRTA2,SOX11,ASS1,HLF,SKI,PAX5,BASP1,NR4A1,MEGF10,SIX4,BARX2,TBX1,UQCC2,SIX1,CDON,FXR1,HIVEP3,PITX1,PAX7,CNTFR,CFLAR,MYOM1,NPHS1,CACNA1S,ACTA1,GPC1,BVES,SVIL,WNT3A,MSC,HOXD9,MYOM2,ELN,HOMER1,DISP1,DNER,ACTN3,LEMD2,CFL2,MEF2D,LARGE1,MYLK2,MYOD1,KLHL41,RCAN1,TGFB1,RPS6KB1,SHOX2,BMAL1,NEURL1,VAX1,SHH,BCL9L,POPDC3,ATF3,MYF5,ANKRD33,STRA6,FOXL2,BIN3,MEOX2,NOTCH1…
GOBP_METANEPHRIC_NEPHRON_DEVELOPMENT	0.000194825	0.003154567	0.518848078	0.492444846	1.795138382	38	IRX2,SIX2,IRX1,TFAP2B,WNT4,FMN1,GDNF,AQP1,SOX9,SALL1,HES1,OSR1,CD34,PKD1,KIF26B,PDGFB,LHX1,NPHS2,PDGFRA,STAT1
GOBP_RETINA_MORPHOGENESIS_IN_CAMERA_TYPE_EYE	0.000196315	0.003165775	0.518848078	0.443009147	1.725106995	62	TFAP2A,DLL1,FAT3,PROX1,SDK2,DSCAM,SDK1,PTPRM,MEGF11,TFAP2B,CDON,PRDM1,ATP8A2,FOXN4,CRB2,PTF1A,ZHX2,PROM1,USH1C,SOX9,NTRK2,AHI1,LRP5,LARGE1,MFSD2A,STAT3,IMPG2,LHX1,VSX1,NOTCH1,TTC8,CALB1,NRL,SAMD11,RBP4,PDE6C,HIPK2,BBS4,RORB,NECTIN3
GOBP_ADULT_BEHAVIOR	0.000200653	0.003222635	0.518848078	0.362856657	1.53438209	138	DRD2,HOXD10,SEZ6,SDK1,PBX3,ATP6V1B1,NRXN3,BTBD9,OPRK1,APP,CRHR1,DBH,CHRNA4,CNTNAP2,SPTBN2,CHL1,SLC1A2,OPRD1,PAX5,CHD7,CACNB4,EPHA4,PARK7,MAFG,DRD1,NRXN1,GDNF,DMRT3,DAB1,ABHD12,SLITRK1,FGF12,CHRNB4,PPP1R1B,OPRM1,GLRA1,HOXD9,HOMER1,DRD3,UCHL1,PPT1,PCDH17,CLCN3,PPARA,GIGYF2,NTAN1,PREX2,HOMER2,USP46,CHRNB2,PUM1,SCN1A,SPTBN4,TUBA1A,PRKN,SHANK2,DRD4,SNCA,SLC7A11,RNF180,NPY,TBCE,NR4A2,ALK,WDR47,TMOD1,HI…
GOBP_ACTIN_MEDIATED_CELL_CONTRACTION	0.000211989	0.003390974	0.518848078	0.392067678	1.612151932	102	SCN3A,DSP,KCNQ1,JUP,CACNA1C,NOS1,ANK2,KCNH2,SCN2A,KCND3,GSN,ADORA1,CCDC88C,KCNJ5,NEDD4L,CACNA1G,HCN4,CACNA2D1,PDE4B,GJC1,DSG2,NOS1AP,SGCD,PARVA,ATP1A1,FGF12,SNTA1,CACNA1D,EPB41L5,KCNJ8,ZEB2,SCN1B,MYLK2,ADCY10,DLG1,PDPN,SCN1A,EMP2,BIN1,TNNT2,STC1,SCN7A,FRMD6,ACTA2,MYL1,RNF207,LIMCH1,PKP2,SCN3B,GJA1,SCN2B,SCN4B,KCNA5,GPD1L,KCNE1,SCN9A,SCN4A
GOBP_GLAND_MORPHOGENESIS	0.000216524	0.0034358	0.518848078	0.372156306	1.554262597	119	ID4,PROX1,TP63,BCL2,IGFBP5,PLXNA1,PTCH1,FGFR1,HOXD13,SULF1,SRC,DDR1,CSMD1,LAMA1,PLXND1,WNT4,SCRIB,CFLAR,XBP1,PAX6,STAT6,BMP7,TGFB2,SFRP1,TBX2,SULF2,HOXA13,WNT3A,SEMA3C,TWSG1,SOX9,NFIB,EGFR,FGFR2,EZR,LRP5,FGL1,BSX,ELF3,NRG3,GDF7,TGFB1,EDAR,NTN4,BTRC,TNC,PTN,FGF8,SHH,NRP1,POLB,NOTCH1,BTBD7,LAMA5,SNAI2,NTN1,PROP1,TGFB3,FRS2,PLAG1,WNT5A,PGR,ESR1,IL6,FBXW7,SOSTDC1,RARG,RPS6KA1,TGM2,CAV1,FOXA1,SERPINB5…
GOBP_REGULATION_OF_JNK_CASCADE	0.000216524	0.0034358	0.518848078	0.364336434	1.534281516	132	EPHB1,FZD10,STK3,GRIK2,APP,MECOM,SH3RF3,PLCB1,CCDC88C,MFHAS1,MAP3K5,CCR7,TLR4,DUSP10,GADD45G,WNT16,MAP4K2,SDCBP,TNFRSF19,ANKRD6,TGFBR3,TRPV4,PTK2B,BIRC7,IGF1R,EGFR,MDFIC,DVL3,HIPK3,MAPK8IP2,ITCH,GADD45A,FGF19,NPPA,DACT1,EDAR,TNIK,SEMA3A,DAB2IP,F2RL1,MAPK8IP1,ZMYND11,WNT7B,MAP4K4,PHLPP1,RB1CC1,PRKN,RNF13,NOD1,RASSF2,TPD52L1,HMGB1,MTURN,MARVELD3,MAPKBP1,SERPINB3,SH3RF1,MBIP,AIDA,HIPK2,TRAF2,CARD9,S…
GOBP_RETINA_LAYER_FORMATION	0.000217516	0.003437477	0.518848078	0.570606962	1.909827568	23	TFAP2A,FAT3,SDK2,DSCAM,SDK1,PTPRM,MEGF11,TFAP2B,ATP8A2,FOXN4,PTF1A,PROM1,AHI1,LARGE1
GOBP_VENTRAL_SPINAL_CORD_DEVELOPMENT	0.000219229	0.003437477	0.518848078	0.479089663	1.794878104	44	NKX2-2,HOXD10,SOX1,MNX1,PHOX2A,GLI2,PTCH1,VLDLR,DBX1,RELN,LHX3,FOXN4,DMRT3,DAB1,PAX6,ISL2,GIGYF2,SHH,DCTN1,LHX1,DYNC2H1,OLIG3,LHX4,DLL4,ISL1,LRP8,TBX20,GATA2,GBX1
GOBP_EPITHELIAL_TO_MESENCHYMAL_TRANSITION	0.000218791	0.003437477	0.518848078	0.342164679	1.466996852	173	LDLRAD4,PTK2,OVOL2,PDCD6,AXIN2,FGFR1,SMAD7,PHLDB2,TRIM62,NCAM1,NKX2-1,PHLDB1,ZNF703,RTN4,EPHA4,ALX1,WNT4,TIAM1,CRB2,WNT16,TCF7L2,SDCBP,MARK1,ADIPOR1,GCNT2,SMAD4,TGFBR3,TBX5,FOXC1,OLFM1,SP6,BMP7,LOXL2,SNAI1,TGFB2,GSK3B,SFRP1,ZNF750,GSC,PPP3R1,SOX9,JAG1,S100A4,AKNA,EPB41L5,FERMT2,FGFR2,AGT,DLG5,CLASP1,TGFB1,VEGFA,SMAD3,LEF1,MTOR,FGF8,SPRED2,DAB2IP,PDPN,BCL9L,EMP2,EFNA1,ACVR1,POLR1B,KDM1A,SLC39A6,NO…
GOBP_DETECTION_OF_ABIOTIC_STIMULUS	0.00022786	0.003558743	0.518848078	0.360885444	1.5208878	133	EPHB1,DISC1,PTK2,CDH2,GRIK2,SEMA5B,KCNQ1,JUP,LHFPL5,CACNB4,ADORA1,TAC1,GNGT1,CEP250,TRPA1,ATP8A2,SLC24A4,ASIC2,KIT,PLEKHB1,TMC1,NMT1,OPN3,TULP1,CAMKMT,NGFR,ANO1,WHRN,TMC2,NR2E3,OPN4,PKD1,TTN,GNA11,NOX3,ABCA4,TACR1,FYN,PKD1L3,SCN1A,PDE6B,RGR,CACNA2D4,PIEZO2,ADGRV1,CXCR4,PRPH2,ANO3,CALCA,SERPINE2,CNGB1,DRGX,NR2F6,SAG,PRDM12,STRC,EYS,KCNA1,COMT,GRK7,GNAQ,WDR47,PDE6C,CDS1,GPR52,FECH,TIMELESS,OTOP1,SC…
GOBP_ACTIN_FILAMENT_BUNDLE_ORGANIZATION	0.000248355	0.003863618	0.498493109	0.347380828	1.480486777	160	F11R,ESPN,ARHGEF10L,LIMK1,MET,PHACTR1,BAIAP2L1,PHLDB2,FSCN1,MTSS1,FMN2,RHPN2,SRC,RDX,APOA1,PIK3R1,BAIAP2,SPIRE1,WNT4,CORO2B,DPYSL3,FHDC1,LIMD2,MYO1B,PPM1E,SPIRE2,PTK2B,ESPNL,STMN1,ABL1,SFRP1,ADD1,EVL,DMTN,DNM2,USH1C,ELN,NF2,CGNL1,ARHGAP28,RFLNA,PIK3R2,FERMT2,PAK1,EZR,ZEB2,CLASP1,SMAD3,ADD2,PTGER4,MTOR,TACR1,PAK2,ARRB1,ARHGEF18,PRKN,RAPGEF3,NEDD9,NRP1,SYNPO,ITGB5,TTC8,ARHGEF10,FAM171A1,WASF2,FSCN2…
GOBP_CALCIUM_ION_IMPORT_ACROSS_PLASMA_MEMBRANE	0.000254181	0.003938814	0.498493109	0.512041746	1.855153293	37	CACNA1A,ATP2B4,CACNA1E,CACNA1C,PPP3CC,NALF1,CACNA1B,CACNA1G,CACNA2D1,SLC24A4,SLC8A1,CACNA1S,TRPV4,PPP3R1,TRPM1,CACNA1D,SLC24A2,SLC8A3,FYN,TRPM2
GOBP_EPITHELIAL_CELL_PROLIFERATION	0.000257468	0.003974228	0.498493109	0.29587384	1.327020682	419	NKX2-8,DRD2,HLX,BCL11B,PROX1,TP63,IL26,OVOL2,ANGPT1,PDCD6,IGFBP5,EPB41L4B,NR2F2,OSR2,PTCH1,STK3,FGFR1,B4GALT1,STAT5A,SOX11,PLCG1,ERRFI1,EYA1,VASH1,APOH,BCL2L1,PRKCA,PTPRM,AKT1,CDH13,EXTL3,BMPER,SCG2,DBH,CLDN1,MTSS1,PRL,NRP2,ZNF703,SULF1,PTPRK,PRKD1,RTN4,RPTOR,ITGA4,SGPP2,NR4A1,APOA1,HSPG2,SIX4,TBX1,VASH2,SIX1,RREB1,RAP1GAP,NFKBIZ,DUSP10,DLX5,PPP1R16B,ROBO1,WNT16,CFLAR,IGFBP4,TCF7L2,XBP1,FUT1,TGFB…
GOBP_CELL_SURFACE_RECEPTOR_PROTEIN_SERINE_THREONINE_KINASE_SIGNALING_PATHWAY	0.000266582	0.004098956	0.498493109	0.302577803	1.343952353	349	LDLRAD4,FBN2,CHST11,JAK2,PTK2,OVOL2,NRROS,ONECUT2,GREM2,SOX11,SMAD7,RBPMS,SKI,ADAMTSL2,DACT2,BMPER,NKX2-1,KIAA0319,ZNF703,SULF1,PMEPA1,INHBB,VWC2L,ZFYVE9,PTPRK,SRC,CER1,CFC1B,VEPH1,APOA1,MAP1LC3A,ZMIZ1,TFAP2B,SKOR2,CREBBP,PRDM16,ACVR1B,EXT1,CFC1,MIR210,CRB2,DLX5,HTRA1,SDCBP,LTBP2,GCNT2,SMAD4,MIR183,NFIA,TGFBR3,ZC3H3,FURIN,MAGI2,BMP7,FOLR1,BMP6,NCLN,TGFB2,CDKN2B,ELAPOR2,ABL1,SFRP1,ZMIZ2,FMOD,HOXA1…
GOBP_PANCREAS_DEVELOPMENT	0.000275696	0.004222721	0.498493109	0.413217692	1.642699912	73	NKX2-2,DLL1,PROX1,MNX1,CCDC39,MET,ONECUT2,CDH2,AKT1,NEUROD1,SOX4,INSR,TCF7L2,PTF1A,PAX6,MEIS2,BMP6,SELENOT,GSK3B,SOX9,HES1,CCDC40,ONECUT1,PCSK1,BMAL1,SHH,GATA6,RFX3,NKX3-2,WFS1,ISL1,SMAD2,INSM1,BMP5,PDPK1,WNT5A,NR5A2,CLOCK,WLS,GIPR,ALDH1A2,NKX6-2,FOXA2,IL6,CDK6,SRP54,BHLHA15,HNF1B,RFX6,HNF1A,NKX6-1
GOBP_REGULATION_OF_AXON_EXTENSION	0.000293923	0.004467406	0.498493109	0.420158386	1.66161649	70	NRCAM,DISC1,DSCAM,LIMK1,DRAXIN,MAP2,KIAA0319,MAP3K13,RTN4,SLIT1,ISLR2,CDH4,MAPT,MACF1,MAP1B,OLFM1,PLXNA4,WNT3,GSK3B,ABL1,SEMA5A,WNT3A,DNM2,BARHL2,TNR,CDH1,BMPR2,TRIM46,RUFY3,VEGFA,ADCY10,SEMA3A
GOBP_CARDIAC_MUSCLE_CELL_ACTION_POTENTIAL	0.000293923	0.004467406	0.498493109	0.414241698	1.650094103	74	SCN3A,DSP,KCNQ1,JUP,CACNA1C,KCNH6,NOS1,ANK2,KCNH2,SCN2A,KCND3,KCNJ5,NEDD4L,CACNA1G,HCN4,CACNA2D1,GJC1,SLC8A1,DSG2,NOS1AP,ATP1A1,FGF12,SNTA1,CACNA1D,KCNJ8,ANK3,ATP1B1,SCN1B,DLG1,SCN1A,BIN1,SCN7A,SLC4A3,RNF207,YWHAE,PKP2,SCN3B,GJA1,SCN2B,SCN4B,KCNA5,GPD1L,KCNE1,SCN9A,HCN2,SCN4A
GOBP_LONG_TERM_MEMORY	0.000299677	0.004537483	0.498493109	0.497238362	1.793072061	36	DRD2,CAMK2N1,BTBD9,NFATC4,RELN,GRIA1,SGK1,SNAP25,LDLR,NPAS4,ADCY1,CAMK4,RPS6KB1,RASGRF1,TACR1,PRKCZ,CPEB3,ARC,CHST10,CALB1
GOBP_SKELETAL_MUSCLE_ADAPTATION	0.000316899	0.004779997	0.498493109	0.563571478	1.886279727	23	IGFBP5,MYMK,TNNI1,CFLAR,CACNA1S,NFATC1,ACTA1,GTF2IRD1,ACTN3,MYOD1,RPS6KB1,CAMK2B
GOBP_BRANCHING_MORPHOGENESIS_OF_AN_EPITHELIAL_TUBE	0.000330378	0.004964429	0.498493109	0.358536253	1.516912795	143	ADAMTS16,CELSR1,BCL2,MET,GLI2,PTCH1,SIX2,EYA1,COL4A1,NKX2-1,NFATC4,HOXA11,SRC,DDR1,CSMD1,SIX4,SLIT2,LAMA1,CTSZ,PLXND1,WNT4,HOXD11,SIX1,EXT1,GDNF,SMAD4,BMP7,ABL1,TBX2,SEMA3E,PPP3R1,PBX1,SOX9,SALL1,CTNNBIP1,PKHD1,FGFR2,PAK1,LRP5,RDH10,AGT,DLG5,PKD1,GDF7,TGFB1,VEGFA,BTRC,LEF1,TNC,DLG1,FGF8,SHH,ACVR1,LHX1,NRP1,NOTCH1,NPNT,TMEM59L,LAMA5,GBX2,DLL4,EDN1,TBX20,ENG,HHIP,STK4,WNT6,TIMELESS,KDR,WNT5A,WNT2B,…
GOBP_NEURON_MATURATION	0.000340512	0.00507824	0.498493109	0.466140845	1.759110795	47	NRCAM,BCL2,SRRM4,APP,CNTNAP2,C1QL1,MAP3K13,EPHA8,ADGRB3,CNTN2,KCNQ3,ANKS1A,KCNB1,PICK1,B4GALT6,FEV,FARP2,MTCH1,NTN4,SPTBN4,ACTL6B,VSX1,KDM1A,AGRN,GLDN,NR4A2,GATA2,CX3CL1,SMIM45,B4GALT5,C1QA
GOBP_MUSCLE_CELL_DIFFERENTIATION	0.000339492	0.00507824	0.498493109	0.29918744	1.336605424	383	DLL1,NFATC2,RIPOR2,PROX1,SMYD3,NIBAN2,BCL2,CTDP1,IGFBP5,CDH2,IRX3,HDAC4,AKT1,SKI,NRG1,NOS1,ANK2,KRT8,NFATC4,CACNA2D2,RORA,MYMK,PRKD1,CACNB4,DOCK1,ALPK2,MEGF10,SORT1,SIX4,LAMA1,BARX2,TBX1,ADGRB3,PTGFRN,WNT4,TANC1,PRICKLE1,SIX1,CDON,KCNH1,CFLAR,ACTN4,MYOM1,NPHS1,RARA,LMNA,SMAD4,XBP1,FHOD3,SLC8A1,CACNA1S,KIT,FLNC,TBX5,NFATC1,EREG,ADAM12,LDB3,ACTA1,SGCD,NEB,BVES,SIK1,SORBS2,MYO18B,TBX2,LAMB1,ID2,WNT3…
GOBP_COCHLEA_DEVELOPMENT	0.000344393	0.005078831	0.498493109	0.460573005	1.743816748	48	MYO7A,KCNK3,EYA1,KCNQ1,EPHA4,TBX1,SIX1,FZD2,MYO3B,CECR2,SOBP,MYO3A,TBX2,SOX9,HES1,NEUROG1,GRHL3,SLC17A8,PTK7,KCNK2,CDH23,CTHRC1,MCM2,GABRA5,GABRB2,CALB1,ADAM10,GATA2,HOXA1,WNT5A,FRZB
GOBP_NEGATIVE_REGULATION_OF_PROTEIN_CONTAINING_COMPLEX_ASSEMBLY	0.000344049	0.005078831	0.498493109	0.357443477	1.50638224	133	TBCD,DYRK1A,FKBP4,MAP2,TRAF3IP1,CRYAB,SPTBN2,OPRD1,SRC,RDX,GSN,SLIT2,PARK7,CYRIB,KANK2,STMN1,GSK3B,SVIL,ADD1,CLU,DMTN,SOX9,CTNNBIP1,SSH2,KANK4,CAPZA2,CRACD,CAPZB,SPTB,SORL1,DACT1,ARFGEF1,HSF1,AVIL,ADD2,PTGER4,ANKRD27,CAPG,STMN2,MAPRE1,ZNF827,LCMT1,ARHGEF7,SPTBN4,SPTAN1,PRKCZ,SPTBN5,SNCA,PFN4,THRA,CARD8,HMGB1,STXBP1,ULK1,JAM3,AKAIN1,ISL1,KANK1,HIP1R,SSH1,TMOD1,AIDA,BBS4,EPS8,CARMIL1,SCIN,TMOD2
GOBP_FAT_CELL_DIFFERENTIATION	0.000344049	0.005078831	0.498493109	0.330135823	1.43511034	222	TRIO,ID4,ZBTB7C,RUNX1T1,RETREG1,AXIN2,STK3,EBF2,FAM120B,AKT1,ZFP36L2,SOX13,INHBB,RORA,PLCB1,ZNF516,TLCD3B,NR4A1,SORT1,TMEM120B,TFAP2B,ZNF385A,PRDM16,SIX1,CNTN2,RREB1,DUSP10,BBS9,ADGRF1,TCF7L2,XBP1,MAFB,PPARGC1A,PID1,LAMB3,TRPV4,CARM1,LMO3,BMP7,GRK5,TRIB2,E2F1,CCN4,SFRP1,ASXL1,ID2,WNT3A,JAG1,HES1,JDP2,FERMT2,KCNJ8,LRP5,ENPP1,ZBTB16,TBL1XR1,ADGRF5,TGFB1,SDF4,VSTM2A,PIM1,MB,VEGFA,SMAD3,BMAL1,KLF4,CT…
GOBP_CARDIAC_MUSCLE_CELL_CONTRACTION	0.000348605	0.005121918	0.498493109	0.41217099	1.641845628	74	SCN3A,DSP,KCNQ1,JUP,CACNA1C,NOS1,ANK2,KCNH2,SCN2A,KCND3,GSN,ADORA1,KCNJ5,NEDD4L,CACNA1G,HCN4,CACNA2D1,PDE4B,GJC1,DSG2,NOS1AP,SGCD,ATP1A1,FGF12,SNTA1,CACNA1D,KCNJ8,SCN1B,ADCY10,DLG1,SCN1A,BIN1,STC1,SCN7A,RNF207,PKP2,SCN3B,GJA1,SCN2B,SCN4B,KCNA5,GPD1L,KCNE1,SCN9A,SCN4A
GOBP_MESENCHYMAL_CELL_MIGRATION	0.000362276	0.005225997	0.498493109	0.434242809	1.680411624	58	OVOL2,CDH2,SEMA5B,ERBB4,NRP2,SEMA6D,SEMA3D,TBX1,PHACTR4,KITLG,CORO1C,GDNF,PAX6,BMP7,FOLR1,SEMA4B,SEMA4D,SEMA3E,SEMA5A,SEMA3C,TPBG,SEMA3A,SHH,SEMA4C,ACVR1,SEMA6A,NRP1,LAMA5,GBX2,ISL1,EDN1,ENG
GOBP_MOLTING_CYCLE	0.000362276	0.005225997	0.498493109	0.371664762	1.546552164	111	TSPEAR,TERT,TP63,LHX2,BCL2,IGFBP5,GLI2,ZDHHC21,APCDD1,TSKU,ACVR1B,KRTAP4-5,EXT1,NSUN2,KRT83,SMAD4,TNFRSF19,SNAI1,ALX4,TGFB2,FA2H,KRT84,SOX9,LRP4,EGFR,FARP2,NGFR,FGFR2,LGR5,PPP1R13L,EDAR,BMAL1,KRT33B,SHH,FOXE1,FOXN1,PTCH2,NOTCH1,LAMA5,FOXI3,ERCC2,NF1,DLX3,MYSM1,FERMT1,FZD6,PUM2,NIPBL,GAL,TGM3,WNT5A,KRT71,CLOCK,HDAC1,WNT10A,PIAS4,SOSTDC1,LGR4,KRT27,FZD3,CDH3,NOM1,GORAB,KRTAP4-3,INTU,FUZ,PDGFA,LDB1,…
GOBP_POSITIVE_REGULATION_OF_WNT_SIGNALING_PATHWAY	0.000362276	0.005225997	0.498493109	0.363901593	1.530785251	131	HHEX,TERT,DISC1,RNF220,WNK2,SKI,JUP,SOX4,TMEM9,PRDM15,ADGRA2,SULF1,GPC5,SRC,GPRC5B,DLX5,MACF1,MLLT3,MIR183,ANKRD6,MBD2,LYPD6,WNT3,ABL1,CCN4,SFRP1,SULF2,LGR6,SEMA5A,WNT3A,SALL1,EGFR,DAAM2,CSNK2A1,FGFR2,CSNK1E,FGF9,FRAT1,TMEM132A,ZEB2,FZD9,TBL1XR1,PTK7,LGR5,TGFB1,DACT1,LBX2,SMAD3,BMAL1,GID8,LEF1,ASPM,DIXDC1,SHH
GOBP_POSITIVE_REGULATION_OF_NEURON_PROJECTION_DEVELOPMENT	0.000357719	0.005225997	0.498493109	0.352727831	1.497993231	151	CBFA2T2,RAPGEF1,ROR2,DISC1,STAU2,FGFR1,TOX,PTPRD,VLDLR,ARHGAP35,RELN,PRKD1,DDR1,DDR2,BAIAP2,EPHB2,TIAM1,CNR1,ZNF804A,TENM3,ATP8A2,FUT9,CFLAR,CAMK1D,PACSIN1,COBL,DPYSL3,NEGR1,MAGI2,ELAVL4,BMP7,ALKAL1,PTK2B,ABL1,PLPPR5,RAP1A,IGF1R,NTRK2,NFE2L2,TUBB2B,RIT2,SCN1B,PTK7,ITGA3,LYN,AVIL,ANKRD27,MUSK,PTN,FYN,DAB2IP,CAMK2B,STMN2,KDM1A,RGMA,FES,LRRC7,ROR1,STYXL1,LRP8,SCARB2,ALK,STK24,KAT2B,BMP5,PUM2,KIDINS2…
GOBP_GLYCOSYLATION	0.000362276	0.005225997	0.498493109	0.320330318	1.396051495	230	MGAT5B,B3GALT5,B3GALT1,TUSC3,B4GALT1,GALNT16,GALNT2,EXTL3,ST6GALNAC5,COG7,POMGNT1,MAN1A2,MGAT4C,TET2,GALNTL6,ST8SIA3,ST8SIA5,PLOD2,NUDT14,MGAT5,ST8SIA4,MGAT1,EXT1,GALNT6,ST8SIA2,ALG1L2,ST3GAL1,FUT9,GCNT2,FUT1,COG1,GALNT18,B3GAT1,B4GALNT1,XXYLT1,B3GALNT2,TMEM260,POMT2,GRM7,TET3,TMTC2,ST6GALNAC4,TMTC1,RAMP1,B4GALT6,DPY19L3,SLC39A8,MGAT4A,FUT8,TMTC3,EXT2,MGAT3,A3GALT2,B3GLCT,MLEC,LARGE1,ST3GAL4,B3GA…
GOBP_NEGATIVE_REGULATION_OF_CELL_DEVELOPMENT	0.00038506	0.005534546	0.498493109	0.316785949	1.384024902	239	DCC,HLX,ID4,PROX1,LHX2,HOXA7,TMEM178A,LIN28A,SOX11,SMAD7,DRAXIN,MAP2,SKI,DPYSL5,NFATC4,KIAA0319,SYT4,LAG3,RTN4,SLIT1,BRINP1,PIK3R1,EPHB2,SHB,RUNX1,EPHA7,TLR4,DUSP10,PTHLH,BCL6,RARA,MAFB,DAB1,PAX6,DLL3,IRF1,FOXJ1,BMP7,LDLR,WNT3,DICER1,CDKN2B,GSK3B,SFRP1,ID2,SEMA5A,WNT3A,LRP4,HES1,DAAM2,DRD3,TNR,CDH1,DLX2,NF2,RFLNA,TSC22D1,ERBB2,TMEM98,ABCC8,TRIM46,RUFY3,RUNX3,INPP5D,SORL1,TGFB1,LYN,VEGFA,UBASH3B,V…
GOBP_REGULATION_OF_HORMONE_SECRETION	0.000389617	0.005579826	0.498493109	0.317263754	1.389220865	246	DRD2,GRP,SYBU,JAK2,TUNAR,SYT7,FGFR1,SOX11,OPRK1,PRKCE,SLC30A8,CRHR1,NOS2,NEUROD1,SOX4,GALR1,ADCY5,AACS,INHBB,CHD7,RAB11FIP3,PRKD1,ABCA12,RAPGEF4,PLCB1,ADORA1,STX1A,BLK,TFAP2B,KLF7,UQCC2,EPHA5,TIAM1,C1QTNF1,CNR1,MTNR1B,EFNA5,RAB11FIP1,SLC8B1,TCF7L2,CELA2A,SMAD4,NR0B2,GCK,SNAP25,KCNB1,BMP6,SELENOT,VAMP8,MYB,BRSK2,SFRP1,PICK1,ADCYAP1,CFTR,EGFR,CPT1A,LRP5,ANO1,IRS1,KISS1,AGT,GNAO1,ABCC8,EIPR1,GNA11,F…
GOBP_NEGATIVE_REGULATION_OF_PROTEIN_POLYMERIZATION	0.000394174	0.00562478	0.498493109	0.415360193	1.644605096	71	TBCD,DYRK1A,FKBP4,MAP2,SPTBN2,RDX,GSN,SLIT2,CYRIB,KANK2,STMN1,SVIL,ADD1,DMTN,SSH2,KANK4,CAPZA2,CRACD,CAPZB,SPTB,ARFGEF1,AVIL,ADD2,CAPG,STMN2,MAPRE1,ARHGEF7,SPTBN4,SPTAN1,SPTBN5,SNCA,PFN4,KANK1,HIP1R,SSH1,TMOD1,BBS4,EPS8,CARMIL1,SCIN,TMOD2
GOBP_CELL_CELL_JUNCTION_ASSEMBLY	0.000403288	0.005734205	0.498493109	0.349307092	1.479273693	145	CDH22,PRKCH,F11R,TBCD,CDH2,IRX3,NPHP4,SMAD7,GNPAT,PRKCA,FSCN1,CDH13,JUP,CDH7,CLDN1,ACE,ANK2,CNTNAP2,ZNF703,CLDN14,FBF1,GRHL2,PATJ,PTPRO,EPHB2,CDH4,CLDN4,CDH8,CDH9,PARD6B,NPHS1,GJC1,TBX5,TRPV4,PARD3,AFDN,UGT8,SNAI1,CDHR3,CDH17,CDH1,SLC39A9,CDH18,AGT,DLG5,CDH11,EPB41L3,CLDN11,CDH20,NPHP1,HDAC7,CDH26,DLG1,PAK2,CDH12,CDH10,PIP5K1C,SNAI2,JAM3,ACVRL1,MARVELD3,WNT11,TJP1,CDH19,PKP2,RAMP2,ESAM,FRMPD2,GJA…
GOBP_RETINAL_GANGLION_CELL_AXON_GUIDANCE	0.000407275	0.005740342	0.498493109	0.580553375	1.912436025	21	EPHB1,NRCAM,PTPRM,SLIT1,SLIT2,PTPRO,EPHB2,EFNA5,EPHA7,ROBO2,EPHB3,ISL2,VEGFA,ALCAM,NRP1,ISL1
GOBP_MIDDLE_EAR_MORPHOGENESIS	0.000409364	0.005740342	0.498493109	0.58055805	1.895147474	20	OSR2,FGFR1,SIX2,EYA1,TBX1,SIX1,TSHZ1,PRRX1,RPL38,GSC,OSR1,NKX3-2,PRKRA,EDN1,INSIG2
GOBP_APOPTOTIC_PROCESS_INVOLVED_IN_DEVELOPMENT	0.000409892	0.005740342	0.498493109	0.479897964	1.749400491	38	TNFRSF1A,CRYAB,BCL2L11,MEGF10,SIX3,SLIT2,SCRIB,ROBO2,JAG2,XKR5,XKR6,FOXC1,BMP7,TGFB2,XKR7,LRP5,XKR4,CCN1,LEF1
GOBP_MORPHOGENESIS_OF_A_POLARIZED_EPITHELIUM	0.000407845	0.005740342	0.498493109	0.432568348	1.673931879	58	TP63,CELSR1,AJAP1,ASTN2,ERBB4,TRAF3IP1,FAT1,LAMA1,VANGL2,FZD2,SCRIB,WDPCP,BRSK2,SFRP1,DVL3,GRHL3,PKHD1,AHI1,EZR,DLG5,PTK7,SYNE4,NPHP1,MYO9A,CTHRC1,TTC8,LAMA5,FOXF2,FZD6,SEC24B,SAPCD2,TCF15,WNT5A,EXOC5,FZD3,INTU,FUZ,CAMSAP3,RPGRIP1L,SFRP2,BRSK1,DVL1,YAP1,JHY,FZD1,WNT9B
GOBP_REGULATION_OF_CARTILAGE_DEVELOPMENT	0.000412402	0.005740342	0.498493109	0.421631652	1.666832485	69	AXIN2,SIX2,SMAD7,HOXA11,SOX5,PTHLH,RARA,WNT9A,LOXL2,BMP6,EFEMP1,CCN4,SOX6,SOX9,ZNF219,RFLNA,ZBTB16,ADAMTS7,BMPR2,RARB,TGFB1,SMAD3,SHOX2,CCN1,SMPD3,LNPK,NKX3-2,LTBP3,PRKG2,MBOAT2,SNAI2,GDF6,ACVRL1,WNT11,BMP1,TAPT1,TRPS1,WNT5A,FRZB,SCIN,ADAMTS12,RARG,CTSK,RUNX2,GDF5,MAF,BMP2,PKDCC
GOBP_SEX_DIFFERENTIATION	0.000412402	0.005740342	0.498493109	0.314621173	1.379911121	254	TP63,ROR2,BCL2,TFAP2C,NR2F2,DMRTA2,BCL2L1,FKBP4,HOXD13,MSH2,ACE,NKX2-1,FANCA,BCL2L11,INHBB,HOXA11,CHD7,SRC,BASP1,UMODL1,DMRT2,CSMD1,SIX4,SLIT2,WNT4,INSR,STAT5B,CNTFR,ADCYAP1R1,FSHR,KITLG,RARA,SMAD4,DMRT3,ROBO2,KIT,EREG,FOXC1,CNOT9,TAF4,BMP6,TGFB2,SFRP1,PTPRN,HOXA13,PBX1,NOS3,EIF2B5,SOX9,ADGRG1,SALL1,NEUROG1,HOXA10,LFNG,LHX9,IMMP2L,H3-3B,OSR1,ERCC1,FGF9,SAFB2,BRIP1,RDH10,ZFP42,LRP2,SRD5A1,TNFSF10,…
GOBP_REGULATION_OF_SUPRAMOLECULAR_FIBER_ORGANIZATION	0.000416959	0.005783477	0.498493109	0.299330351	1.329744488	352	F11R,TBCD,PROX1,NAV3,ARHGEF10L,LIMK1,DYRK1A,MET,BAIAP2L1,CDC42EP4,PRKCE,FKBP4,APP,PHLDB2,MAP2,XIRP2,MTSS1,CLIP1,ARHGAP35,CRYAB,SPTBN2,RHPN2,PRKD1,RDX,GSN,APOA1,SLIT2,PIK3R1,BAIAP2,PARK7,WNT4,CCR7,FMN1,CORO2B,MAPT,VASP,WASHC4,NPHS1,CAMSAP1,SMAD4,DNAI3,MAP1B,TOGARAM2,TRPV4,CTNNA2,LDLR,PPM1E,CYRIB,WASF1,PTK2B,KANK2,STMN1,SVIL,ABL1,MAPRE3,SFRP1,PICK1,SNX9,ADD1,EVL,SEMA5A,CLU,DMTN,MAP6D1,ELN,DAAM2,SSH…
GOBP_CRANIAL_NERVE_DEVELOPMENT	0.000421515	0.005826312	0.498493109	0.431872377	1.671238642	58	TFAP2A,NKX2-2,EPHB1,HOXD3,PLXNA1,PHOX2A,KCNC1,ATP8B1,NRP2,CHD7,SIX4,EPHB2,TBX1,SIX1,EXT1,SLC24A4,MAFB,NAV2,POU4F1,PLXNA4,SALL1,HES1,NEUROG1,ACKR3,SEMA3A,CHRNB2,NRP1,CNGB1,DRGX,ISL1,KCNA1,HOXB3
GOBP_CHONDROCYTE_DIFFERENTIATION	0.000426072	0.00586885	0.498493109	0.37061903	1.544505036	113	CHST11,OSR2,AXIN2,FGFR1,SIX2,SMAD7,SULF1,HOXA11,TSKU,SOX5,SLC39A14,EXT1,RUNX1,PTHLH,WNT9A,IFT80,LOXL2,BMP6,EFEMP1,CCN4,SULF2,SOX6,TWSG1,SOX9,NFIB,ZNF219,RFLNA,MEF2D,OSR1,FGF9,EXT2,ZBTB16,ADAMTS7,BMPR2,RUNX3,RARB,TGFB1,SMAD3,SHOX2,SMPD3,LNPK,NKX3-2,LTBP3,PRKG2,WNT5B,MBOAT2,SNAI2,COL27A1,GDF6,ACVRL1,CYTL1,FGFR3,MAPK14,TGFBI,FOSL2,TRPS1,WNT2B,SCIN,MEF2C,ADAMTS12,RARG,RUNX2,GDF5,BMPR1A,MAF,MATN1,BMP2…
GOBP_NEGATIVE_REGULATION_OF_DEVELOPMENTAL_GROWTH	0.00045797	0.006286397	0.498493109	0.400819574	1.614820821	83	DCC,CTDP1,PTCH1,STK3,DRAXIN,MAP2,KIAA0319,RTN4,SLIT1,STC2,TP73,EPHA7,DUSP10,TBX5,WNT3,SEMA5A,WNT3A,WWC2,JARID2,TNR,CDH1,TRIM46,KCNK2,PPARA,WWC1,FSTL4,SEMA3A,PTPRS,FOXP1,PI16,RAI1,NRP1,RGS4,CDKN1A,RGMA,MIR200B,ULK1,PLAC8,NTN1,RBP4,RTN4R,DIP2B,CDKN1B,FGFR3,STK4,SPART,WNT5A
GOBP_ENSHEATHMENT_OF_NEURONS	0.000462527	0.006327055	0.498493109	0.347896278	1.476669182	152	MBP,ID4,TENM4,LPIN1,GNPAT,AKT1,SKI,ANK2,POMGNT1,SCN2A,TNFRSF21,TPPP,ACSBG1,NFASC,NAB2,MAL2,RARA,NAB1,MALL,GPC1,PARD3,UGT8,CDK18,FA2H,DICER1,PPP3R1,CLU,EIF2B5,TMEM163,NTRK2,POU3F2,B4GALT6,ITGB4,MAL,ATRN,ZNF488,LARGE1,ERBB2,TMEM98,SLC8A3,CMTM8,EPB41L3,CLDN11,RARB,TGFB1,POU3F1,MTOR,PTN,DLG1,PPARD,CXCR4,WASF3,TG,PTPRZ1,ARHGEF10,FIG4,JAM3,ERCC2,NF1,GALC,DHH,GRB2,ACER3,HEXB,BCAS1,CTSC,CNTN1,PLEC,PIKFYV…
GOBP_CEREBRAL_CORTEX_CELL_MIGRATION	0.00047263	0.00639906	0.498493109	0.461230654	1.731127028	45	FOXG1,DISC1,NKX2-1,RELN,SRGAP2,RTN4,SLIT2,ZMIZ1,SYNE2,ROBO1,SUN1,DAB1,CCDC141,LAMB1,MDGA1,ADGRG1,EGFR,POU3F2,HTR6,MBOAT7,DIXDC1,DAB2IP,NR2E1,SUN2
GOBP_SKIN_EPIDERMIS_DEVELOPMENT	0.000471686	0.00639906	0.498493109	0.362554203	1.513223426	118	DLL1,TP63,LHX2,BCL2,IGFBP5,MET,GLI2,CLDN1,ZDHHC21,ABCA12,APCDD1,CLDN4,ACVR1B,EXT1,NSUN2,NFKBIZ,SMAD4,TNFRSF19,SNAI1,ALX4,TGFB2,FA2H,STMN1,ZNF750,KRT84,SOX9,LRP4,EGFR,GRHL1,GRHL3,NGFR,FGFR2,LGR5,EDAR,KLF4,TMPRSS11F,SHH,GATA6,FOXE1,FOXN1,NOTCH1,LAMA5,FOXI3,ERCC2,NF1,DLX3,MYSM1,FERMT1,FZD6,ELOVL1,PUM2,AP3B1,PLEC,GAL,TGM3,WNT5A,KRT71,HDAC1,WNT10A,PIAS4,SOSTDC1,LGR4,KRT27,FZD3,CDH3,NOM1,GORAB,INTU,FUZ…
GOBP_CILIUM_ORGANIZATION	0.000471686	0.00639906	0.498493109	0.29098032	1.302419177	406	DISC1,ADAMTS16,DNAH17,TBC1D16,PCNT,TBC1D24,CCDC39,DCDC2,ONECUT2,DRC1,RFX2,KCNQ1,AKT1,WRAP73,IFT122,KIF19,TTC39C,TRAF3IP1,TTC12,ARHGAP35,CFAP44,ASAP1,SPAG16,RAB11FIP3,SEPTIN9,GSN,TEKT5,FBF1,CELSR2,HAP1,VANGL2,CEP41,SPAG17,CEP250,PRICKLE1,RP1L1,DNAI1,SYNE2,BBS9,ODAD3,IFT81,SAXO1,WDPCP,DNAJB13,DNAI3,FHDC1,ROPN1B,ARMC2,DNAH5,FOXJ1,IFT80,LCA5,PARVA,PDCL2,KIF3B,DNAAF5,CDKL1,GSK3B,TUB,NUDCD3,TBC1D30,TBC…
GOBP_SEGMENT_SPECIFICATION	0.000485314	0.006548442	0.498493109	0.625178412	1.911764119	15	DLL1,IRX2,IRX3,IRX1,MLLT3,MAFB,COBL,MSGN1,OSR1
GOBP_AMIDE_TRANSPORT	0.000490003	0.006589299	0.477270815	0.303137147	1.335274504	300	PTPRN2,DRD2,GRP,SYBU,JAK2,TUNAR,SYT7,SLC25A47,PRKCE,SLC30A8,CRHR1,NOS2,NEUROD1,SOX4,ADCY5,AACS,INHBB,CHD7,SLC14A2,PRKD1,ABCA12,RAPGEF4,PLCB1,PCLO,ADORA1,STX1A,BLK,PARK7,TFAP2B,KLF7,UQCC2,EPHA5,TIAM1,CNR1,MTNR1B,EFNA5,SLC13A3,SLC8B1,TCF7L2,MGST1,CELA2A,NR0B2,AQP1,GCK,SNAP25,KCNB1,SLC14A1,TRPV4,FOLR1,SELENOT,BRSK2,SFRP1,PICK1,PTPRN,SLC15A1,MAFA,ADCYAP1,CFTR,ABCC1,EGFR,DISP1,CDH17,CPE,CPT1A,LRP5,ANO…
GOBP_POSITIVE_REGULATION_OF_MAPK_CASCADE	0.000499162	0.006689783	0.477270815	0.28853294	1.295221354	434	KSR2,DRD2,ROR2,IL26,FZD10,TNFRSF11A,JAK2,GRM4,NTF3,ANGPT1,STK3,FGFR1,CDH2,GAREM1,OPRK1,PRKCE,PRKCA,APP,NRG1,BMPER,ERBB4,SH3RF3,CD40,MAP3K13,SRC,FGF5,PLCB1,DDR1,DDR2,ADORA1,CCDC88C,EPHA8,GPR37,MFHAS1,TBX1,SLC30A10,PELI2,SYK,MAP3K5,WNT4,CCR7,INSR,PDGFC,C1QTNF1,CDON,SASH1,TP73,FSHR,TLR4,DRD1,ROBO1,GADD45G,WNT16,CFLAR,IGFBP4,MAP4K2,SDCBP,GCNT2,TNFRSF19,ANKRD6,DRD5,KIT,KL,TRPV4,GAS6,ALKAL1,TGFB2,PTK2B…
GOBP_EMBRYONIC_FORELIMB_MORPHOGENESIS	0.000510873	0.006823674	0.477270815	0.490651735	1.731437928	32	TFAP2A,TP63,OSR2,CACNA1C,IFT122,HOXA11,CRABP2,TBX5,WNT3,ALX4,HOXA13,HOXD9,OSR1,RDH10,SHOX2,ALX3,SHH,LNPK
GOBP_REGULATION_OF_POTASSIUM_ION_TRANSPORT	0.000526638	0.007010649	0.477270815	0.398224448	1.606068612	85	DRD2,GRP,RGS7,OPRK1,KCNC1,KCNQ1,NOS1,DPP10,ANK2,KCNN4,KCNH2,KCNIP3,ADORA1,KCNG1,NEDD4L,DRD1,GCK,NOS1AP,PTK2B,NOS3,AKAP6,DRD3,CACNA1D,DPP6,STK39,KCNAB2,CASQ2,ANO6,ANK3,ATP1B1,FXYD2,ABCC8,NPPA,NETO1,DLG1,KCNIP4,BIN1,NEDD4,RGS4,KCNIP1,RNF207,YWHAE,KCNMB1,GALR2,GAL,KCNS2,KCNA5,KCNE1
GOBP_CELL_FATE_DETERMINATION	0.000547142	0.007259237	0.477270815	0.470098828	1.728826393	40	DSCAML1,NKX2-2,DLL1,FOXG1,PROX1,FEZF2,PTCH1,EBF2,PRRX1,PAX6,TBX2,JAG1,HES1,BARHL2,NKX6-3,MYOD1,KLF4,GATA6,PTCH2
GOBP_REGULATION_OF_DENDRITE_MORPHOGENESIS	0.000563836	0.007381974	0.477270815	0.434830913	1.678191314	57	SS18L1,STAU2,TBC1D24,LZTS1,PTPRD,DPYSL5,NFATC4,RELN,EPHA4,BAIAP2,EPHB2,ADGRB3,SKOR2,TIAM1,NEDD4L,HECW2,GSK3B,SEMA4D,NSMF,FBXW8,TNIK,ANKRD27,STK11,SDC2,CHRNB2,CAMK2B,NR2E1,NEDD4,LRP8,PPP3CA,CUX1,TLX2,SARM1,EEF2K,ANAPC2,CUX2,CAPRIN2,FZD4,ITPKA
GOBP_STEM_CELL_DEVELOPMENT	0.000563273	0.007381974	0.477270815	0.391116811	1.572822857	82	BCL2,OVOL2,MSI2,PDCD6,CDH2,SEMA5B,NRG1,ERBB4,NRP2,SEMA6D,SEMA3D,TBX1,PHACTR4,KITLG,CORO1C,GDNF,PAX6,FOXC1,BMP7,FOLR1,SEMA4B,SEMA4D,SEMA3E,SEMA5A,SEMA3C,SOX9,JAG1,HES1,RDH10,SEMA3A,SHH,SEMA4C,ACVR1,SEMA6A,NRP1,LAMA5,SNAI2,GBX2,ISL1,EDN1,ENG,NRTN,TAPT1,PEF1
GOBP_CARDIAC_CHAMBER_DEVELOPMENT	0.000563273	0.007381974	0.477270815	0.342201916	1.459422524	161	PROX1,DSP,HEG1,OVOL2,SOX11,SMAD7,NRG1,SOX4,XIRP2,ANK2,NRP2,CHD7,GRHL2,SLIT2,TBX1,PLXND1,TNNI1,FZD2,PDE2A,PRDM1,DHRS3,ROBO1,SMAD4,ROBO2,TGFBR3,TBX5,FOXC1,POU4F1,MDM4,BMP7,PARVA,TGFB2,TBX2,HOXA13,SEMA3C,NOS3,JAG1,IGF1R,SALL1,HES1,SMARCD3,CPE,MAML1,FGFR2,TMEM65,KCNJ8,AP2B1,PTK7,LRP2,BMPR2,KCNK2,TGFB1,PPP1R13L,SHOX2,CCN1,SALL4,FGF8,GATA6,EGLN1,ACVR1,ZFPM1,NRP1,STRA6,TNNT2,ADPRHL1,NOTCH1,DLL4,ISL1,RBP…
GOBP_RESPONSE_TO_ALCOHOL	0.000563273	0.007381974	0.477270815	0.312801912	1.365788799	238	ADCY2,SLC6A3,DRD2,SLC23A2,RGS7,TNFRSF11A,PTCH1,OPRK1,SCNN1B,PRKCE,BCL2L1,SCNN1G,CRHR1,AKT1,JUP,DBH,CLDN1,ACE,SPIDR,GRIN2B,PTGER2,ADCY5,INHBB,PRKD1,SLIT2,GNG2,GRAMD1A,CCR7,CNR1,EFNA5,ADCYAP1R1,SCNN1A,RARA,SGK1,TGFBR3,NR0B2,PAX6,MLC1,AVP,PTK2B,ADCY7,SFRP1,NPAS4,CFTR,OPRM1,GLRA1,IGF1R,DNMT3A,DRD3,CDH1,PPP1R9B,ADCY1,STK39,GRAMD1B,CPT1A,FGFR2,HMGCS2,RGS19,PCK1,ABCA1,TGFB1,SDF4,PPARA,RPS6KB1,PTGER4,TBX…
GOBP_HORMONE_TRANSPORT	0.000572432	0.007469856	0.477270815	0.303512065	1.338965912	306	PTPRN2,DRD2,GRP,SYBU,NIBAN2,JAK2,TUNAR,SYT7,FGFR1,SOX11,OPRK1,PRKCE,SLC30A8,KCNQ1,CRHR1,NOS2,NEUROD1,SOX4,GALR1,ADCY5,AACS,INHBB,CHD7,RAB11FIP3,PRKD1,ABCA12,RAPGEF4,PLCB1,PCLO,ADORA1,STX1A,BLK,PARK7,TFAP2B,KLF7,UQCC2,EPHA5,TIAM1,C1QTNF1,CNR1,MTNR1B,EFNA5,GLP1R,RAB11FIP1,SLC8B1,TCF7L2,CELA2A,SMAD4,NR0B2,AQP1,GCK,SNAP25,KCNB1,TRPV4,BMP6,SELENOT,VAMP8,MYB,BRSK2,SFRP1,PICK1,PTPRN,MAFA,ADCYAP1,CFTR,EG…
GOBP_VENTRICULAR_CARDIAC_MUSCLE_CELL_ACTION_POTENTIAL	0.000575305	0.007482741	0.477270815	0.488624198	1.724283046	32	DSP,KCNQ1,JUP,CACNA1C,NOS1,ANK2,KCNH2,KCND3,KCNJ5,NEDD4L,DSG2,NOS1AP,SNTA1,KCNJ8,DLG1,BIN1,RNF207,PKP2,SCN3B,SCN2B,GPD1L,KCNE1
GOBP_CATECHOLAMINE_UPTAKE	0.0005883	0.007608771	0.477270815	0.587984956	1.878117768	18	SLC6A3,DRD2,PARK7,DRD1,GDNF,RAB3B,DRD3,SLC29A4,PRKN,DRD4,SNCA
GOBP_NOTCH_SIGNALING_PATHWAY	0.000590749	0.007608771	0.477270815	0.334105649	1.431200868	171	DLL1,CBFA2T2,HOXD3,TSPEAR,TP63,NIBAN2,TCIM,GMDS,APP,AKT1,BMP2K,SRC,ZMIZ1,MAML3,SIX1,PTP4A3,LLGL2,PRAG1,BCL6,ROBO1,ROBO2,JAG2,NR0B2,KIT,FOXC1,DLL3,BMP7,CNTN6,SNAI1,NEURL1B,TGFB2,SORBS2,TBX2,RIPPLY2,NOS3,SOX9,JAG1,HES1,DNER,DLX2,LFNG,ONECUT1,MAML1,ANGPT4,STAT3,TGFB1,NEURL1,GALNT11,ZNF423,SPEN,ARRB1,DTX2,AGXT,DTX1,POSTN,ANXA4,SLC35C2,NOTCH1,GSX2,SNAI2,MIB1,DLL4,TSPAN5,ACVRL1,NLE1,ADAM10,TIMP4,SREBF2…
GOBP_CYTOSKELETON_DEPENDENT_INTRACELLULAR_TRANSPORT	0.000590749	0.007608771	0.477270815	0.329605706	1.423543773	187	MYO10,SYBU,STAU2,AGBL4,PEX14,TMEM108,MYO5B,BICDL1,DYNC1I1,APP,MAP2,IFT122,TRAF3IP1,MAP6,SYT4,KIF5C,CCDC88C,HAP1,TMEM201,ARL8A,SPAG17,PRICKLE1,MAPT,SYNE2,DLG2,IFT81,KIF1A,AP3B2,ACTN4,SUN1,WDPCP,PPFIA2,DYNC1H1,MAP1B,IFT80,LCA5,BORCS5,KIF3B,APBA1,TUB,TUBA1B,MAP6D1,DST,UCHL1,DTNBP1,COPG2,HTT,KIF13A,TRIM46,TANC2,KLC3,STK11,BICD1,IFT43,NETO1,AP3M2,NEFH,RABGEF1,DCTN1,STAU1,TUBA1A,PRKCZ,DYNC2H1,TUBA1C,SU…
GOBP_SYNAPSE_MATURATION	0.000593119	0.007614575	0.477270815	0.49728012	1.769479427	33	AGO2,SYBU,DISC1,SEZ6,C1QL2,NFATC4,IGSF21,RELN,SEZ6L,ADGRB3,NRXN1,NFIA,CLSTN1,NEUROD2,NEURL1,DAB2IP,CAMK2B
GOBP_CRANIAL_NERVE_MORPHOGENESIS	0.00059671	0.007635965	0.477270815	0.530204038	1.819354987	27	TFAP2A,EPHB1,HOXD3,PLXNA1,PHOX2A,ATP8B1,NRP2,EPHB2,TBX1,SIX1,MAFB,PLXNA4,NEUROG1,SEMA3A,CHRNB2,NRP1
GOBP_ESTABLISHMENT_OR_MAINTENANCE_OF_BIPOLAR_CELL_POLARITY	0.000600508	0.007659852	0.477270815	0.439670115	1.680435839	52	LHX2,FSCN1,FAT1,PATJ,LAMA1,SCRIB,ANK1,LLGL2,CRB2,DLG2,PARD6B,PARD6G,MTCL1,FOXJ1,PARD3,PARD3B,EZR,DLG5,PTK7,SYNE4,DLG1,PRKCZ,MYO9A,TTC8,LRRC7,WNT11,LIN7A,MARK2,TCF15,WNT5A,PALS1,PRKCI
GOBP_ADENYLATE_CYCLASE_ACTIVATING_G_PROTEIN_COUPLED_RECEPTOR_SIGNALING_PATHWAY	0.000609066	0.007719382	0.477270815	0.341726264	1.45530271	157	ADCY2,DRD2,GPHB5,ATP2B4,ADGRB2,PRKCA,CRHR1,ADCY9,NOS1,GALR1,PTGER2,ADCY5,RAPGEF4,ADGRL1,GNG2,ADGRB3,MRAP2,CNR1,PDE2A,GLP1R,FSHR,ADGRD1,PTHLH,DRD1,ADGRF1,PDE4B,DRD5,GPR161,ADCY7,ADCYAP1,AKAP6,ADGRG1,ADGRD2,ADGRL2,DRD3,ADCY1,RAMP1,RIT2,ADGRL3,S1PR2,LGR5,ABCA1,ADGRF5,LHCGR,GPR26,MC4R,PTGER4,MC2R,CHGA,PDE3B,ADCY10,RXFP2,ADGRB1,AKAP13,GHRH,RAPGEF3,CALCA,TCP11,ADGRF4,LPAR3,POMC,GPR157,GNAQ,GPR6,CRTC3,P…
GOBP_OSTEOBLAST_DIFFERENTIATION	0.000609066	0.007719382	0.477270815	0.32008612	1.391756928	223	SATB2,TWIST2,ID4,TPM4,TP63,FBN2,NELL1,PTK2,IGFBP5,AXIN2,GLI2,PTCH1,SOX11,AKT1,SKI,SMOC1,PRKD1,DDR2,WNT4,MIR210,PTHLH,DLX5,SMAD4,DNAI3,IFT80,BMP7,WNT3,BMP6,SNAI1,WWOX,GSK3B,CCN4,SFRP1,SEMA4D,WNT3A,SND1,TWSG1,SOX9,JAG1,DHX9,CTNNBIP1,TMEM53,FERMT2,H3-3B,MEF2D,FGFR2,ALPL,FGF9,LRP5,BMPR2,CHRD,FAM20C,VEGFA,SMAD3,RRBP1,SHOX2,CCN1,ADAR,HDAC7,LEF1,TNC,SHH,WNT7B,ACVR1,SCUBE3,MYBBP1A,FASN,MRC2,CTHRC1,GTPBP4…
GOBP_OUTFLOW_TRACT_SEPTUM_MORPHOGENESIS	0.000625094	0.007897291	0.477270815	0.520726286	1.776816316	26	NRP2,TBX1,ROBO1,SMAD4,ROBO2,PARVA,TGFB2,TBX2,SEMA3C,FGFR2,LRP2,BMPR2,FGF8,GATA6,ACVR1,NRP1,ISL1,TBX20,ENG
GOBP_CELLULAR_RESPONSE_TO_ORGANIC_CYCLIC_COMPOUND	0.000627384	0.007901054	0.477270815	0.283763157	1.281536395	497	ADCY2,DRD2,TP63,RAPGEF1,SMYD3,JAK2,IGFBP5,HTR3C,ESRRG,AXIN2,PTCH1,ERRFI1,SCNN1B,ASS1,FBXO32,SCNN1G,FKBP4,KCNQ1,JUP,ACE,ZFP36L2,NSG1,SPIDR,ZNF703,SLC1A2,ADCY5,GNA14,BCL2L11,PMEPA1,INHBB,RORA,GRIA1,PRKD1,SRC,NCOR2,PLCB1,RGS8,PARK7,GNG2,ZMIZ1,ESRRB,GRAMD1A,SIX1,PDE2A,EFNA5,DRD1,SCNN1A,HCN4,CFLAR,SGK1,KDM4C,DRD5,SLC8A1,CACNA1S,AQP1,MBD2,CNOT9,CASP9,MLC1,POU4F1,CARM1,LMO3,FOLR1,ATP1A1,KANK2,RGS9,GSK3B…
GOBP_REGULATION_OF_SODIUM_ION_TRANSMEMBRANE_TRANSPORTER_ACTIVITY	0.000630533	0.007915589	0.477270815	0.470199096	1.722091155	39	FGF14,GRP,FXYD6,PRKCE,WNK2,NEDD4L,ACTN4,HECW2,FGF12,PTPN3,STK39,OSR1,ANK3,ATP1B1,SCN1B,FXYD2,NETO1,DRD4,NEDD4,TESC,SCN3B,SCN2B,UTRN,SCN4B,GPD1L
GOBP_NEGATIVE_REGULATION_OF_LOCOMOTION	0.000636543	0.007965819	0.477270815	0.302970344	1.339858075	318	DRD2,LDLRAD4,RIPOR2,NAV3,PTPRT,BCL2,HOXA7,GNA12,ATP2B4,IGFBP5,NR2F2,BCR,VASH1,SMAD7,APOH,PTPRM,PHLDB2,AKT1,JUP,NKX2-1,SEMA6D,SULF1,PTPRK,SRGAP2,PLCB1,EPHA4,SLIT1,ADORA1,CARD10,SLIT2,FBLN1,PTPRO,CCL28,WNT4,IL27RA,PTPRR,DUSP10,ROBO1,CORO1C,ADIPOR1,ROBO2,DPYSL3,DNAI3,TGFBR3,PTPRU,TBX5,MAGI2,AFDN,WNT3,SP100,GSK3B,SFRP1,EVL,SEMA5A,SRGAP1,WNT3A,ANGPT2,ADAMTS9,IL24,JAG1,ADGRG1,LRP1,CDH1,NFE2L2,NF2,NGFR,…
GOBP_NEGATIVE_REGULATION_OF_CELL_MATRIX_ADHESION	0.000639738	0.007980633	0.477270815	0.486917856	1.718261618	32	CDKN2A,HOXA7,AJAP1,PHLDB2,SRC,PIK3R1,BCL6,CORO1C,SEMA3E,DMTN,JAG1,NF2,RCC2,ACER2,MAP4K4,POSTN,ACVRL1,NF1,APOD,MMP12,MMP14
GOBP_HINDLIMB_MORPHOGENESIS	0.000658148	0.008133556	0.477270815	0.489596679	1.756844371	35	HOXD10,TP63,OSR2,PTCH1,CHD7,TFAP2B,FMN1,PITX1,WNT3,ALX4,HOXD9,OSR1,ZBTB16,LARGE1,AFF3,RARB,ALX3,FGF8,SHH,TBX4
GOBP_DIGESTIVE_TRACT_MORPHOGENESIS	0.000656171	0.008133556	0.477270815	0.455960826	1.711347895	45	HLX,TP63,BCL2,OVOL2,GLI2,SIX2,SOX11,HOXD13,AGR2,EPHB3,SFRP1,ID2,HOXA13,EGFR,EPB41L5,FGFR2,AHI1,DACT1,SMAD3,SHOX2,SHH,STRA6,PDGFRA,NOTCH1,WNT11,SMAD2,NIPBL,WNT5A,RBPMS2,BBS7,HNF1B,SFRP2,HIF1A,IHH,NODAL,NKX2-3,TCF21
GOBP_NEGATIVE_REGULATION_OF_CELL_PROJECTION_ORGANIZATION	0.00065486	0.008133556	0.477270815	0.333006661	1.423657327	167	DCC,CRMP1,CBFA2T2,FAT3,SPOCK1,DRAXIN,FKBP4,MAP2,AKT1,DPYSL5,RTN4RL1,NFATC4,KIAA0319,GRIN2B,RTN4,EPHA4,SLIT1,TSKU,SLIT2,PTPRO,EPHB2,MIR210,RAP1GAP,PRAG1,EPHA7,MYLIP,DPYSL3,DAB1,TRPV4,CARM1,WNT3,NLGN1,EVL,TBC1D30,SEMA5A,WNT3A,LRP4,HES1,ITM2C,EFNB2,TNR,CDH1,DTNBP1,RIT2,MINAR1,CAPZB,TRIM46,RUFY3,ARHGAP44,ITGA3,CCP110,FYN,FSTL4,SEMA3A,STMN2,EFNA1,PTPRS,KIF24,INPP5J,NRP1,MAK,IL15RA,RGMA,ULK1,NGEF,NTN1,…
GOBP_CELLULAR_COMPONENT_MAINTENANCE	0.000664019	0.00818063	0.477270815	0.407761421	1.614518005	71	CLDN1,MTSS1,GRIN2B,C1QL1,PCLO,SORT1,ERC1,ADGRB3,TANC1,INSR,ZNF804A,ERC2,PLXNA4,PICK1,PLEKHA7,INAVA,IGF1R,HOMER1,KIFC3,FERMT2,WHRN,CHCHD10,ITGA3,TPRN,SDF4,DLG1,FYN,F2RL1,LNPK,DCTN1,SHANK2,NEDD9,CBLN2,RAPSN,TJP1,ZMYND8
GOBP_INSULIN_SECRETION	0.000673178	0.00824227	0.477270815	0.328662501	1.420162834	193	PTPRN2,DRD2,SYBU,JAK2,TUNAR,SYT7,PRKCE,SLC30A8,NOS2,NEUROD1,SOX4,ADCY5,AACS,INHBB,ABCA12,RAPGEF4,PLCB1,PCLO,STX1A,BLK,PARK7,TFAP2B,KLF7,UQCC2,EPHA5,TIAM1,CNR1,MTNR1B,EFNA5,SLC8B1,TCF7L2,CELA2A,NR0B2,GCK,SNAP25,KCNB1,SELENOT,BRSK2,SFRP1,PICK1,PTPRN,MAFA,ADCYAP1,CFTR,CPT1A,LRP5,ANO1,IRS1,GNAO1,ABCC8,EIPR1,GNA11,RIMS2,FAM3D,CPLX1,CPLX3,MC4R,BMAL1,CHGA,GPR68,LRRC8A,ORAI1,F2RL1,BMP8A,RFX3,CAPN10,PRKN,…
GOBP_PEPTIDE_TRANSPORT	0.000673178	0.00824227	0.477270815	0.315781874	1.383535615	248	PTPRN2,DRD2,GRP,SYBU,JAK2,TUNAR,SYT7,PRKCE,SLC30A8,CRHR1,NOS2,NEUROD1,SOX4,ADCY5,AACS,INHBB,CHD7,PRKD1,ABCA12,RAPGEF4,PLCB1,PCLO,ADORA1,STX1A,BLK,PARK7,TFAP2B,KLF7,UQCC2,EPHA5,TIAM1,CNR1,MTNR1B,EFNA5,SLC8B1,TCF7L2,CELA2A,NR0B2,AQP1,GCK,SNAP25,KCNB1,TRPV4,SELENOT,BRSK2,SFRP1,PICK1,PTPRN,SLC15A1,MAFA,ADCYAP1,CFTR,EGFR,DISP1,CPE,CPT1A,LRP5,ANO1,IRS1,KISS1,GNAO1,ABCC8,ABCA1,EIPR1,GNA11,RIMS2,FAM3D,CP…
GOBP_MAMMARY_GLAND_DEVELOPMENT	0.000682336	0.008328702	0.477270815	0.360400385	1.509571428	123	SLC6A3,TNFRSF11A,JAK2,IGFBP5,GLI2,PTCH1,STAT5A,AKT1,NRG1,ERBB4,PRL,ARHGAP35,ZNF703,BCL2L11,SRC,NCOR2,RTN4,DDR1,CSMD1,WNT4,SCRIB,RREB1,FOXB1,STAT5B,ROBO1,XBP1,STAT6,WNT3,TBX2,ID2,DEAF1,WNT3A,HOXD9,SOX9,IRF6,LBH,FGFR2,LRP5,BSX,ELF3,NRG3,TGFB1,HK2,VEGFA,BTRC,NEURL1,LEF1,ORAI1,WNT7B,FASN,NTN1,GPAT4,XDH,ATP7B,LATS1,TGFB3,CYP19A1,CCND1,OAS2,IQGAP3,SLC29A1,GJA1,GHRHR,NCOA1,WNT5A,PGR,ESR1,SOSTDC1,WNT2,CA…
GOBP_FEMALE_SEX_DIFFERENTIATION	0.000700654	0.008526054	0.477270815	0.362914556	1.51014126	111	TP63,BCL2,NR2F2,BCL2L1,FANCA,INHBB,CHD7,SRC,UMODL1,CSMD1,SLIT2,WNT4,INSR,STAT5B,ADCYAP1R1,FSHR,KITLG,SMAD4,ROBO2,KIT,EREG,FOXC1,TAF4,SFRP1,PTPRN,NOS3,EIF2B5,LFNG,LHX9,IMMP2L,ZFP42,LRP2,SRD5A1,LHCGR,VEGFA,GPR149,LHFPL2,DACH1,LHX8,LHX1,STRA6,MERTK,FOXL2,PDGFRA,NOTCH1,ARID5B,NRIP1,RBP4,CYP19A1,NR5A1,SGPL1,KDR,WNT5A,FOXO3,MMP14,PGR,ESR1,SCAPER,NUP107,FZD4,GAS2,SLIT3,CEBPB,MMP2,SPO11,ZP3,TBX3,MSH4,PLE…
GOBP_CENTRAL_NERVOUS_SYSTEM_PROJECTION_NEURON_AXONOGENESIS	0.000707011	0.008577097	0.477270815	0.505582933	1.755310873	29	DCC,EPHB1,GLI2,DRAXIN,EPHA4,TSKU,SLIT2,EPHB2,DCLK1,PLXNA4,EPHB3,NFIB,SCN1B,CDH11,CHRNB2,NR2E1,SPTBN4
GOBP_EPITHELIAL_TUBE_FORMATION	0.00072813	0.008806377	0.477270815	0.3557299	1.496410279	131	PROX1,LHX2,CELSR1,OVOL2,IRX2,PTCH1,STK3,IRX3,SKI,ST14,IFT122,ARHGAP35,GRHL2,SIX4,IRX1,VANGL2,PHACTR4,WNT4,PRICKLE1,SIX1,FZD2,SCRIB,CECR2,VASP,GDNF,RARA,COBL,BMP7,FOLR1,TGFB2,ABL1,SFRP1,DEAF1,PODXL,SOX9,STIL,DVL3,GRHL3,OSR1,FGFR2,MTHFD1,PTK7,LRP2,KDM2B,GDF7,TGFB1,SALL4,FGF8,PIK3CD,SEMA4C,GLMN,TULP3,CTHRC1,PRKACB,RGMA,MIB1,BMP5,FZD6,CC2D2A,SEC24B,HAND1,STK4,WNT6,APAF1,BBS4,IFT57,WNT5A,MTHFR,OPA1,SP…
GOBP_REGULATION_OF_SODIUM_ION_TRANSMEMBRANE_TRANSPORT	0.000738026	0.008898934	0.477270815	0.443559139	1.684303171	49	FGF14,GRP,ATP2B4,FXYD6,PRKCE,WNK2,NOS1,NEDD4L,ACTN4,HECW2,FGF12,SNTA1,PTPN3,STK39,OSR1,ANK3,ATP1B1,SCN1B,FXYD2,NETO1,DLG1,DRD4,NEDD4,TESC,WNK1,SCN3B,SCN2B,UTRN,SCN4B,GPD1L
GOBP_REGULATION_OF_CELL_PROJECTION_ASSEMBLY	0.000746448	0.008973204	0.477270815	0.323648597	1.405852545	217	MYO10,RIPOR2,STAU2,ADAMTS16,TBC1D16,TBC1D24,DCDC2,CDC42EP4,FSCN1,AKT1,ATP8B1,WRAP73,ARHGAP35,ASAP1,RAB11FIP3,SRC,RDX,SEPTIN9,HAP1,SLIT2,PIK3R1,EPHB2,CCR7,MYO3B,RAP1GAP,SYNE2,ODAD3,PPP1R16B,SAXO1,CORO1C,WDPCP,COBL,DPYSL3,KIT,MYO3A,NLGN1,CDKL1,GSK3B,PLPPR5,EVL,TBC1D30,DMTN,PLEKHM1,TBC1D22A,PODXL,AUTS2,MCIDAS,DAAM2,TENM2,ANLN,TBC1D22B,RCC2,HTT,CAPZB,TBC1D1,PLD1,ARHGAP44,TBC1D10C,RABGAP1,AVIL,CCP110,…
GOBP_SYNAPTIC_TRANSMISSION_GABAERGIC	0.000756362	0.009064917	0.477270815	0.430070241	1.650645927	54	DRD2,GABRG3,NPS,NALCN,PRKCE,ADORA1,SLC38A1,HAP1,CNR1,SYN3,NLGN1,NPAS4,GABRB3,TPBG,CNTNAP4,CLCN3,SLITRK3,GABBR2,TACR1,USP46,ALDH5A1,CLSTN3,GABRA5,GABRB2,STXBP1,NF1,PLCL1
GOBP_ORGAN_GROWTH	0.000764765	0.009138021	0.477270815	0.341690846	1.451120468	151	DLL1,HLX,TENM4,PROX1,BCL2,HEG1,CTDP1,STK3,FGFR1,AKT1,SKI,ERBB4,CACNA2D2,BCL2L11,CER1,BASP1,DDR2,TSKU,TP73,EXT1,RUNX1,RARA,TGFBR3,TBX5,FOXC1,IFT80,TGFB2,BNC2,ABL1,SORBS2,TBX2,WWC2,AKAP6,SOX9,JARID2,FLVCR1,FGFR2,MAEL,FGF9,RARB,KCNK2,PPARA,PIM1,COL14A1,SMPD3,WWC1,ARID2,EVC,FGF8,SHH,GATA6,FOXP1,PI16,STC1,RGS4,ADPRHL1,NOTCH1,ACACB,COL27A1,FES,MIR200B,IER3IP1,RBP4,EDN1,TBX20,LATS1,SMAD2,CYP19A1,PSAPL1,…
GOBP_MOTOR_NEURON_AXON_GUIDANCE	0.000776399	0.009249178	0.477270815	0.547041399	1.830953378	23	NRP2,LHX3,CHN1,KIF5C,EPHA4,SLIT1,SLIT2,PLXNA4,ERBB2,ALCAM,SEMA3A,FGF8,LHX1,NRP1,LHX4
GOBP_REGULATION_OF_G_PROTEIN_COUPLED_RECEPTOR_SIGNALING_PATHWAY	0.000792241	0.009409644	0.477270815	0.352111661	1.489956283	139	DRD2,GRP,RGS20,RGS7,ATP2B4,MET,PRKCA,GRK2,NOS1,RGS12,GNG4,PLCB1,INPP5A,SLIT2,MRAP2,SH2B3,SLC39A14,GPR158,PDE2A,ROBO1,SLC24A4,PDE4B,GRK5,RGS3,RGS9,STMN1,TUB,KCTD16,RGS5,MGLL,ADCYAP1,NMT1,DRD3,MGRN1,PPP1R9B,RAMP1,RGS10,RIC8B,KLK14,CAMKMT,USP33,BICD1,CHGA,PDE3B,HOMER2,GIT2,FGF8,ARRB1,TULP3,SNCA,GRK3,USP20,RGS4,SAG,CRY1,FRMPD1,GRM5,POMC,EDN1,GRK7,NECAB2,PPP3CA,CRTC3,PDE3A,RAMP2,KCTD8,RGS16,APLP1,GIPR…
GOBP_LYMPH_VESSEL_MORPHOGENESIS	0.000799863	0.009471809	0.477270815	0.567704483	1.870109712	21	PROX1,PTPN14,VASH1,CCBE1,FOXC1,CLEC14A,SVEP1,LGALS8,BMPR2,PKD1,VEGFA,PDPN
GOBP_SPINAL_CORD_PATTERNING	0.00080479	0.009501793	0.477270815	0.581587871	1.857684457	18	NKX2-2,SOX1,GLI2,IFT122,DBX1,RELN,LHX3,FOXN4,DMRT3
GOBP_ASSOCIATIVE_LEARNING	0.000810559	0.009513274	0.477270815	0.384104049	1.550508631	86	DRD2,NPS,OPRK1,APP,DBH,TAFA2,RELN,NPTX2,CSMD1,TANC1,CLSTN2,FOXB1,DRD1,DRD5,KIT,MEIS2,B3GAT1,SNAP25,ELAVL4,ABL1,PPP1R1B,NEUROD2,DRD3,TNR,TPBG,SPECC1,PPT1,ABCC8,EIF4A3,NETO1,TACR1,CHRNB2,TTC36,TUBA1A,SHANK2,RAPGEF3,SLC7A11
GOBP_MESODERM_DEVELOPMENT	0.000810559	0.009513274	0.477270815	0.359139996	1.504292167	123	EYA2,TP63,LHX2,JAK2,TBXT,FGFR1,IRX3,SIX2,EYA1,SSBP3,EXOC4,HOXA11,CER1,TBX1,EXT1,CRB2,TXNRD1,SMAD4,RPL38,FOXC1,DLL3,POU4F1,BMP7,WNT3,SNAI1,NCLN,WNT3A,TWSG1,TBX19,ITGB4,EPB41L5,NF2,MSGN1,OSR1,FGFR2,EXT2,BMPR2,ITGA3,VEGFA,SMAD3,LEF1,KLF4,FGF8,SHH,ACVR1,AHDC1,LHX1,SECTM1,NUP133,PUS7,IKZF3,WNT11,TBX20,SMAD2,MESP1,HAND1,TCF15,ETS2,GJA1,WNT5A,TLX2,WLS,TIE1,MESP2,TAL1,AXIN1,NOMO3,OVOL1,GPI,EPHA2,BMPR1A,H…
GOBP_NEGATIVE_REGULATION_OF_AXONOGENESIS	0.000821359	0.009611592	0.477270815	0.459136025	1.720123104	44	DCC,DRAXIN,MAP2,KIAA0319,RTN4,SLIT1,EPHB2,EPHA7,DAB1,WNT3,SEMA5A,WNT3A,LRP4,TNR,CDH1,TRIM46,RUFY3,FSTL4,SEMA3A,PTPRS,NRP1,RGMA,ULK1,NTN1,RTN4R,DIP2B
GOBP_REGULATION_OF_PROTEIN_POLYMERIZATION	0.000828876	0.009671036	0.477270815	0.33231453	1.432557844	184	TBCD,NAV3,DYRK1A,MET,BAIAP2L1,CDC42EP4,PRKCE,FKBP4,AMBRA1,MAP2,CLIP1,SPTBN2,RDX,GSN,TPPP,SLIT2,BAIAP2,TTBK1,CCR7,FMN1,MAPT,VASP,NPHS1,CAMSAP1,MAP1B,CYRIB,PTK2B,KANK2,STMN1,SVIL,ABL1,MAPRE3,SNX9,ADD1,EVL,DMTN,ELN,DAAM2,SSH2,KANK4,ARHGAP28,CAPZA2,PIK3R2,PAK1,CRACD,CAPZB,SPTB,PREX1,CLASP1,ARFGEF1,RPS3,AVIL,ADD2,MTOR,SLAIN1,DLG1,CAPG,STMN2,FCHSD2,MAPRE1,DCTN1,ARHGEF7,SPTBN4,SPTAN1,SPTBN5,CKAP5,SNCA,B…
GOBP_MECHANORECEPTOR_DIFFERENTIATION	0.000838035	0.009720717	0.477270815	0.413444197	1.627801941	67	DLL1,MYO7A,FGFR1,KCNQ1,ATP8B1,ESRP1,USH2A,TMEM132E,LHFPL5,MYCL,TSKU,FZD2,SCRIB,CECR2,WDPCP,JAG2,TMC1,USH1C,JAG1,MYO6,HES1,NTRK2,TECTA,WHRN,TPRN,MCOLN3,ANKRD24,GSDME,ADGRV1,CDH23,CTHRC1,NOTCH1,GABRA5,GABRB2,TTC8,STRC
GOBP_LONG_TERM_SYNAPTIC_POTENTIATION	0.000838035	0.009720717	0.477270815	0.384413575	1.563376658	91	DRD2,APP,ITPR3,NSG1,NFATC4,GRIN2B,RELN,GRIA1,EPHA4,ADORA1,EPHB2,FXR1,IGSF11,DRD1,SNAP25,PTK2B,GSK3B,ABL1,PDE9A,TNR,ADCY1,NTRK2,SLC24A2,LARGE1,SLC8A3,GRIN2C,CHRNA7,PTN,LRRTM1,NR2E1,CRHR2,STAU1,LRRTM2,PRKCZ,SHANK2,SNCA,SERPINE2,SCGN,ARC,CALB1,SLC18A3,NF1,CALB2,YTHDF1,TSHZ3,SLC8A2,PRKAR1B,GFAP,EIF2AK4
GOBP_CARDIAC_SEPTUM_MORPHOGENESIS	0.000856353	0.009875438	0.477270815	0.403916084	1.599292519	71	PROX1,SOX11,SMAD7,SOX4,NRP2,CHD7,SLIT2,TBX1,FZD2,DHRS3,ROBO1,SMAD4,ROBO2,TGFBR3,TBX5,BMP7,PARVA,TGFB2,TBX2,SEMA3C,NOS3,JAG1,HES1,FGFR2,LRP2,BMPR2,CCN1,FGF8,GATA6,EGLN1,ACVR1,ZFPM1,NRP1,NOTCH1,ISL1,WNT11,TBX20,ENG,BMP5,NSD2,HAND1,SMAD6,WNT5A
GOBP_PHOSPHOLIPID_TRANSPORT	0.000856353	0.009875438	0.477270815	0.372142725	1.521601423	96	CLPTM1L,ATP8B1,KCNN4,ATP9B,ANO4,ABCA12,PITPNC1,ATP9A,APOA1,ABCG1,ATP8A2,XKR5,XKR6,LDLR,PRELID3A,SCARB1,ABCC1,ATP11B,XKR7,ANO6,SLC66A2,ABCA3,ATP11A,OSBPL2,NPC2,MFSD2A,XKR4,ABCA1,PRELID2,PITPNM3,PITPNM2,ABCA4,PLEKHA8,SCP2,ANO3,OSBPL10,P2RX7,ATG9B,SCARB2,PRELID3B,OSBPL8,ATP8B2,ABCB4,ATP10B,VMP1,TMEM30B,OSBPL5,VAPA
GOBP_REGULATION_OF_BLOOD_CIRCULATION	0.000865511	0.009952126	0.477270815	0.309513719	1.351314748	235	DRD2,ECE1,DSP,ATP2B4,IRX3,SMAD7,KCNQ1,JUP,CACNA1C,GRK2,KCNH6,DBH,NOS1,ACE,ZDHHC21,ANK2,BDKRB2,KCNH2,EDN2,KCND3,SRC,ITGA4,ADORA1,GAA,MTNR1B,KCNJ5,GLP1R,FOXN4,CACNA1G,HCN4,CACNA2D1,GLRX3,ASIC2,TRPC1,PDE4B,GJC1,SLC8A1,TBX5,DSG2,NOS1AP,AVP,TGFB2,BVES,ATP1A1,ABL1,TBX2,NOS3,SNTA1,ATP1A3,EGFR,KCNMB2,CACNA1D,TRDN,SVEP1,CASQ2,TMEM65,KCNJ8,ATP1B1,AGT,SCN1B,SLC8A3,GNAO1,BMPR2,NPPA,SHOX2,EPAS1,TBXAS1,TNNI3K,…
GOBP_AXIS_SPECIFICATION	0.000883829	0.010133379	0.477270815	0.374505432	1.516239401	88	DLL1,TBXT,VAX2,AXIN2,PTCH1,SIX2,SKI,HOXD8,CER1,BASP1,SIX3,PRICKLE1,SMAD4,COBL,PAX6,WNT3,SFRP1,PGAP1,RIPPLY2,NEUROG1,STIL,ARL13B,EPB41L5,OTX2,AHI1,SHH,TDRD5,IRX4,LHX1,STC1,MDFI,NOTCH1,TTC8,SMAD2,LEFTY2,FRS2,MESP1,WNT6,ETS2,FUT6,SMAD6,WNT5A,C2CD3,WLS,PKD1L1,FOXA2,MESP2,AXIN1,CAPRIN2,AURKA,RNF2,BMPR1A,LDB1
GOBP_INTERMEDIATE_FILAMENT_ORGANIZATION	0.000892988	0.010179546	0.477270815	0.411000839	1.62480579	69	DSP,KRT7,KRT80,KRT86,KRT6C,BFSP2,PKP1,KRT6B,KRT81,KRT5,BFSP1,KRT6A,KRT75,KRT15,KRT83,DNAJB6,KRT20,KRT85,KRT84,KRT3,KRT74,KRT13,KRT23,KRT82,KLHL24,KRT33B,NEFH,SHH,KRT31,KRT37,KRT2,KRT77,KRT35,PKP2,KRT32,KRT76,GFAP,PLEC,KRT34,KRT71,KRT78,KRT40
GOBP_BONE_MORPHOGENESIS	0.000892988	0.010179546	0.477270815	0.371183104	1.517677765	96	TFAP2A,FOXN3,OSR2,AXIN2,CBS,SKI,PAPPA2,HOXA11,CER1,TSKU,EXT1,DLX5,DHRS3,NAB2,RARA,COL13A1,FOXC1,NAB1,TRPV4,IFT80,BMP6,SP5,RIPPLY2,SOX9,NEUROG1,ACTN3,MEF2D,FGFR2,ALPL,EXT2,LRP5,BMPR2,RARB,TGFB1,SHOX2,SMPD3,FREM1,MMP16,LTBP3,STC1,ATG9B,COL27A1,CSGALNACT1,INPPL1,INSIG2,TGFB3,TMEM119,MEGF8,FGFR3
GOBP_RESPONSE_TO_TRANSFORMING_GROWTH_FACTOR_BETA	0.000902146	0.010254484	0.477270815	0.309460972	1.358588127	262	LDLRAD4,FBN2,CHST11,PTK2,OVOL2,NRROS,ONECUT2,SOX11,SMAD7,SKI,ADAMTSL2,CLDN1,ZFP36L2,NKX2-1,ZNF703,PMEPA1,ZFYVE9,PTPRK,SRC,ZFHX3,DDR2,VEPH1,APOA1,ZMIZ1,SKOR2,WNT4,CREBBP,PRDM16,SOX5,PDE2A,NFKBIZ,CFLAR,HTRA1,SDCBP,LTBP2,GCNT2,SMAD4,MIR183,TGFBR3,NFATC1,FURIN,FOLR1,WWOX,TGFB2,CDKN2B,ABL1,SFRP1,ZMIZ2,FMOD,SOX6,TWSG1,SOX9,IGF1R,SMAD9,YES1,ONECUT1,EPB41L5,ITGB6,TSC22D1,FERMT2,FUT8,FGFR2,ZEB2,COL1A2,RUN…
GOBP_PROTEIN_LOCALIZATION_TO_POSTSYNAPSE	0.000924157	0.010474659	0.477270815	0.462069437	1.699297663	40	NPTX1,C1QL2,ERBB4,NSG1,SCRIB,SNAP25,CLSTN1,GPC6,RAP1A,ERBB2,GRIN2C,ARHGAP44,CPLX1,GRIP1,NETO1,DLG1,TAMALIN,CACNG2,PRKCZ,LRRC7,NETO2,RAPSN,ADAM10
GOBP_REGULATION_OF_ANIMAL_ORGAN_MORPHOGENESIS	0.000948031	0.010684196	0.477270815	0.389552484	1.563658418	81	PAX9,AJAP1,FGFR1,SIX2,SULF1,HOXA11,APCDD1,SIX4,HOXC11,TBX1,WNT4,SIX1,FZD2,ROBO1,GDNF,DMRT3,ROBO2,SP6,BMP7,SFRP1,WNT3A,SOX9,DVL3,GRHL3,PKHD1,NGFR,AHI1,AGT,PTK7,CD34,TGFB1,NTN4,VEGFA,FGF8,SHH,LHX1,BTBD7,SNAI2,EDN1,FRS2,SEC24B,MESP1,SAPCD2,WNT5A,WNT2B,WNT10A,HOXB7,LGR4,WNT2,RSPO2,RUNX2,BMPR1A,PDGFA,BMP2
GOBP_DENDRITIC_SPINE_DEVELOPMENT	0.000948031	0.010684196	0.477270815	0.382994778	1.546030847	86	EPHB1,DISC1,STAU2,SDK1,DOCK10,PTPRD,RELN,ASAP1,SRGAP2,EPHA4,SRCIN1,BAIAP2,EPHB2,TIAM1,ARHGAP33,CTNND2,KIF1A,PPFIA2,LZTS3,NLGN1,EPHB3,PAK4,SLC12A5,DTNBP1,SIPA1L1,DLG5,ARHGAP44,DIP2A,TANC2,NEURL1,FSTL4,PAK2,CAMK2B,EFNA1,PTPRS,CPEB3,ARC,NGEF,GRIN3A,LRP8,NCK2
GOBP_AORTA_MORPHOGENESIS	0.000951834	0.010696673	0.477270815	0.474423338	1.710799683	36	PROX1,EYA1,SOX4,CHD7,TBX1,TFAP2B,SIX1,TGFB2,TBX2,ADAMTS9,JAG1,LRP1,MYLK,HES1,EFNB2,FGF8,NOTCH1,DLL4,ACVRL1,ENG,SEC24B
GOBP_EMBRYONIC_DIGIT_MORPHOGENESIS	0.000967405	0.010780041	0.477270815	0.427233381	1.648869314	57	ECE1,CHST11,GNA12,OSR2,HOXD13,BCL2L11,HOXA11,GRHL2,HOXC11,CREBBP,PRICKLE1,SMAD4,WDPCP,MAP3K20,ALX4,TBX2,LRP4,SALL1,FLVCR1,LMBR1,OSR1,LRP5,ZBTB16,SHH,LNPK,TBC1D32,FREM2,TULP3,NOTCH1,B9D1
GOBP_SEGMENTATION	0.000966438	0.010780041	0.477270815	0.381401135	1.551223308	92	DLL1,PLXNA2,IRX2,TBXT,AXIN2,IRX3,HOXD8,NRP2,BASP1,DMRT2,IRX1,FOXB1,CRB2,MLLT3,SMAD4,MAFB,COBL,FOXC1,DLL3,SFRP1,WNT3A,SEMA3C,RIPPLY2,NEUROG1,LFNG,EPB41L5,PRKDC,MSGN1,OSR1,SMAD3,LEF1,SHH,TDRD5,LHX1,MYF5,NRP1,MEOX2,NOTCH1,LAMA5,MIB1,NLE1,XRCC2,FRS2,MESP1,PCDH8,TCF15
GOBP_GLYCOPROTEIN_METABOLIC_PROCESS	0.000966438	0.010780041	0.477270815	0.295295547	1.313266831	357	MGAT5B,AGO2,B3GALT5,B3GALT1,CHST11,BCL2,TUSC3,B4GALT1,GALNT16,GALNT2,EXTL3,ST6GALNAC5,COG7,POMGNT1,MAN1A2,XYLT1,MGAT4C,SULF1,TET2,GALNTL6,ST8SIA3,ST8SIA5,CHST8,PLOD2,PLCB1,AATF,NUDT14,MGAT5,PARK7,ST8SIA4,CCR7,EDEM2,MGAT1,EXT1,GALNT6,ST8SIA2,ALG1L2,CHST9,HS3ST1,ST3GAL1,ENGASE,FUT9,TCF7L2,NECAB3,GCNT2,FUT1,GALNT18,B3GAT1,SGSH,XXYLT1,B3GALNT2,GPC1,TMEM260,POMT2,HS3ST4,SULF2,TET3,FAM20B,PXYLP1,TMTC2,…
GOBP_REGULATION_OF_HEART_RATE_BY_CARDIAC_CONDUCTION	0.00097129	0.010793017	0.477270815	0.461721232	1.691041213	39	DSP,KCNQ1,JUP,CACNA1C,KCNH6,ACE,ANK2,KCNH2,KCND3,SRC,KCNJ5,CACNA1G,HCN4,CACNA2D1,DSG2,CACNA1D,SCN1B,BIN1,ISL1,YWHAE,PKP2,SCN3B,SCN2B,SCN4B,KCNA5,KCNE1
GOBP_PEPTIDYL_SERINE_MODIFICATION	0.000984846	0.010913085	0.455059867	0.308157679	1.351500327	255	MGAT5B,PRKCH,SMYD3,BCL2,NTF3,ANGPT1,DYRK1A,GALNT16,GALNT2,SMAD7,PRKCE,PRKCA,APP,AKT1,GRK2,NOS1,STK32C,BDKRB2,OPRD1,PRKD1,MAP3K13,RPTOR,CNKSR3,PARK7,RPS6KA2,TTBK1,MYO3B,MAPKAP1,C8orf44-SGK3,CAMK1D,MARK1,SGK1,MAP3K20,STK32A,CNOT9,MAPKAPK2,MYO3A,STK32B,AVP,GSK3B,DMTN,WNT3A,EGFR,NGF,NTRK2,STK39,IKBKE,VRK1,HIPK3,PRKDC,PKN1,CSNK2A1,CSNK1E,PAK1,CAMK1G,CAMK4,VRK2,FNIP2,GADD45A,PCK1,PKD1,TNKS1BP1,RPS6KB1,…
GOBP_REGULATION_OF_BLOOD_PRESSURE	0.001003254	0.011055301	0.455059867	0.332945059	1.424021087	169	DRD2,DLL1,ECE1,ADAMTS16,GNA12,NR2F2,BDKRB1,SCNN1B,SCNN1G,KCNQ1,NOS2,NOS1,ACE,EDN2,ADORA1,PTPRO,CTSZ,NCALD,CNR1,EXT1,CORO2B,GLP1R,SCNN1A,ASIC2,SGK1,DRD5,NAV2,KL,GAS6,AVP,ATP1A1,ID2,NOS3,PCSK5,DRD3,SNX5,STK39,TAC4,KCNJ8,EXT2,LRP5,AGT,COL1A2,BMPR2,NPPA,GNA11,PPARA,SMAD3,KLK1,CHGA,TACR1,SLC4A5,PDGFB,F2RL1,NPPB,EMP2,GCH1,P2RX4,POSTN,CALCA,OXT,ACTA2,NPY,ACVRL1,POMC,SUCNR1,COMT,EDN1,GPR37L1,WNK1,SLC2A5,…
GOBP_REGULATION_OF_TRANSMEMBRANE_TRANSPORT	0.001003254	0.011055301	0.455059867	0.286719916	1.286550825	423	DRD2,FGF14,GRP,TERT,RGS7,BCL2,ATP2B4,FXYD6,BDKRB1,CNIH3,PLCG1,OPRK1,PRKCE,WNK2,KCNC1,KCNQ1,CRHR1,AKT1,CACNA1C,NOS1,ACE,DPP10,ANK2,KCNN4,KCNH2,SLC43A2,GRIN2B,SLC1A2,RELN,KCNIP3,PPP3CC,ASPSCR1,PRKAG2,CHD7,PRKD1,CACNB4,CACNG1,KLF15,SLC38A1,HAP1,PIK3R1,KCNG1,EPHB2,CRACR2A,CLTCL1,INSR,KCNJ5,MIR210,SHISA9,ADCYAP1R1,AZIN2,NEDD4L,DRD1,LIME1,CACNA2D1,ACTN4,ASIC2,TRPC1,PDE4B,SLC8A1,PID1,CACNG5,NOS1AP,HECW2…
GOBP_AORTA_DEVELOPMENT	0.00104007	0.011429241	0.455059867	0.415356549	1.619399307	63	PROX1,EYA1,SOX4,CHD7,GAA,TBX1,TFAP2B,PLXND1,PRICKLE1,SIX1,PDE2A,PRDM1,ROBO1,ROBO2,TGFB2,TBX2,ADAMTS9,JAG1,LRP1,MYLK,HES1,EFNB2,NGFR,AP2B1,LRP2,FGF8,NOTCH1,DLL4,ACVRL1,ENG,ADAMTS6,HECTD1,SEC24B
GOBP_CELLULAR_RESPONSE_TO_DEXAMETHASONE_STIMULUS	0.001051626	0.011524309	0.455059867	0.515472507	1.780926154	28	SMYD3,JAK2,AXIN2,ASS1,FBXO32,CFLAR,AQP1,CASP9,TBX2,IGF1R,EGFR,SRD5A1,PCK1,TGFB1,RPS6KB1
GOBP_REGULATION_OF_MICROTUBULE_POLYMERIZATION	0.001059536	0.011579005	0.455059867	0.428506544	1.643450319	53	TBCD,NAV3,DYRK1A,MET,FKBP4,MAP2,CLIP1,MAPT,CAMSAP1,MAP1B,STMN1,ABL1,MAPRE3,PAK1,CLASP1,RPS3,SLAIN1,STMN2,MAPRE1,DCTN1,ARHGEF7,CKAP5,SNCA,FES,CDK5RAP2,NME7,CAMSAP2
GOBP_PARASYMPATHETIC_NERVOUS_SYSTEM_DEVELOPMENT	0.001064187	0.011597881	0.455059867	0.616416611	1.914037602	16	TFAP2A,PHOX2A,NRP2,TBX1,SIX1,GDNF,NAV2,PLXNA4,HES1,ACKR3,SEMA3A,NRP1
GOBP_CYCLIC_NUCLEOTIDE_METABOLIC_PROCESS	0.001082291	0.011762876	0.455059867	0.457927734	1.677147632	39	ADCY2,ADCY9,ADCY5,RORA,PDE1A,CACNB4,PDE2A,PTHLH,PDE4B,ADCY7,PDE7B,PDE9A,ADCY1,NPPA,PDE8A,ADCY10,NPPB,GUCY2C,PDE10A
GOBP_RHYTHMIC_PROCESS	0.001095293	0.01187166	0.455059867	0.303581274	1.336209063	283	DRD2,ID4,PROX1,TNFRSF11A,DYRK1A,BTBD9,CRTC1,NPS,OPRK1,ASS1,HLF,NOS2,KCNH7,NKX2-1,TEF,RORA,SRC,NCOR2,ZFHX3,ADORA1,SLIT2,ENOX1,CREBBP,CLDN4,FXR1,STAT5B,MTNR1B,FSHR,ROBO2,NR0B2,EREG,PPARGC1A,KLF10,NLGN1,TGFB2,GSK3B,SIK1,MTNR1A,PTPRN,ID2,NOS3,C3orf70,DHX9,IGF1R,HOMER1,EGFR,DRD3,ADCY1,NTRK2,THRAP3,OPN3,PRKDC,NGFR,CSNK2A1,CSNK1E,KISS1,OPN4,SOX14,LHCGR,GNA11,PPARA,KDM2A,BTRC,BMAL1,PRKAA2,MTOR,PTN,GPR149…
GOBP_PITUITARY_GLAND_DEVELOPMENT	0.001100792	0.011898747	0.455059867	0.46309766	1.688157345	38	SLC6A3,DRD2,GLI2,NKX2-1,LHX3,INHBB,SIX3,WNT4,OTP,PITX1,PAX6,TBX19,SALL1,HES1,CDH1,POU3F2,SRD5A1,PCSK1,FGF8,GHRH,ISL1,PROP1,GATA2,GHRHR,WNT5A,ALDH1A2
GOBP_REGULATION_OF_NOTCH_SIGNALING_PATHWAY	0.001113701	0.012005575	0.455059867	0.374550735	1.526539044	93	DLL1,CBFA2T2,TSPEAR,TP63,NIBAN2,TCIM,AKT1,BMP2K,SRC,ZMIZ1,LLGL2,PRAG1,BCL6,ROBO1,ROBO2,JAG2,KIT,DLL3,BMP7,CNTN6,TGFB2,NOS3,JAG1,HES1,DLX2,LFNG,STAT3,NEURL1,GALNT11,ARRB1,DTX1,POSTN,SLC35C2,NOTCH1,GSX2,DLL4,TSPAN5,ACVRL1,ADAM10,SREBF2,EPN2,DLX1,CDK3,AAK1,GATA2,MESP1,MMP14,PRKCI,WWP2,TSPAN15,FBXW7
GOBP_IMPORT_ACROSS_PLASMA_MEMBRANE	0.001132109	0.012170937	0.455059867	0.325308159	1.403445453	186	SLC39A11,CACNA1A,ATP2B4,SCNN1B,SCNN1G,SLC30A8,KCNQ1,AKT1,CACNA1E,CACNA1C,KCNH2,KCNK9,SLC43A2,SLC1A2,PPP3CC,SLC38A1,SLC6A5,NALF1,SLC7A2,CACNA1B,SLC12A1,SLC7A1,SLC39A14,ATP4B,KCNJ5,MIR210,CACNA1G,LRRC8B,SCNN1A,HCN4,CACNA2D1,SLC24A4,SLC8A1,CACNA1S,TRPV4,ACSL1,ATP1A1,SLC6A9,SLC43A1,SLC12A5,SLC15A1,PPP3R1,KCNJ16,KCNJ4,ATP1A3,CNGA3,TRPM1,CACNA1D,SLC39A8,SLC24A2,KCNJ8,SLC17A8,ATP1B1,SLC8A3,FXYD2,ABCC8,L…
GOBP_REPRODUCTIVE_SYSTEM_DEVELOPMENT	0.001168925	0.012532767	0.455059867	0.301668055	1.326773745	278	ID4,TP63,ROR2,BCL2,TFAP2C,NR2F2,PTCH1,ERRFI1,BCL2L1,FKBP4,HOXD13,MSH2,ACE,NKX2-1,SULF1,FANCA,BCL2L11,INHBB,HOXA11,CHD7,SRC,BASP1,UMODL1,CSMD1,SIX4,SLIT2,WNT4,INSR,STAT5B,FSHR,KITLG,RARA,SMAD4,ROBO2,KIT,EREG,FOXC1,BMP7,TAF4,BMP6,TGFB2,SFRP1,PTPRN,HOXA13,NOS3,EIF2B5,SOX9,ADGRG1,SALL1,NEUROG1,HOXA10,PPP1R9B,LFNG,LHX9,IMMP2L,H3-3B,OSR1,FGFR2,ERCC1,FGF9,SAFB2,BRIP1,RDH10,ZFP42,LRP2,SRD5A1,TNFSF10,PKD1…
GOBP_CEREBRAL_CORTEX_RADIALLY_ORIENTED_CELL_MIGRATION	0.001193293	0.01275955	0.455059867	0.478179041	1.715873886	35	FOXG1,DISC1,RELN,SRGAP2,RTN4,ZMIZ1,SYNE2,SUN1,DAB1,CCDC141,LAMB1,MDGA1,ADGRG1,POU3F2,MBOAT7,DIXDC1,DAB2IP,NR2E1,SUN2,LRP8,WDR47,SRGAP2C,NDEL1,FBXO45
GOBP_REGULATION_OF_SYNAPTIC_TRANSMISSION_GABAERGIC	0.001210578	0.012806299	0.455059867	0.481311683	1.712658695	33	DRD2,NPS,NALCN,PRKCE,ADORA1,SLC38A1,HAP1,CNR1,SYN3,NLGN1,NPAS4,CNTNAP4,TACR1,USP46,STXBP1,NF1,PLCL1
GOBP_ESTABLISHMENT_OF_TISSUE_POLARITY	0.001210578	0.012806299	0.455059867	0.468152592	1.688186988	36	TP63,CELSR1,ASTN2,ERBB4,VANGL2,FZD2,WDPCP,BRSK2,SFRP1,DVL3,GRHL3,PKHD1,PTK7,NPHP1,CTHRC1,TTC8,FOXF2,FZD6,SEC24B,SAPCD2,WNT5A,EXOC5,FZD3,INTU,FUZ,RPGRIP1L,SFRP2,BRSK1,DVL1,JHY,FZD1,WNT9B
GOBP_MUSCLE_ADAPTATION	0.00120574	0.012806299	0.455059867	0.367460398	1.508915304	101	TNFRSF1A,CTDP1,ATP2B4,IGFBP5,FBXO32,PRKCA,HDAC4,MYMK,GSN,KLF15,TNNI1,CFLAR,GLRX3,LMNA,SMAD4,CACNA1S,NFATC1,ACTA1,GTF2IRD1,NOS3,AKAP6,PDE9A,JARID2,ACTN3,MLIP,AGT,NPPA,MYOD1,PPARA,SMAD3,RPS6KB1,ADCY10,GATA6,CAMK2B,P2RX4,FOXP1,PI16,RGS4,NOTCH1,SELENON,ACACB,PARP1,TBCE,EDN1,PPP3CA,LMCD1,NFATC3,IL1B,FOXO1,FOXO3,NR4A3,EZH2
GOBP_REGULATION_OF_EPITHELIAL_CELL_PROLIFERATION	0.00120574	0.012806299	0.455059867	0.292812772	1.299536555	346	NKX2-8,DRD2,HLX,BCL11B,PROX1,TP63,IL26,OVOL2,ANGPT1,PDCD6,EPB41L4B,NR2F2,OSR2,PTCH1,STK3,FGFR1,B4GALT1,STAT5A,SOX11,PLCG1,EYA1,VASH1,APOH,PRKCA,PTPRM,AKT1,CDH13,EXTL3,SCG2,DBH,CLDN1,MTSS1,PRL,NRP2,ZNF703,SULF1,PTPRK,PRKD1,RTN4,RPTOR,ITGA4,SGPP2,NR4A1,HSPG2,SIX4,TBX1,VASH2,SIX1,RREB1,RAP1GAP,DUSP10,DLX5,PPP1R16B,ROBO1,CFLAR,TCF7L2,XBP1,FUT1,TGFBR3,PAX6,EREG,IFT80,BMP6,TGFB2,FA2H,CDKN2B,SFRP1,LAMB1…
GOBP_NEGATIVE_REGULATION_OF_MUSCLE_HYPERTROPHY	0.001217907	0.012849569	0.455059867	0.517203708	1.774745339	27	TNFRSF1A,CTDP1,ATP2B4,IGFBP5,GLRX3,LMNA,SMAD4,JARID2,MLIP,PPARA,SMAD3,P2RX4,FOXP1,PI16,RGS4,NOTCH1
GOBP_EMBRYONIC_DIGESTIVE_TRACT_DEVELOPMENT	0.001268568	0.013348564	0.455059867	0.489756645	1.72161951	31	HLX,OVOL2,GLI2,SIX2,SOX11,TGFB2,ID2,PCSK5,SALL1,FGFR2,FGF9,RARB,SHOX2,SHH,STRA6,PDGFRA,FOXF2,NIPBL,RBPMS2,ALDH1A2,ADA,HNF1B,PKDCC,RARRES2,IHH,SCT,TCF21
GOBP_INTRACELLULAR_GLUCOSE_HOMEOSTASIS	0.001279372	0.013426636	0.455059867	0.337896606	1.430951655	145	PTPRN2,SYBU,TUNAR,NPTX1,LIN28A,OPRK1,PRKCE,NEUROD1,SOX4,ACE,ADCY5,ABCA12,RPTOR,KLF15,PIK3R1,ZBTB20,KLF7,EPHA5,TIAM1,SLC39A14,ZNF236,EFNA5,SMAD4,XBP1,FOXK2,PAX6,PPARGC1A,GCK,KCNB1,GAS6,SELENOT,BRSK2,PTPRN,UNC13B,CFTR,IGF1R,NGFR,PIK3R2,LRP5,ANO1,ABCC8,SLC12A7,PCK1,PIH1D1,TGFB1,HK2,SMAD3,MLXIPL,PRKAA2,GPR68,LRRC8A,SMARCB1
GOBP_ADULT_LOCOMOTORY_BEHAVIOR	0.001316188	0.013776562	0.455059867	0.384103009	1.535744677	77	DRD2,HOXD10,SEZ6,PBX3,BTBD9,APP,CHL1,OPRD1,CHD7,CACNB4,EPHA4,PARK7,DRD1,GDNF,DMRT3,DAB1,ABHD12,FGF12,GLRA1,HOXD9,UCHL1,PPT1,CLCN3,GIGYF2,NTAN1,PREX2,PUM1,SCN1A,SPTBN4,TUBA1A,PRKN,SHANK2,DRD4,SNCA,TBCE,NR4A2,WDR47,TMOD1,HIPK2,AGTPBP1,GBX1,EPS8,OXR1,FOXA2,HOXB8,ARRB2,ZIC1,TSC1,EN1,SLITRK6,ARCN1,GLRB,KLHL1,DMBX1,CNP,FXN,ATP1A2,INPP5F,ZMPSTE24
GOBP_CELL_CELL_ADHESION_MEDIATED_BY_CADHERIN	0.00133593	0.013946409	0.455059867	0.432408164	1.641960174	49	CDH22,EPCAM,CDH2,CDH13,CDH7,CDH4,CDHR2,CDH8,CDH9,PTPRU,AFDN,BMP6,CDHR3,PLEKHA7,WNT3A,CDH17,CDH1,CDH18,CDH11,CDH20,VEGFA,CDH26,CDH12,CDH10,NOTCH1,TJP1,CDH19,WNT5A,FOXA2,CDH24,BHLHA15,CDH3,CD2AP,FOXA1
GOBP_NEURAL_RETINA_DEVELOPMENT	0.001353004	0.014087573	0.455059867	0.393344744	1.573070598	78	TFAP2A,FAT3,SDK2,DSCAM,ATP2B4,SDK1,PTPRM,NEUROD1,MEGF11,SIX3,TFAP2B,PRDM1,ATP8A2,FOXN4,CRB2,PTF1A,TGFB2,ZHX2,PROM1,USH1C,SOX9,HES1,BARHL2,SMARCD3,DLX2,NTRK2,AHI1,SLC17A8,LARGE1,STAT3,LHX1,VSX1,NOTCH1,TTC8,CALB1,DLL4,NRL,SAMD11,NEUROD4,DLX1,PDE6C,HIPK2,BBS4,RORB,POU4F2
GOBP_CATECHOL_CONTAINING_COMPOUND_BIOSYNTHETIC_PROCESS	0.001360418	0.01412769	0.455059867	0.528719266	1.75592465	22	SLC6A3,DBH,GPR37,PARK7,KL,TGFB2,MOXD1,DDC,GCH1,SNCA,PAH,PNMT,NR4A2,INSM1
GOBP_METENCEPHALON_DEVELOPMENT	0.001389819	0.014395337	0.455059867	0.364930887	1.504345574	104	DLL1,PROX1,SEZ6,BCL2,PHOX2A,GLI2,CBS,LMX1A,GNPAT,KCNC1,NEUROD1,SPTBN2,RORA,NCOR2,RERE,HAP1,SKOR2,SCRIB,MYO16,FAIM2,DAB1,PTF1A,PAX6,PDSS2,FOXC1,ABL1,NEUROD2,IGF1R,ATRN,WHRN,OTX1,SSTR1,SDF4,SEMA4C,PTPRS,LHX1,TUBA1A,XRCC1,SERPINE2,LHX5,GRID2,GBX2,COMT,SSTR2,SEC24B,AGTPBP1,CNTN1,TTLL1,NCOA1,KCNE1,EZH2,TTC21B,MAP2K1,ABAT,KIF14,FZD4,PSEN1,LDB1,OGDH,EN1,RPGRIP1L,LPAR1,B4GALT2,HERC1,ATIC,TRNP1,NAGLU,ARCN…
GOBP_REGULATION_OF_MEMBRANE_LIPID_DISTRIBUTION	0.001409636	0.014562564	0.455059867	0.423039063	1.628479455	56	CLPTM1L,ATP8B1,KCNN4,ATP9B,ANO4,ABCA12,ATP9A,ABCG1,ATP8A2,XKR5,XKR6,ABCC1,ATP11B,XKR7,ANO6,SLC66A2,ABCA3,ATP11A,MFSD2A,XKR4,ABCA1,ABCA4,ANO3,P2RX7,ATG9B,ARV1,ATP8B2,ABCB4,ATP10B,VMP1,TMEM30B
GOBP_DOPAMINE_METABOLIC_PROCESS	0.001415297	0.014583072	0.455059867	0.473053393	1.697481267	35	SLC6A3,DRD2,DBH,GPR37,PARK7,DRD1,TGFB2,MOXD1,DRD3,DDC,SNCAIP,CHRNB2,GCH1,PRKN,DRD4,SNCA,COMT,NR4A2
GOBP_MUSCLE_SYSTEM_PROCESS	0.001445043	0.014851002	0.455059867	0.285870623	1.281681108	417	DRD2,KCNB2,SCN3A,TPM4,TNFRSF1A,DSP,NMU,CTDP1,ATP2B4,IGFBP5,ENO1,SCNN1B,SMAD7,FBXO32,PRKCA,KCNQ1,HDAC4,JUP,CACNA1C,GRK2,DTNA,NOS1,ZDHHC21,ANK2,BDKRB2,KCNH2,CRYAB,SULF1,SCN2A,EDN2,MYMK,KCND3,PRKD1,CACNG1,GSN,ADORA1,NR4A1,KLF15,GAA,TNNI1,TIAM1,ATP8A2,KCNJ5,NEDD4L,DRD1,CACNA1G,HCN4,CFLAR,CACNA2D1,GLRX3,GDNF,LMNA,SMAD4,PDE4B,GJC1,SLC8A1,CACNA1S,KIT,KCNMA1,NFATC1,TRPV4,ACTA1,DSG2,NOS1AP,SGCD,ATP1A1,ARH…
GOBP_CELL_MIGRATION_IN_HINDBRAIN	0.001458291	0.014948422	0.455059867	0.593241056	1.81410129	15	EPHB1,PLXNA2,RERE,EPHB2,DAB1,POU4F1,CTNNA2,ARL13B,LEF1,SEMA4C
GOBP_REGULATION_OF_STEM_CELL_PROLIFERATION	0.001463451	0.014962658	0.455059867	0.378250917	1.516354375	79	TERT,TP63,OVOL2,OSR2,EPCAM,PTCH1,FGFR1,SOX11,ACE,FBLN1,KITLG,PRRX1,PBX1,SOX9,NFIB,IRF6,NF2,TSC22D1,FERMT2,FGF9,HMX2,RARB,TGFB1,PIM1,SHOX2,FGF8,SHH,NR2E1,AGO3,LTBP3,KDM1A,NOTCH1,SNAI2,HNRNPU,NF1,WNT11,FERMT1,GJA1,KDR,WNT5A,FGF4,RARG,CCNE1,PTPRC,RUNX2,OVOL1,THPO,N4BP2L2,TBX3,HMGA2,CDKN2C,YAP1,WNT10B,HOXA3,KDF1,KAT7,PDCD2,ELL3,TGFBR1
GOBP_REGULATION_OF_INSULIN_SECRETION	0.001537083	0.015675086	0.455059867	0.329385489	1.405537285	162	DRD2,SYBU,JAK2,TUNAR,SYT7,PRKCE,SLC30A8,NOS2,NEUROD1,SOX4,ADCY5,AACS,INHBB,ABCA12,RAPGEF4,PLCB1,STX1A,BLK,TFAP2B,KLF7,UQCC2,EPHA5,TIAM1,CNR1,MTNR1B,EFNA5,SLC8B1,TCF7L2,CELA2A,NR0B2,GCK,SNAP25,KCNB1,BRSK2,SFRP1,PICK1,CFTR,CPT1A,LRP5,ANO1,IRS1,GNAO1,ABCC8,EIPR1,GNA11,FAM3D,BMAL1,CHGA,GPR68,LRRC8A,ORAI1,F2RL1,BMP8A,RFX3,CAPN10,PRKN,PLA2G6,MYRIP,SSTR5,ISL1,RBP4,TARDBP,PPP3CA,SREBF1,TCIRG1,PER2,MPC2,K…
GOBP_POSITIVE_REGULATION_OF_OSSIFICATION	0.001575473	0.016025387	0.455059867	0.424244441	1.618832132	51	TFAP2A,FBN2,NELL1,OSR2,SOX11,WNT4,SLC8A1,KL,BMP7,BMP6,ACTN3,ANO6,SLC20A2,OSR1,FZD9,ZBTB16,BMPR2,FAM20C,SMAD3,CCN1,PTN,ADCY10,TACR1,RXRA,ACVR1,ADGRV1,OXT,P2RX7,TMEM119,NIPBL,WNT5A,MEF2C,ALOX5,BMPR1A,TENT5A,BMP2,PKDCC
GOBP_REGULATION_OF_HEART_CONTRACTION	0.001592307	0.016155196	0.455059867	0.319672026	1.380640911	187	DRD2,DSP,ATP2B4,IRX3,SMAD7,KCNQ1,JUP,CACNA1C,GRK2,KCNH6,NOS1,ACE,ANK2,KCNH2,EDN2,KCND3,SRC,ADORA1,GAA,KCNJ5,GLP1R,FOXN4,CACNA1G,HCN4,CACNA2D1,GLRX3,TRPC1,PDE4B,GJC1,SLC8A1,TBX5,DSG2,NOS1AP,TGFB2,BVES,ATP1A1,TBX2,NOS3,SNTA1,ATP1A3,CACNA1D,TRDN,CASQ2,TMEM65,KCNJ8,ATP1B1,AGT,SCN1B,SLC8A3,GNAO1,NPPA,SHOX2,EPAS1,TNNI3K,CHGA,ADCY10,DLG1,DMPK,GCH1,P2RX4,SPTBN4,BIN1,TNNT2,STC1,ADORA3,OXT,RGS4,THRA,SLC4A3…
GOBP_MODULATION_OF_EXCITATORY_POSTSYNAPTIC_POTENTIAL	0.001615557	0.01634927	0.455059867	0.439640461	1.652592911	46	TMEM108,TBC1D24,GRIK2,APP,CELF4,GRIN2B,RELN,STX1A,BAIAP2,IGSF11,NRXN1,NLGN1,PTK2B,SLC8A3,S1PR2,GRIN2C,CHRNA7,RIMS2,EIF4A3,NETO1,DMPK,RIMS1,PRKCZ,RGS4,ZMYND8,SSH1,SLC8A2,PRKAR1B
GOBP_MEMBRANE_REPOLARIZATION	0.001630752	0.016461052	0.455059867	0.434906658	1.646639091	48	KCNQ1,KCNH6,NOS1,ANK2,KCNH2,KCND3,KCNJ5,NEDD4L,CACNA2D1,SLC24A4,NOS1AP,ATP1A1,AKAP6,SNTA1,CACNA1D,CASQ2,KCNJ8,ATP1B1,SCN1B,NPPA,ADCY10,KCNA1,RNF207,YWHAE,KCND2,GJA1,SCN2B,SCN4B,KCNA5,KCNE1
GOBP_STRIATED_MUSCLE_CELL_DIFFERENTIATION	0.001647531	0.016588211	0.455059867	0.298173012	1.312383329	288	DLL1,NFATC2,RIPOR2,PROX1,SMYD3,NIBAN2,BCL2,CTDP1,IGFBP5,CDH2,IRX3,HDAC4,AKT1,SKI,NRG1,NOS1,KRT8,MYMK,PRKD1,DOCK1,ALPK2,SORT1,SIX4,BARX2,TBX1,ADGRB3,PTGFRN,TANC1,PRICKLE1,SIX1,CDON,KCNH1,CFLAR,MYOM1,NPHS1,RARA,LMNA,SMAD4,XBP1,FHOD3,SLC8A1,CACNA1S,FLNC,TBX5,ADAM12,LDB3,ACTA1,SGCD,NEB,BVES,SIK1,SORBS2,MYO18B,WNT3A,SOX6,AKAP6,ACTL8,MYOM2,HOMER1,EFNB2,DNER,ACTN3,MAML1,CFL2,CSRP2,NEBL,KCNJ8,NRAP,LARGE1…
GOBP_REGULATION_OF_FILOPODIUM_ASSEMBLY	0.001652483	0.016595953	0.455059867	0.438993979	1.65016281	46	MYO10,RIPOR2,STAU2,FSCN1,PIK3R1,EPHB2,CCR7,MYO3B,PPP1R16B,DPYSL3,MYO3A,NLGN1,PLPPR5,DMTN,DAAM2,TENM2,CAPZB,ARHGAP44,NEURL1,TRPM2,GAP43,NRP1,AGRN,RAB17,TGFB3,ZMYND8,SRGAP2C,PALM
GOBP_POSITIVE_REGULATION_OF_PROTEIN_CONTAINING_COMPLEX_ASSEMBLY	0.001665939	0.0166468	0.455059867	0.326165557	1.406050548	184	NAV3,MET,BAIAP2L1,CDC42EP4,PRKCE,AMBRA1,FSCN1,NRG1,SPIDR,CLIP1,ICE1,BCL2L11,MMP3,PRKD1,SRC,TPPP,BAIAP2,PARK7,TRABD2B,SLF1,SYK,TTBK1,CCR7,FMN1,MAPT,HRK,TLR4,VASP,NPHS1,MAP1B,PTK2B,GSK3B,SNX9,EVL,CLU,UNC13B,CDH17,FAF1,STMP1,FERMT2,PAK1,CRACD,FNIP2,ABCA3,CLASP1,ABCA1,TERF1,TGFB1,RPS3,VEGFA,WARS1,AJUBA,MTOR,SLAIN1,DLG1,DAB2IP,CAPG,FCHSD2,MAPRE1,DCTN1,MARK4,CXCL13,CKAP5,SNCA,BIN1,SKAP1,FES,CDK5RAP2,NC…
GOBP_CIRCADIAN_RHYTHM	0.001665939	0.0166468	0.455059867	0.31330265	1.355328893	198	DRD2,ID4,PROX1,TNFRSF11A,DYRK1A,BTBD9,CRTC1,NPS,ASS1,NOS2,KCNH7,NKX2-1,RORA,ZFHX3,ADORA1,CLDN4,FXR1,MTNR1B,NR0B2,PPARGC1A,KLF10,NLGN1,GSK3B,SIK1,MTNR1A,ID2,C3orf70,HOMER1,EGFR,DRD3,ADCY1,NTRK2,THRAP3,OPN3,PRKDC,NGFR,CSNK1E,OPN4,SOX14,GNA11,PPARA,KDM2A,BTRC,BMAL1,PRKAA2,MTOR,CHRNB2,TOP1,PDE6B,RORC,PHLPP1,GHRH,DRD4,RAI1,TOP2A,AHR,MYBBP1A,SPSB4,ANKFN1,NR2F6,CRY1,NR1D2,PARP1,HNRNPU,ATG7,NRIP1,HCRTR2,…
GOBP_NEURAL_TUBE_FORMATION	0.001721163	0.017112413	0.455059867	0.358394891	1.471838617	100	LHX2,CELSR1,OVOL2,PTCH1,STK3,SKI,ST14,IFT122,ARHGAP35,GRHL2,VANGL2,PHACTR4,PRICKLE1,FZD2,SCRIB,CECR2,VASP,RARA,COBL,BMP7,FOLR1,TGFB2,ABL1,SFRP1,DEAF1,STIL,DVL3,GRHL3,MTHFD1,PTK7,LRP2,KDM2B,GDF7,TGFB1,SALL4,SEMA4C,GLMN,TULP3,CTHRC1,PRKACB,RGMA,MIB1,BMP5,FZD6,CC2D2A,SEC24B,STK4,APAF1,BBS4,IFT57,WNT5A,MTHFR,OPA1,SPINT2,RARG,FZD3,LMO4,MTHFD1L,TSC2,FUZ,TSC1,PRKACA,LUZP1,SFRP2,SPINT1,HIF1A,NODAL,DVL1,P…
GOBP_NEGATIVE_REGULATION_OF_PROTEIN_MODIFICATION_PROCESS	0.001721163	0.017112413	0.455059867	0.289612871	1.291921387	373	HHEX,DRD2,CAMK2N1,SH3GL2,PTPRT,CDKN2A,LIMK1,HEG1,TBC1D24,NTF3,ANGPT1,ATP2B4,NR2F2,BDKRB1,CADM1,NIBAN1,ERRFI1,SMAD7,PRKCE,AKT1,SOX4,TRAF3IP1,BDKRB2,PRKAR2B,PRKAG2,CNKSR3,TPPP,KLF15,MGAT5,MFHAS1,SLIT2,SRCIN1,FBLN1,PTPRO,PARK7,EPHB2,MAPT,CAMK2N2,DUSP10,PPP1R16B,CORO1C,SLC8A1,PAX6,PID1,CEP63,PARD3,TRIB2,PPM1E,ZFYVE28,GSK3B,ABL1,PPP1R1B,SFRP1,SEMA4D,DMTN,SNTA1,IMPACT,CADM4,U2AF2,PTPRB,HMG20A,DCUN1D3,U…
GOBP_ADRENAL_GLAND_DEVELOPMENT	0.00176246	0.017435607	0.455059867	0.509795055	1.730162191	25	CRHR1,APOA1,WNT4,INSR,SMAD4,PBX1,SALL1,SMAD3,STRA6,PDGFRA,ARID5B,NF1,WNT11,SMAD2,INSM1,NR5A1,DKK3
GOBP_UROGENITAL_SYSTEM_DEVELOPMENT	0.001759737	0.017435607	0.455059867	0.408480544	1.590650322	62	ID4,TP63,OSR2,PTCH1,FKBP4,HOXD13,SULF1,HOXA11,EPHB2,FOXB1,RARA,BMP7,EPHB3,SFRP1,HOXA13,PBX1,SOX9,HOXA10,OSR1,FGFR2,AHI1,SRD5A1,STK11,TNC,SHH,LHX1,NOTCH1,WNT11,CYP19A1,PSAPL1,CDKN1B,GATA2,FRS2,PLAG1,WNT5A,ESR1,HELLS,RARG,FOXA1,SERPINB5
GOBP_GASTRULATION	0.001813203	0.017848574	0.455059867	0.324763689	1.400007304	184	MBP,EYA2,TENM4,TBXT,FGFR1,SIX2,EYA1,PHLDB2,PHLDB1,EXOC4,HOXA11,CER1,ITGA4,CFC1B,APOA1,PRICKLE1,EXT1,CFC1,CRB2,TXNRD1,SMAD4,FOXC1,LAMA3,LAMB3,BMP7,WNT3,SNAI1,SFRP1,LAMB1,GSC,COL5A1,WNT3A,TWSG1,TBX19,SOX7,ITGA5,ITGB4,EPB41L5,DUSP4,OTX2,NF2,MSGN1,OSR1,FGFR2,EXT2,LRP5,BMPR2,CLASP1,MMP15,ITGA3,MACROH2A1,LBX2,SMAD3,LEF1,KLF4,ZBTB17,FGF8,GATA6,ATOH8,POU5F1,ACVR1,AHDC1,LHX1,WNT5B,ITGB5,WNT11,TBX20,SMAD2,…
GOBP_REGULATION_OF_MUSCLE_SYSTEM_PROCESS	0.001813203	0.017848574	0.455059867	0.304460873	1.322721167	221	KCNB2,TNFRSF1A,DSP,NMU,CTDP1,ATP2B4,IGFBP5,ENO1,SMAD7,FBXO32,PRKCA,KCNQ1,HDAC4,JUP,CACNA1C,GRK2,NOS1,ZDHHC21,ANK2,EDN2,MYMK,PRKD1,CACNG1,ADORA1,NR4A1,TNNI1,HCN4,GLRX3,LMNA,SMAD4,PDE4B,SLC8A1,CACNA1S,KIT,TRPV4,DSG2,ATP1A1,CHRNB4,GTF2IRD1,NOS3,AKAP6,PDE9A,NEUROG1,JARID2,ACTN3,MLIP,PPP1R12B,CASQ2,ATP1B1,AGT,MYLK2,SLC8A3,ABCC8,NPPA,PPARA,SMAD3,RPS6KB1,TNNI3K,CHGA,SETD3,ADCY10,TACR1,DOCK4,DLG1,CAMK2B,…
GOBP_POSITIVE_REGULATION_OF_HYDROLASE_ACTIVITY	0.001831611	0.017985148	0.455059867	0.287234986	1.286895224	414	MBP,RAPGEF1,RGS7,JAK2,TBC1D16,BCL2,AGAP1,NTF3,GNA12,PDCD6,FGFR1,PLCB2,DOCK10,BCR,BBC3,APOH,BCL2L1,AKT1,CTSV,GRIN2B,CD40,SRGAP2,EPHA4,RGS8,GSN,APOA1,SGSM1,RALGAPA2,HIP1,SYK,MAP3K5,TTBK1,TIAM1,ST18,CLDN4,SCRIB,MAPT,RAP1GAP,ROBO1,CORO1C,ARHGAP29,KIT,CASP9,MAGI2,FOXJ1,RGS9,GSK3B,PMAIP1,SFRP1,DDX11,SEMA4D,SNX9,TBC1D30,ADCYAP1,TBC1D22A,ASPH,PIDD1,CRADD,RAP1A,MMUT,EGFR,SOX7,DOCK9,DVL3,RGS10,TNFSF15,F3,T…
GOBP_LYMPHANGIOGENESIS	0.001873081	0.01799156	0.455059867	0.560779938	1.764571643	17	PROX1,PTPN14,VASH1,CCBE1,FOXC1,CLEC14A,BMPR2,VEGFA,PDPN,ACVRL1
GOBP_METANEPHROS_MORPHOGENESIS	0.001870574	0.01799156	0.455059867	0.503574316	1.739818628	28	SIX2,BASP1,WNT4,FMN1,GDNF,FOXJ1,SOX9,SALL1,HES1,PKD1,KIF26B,WNT7B,FRAS1,LHX1,CALB1,STAT1
GOBP_OLFACTORY_LOBE_DEVELOPMENT	0.001857441	0.01799156	0.455059867	0.457679951	1.650422001	36	LHX2,SKI,ERBB4,CHD7,SLIT1,SLIT2,EXT1,DLX5,ROBO1,ROBO2,FUT1,PAX6,ID2,SALL1,DLX2,FEZF1,SEMA3A,NR2E1,GSX2,TTC8,UNCX,AGTPBP1,WNT5A,KIF14,SLIT3,ZIC1,OGDH,RPGRIP1L
GOBP_REGULATION_OF_CHONDROCYTE_DIFFERENTIATION	0.001870295	0.01799156	0.455059867	0.42035496	1.603990648	51	AXIN2,SIX2,SMAD7,HOXA11,SOX5,PTHLH,WNT9A,LOXL2,BMP6,EFEMP1,CCN4,SOX6,SOX9,ZNF219,RFLNA,ZBTB16,ADAMTS7,RARB,SMAD3,SHOX2,LNPK,NKX3-2,LTBP3,PRKG2,MBOAT2,SNAI2,GDF6,ACVRL1,TRPS1,SCIN,ADAMTS12,RARG,RUNX2,GDF5,MAF,PKDCC,BMPR1B,IHH,FGF18,PTPN11
GOBP_NON_CANONICAL_WNT_SIGNALING_PATHWAY	0.001868427	0.01799156	0.455059867	0.402200481	1.583533468	67	CELSR1,FZD10,CCDC88C,CELSR2,VANGL2,WNT4,TIAM1,PRICKLE1,FZD2,MLLT3,ANKRD6,MAGI2,IFT80,ABL1,SFRP1,WNT3A,DAAM2,DVL3,GRHL3,VANGL1,CSNK1E,FZD9,PTK7,FZD8,ZNRF3,TMEM67,DACT1,LBX2,ARHGEF19,WNT7B,SPEF1,CTHRC1,WNT5B,RNF213,WNT11,FZD6,WNT5A,FRZB,FZD3,RYK,FZD7,FZD4,DAAM1,SMURF1,SFRP2,DVL1,NKD1,CSNK1D,FZD1,SMURF2,WNT9B
GOBP_SOMITE_DEVELOPMENT	0.001868427	0.01799156	0.455059867	0.388910601	1.555337499	78	DLL1,PLXNA2,TBXT,AXIN2,PTCH1,DMRT2,SIX4,WNT4,SIX1,FOXB1,CRB2,SMAD4,COBL,FOXC1,DLL3,SFRP1,WNT3A,SEMA3C,RIPPLY2,RAD51B,LFNG,EPB41L5,PRKDC,MSGN1,MTHFD1,SMAD3,LEF1,SHH,LHX1,NUP133,MYF5,MEOX2,NOTCH1,MIB1,NLE1,WNT11,XRCC2,MESP1,PCDH8,TCF15,WNT5A,FRZB,ALDH1A2,PPP2R3A
GOBP_CARDIAC_CONDUCTION	0.001868427	0.01799156	0.455059867	0.371676547	1.503232447	87	DSP,ATP2B4,IRX3,KCNQ1,JUP,CACNA1C,KCNH6,ACE,ANK2,KCNH2,KCND3,SRC,KCNJ5,CACNA1G,HCN4,CACNA2D1,TRPC1,GJC1,SLC8A1,TBX5,DSG2,ATP1A1,ATP1A3,CACNA1D,TRDN,CASQ2,TMEM65,ATP1B1,AGT,SCN1B,SLC8A3,TNNI3K,SPTBN4,BIN1,SLC4A3,ISL1,RNF207,YWHAE,PKP2,SCN3B,SLC8A2,GJA1,SCN2B,SCN4B,KCNA5,KCNE1,CALM1,ATP2B2,PDE4D,CAV1,CORIN,CXADR,NUP155,SLC9A1,CAMK2D,MEF2A,CALM3,PRKACA,KCNN2,CTNNA3,ATP1A2,ZMPSTE24,EHD3,ATP2B1,NKX2-5…
GOBP_REGULATION_OF_NEURAL_PRECURSOR_CELL_PROLIFERATION	0.001850019	0.01799156	0.455059867	0.359561086	1.474202694	99	DRD2,FOXG1,ID4,PROX1,LHX2,DISC1,DISP3,DMRTA2,CDH2,TOX,SIX3,SKOR2,CDON,OTP,PAX6,ID2,WNT3A,ADGRG1,PDE9A,SMARCD3,NF2,FZD9,LRP2,KDM2B,TGFB1,LYN,VEGFA,ASPM,VAX1,PTN,SHH,NR2E1,TAFA3,LHX1,HAPLN1,KDM1A,NOTCH1,LHX5,PTPRZ1,DLL4,NF1,GPR37L1,INSM1,GATA2,WDR62,CX3CL1,APPL2,WNT5A,FOXO1,FOXO3,NAP1L1,VCAN,SPINT2,FZD3,EMX1,RYK,KIFAP3,RASSF10
GOBP_CELLULAR_RESPONSE_TO_OXYGEN_LEVELS	0.001868427	0.01799156	0.455059867	0.341341829	1.446780448	146	DRD2,TERT,BCL2,KCNK3,ENO1,CBS,PRKCE,AKT1,FMN2,OPRD1,SCN2A,RORA,SRC,RPTOR,EPHA4,DDR2,GAD2,STC2,MAP1LC3A,GNGT1,MIR210,CFLAR,LMNA,AQP1,MDM4,BMP7,PMAIP1,SFRP1,PICK1,AK4,DNMT3A,NFE2L2,FGFR2,BRIP1,SLC8A3,ANGPT4,PCK1,KCNK2,MYOD1,TGFB1,VEGFA,ATP6V0A2,AJUBA,EPAS1,MTOR,GATA6,EGLN1,ERO1A,NGB,PPARD,STC1,CPEB1,NOTCH1,CLCA1,EGLN3,PTGIS,PDK1,ATG7,EDN1,NPEPPS,HP1BP3,KCND2,ATP6V1A,ATP6V0D1,KCNMB1,CDKN1B,MALAT1,SL…
GOBP_RESPONSE_TO_NERVE_GROWTH_FACTOR	0.00190733	0.018276271	0.455059867	0.417372799	1.588300228	50	RAPGEF1,SH3GL2,TMEM108,NTF3,KCNC1,AKT1,GRIA1,GAD2,SORT1,TAC1,RAB35,MAPT,MAGI2,ELAVL4,WASF1,RAP1A,HES1,NGF,NTRK2,CSNK1E,ACAP2,EIF4A3
GOBP_REGULATION_OF_ORGAN_GROWTH	0.001942421	0.018523043	0.455059867	0.378922782	1.520990939	81	HLX,PROX1,CTDP1,STK3,FGFR1,AKT1,ERBB4,CACNA2D2,BCL2L11,BASP1,TP73,RUNX1,TGFBR3,TBX5,FOXC1,TBX2,WWC2,AKAP6,JARID2,FLVCR1,FGFR2,MAEL,FGF9,KCNK2,PPARA,PIM1,COL14A1,WWC1,FGF8,GATA6,FOXP1,PI16,RGS4,NOTCH1,ACACB,MIR200B,RBP4,EDN1,TBX20,LATS1
GOBP_CARDIAC_VENTRICLE_DEVELOPMENT	0.001942421	0.018523043	0.455059867	0.344408728	1.440800134	122	PROX1,DSP,HEG1,SOX11,SMAD7,NRG1,SOX4,XIRP2,CHD7,GRHL2,SLIT2,TNNI1,FZD2,PDE2A,PRDM1,ROBO1,SMAD4,ROBO2,TGFBR3,TBX5,FOXC1,POU4F1,MDM4,TGFB2,HOXA13,SEMA3C,NOS3,JAG1,SALL1,HES1,SMARCD3,CPE,FGFR2,TMEM65,AP2B1,PTK7,LRP2,BMPR2,KCNK2,TGFB1,PPP1R13L,CCN1,SALL4,EGLN1,ACVR1,ZFPM1,STRA6,TNNT2,NOTCH1,DLL4,ISL1,WNT11,TBX20,ENG,NSD2,HECTD1,FRS2,PKP2,MESP1,HAND1,SMAD6,WNT5A,HEYL,MEF2C,GREB1L,LMO4,BMPR1A,SLIT3,DAN…
GOBP_REGULATION_OF_VASCULAR_PERMEABILITY	0.00194826	0.01853417	0.455059867	0.435252762	1.642546114	47	SH3GL2,ANGPT1,BCR,BDKRB2,ARHGAP35,SRC,SLIT2,PDE2A,PTP4A3,TJP2,TRPV4,BMP6,CTNNBIP1,YES1,FERMT2,ZEB2,ABCC8,TGFB1,VEGFA,TACR1,NPPB,TJP3,AKAP12,TJP1,PDE3A,RAMP2,PLEC,OCLN,MYLK3
GOBP_REGULATION_OF_NEURON_MIGRATION	0.001983382	0.018823146	0.431707696	0.439868517	1.650948979	45	DRD2,TBC1D24,NTNG2,PHACTR1,UNC5D,RELN,SRGAP2,FLRT2,DRD1,PAX6,CTNNA2,KIF26A,ADGRG1,NTNG1,VRK1,NSMF,NRG3,SOX14,STAT3,ARHGEF2,DAB2IP,CAMK2B,SEMA6A,NIPBL,LRIG2,WDR62,SRGAP2C,CX3CL1
GOBP_GLIAL_CELL_DEVELOPMENT	0.002016416	0.019000293	0.431707696	0.345449343	1.449037512	126	NKX2-2,DLL1,ID4,TENM4,ROR2,NRROS,SOX11,APP,AKT1,SKI,SOX4,TPPP,TTBK1,MAPT,TLR4,DRD1,PARD3,LDLR,FA2H,DICER1,PICK1,PPP3R1,CLU,EIF2B5,LRP1,EGFR,NTRK2,POU3F2,B4GALT6,ITGB4,MAL,ZNF488,ZEB2,ANO1,ERBB2,TGFB1,LYN,PHGDH,POU3F1,SHH,CERS6,WASF3,ARHGEF10,ROR1,ERCC2,NF1,LAMC3,GRB2,CNTN1,GFAP,PLEC,IL1B,PALS1,NKX6-2,IL6,EIF2B3,CDK6,B4GALT5,MAP2K1,C1QA,NCMAP,NDRG1,PSEN1,PRDM8,AKT2,MAP2K2,MAG,EIF2B1,CNTNAP1
GOBP_CARDIAC_CHAMBER_MORPHOGENESIS	0.002016416	0.019000293	0.431707696	0.339863012	1.421368834	121	PROX1,DSP,HEG1,OVOL2,SOX11,SMAD7,NRG1,SOX4,NRP2,CHD7,GRHL2,SLIT2,TBX1,TNNI1,FZD2,DHRS3,ROBO1,SMAD4,ROBO2,TGFBR3,TBX5,FOXC1,POU4F1,BMP7,PARVA,TGFB2,TBX2,SEMA3C,NOS3,JAG1,HES1,SMARCD3,CPE,FGFR2,LRP2,BMPR2,TGFB1,PPP1R13L,SHOX2,CCN1,FGF8,GATA6,EGLN1,ACVR1,ZFPM1,NRP1,TNNT2,ADPRHL1,NOTCH1,DLL4,ISL1,RBP4,WNT11,TBX20,ENG,BMP5,NSD2,PKP2,MESP1,HAND1
GOBP_REGULATION_OF_PROTEIN_TRANSPORT	0.002016416	0.019000293	0.431707696	0.282319679	1.263654405	406	DRD2,MIR148A,SYBU,JAK2,PCNT,TUNAR,SYT7,ANGPT1,PTPN14,PRKCE,FRMD4A,SLC30A8,JUP,NOS2,NEUROD1,SOX4,ICE1,KCNN4,ADCY5,AACS,INHBB,SYT4,RAB11FIP3,PRKD1,SRC,ABCA12,RAPGEF4,PLCB1,STX1A,BLK,PIK3R1,PARK7,TFAP2B,ABCG1,KLF7,UQCC2,EPHA5,TIAM1,EDEM2,CNR1,MTNR1B,EFNA5,RAB11FIP1,TLR4,SLC8B1,TCF7L2,MYOM1,CELA2A,NR0B2,GCK,SNAP25,KCNB1,GAS6,BMP6,SP100,MYO18A,TGFB2,KRT20,GSK3B,BRSK2,SFRP1,PICK1,UNC13B,CFTR,OPRM1,EGFR…
GOBP_AUTONOMIC_NERVOUS_SYSTEM_DEVELOPMENT	0.002022478	0.019012248	0.431707696	0.44634625	1.660059849	42	TFAP2A,HLX,TP63,PHOX2A,SOX11,SOX4,NRP2,TBX1,TFAP2B,PHACTR4,SIX1,GDNF,NAV2,PLXNA4,KIF26A,HES1,ACKR3
GOBP_NEGATIVE_REGULATION_OF_G_PROTEIN_COUPLED_RECEPTOR_SIGNALING_PATHWAY	0.002055467	0.019185972	0.431707696	0.413218674	1.594780799	57	DRD2,RGS7,ATP2B4,MET,GRK2,INPP5A,SLIT2,MRAP2,SH2B3,PDE2A,ROBO1,PDE4B,STMN1,DRD3,MGRN1,KLK14,BICD1,PDE3B,ARRB1,SNCA,GRK3,RGS4,SAG,CRY1,GRM5,NECAB2,PPP3CA,CRTC3,PDE3A,APLP1,GIPR,MRAP,PDE4D,ADA,PADI2,ARRB2,SLIT3,RPGRIP1L,OPRL1,RGS13
GOBP_RESPONSE_TO_AMINE	0.002055467	0.019185972	0.431707696	0.416864333	1.586365277	50	DRD2,RGS20,RGS7,GLDC,JAK2,ASS1,KCNC1,DBH,GRIA1,NR4A1,DRD1,DRD5,RRM2B,RGS9,PPP1R1B,PPP1R9B,RGS17,RANBP2,CPS1,DRD4,OXT,RGS4,COMT,NR4A2,EDN1,PPP3CA
GOBP_RHO_PROTEIN_SIGNAL_TRANSDUCTION	0.002053414	0.019185972	0.431707696	0.345866435	1.459356403	134	F11R,RIPOR2,CELSR1,LIMK1,HEG1,GNA12,MET,CDC42EP4,BCR,CDH13,MCF2L,ARHGAP35,PLEKHG5,ARHGEF1,APOA1,PHACTR4,RHOJ,PRAG1,BCL6,ROBO1,ARHGAP29,ROPN1B,KANK2,ARHGEF11,STMN1,ABL1,SEMA4D,RHOBTB1,ADGRG1,TAGAP,NGFR,RIT2,HACD3,ERBB2,COL1A2,ABCA1,ITGA3,PLXNB1,ARHGEF2,CTNNAL1,F2RL1,ARRB1,PDPN,ARHGEF7,ARHGEF18,AKAP13,RHOBTB2,PLEKHG7,ARHGAP20,NRP1,RHOU,ARHGDIA,ARHGDIB,RHOB,CDC42SE1,NTN1,MYO9B,KANK1,RTN4R
GOBP_DORSAL_SPINAL_CORD_DEVELOPMENT	0.002070187	0.019278012	0.431707696	0.539995996	1.762738537	20	PROX1,PBX3,DRAXIN,LHX3,GDNF,WNT3A,MDGA1,DAAM2,GDF7,LHX1,DRGX,GSX2,LHX5,UNCX,TAL1,LMO4,HOXB8
GOBP_POSITIVE_REGULATION_OF_NOTCH_SIGNALING_PATHWAY	0.002094596	0.019368911	0.431707696	0.438706081	1.646586036	45	DLL1,TP63,BMP2K,SRC,ZMIZ1,ROBO1,ROBO2,JAG2,KIT,CNTN6,TGFB2,NOS3,JAG1,HES1,LFNG,STAT3,SLC35C2,NOTCH1,GSX2,DLL4,TSPAN5,ACVRL1,EPN2,AAK1,MESP1
GOBP_REGULATION_OF_CIRCADIAN_RHYTHM	0.002090411	0.019368911	0.431707696	0.360535188	1.498194204	110	DRD2,PROX1,CRTC1,NPS,NKX2-1,RORA,ZFHX3,ADORA1,FXR1,MTNR1B,PPARGC1A,KLF10,NLGN1,GSK3B,SIK1,ID2,ADCY1,THRAP3,OPN3,PRKDC,CSNK1E,OPN4,SOX14,GNA11,PPARA,KDM2A,BTRC,BMAL1,PRKAA2,MTOR,CHRNB2,PDE6B,RORC,PHLPP1,GHRH,DRD4,TOP2A,SPSB4,NR2F6,CRY1,NR1D2,PARP1,ATG7,HCRTR2,MTA1,GNAQ,TARDBP,CIPC,USP2,FBXL17,PER2,FBXL21P,TIMELESS,PER3,RORB,RBM4B,MAPK10,EZH2,CLOCK,USP7,PIWIL2
GOBP_REGULATION_OF_TRANSMEMBRANE_RECEPTOR_PROTEIN_SERINE_THREONINE_KINASE_SIGNALING_PATHWAY	0.002090411	0.019368911	0.431707696	0.304936238	1.338719398	259	LDLRAD4,FBN2,CHST11,JAK2,OVOL2,NRROS,ONECUT2,GREM2,SOX11,SMAD7,SKI,ADAMTSL2,DACT2,BMPER,NKX2-1,KIAA0319,ZNF703,SULF1,PMEPA1,VWC2L,CER1,VEPH1,TFAP2B,SKOR2,CREBBP,PRDM16,ACVR1B,MIR210,CRB2,HTRA1,SDCBP,SMAD4,TGFBR3,ZC3H3,MAGI2,BMP7,FOLR1,BMP6,NCLN,TGFB2,CDKN2B,ELAPOR2,ABL1,SFRP1,HOXA13,TWSG1,LRP1,HES1,TMEM53,ONECUT1,TSC22D1,FGF9,ZEB2,LRP2,BMPR2,CHRD,SKOR1,GDF7,ITGA3,SORL1,TGFB1,DACT1,PPARA,VWC2,SMAD…
GOBP_DENDRITIC_SPINE_MORPHOGENESIS	0.002129536	0.019600625	0.431707696	0.415339782	1.592951861	53	EPHB1,STAU2,DOCK10,PTPRD,RELN,EPHA4,SRCIN1,BAIAP2,EPHB2,TIAM1,ARHGAP33,CTNND2,KIF1A,PPFIA2,LZTS3,NLGN1,EPHB3,DTNBP1,SIPA1L1,ARHGAP44,DIP2A,TANC2,CAMK2B,EFNA1,ARC,NGEF,LRP8
GOBP_PERIPHERAL_NERVOUS_SYSTEM_DEVELOPMENT	0.002127409	0.019600625	0.431707696	0.374218488	1.504868557	82	HOXD10,ONECUT2,ADGRB2,AKT1,SKI,CLDN1,NFASC,RUNX1,NAB2,ASIC2,GDNF,NAB1,POU4F1,GPC1,PLXNA4,PARD3,UGT8,ARTN,FA2H,DICER1,PPP3R1,HOXD9,NTRK2,POU3F2,ITGB4,ALDH3A2,ETV1,ERBB2,RUNX3,ISL2,POU3F1,NEFH,ADGRB1,ARHGEF10,TBCE,ISL1,NF1,GRB2,PLEC,SERPINI1,PALS1,EGR3,MAP2K1,NCMAP,NDRG1,LAMA2
GOBP_POSTSYNAPSE_ASSEMBLY	0.002135944	0.019614096	0.431707696	0.45621501	1.688706635	41	NPTX1,NTNG2,LZTS1,CDH2,C1QL2,PTPRD,SPTBN2,RELN,DOCK1,EPHB2,NRXN1,NLGN1,PTK2B,LRP4,SLITRK3,LRRTM1,GAP43,PTPRS,LRRTM2
GOBP_SKELETAL_MUSCLE_CELL_DIFFERENTIATION	0.002164406	0.019829559	0.431707696	0.386287339	1.539671617	75	EPHB1,DMRTA2,SOX11,HLF,PAX5,NR4A1,MEGF10,SIX4,BARX2,TBX1,UQCC2,SIX1,CDON,HIVEP3,PAX7,GPC1,WNT3A,LEMD2,MEF2D,LARGE1,MYLK2,MYOD1,KLHL41,BMAL1,VAX1,SHH,BCL9L,ATF3,MYF5,ANKRD33,NOTCH1,RBM24,SELENON,NR1D2,HMG20B,BCL9,GTF3C5,MCUB,ASB2,HEYL,MEF2C,FOXN2
GOBP_MOLTING_CYCLE_PROCESS	0.002201404	0.020122046	0.431707696	0.372708776	1.513976472	90	TSPEAR,TP63,LHX2,BCL2,IGFBP5,GLI2,ZDHHC21,APCDD1,ACVR1B,EXT1,NSUN2,SMAD4,TNFRSF19,SNAI1,ALX4,TGFB2,KRT84,SOX9,LRP4,EGFR,FARP2,NGFR,FGFR2,LGR5,EDAR,SHH,FOXE1,FOXN1,NOTCH1,LAMA5,FOXI3,ERCC2,NF1,DLX3,MYSM1,FERMT1,FZD6,PUM2,GAL,TGM3,WNT5A,KRT71,HDAC1,WNT10A,PIAS4,SOSTDC1,LGR4,KRT27,FZD3,CDH3,NOM1,GORAB,INTU,FUZ,PDGFA,LDB1,LRIG1
GOBP_CARDIAC_MUSCLE_CELL_MEMBRANE_REPOLARIZATION	0.002212455	0.020176571	0.431707696	0.463415136	1.662895826	35	KCNQ1,KCNH6,NOS1,ANK2,KCNH2,KCND3,KCNJ5,CACNA2D1,NOS1AP,ATP1A1,SNTA1,CACNA1D,KCNJ8,ATP1B1,SCN1B,NPPA,RNF207,YWHAE,GJA1,SCN2B,SCN4B,KCNA5,KCNE1
GOBP_IMMUNE_RESPONSE_REGULATING_CELL_SURFACE_RECEPTOR_SIGNALING_PATHWAY_INVOLVED_IN_PHAGOCYTOSIS	0.002243997	0.020417284	0.431707696	0.517393808	1.718311778	22	PTK2,LIMK1,VAV2,PRKCE,SRC,SYK,ABL1,YES1,PAK1,LYN,FYN,VAV3,PLA2G6
GOBP_CATECHOL_CONTAINING_COMPOUND_METABOLIC_PROCESS	0.002277674	0.020629071	0.431707696	0.428894506	1.623875941	48	SLC6A3,DRD2,DBH,GPR37,PARK7,DRD1,KL,TGFB2,MOXD1,DRD3,DDC,SNCAIP,EPAS1,CHRNB2,GCH1,PRKN,DRD4,SNCA,PAH,PNMT,RNF180,COMT,NR4A2,INSM1
GOBP_RESPONSE_TO_BMP	0.002275399	0.020629071	0.431707696	0.32634869	1.389814548	157	GREM2,SOX11,SMAD7,SKI,BMPER,SULF1,VWC2L,CER1,TFAP2B,SKOR2,EXT1,MIR210,CRB2,DLX5,HTRA1,SMAD4,NFIA,TGFBR3,BMP7,BMP6,ELAPOR2,ABL1,SFRP1,HOXA13,TWSG1,SOX9,SMAD9,HES1,TMEM53,ADAMTS7,LRP2,BMPR2,CHRD,SKOR1,GDF7,ITGA3,SORL1,HIVEP1,VSTM2A,VWC2,CCN1,TMPRSS6,LEF1,ZNF423,SMPD3,FSTL4,GATA6,NBL1,ACVR1,SCUBE3,GPR155,FSTL5,NOTCH1,RGMA,GDF6,TOB1,ACVRL1,DLX3,FSTL1,CRIM1,TBX20,CHRDL2,SMAD2,DLX1,ENG,UBE2O,BMP5,MEGF8…
GOBP_POSITIVE_REGULATION_OF_SKELETAL_MUSCLE_TISSUE_DEVELOPMENT	0.002286367	0.020660632	0.431707696	0.546631782	1.773290022	19	DLL1,NIBAN2,BCL2,CDON,WNT3A,ACTN3,MYOD1,RPS6KB1,SHOX2,SHH,MYF5
GOBP_OUTFLOW_TRACT_MORPHOGENESIS	0.002312396	0.020754017	0.431707696	0.386097495	1.537984233	74	SOX11,EYA1,NRP2,TBX1,PLXND1,PRICKLE1,SIX1,FZD2,DHRS3,ROBO1,SMAD4,ROBO2,TGFBR3,FOXC1,BMP7,FOLR1,PARVA,TGFB2,TBX2,SEMA3C,JAG1,ELN,HES1,FGFR2,LRP2,BMPR2,VEGFA,FGF8,GATA6,ACVR1,ZFPM1,NRP1,NOTCH1,ISL1,EDN1,WNT11,TBX20,ENG,SEC24B,NIPBL,SMAD6,WNT5A,HEYL,MEF2C
GOBP_STRIATED_MUSCLE_CELL_PROLIFERATION	0.002312396	0.020754017	0.431707696	0.387671161	1.534971278	71	EPHB1,TENM4,JAK2,ANGPT1,FGFR1,SKI,ERBB4,SRC,MEGF10,SIX1,TP73,RUNX1,CFLAR,TGFBR3,TBX5,FOXC1,TGFB2,MYB,ABL1,TBX2,PAXBP1,JARID2,FGFR2,FGF9,KCNK2,PIM1,ARID2,SHH,GATA6,PPARD,NOTCH1,SELENON,FES,MIR200B,RBP4,TBX20
GOBP_REGULATION_OF_PEPTIDE_TRANSPORT	0.002312396	0.020754017	0.431707696	0.314544007	1.359218961	192	DRD2,GRP,SYBU,JAK2,TUNAR,SYT7,PRKCE,SLC30A8,NOS2,NEUROD1,SOX4,ADCY5,AACS,INHBB,CHD7,PRKD1,ABCA12,RAPGEF4,PLCB1,ADORA1,STX1A,BLK,TFAP2B,KLF7,UQCC2,EPHA5,TIAM1,CNR1,MTNR1B,EFNA5,SLC8B1,TCF7L2,CELA2A,NR0B2,GCK,SNAP25,KCNB1,SELENOT,BRSK2,SFRP1,PICK1,ADCYAP1,CFTR,EGFR,CPT1A,LRP5,ANO1,IRS1,KISS1,GNAO1,ABCC8,EIPR1,GNA11,FAM3D,BMAL1,CHGA,GPR68,LRRC8A,ORAI1,F2RL1,BMP8A,RFX3,CAPN10,GHRH,PRKN,PLA2G6,TFR2,MY…
GOBP_ASTROCYTE_DIFFERENTIATION	0.002386391	0.021226041	0.431707696	0.375672275	1.506220874	80	NKX2-2,DLL1,ID4,ROR2,APP,EPHA4,TTBK1,MAPT,TLR4,DRD1,DAB1,PAX6,LDLR,ABL1,ID2,EIF2B5,SOX9,LRP1,HES1,EGFR,POU3F2,GCM1,ZEB2,LARGE1,STAT3,VAX1,SHH,NR2E1,GAP43,BIN1,NOTCH1,SERPINE2,ROR1,NF1,LAMC3,GPR37L1,GFAP,IL1B,IL6,TTC21B,CDK6,MAP2K1,C1QA,TAL1,F2,PSEN1,VPS54,BMP2,MAG,MBD1
GOBP_SMOOTHENED_SIGNALING_PATHWAY	0.002386391	0.021226041	0.431707696	0.343220674	1.448192822	134	NKX2-2,DISP3,DCDC2,GLI2,PTCH1,IFT122,RORA,HSPG2,SKOR2,CREBBP,CDON,EXT1,IFT81,PRRX1,WDPCP,PAX6,SCUBE1,IFT80,GPR161,SFRP1,HES1,STIL,DISP1,ARL13B,MGRN1,OTX2,FGFR2,ARMC9,FGF9,ENPP1,DLG5,CIBAR1,KIF7,EVC2,SHOX2,BTRC,DYRK2,EVC,SHH,PTCH2,DZIP1L,TEDC1,TBC1D32,HHAT,TUBA1A,DYNC2H1,TULP3,TCTN2,TTC23,B9D1,PRKACB,SERPINE2,GPR37L1,DHH,HHIP,MEGF8,CC2D2A,FBXL17,GPC2,STK36,HIPK2,CPLANE2,IFT57,C2CD3,TEDC2,BBS7,TMEM…
GOBP_REGULATION_OF_FAT_CELL_DIFFERENTIATION	0.002386391	0.021226041	0.431707696	0.33928662	1.423187072	126	TRIO,ID4,ZBTB7C,RUNX1T1,AXIN2,STK3,AKT1,ZFP36L2,SOX13,RORA,TLCD3B,SORT1,ZNF385A,SIX1,RREB1,DUSP10,XBP1,TRPV4,CARM1,LMO3,BMP7,TRIB2,E2F1,CCN4,SFRP1,ASXL1,ID2,WNT3A,JAG1,HES1,JDP2,FERMT2,LRP5,ENPP1,ZBTB16,TGFB1,VSTM2A,PIM1,VEGFA,SMAD3,BMAL1,FTO,RORC,PPARD,CCDC3,WWTR1,PTPRQ,SNAI2,HNRNPU,LPL,ADIG,CREBL2,CDS1,GATA2,MAPK14,STK4,WNT5A,FOXO1,FRZB,IL6,TAF8,PPARG,FNDC5,ALOX5,AXIN1,INSIG1,PTGR3,BMP2,CEBPB,T…
GOBP_PHOSPHATIDYLINOSITOL_3_KINASE_PROTEIN_KINASE_B_SIGNAL_TRANSDUCTION	0.002386391	0.021226041	0.431707696	0.297583361	1.309818418	286	DRD2,ROR2,IL26,JAK2,PTK2,ANGPT1,PDCD6,IGFBP5,LIN28A,STK3,FGFR1,VAV2,ERRFI1,AMBRA1,AKT1,EXTL3,PIK3R3,ERBB4,RELN,MMP3,CD40,PRKD1,SRC,RTN4,DDR1,DDR2,EPHA8,USP49,MFHAS1,PIK3R1,PARK7,HIP1,RUBCN,CCR7,INSR,SH2B3,PDGFC,C1QTNF1,MYO16,FSHR,PPP1R16B,WNT16,LIME1,TCF7L2,PEAR1,GCNT2,KIT,MAGI2,GAS6,TGFB2,PTK2B,SEMA4D,NYAP1,SEMA3E,SEMA5A,SOX9,IGF1R,EGFR,DRD3,NTRK2,TPBG,LEMD2,PKHD1,PIK3R2,FERMT2,IRS1,ERBB2,AGT,OT…
GOBP_POSITIVE_REGULATION_OF_VASCULAR_PERMEABILITY	0.00242698	0.021395173	0.431707696	0.551919808	1.736692019	17	ANGPT1,PDE2A,PTP4A3,TJP2,TRPV4,BMP6,TGFB1,VEGFA,TACR1,TJP3,TJP1,PDE3A,OCLN
GOBP_REGULATION_OF_NERVOUS_SYSTEM_PROCESS	0.002423389	0.021395173	0.431707696	0.351004858	1.461383457	112	TENM4,LPIN1,TMEM108,TBC1D24,GRIK2,APP,CELF4,GRIN2B,RELN,TNFRSF21,DLGAP4,TPPP,ADORA1,STX1A,BAIAP2,MTNR1B,IGSF11,NRXN1,PARD3,NLGN1,AVP,CDK18,PTK2B,DICER1,FGF12,CHRNB4,UNC13B,MGLL,NOS3,GLRA1,TNR,DLGAP3,ZNF488,TMEM98,SLC8A3,S1PR2,GRIN2C,CHRNA7,RIMS2,EIF4A3,NETO1,BEGAIN,DMPK,RIMS1,PRKCZ,WASF3,RGS4,FIG4,TAFA4,ZMYND8,SSH1,SLC8A2,PRKAR1B,CTSC,DLGAP2,ZFHX2,ATPSCKMT,F2R,NCMAP,CUX2,ABAT,SHANK3,DLGAP1,CST7,T…
GOBP_FORMATION_OF_PRIMARY_GERM_LAYER	0.002423389	0.021395173	0.431707696	0.341635309	1.429197805	122	EYA2,TBXT,FGFR1,SIX2,EYA1,EXOC4,HOXA11,ITGA4,CRB2,TXNRD1,FOXC1,LAMA3,LAMB3,BMP7,WNT3,SNAI1,LAMB1,COL5A1,WNT3A,TWSG1,TBX19,SOX7,ITGA5,ITGB4,EPB41L5,DUSP4,NF2,MSGN1,FGFR2,EXT2,BMPR2,MMP15,ITGA3,MACROH2A1,SMAD3,LEF1,KLF4,GATA6,ATOH8,POU5F1,ACVR1,AHDC1,LHX1,ITGB5,WNT11,TBX20,SMAD2,GRB2,MESP1,KIF16B,HAND1,ETS2,GJA1,WNT5A,TLX2,WLS,MMP14,COL4A2,BRD3,MAP2K1,MESP2,CTR9,TAL1,AXIN1,FZD7,HNF1B,GPI,EPHA2,BMPR…
GOBP_RESPONSE_TO_KETONE	0.002423389	0.021395173	0.431707696	0.318507005	1.380911872	203	ADCY2,NKX2-2,SMYD3,JAK2,AXIN2,ERRFI1,SCNN1B,PRKCE,ASS1,FBXO32,BCL2L1,SCNN1G,AKT1,HOXD13,CLDN1,ACE,PTGER2,ADCY5,HOXA11,PRKD1,SRC,GAD2,SLIT2,PARK7,GNG2,CCR7,CLDN4,EFNA5,SCNN1A,CFLAR,SGK1,TGFBR3,PAX6,AQP1,CASP9,GAS6,DSG2,AVP,PSPH,TGFB2,SFRP1,TBX2,HOXA13,NPAS4,CFTR,IGF1R,EGFR,HOXA10,PPP1R9B,ADCY1,STK39,SLC39A9,HMGCS2,SRD5A1,PCK1,TGFB1,HSF1,RPS6KB1,MTAP,PTGER4,PRKAA2,KLF4,TNC,TACR1,PAPPA,ABHD2,FOXP1,F…
GOBP_ANOIKIS	0.002433112	0.021401671	0.431707696	0.464515952	1.65289419	33	PTK2,BCL2,TLE1,AKT1,PIK3R3,SRC,E2F1,SIK1,TFDP1,ITGA5,NTRK2,STK11,TLE5,MTOR,MYBBP1A,CEACAM5,NOTCH1,SNAI2,PDK4,BMF
GOBP_HAIR_CELL_DIFFERENTIATION	0.002462847	0.021615296	0.431707696	0.417304492	1.59495358	52	DLL1,MYO7A,FGFR1,KCNQ1,ESRP1,USH2A,TMEM132E,LHFPL5,MYCL,SCRIB,WDPCP,JAG2,TMC1,USH1C,JAG1,MYO6,HES1,TECTA,WHRN,TPRN,MCOLN3,ANKRD24,GSDME,CDH23,NOTCH1,STRC,ERCC2,DLX3
GOBP_SYNAPTIC_VESICLE_PRIMING	0.002513109	0.02195173	0.431707696	0.542183818	1.758860692	19	STX1A,SNAP47,RPH3A,NAPB,ERC2,SNAP25,UNC13B,OSBPL2,SNCA,UNC13A,STXBP1,SYNJ1,NAPA
GOBP_EMBRYONIC_PATTERN_SPECIFICATION	0.002534382	0.02195173	0.431707696	0.398693104	1.569724314	67	DLL1,SATB2,TBXT,PTCH1,HOXD8,ERBB4,RIPPLY3,NRP2,BASP1,SMAD4,COBL,MEIS2,BMP7,PGAP1,RIPPLY2,NEUROG1,STIL,DISP1,EPB41L5,FGFR2,ZBTB16,SIM2,SMAD3,SHH,TDRD5,LHX1,NRP1,MEOX2,LAMA5,SMAD2,FRS2,MESP1,SMAD6,MEIS1,WNT5A,C2CD3,MEIS3,DOP1B
GOBP_SMAD_PROTEIN_SIGNAL_TRANSDUCTION	0.002534382	0.02195173	0.431707696	0.375998664	1.509253566	81	LDLRAD4,JAK2,OVOL2,SMAD7,RBPMS,SKI,BMPER,KIAA0319,PMEPA1,VEPH1,MAP1LC3A,ZMIZ1,SMAD4,TGFBR3,MAGI2,BMP7,BMP6,TGFB2,ZMIZ2,TWSG1,LRP1,SMAD9,BMPR2,GDF7,TGFB1,SMAD3,ATOH8,ACVR1,PIN1,WWTR1,GDF6,PARP1,TOB1,ACVRL1,TBX20,TGFB3,SMAD2,ENG,BMP5
GOBP_MULTICELLULAR_ORGANISMAL_RESPONSE_TO_STRESS	0.002534382	0.02195173	0.431707696	0.369351179	1.502214088	92	GRP,SCN3A,BCL2,GRIK2,CRHR1,AKT1,DBH,NOS1,KIAA0319,RELN,BRINP1,TAC1,EPHB2,EXT1,TRPA1,ADCYAP1R1,DRD1,VWA1,GRM7,NEUROD2,ASIC4,HMGCS2,MAPK8IP2,LARGE1,TMEM74,LYPD1,RPS6KB1,VDAC1,MTOR,TACR1,USP46,CAPN2,NR2E1,GCH1,P2RX4,DRD4,ANKFN1,CALCA,GABRA5,SELENON,COMT,NR4A2,PPP3CA,NPAS2,PRKAR1B,EIF4G1,NMUR2,SCN9A,P2RX3,MEF2C,LRP11,HCN1
GOBP_POSITIVE_REGULATION_OF_BINDING	0.002534382	0.02195173	0.431707696	0.353886671	1.455983065	103	RIPOR2,TERT,NIBAN2,MET,STK3,SKI,PPP2CB,NEUROD1,DAZAP2,EPHA4,BLK,PARK7,TIAM1,TCF7L2,RARA,PAX6,FOXC1,POU4F1,STMN1,GSK3B,ABL1,DDX11,ADD1,LRP1,HES1,NGF,USP33,HMBOX1,EPB41,DACT1,NVL,ADD2,GPSM1,PINX1,ANXA2,PRKN,PIN1,SPPL3,MARK3,RALB,HMGB1,HIP1R,PARP9,STK4,HIPK2,STING1,EIF4G1,POU4F2,DDRGK1,IDE
GOBP_CELL_SUBSTRATE_JUNCTION_ORGANIZATION	0.002534382	0.02195173	0.431707696	0.353434209	1.451466329	100	PTK2,BCL2,BCR,PHLDB2,COL16A1,PTPRK,SRC,PIK3R1,WNT4,PRICKLE1,FMN1,CORO2B,EFNA5,MACF1,CORO1C,WDPCP,LAMA3,PTK2B,ABL1,SFRP1,PTPRA,DMTN,DST,ITGA5,ACTN3,ITGB4,EPB41L5,FERMT2,RCC2,CDH11,CLASP1,MAPRE2,VEGFA,SMAD3,AJUBA,LAMC1,MAP4K4,ARHGEF7,NRP1,PEAK1,ACVRL1,COL17A1,SORBS1,RHOD,LIMCH1,PLEC,APOD,KDR,MMP14,ITGA6,PTPRJ,SLK,EPHA3,TNS1,TLN1,FAM107A,THSD1,LDB1,SLC9A1,TSC1,CAMSAP3,ACTN1,PPM1F
GOBP_DETERMINATION_OF_ADULT_LIFESPAN	0.002584288	0.022335229	0.431707696	0.459708662	1.649595698	35	TP63,MSH2,SCN2A,PRDM2,ATP8A2,SGSH,B4GALNT1,KL,TFCP2L1,ERCC1,KCNJ8,LARGE1,INPP5D,RAD54L,ATN1,RAD54B,SCN1A
GOBP_JNK_CASCADE	0.002608377	0.022445621	0.431707696	0.325862793	1.389739443	161	EPHB1,FZD10,STK3,GRIK2,APP,MECOM,SH3RF3,MAP3K13,PLCB1,CCDC88C,MFHAS1,MAP1LC3A,MAP3K5,CCR7,TLR4,DUSP10,GADD45G,WNT16,MAP4K2,NPHS1,SDCBP,TNFRSF19,ANKRD6,TGFBR3,MAP3K20,TRPV4,PTK2B,BIRC7,IGF1R,EGFR,MDFIC,DVL3,HIPK3,ERCC6,MAPK8IP2,HACD3,ITCH,GADD45A,FGF19,NPPA,DACT1,EDAR,TNIK,SMAD3,PTGER4,SEMA3A,DAB2IP,F2RL1,MAPK8IP1,ZMYND11,WNT7B,MAP4K4,PHLPP1,RB1CC1,PRKN,RNF13,NOD1,RASSF2,TPD52L1,HMGB1,MTURN,MARVEL…
GOBP_DEVELOPMENTAL_MATURATION	0.002608377	0.022445621	0.431707696	0.291435206	1.288716288	317	AGO2,SYBU,NRCAM,DISC1,SEZ6,BCL2,ATP6V1H,SRRM4,ATP6V1B1,FGFR1,C1QL2,APP,BFSP2,NFATC4,CNTNAP2,IGSF21,RELN,XYLT1,C1QL1,MAP3K13,SEZ6L,RERE,EPHA8,SIX3,ADGRB3,BFSP1,SHB,CNTN2,EXT1,NSUN2,KCNQ3,ANKS1A,NRXN1,SLC24A4,TRIP13,NFIA,ROPN1B,MAP1B,EREG,ATP6V0A4,KCNB1,ATP6V1C1,FOXJ1,IFT80,TGFB2,PTK2B,SEMA4D,PICK1,PTPRN,TMIGD1,CLSTN1,CFTR,NEUROD2,HES1,FLVCR1,ACTN3,B4GALT6,FEV,TFCP2L1,FARP2,MTCH1,LYL1,RFLNA,H3-3B,P…
GOBP_SECRETORY_GRANULE_LOCALIZATION	0.002621131	0.022506552	0.431707696	0.514384148	1.708316423	22	SYBU,MAP2,SYT4,CADPS,CADPS2,KIF1A,PPFIA2,SNAP25,UNC13B,TRIM46,TANC2,UNC13A,STXBP1
GOBP_MYOTUBE_DIFFERENTIATION	0.002645375	0.022665661	0.431707696	0.337194184	1.416141384	127	NFATC2,RIPOR2,SMYD3,NIBAN2,BCL2,HDAC4,SKI,NOS1,MYMK,DOCK1,SORT1,SIX4,BARX2,TBX1,ADGRB3,PTGFRN,TANC1,SIX1,CDON,KCNH1,CFLAR,NPHS1,XBP1,CACNA1S,ADAM12,ACTA1,SIK1,HOMER1,DNER,ACTN3,MAML1,LARGE1,ATP11A,MYOD1,RCAN1,SHOX2,MTOR,SHH,CAPN2,ADGRB1,DMPK,MYF5,CEACAM5,RBM38,BIN3,NOTCH1,RBM24,SELENON,DOCK5,MIR200B,PPP3CA,TMEM119,BCL9,MAPK14,PLEC,DYRK1B,ERVFRD-1,PLEKHO1,CD81,HDAC1,MMP14,MEF2C,NEO1,HDAC9,PIEZO1,C…
GOBP_POSITIVE_REGULATION_OF_STEM_CELL_PROLIFERATION	0.002687742	0.022926315	0.431707696	0.433186172	1.62586828	45	TERT,TP63,OSR2,EPCAM,FGFR1,SOX11,KITLG,PRRX1,PBX1,SOX9,FERMT2,FGF9,HMX2,TGFB1,SHOX2,FGF8,NR2E1,LTBP3,KDM1A,HNRNPU,GJA1,KDR,WNT5A,FGF4,CCNE1,PTPRC,RUNX2,THPO,N4BP2L2,TBX3,HMGA2,WNT10B,HOXA3,KAT7,PDCD2,ELL3,TGFBR1,FGF2
GOBP_REGULATION_OF_DENDRITIC_SPINE_MORPHOGENESIS	0.002693134	0.022926315	0.431707696	0.439240572	1.615342665	40	STAU2,PTPRD,RELN,EPHA4,SRCIN1,BAIAP2,EPHB2,TIAM1,ARHGAP33,KIF1A,PPFIA2,LZTS3,NLGN1,DTNBP1,SIPA1L1,ARHGAP44,TANC2,CAMK2B,EFNA1,ARC,NGEF,LRP8,EEF2K,CUX2,CAPRIN2,SHANK3,ITPKA,ABI2
GOBP_RESPONSE_TO_CATECHOLAMINE	0.002682372	0.022926315	0.431707696	0.405469912	1.569067674	58	DRD2,HTR3C,NSG1,ADCY5,GNA14,PRKD1,RGS8,GNG2,DRD1,DRD5,RGS9,GSK3B,ABL1,DRD3,DTNBP1,HTR3E,HTR3B,GNAO1,GNA11,NSG2,HTR3D,PRKN,DRD4,KLF16,RGS4,COMT,GNAQ,ALK,FCSK,GNAS,HTR3A,PALM,NR4A3,APLP1,CAV2,TGM2,RNLS,ARRB2
GOBP_SYNAPTIC_MEMBRANE_ADHESION	0.002717667	0.023001579	0.431707696	0.500335699	1.698058664	25	NTNG2,PTPRF,PTPRD,LRFN5,FLRT3,CDH9,EFNA5,SLITRK1,MDGA1,NTNG1,PCDH17,ITGA3,SLITRK3,PTPRS,CDH10
GOBP_CELLULAR_RESPONSE_TO_CORTICOSTEROID_STIMULUS	0.00271937	0.023001579	0.431707696	0.400802909	1.562657324	63	SMYD3,JAK2,AXIN2,SCNN1B,ASS1,FBXO32,SCNN1G,ACE,ZFP36L2,BCL2L11,SCNN1A,CFLAR,SGK1,AQP1,CASP9,TBX2,NPAS4,IGF1R,EGFR,HMGCS2,SRD5A1,PCK1,MYOD1,TGFB1,RPS6KB1,STC1,FLT3,TFAP4,HNRNPU,SSTR5,ISL1,EDN1,SSTR2,FECH
GOBP_TISSUE_HOMEOSTASIS	0.00271937	0.023001579	0.431707696	0.302088057	1.322770177	246	MBP,F11R,SH3GL2,TNFRSF11A,BCL2,ANGPT1,ERRFI1,NPHP4,PRKCA,USH2A,NEUROD1,CLDN1,SRC,ANKH,ESRRB,SYK,PRICKLE1,EXT1,RP1L1,NFKBIZ,CRB2,TLR4,SIGLEC15,GCNT2,TJP2,FOXC1,LCA5,PTK2B,TUB,HOXA13,PLEKHM1,PROM1,INAVA,NOS3,USH1C,SOX9,NFIB,CHMP4B,EGFR,POC1B,STK39,TULP1,SLC39A8,ERCC6,ALPL,CRACD,APBB2,ZEB2,WHRN,ABCC8,CD34,TF,MFSD2A,INPP5D,CLCN3,VEGFA,MC4R,ABCA4,SLC2A1,STK11,UBASH3B,GIGYF2,COL14A1,CSK,LAMC1,CIB2,MUC4…
GOBP_REGULATION_OF_MONOATOMIC_ION_TRANSPORT	0.002756368	0.023264915	0.431707696	0.282713049	1.266415225	412	DRD2,FGF14,GRP,RGS7,BCL2,ATP2B4,FXYD6,BDKRB1,BEST3,PLCG1,OPRK1,PRKCE,WNK2,KCNC1,KCNQ1,CRHR1,AKT1,ATP8B1,CACNA1C,NOS1,ACE,DPP10,ANK2,KCNN4,KCNH2,GRIN2B,OPRD1,KCNIP3,PPP3CC,CHD7,PRKD1,CACNB4,CACNG1,CNKSR3,ADORA1,HAP1,STC2,KCNG1,EPHB2,CRACR2A,CNR1,KCNJ5,MIR210,ADCYAP1R1,SLC8B1,NEDD4L,DRD1,LIME1,CACNA2D1,ACTN4,ASIC2,TRPC1,PDE4B,SLC8A1,GCK,NKAIN3,NOS1AP,HECW2,NKAIN2,PTK2B,NIPSNAP2,GRAMD2A,ATP1A1,RGS9,…
GOBP_CELLULAR_RESPONSE_TO_NUTRIENT_LEVELS	0.002793365	0.023527134	0.431707696	0.300521413	1.30983688	232	TNFRSF11A,BCL2,AMBRA1,XPR1,INHBB,PRKAG2,PRKD1,TFEB,RPTOR,MAP1LC3A,MAP3K5,WNT4,CREBBP,MAPKAP1,CLEC16A,XBP1,RNF152,ELAPOR1,KCNB1,GAS6,KLF10,FOLR1,SESN1,KANK2,KRT20,CDKN2B,PMAIP1,SFRP1,PICK1,RRAGD,IMPACT,IGF1R,NFE2L2,NUPR2,MN1,DAPL1,BRIP1,USP33,DAP,OTUD3,PPM1D,BMPR2,HNRNPA1,SRD5A1,MFSD2A,PCK1,RRAGC,TNRC6A,PLD1,MYOD1,PPARA,PIM1,RPS6KB1,MLXIPL,ASNS,SLC2A1,PRKAA2,MTOR,TNC,SNW1,RXRA,GLUL,PIK3C2B,MAP1LC3…
GOBP_TOOTH_MINERALIZATION	0.002844572	0.02390766	0.431707696	0.482077108	1.686266478	30	TFAP2A,TSPEAR,FGFR1,FAM20A,ANKH,TBX1,SLC24A4,CNNM4,CFTR,ITGB6,ALPL,FAM20C,TGFB1,PPARA
GOBP_DEVELOPMENT_OF_PRIMARY_FEMALE_SEXUAL_CHARACTERISTICS	0.002867361	0.024048244	0.431707696	0.357050878	1.461425569	97	BCL2,NR2F2,BCL2L1,FANCA,INHBB,SRC,UMODL1,CSMD1,SLIT2,WNT4,INSR,STAT5B,ADCYAP1R1,FSHR,KITLG,SMAD4,ROBO2,KIT,EREG,FOXC1,TAF4,SFRP1,PTPRN,NOS3,EIF2B5,LFNG,LHX9,IMMP2L,ZFP42,LHCGR,VEGFA,GPR149,LHFPL2,DACH1,LHX8,FOXL2,PDGFRA,NOTCH1,ARID5B,NRIP1,CYP19A1,NR5A1,SGPL1,KDR,FOXO3,MMP14,PGR,ESR1,SCAPER,NUP107,FZD4,GAS2,SLIT3,CEBPB,MMP2,SPO11,ZP3,MSH4,PLEKHA1,BMPR1B,VGF
GOBP_MULTICELLULAR_ORGANISMAL_LEVEL_WATER_HOMEOSTASIS	0.002916011	0.024404672	0.431707696	0.461280558	1.641381639	33	MYO5B,ATP6V1B1,SCNN1B,SCNN1G,EXT1,AQP4,SCNN1A,AQP1,TRPV4,AVP,CFTR,AQP2,EXT2,MLLT6,WFS1,PRKACB
GOBP_POSITIVE_REGULATION_OF_LYASE_ACTIVITY	0.002953157	0.024663522	0.431707696	0.461225973	1.641187409	33	CRHR1,CACNA1C,NOS2,NOS1,PARK7,GLP1R,CAP1,FSHR,DRD1,DRD5,CAP2,ADCYAP1,NOS3,CACNA1D,LGR5,LHCGR,RXFP2,ORAI1
GOBP_MICROVILLUS_ASSEMBLY	0.003004385	0.025019609	0.431707696	0.537611343	1.744027443	19	ESPN,MYO1A,FSCN1,ATP8B1,RAP1GAP,PODXL,RAP1A,EZR,PLD1,TNIK,MAP4K4
GOBP_NEGATIVE_REGULATION_OF_AXON_EXTENSION	0.003008408	0.025019609	0.431707696	0.495837763	1.70142972	27	DRAXIN,MAP2,KIAA0319,RTN4,SLIT1,WNT3,SEMA5A,WNT3A,TNR,CDH1,TRIM46,SEMA3A,PTPRS,NRP1,NTN1,RTN4R,DIP2B
GOBP_REGULATION_OF_RENAL_SYSTEM_PROCESS	0.003042176	0.025247511	0.431707696	0.533305787	1.756794884	21	DRD2,ADORA1,PTPRO,CORO2B,GAS6,AGT,PDGFB,F2RL1,NPPB,EMP2,STC1,EDN1,F2R,CORIN,OR51E2
GOBP_RESPONSE_TO_ALKALOID	0.003089347	0.025585467	0.431707696	0.359260695	1.472305723	98	SLC6A3,DRD2,SDK1,OPRK1,PRKCE,BCL2L1,SPIDR,SLC1A2,GRIA1,GAD2,TIAM1,CNR1,ST8SIA2,DRD1,PPP5C,PPP2R2A,DRD5,SLC8A1,CACNA1S,ELAVL4,PTK2B,PPP1R1B,CACNG4,OPRM1,IGF1R,DNMT3A,HOMER1,HES1,DRD3,PPP1R9B,CASQ2,CPT1A
GOBP_NEGATIVE_REGULATION_OF_CANONICAL_WNT_SIGNALING_PATHWAY	0.003126345	0.025837935	0.431707696	0.340037973	1.429807822	129	TLE1,AXIN2,STK3,CDH2,NPHP4,DRAXIN,TMEM88B,SOX13,TLE6,CCDC88C,PTPRO,PRICKLE1,TLE3,MLLT3,IGFBP4,TCF7L2,SMAD4,ANKRD6,NKD2,PTPRU,GSK3B,SFRP1,RBMS3,SOX9,LRP4,CTNNBIP1,TPBG,TPBGL,ZNRF3,TMEM196,IGFBP2,BICC1,DACT1,STK11,TLE5,SHH,DAB2IP,LMBR1L,AMER2,SCYL2,MCC,PRKN,IGFBP1,APC2,CTHRC1,NOTCH1,WWTR1,SNAI2,ISL1,KREMEN1,WNT11,LATS1,FERMT1,FZD6,MAPK14,MESP1,STK4,PFDN5,TLE4,DKK3,SHISA3,WNT5A,FOXO1,FRZB,FOXO3,HDAC…
GOBP_POSITIVE_REGULATION_OF_JNK_CASCADE	0.003163342	0.025927642	0.431707696	0.368549366	1.497080573	90	FZD10,STK3,APP,SH3RF3,PLCB1,CCDC88C,MFHAS1,MAP3K5,CCR7,TLR4,GADD45G,WNT16,MAP4K2,SDCBP,TNFRSF19,ANKRD6,TRPV4,PTK2B,BIRC7,DVL3,GADD45A,FGF19,EDAR,TNIK,SEMA3A,DAB2IP,F2RL1,MAPK8IP1,WNT7B,RB1CC1,RNF13,NOD1,RASSF2,TPD52L1,HMGB1,MTURN,MAPKBP1,SH3RF1,MBIP,HIPK2,CARD9,SH3RF2,WNT5A,IL1B
GOBP_MIRNA_METABOLIC_PROCESS	0.003163342	0.025927642	0.431707696	0.350069098	1.440276562	103	AGO2,TERT,LIN28A,PRL,NFATC4,NCOR2,DROSHA,RARA,SMAD4,TEAD1,PAX6,ETS1,TGFB2,DICER1,MYB,SND1,SOX9,MRTFB,NFIB,EGFR,MRTFA,NGFR,AGT,STAT3,TGFB1,PPARA,VEGFA,SMAD3,KLF4,PDGFB,GATA6,ATOH8,TUT4,POU5F1,PARN,TENT4B,PPARD,DIS3L2,SREBF2,SREBF1,MYCN,GATA2,MALAT1,NOTCH3,NFATC3,PNPT1,NR1H2,SMAD6,FOXO3,ESR1,AGO4,POU2F1,NEAT1,SPI1,KHSRP,PPARG,FOXA1,NFKB1,BMPR1A,LIN28B,BMP2
GOBP_REGULATION_OF_OSSIFICATION	0.003163342	0.025927642	0.431707696	0.342353569	1.426728361	114	TFAP2A,FBN2,NELL1,BCL2,OSR2,SIX2,SOX11,SMAD7,BMP2K,ANKH,DDR2,WNT4,DHRS3,SLC8A1,KL,BMP7,BMP6,PTK2B,SFRP1,PBX1,SOX9,LRP4,ACTN3,TMEM53,ANO6,RFLNA,SLC20A2,OSR1,FZD9,ENPP1,ZBTB16,BMPR2,FAM20C,TGFB1,SMAD3,CCN1,PTGER4,PTN,ADCY10,TACR1,RXRA,ACVR1,LTBP3,ADGRV1,CALCA,AHSG,OXT,NOTCH1,GFRA4,P2RX7,KREMEN1,TMEM119,MAPK14,NIPBL,GJA1,SMAD6,WNT5A,MEF2C,MGP,ALOX5,RUNX2,INTU,BMPR1A,TENT5A,MATN1,NOTUM,BMP2,PKDCC
GOBP_NEGATIVE_REGULATION_OF_CELL_GROWTH	0.003163342	0.025927642	0.431707696	0.328000135	1.39233793	153	DCC,CDKN2A,BCL2,CTDP1,ENO1,BDKRB1,DRAXIN,MAP2,MEG3,GNG4,CRYAB,KIAA0319,RTN4,SH3BP4,SLIT1,SLIT2,ACVR1B,CDHR2,TP53TG5,EPHA7,BCL6,ADIPOR1,SMAD4,WNT3,TGFB2,SFRP1,SEMA5A,WNT3A,PRDM11,NDRG3,TNR,CDH1,PPP1R9B,DCUN1D3,PPT1,MINAR1,ENPP1,BMPR2,TRIM46,TMEM196,TGFB1,PPARA,SMAD3,STK11,FSTL4,SEMA3A,NPPB,PTPRS,FOXP1,FBP1,RERG,PI16,SMARCA2,NRP1,RGS4,CDKN1A,SERPINE2,RGMA,ULK1,NTN1,ACVRL1,WNT11,RTN4R,DIP2B,CDKN1B,B…
GOBP_EMBRYONIC_EYE_MORPHOGENESIS	0.003176034	0.025977991	0.431707696	0.459728365	1.635858447	33	TFAP2A,PROX1,FBN2,VAX2,SOX11,SIX3,PHACTR4,WNT16,PAX6,BMP7,EFEMP1,TBX2,ALDH1A3,RARB,KDM2B,STRA6,FOXL2,FOXF2,FRS2,MFAP2,HIPK2,WNT5A
GOBP_RECEPTOR_INTERNALIZATION	0.003237338	0.026424936	0.431707696	0.340743216	1.427235496	123	DRD2,NTF3,ANGPT1,NRG1,GRK2,GRIA1,LDLRAP1,HIP1,SYK,INSR,SCRIB,SDCBP,SNAP25,MAGI2,CACNG5,HGS,PICK1,PPP3R1,CACNG4,ANKRD13B,WNT3A,DNM2,LRP1,EFNB2,DRD3,RAB31,RAMP1,DTNBP1,ACKR3,PICALM,AHI1,AP2A2,EZR,ITCH,AP2B1,VEGFA,MKLN1,LRRTM1,ARRB1,EPS15,CACNG2,SCYL2,ANXA2,LRRTM2,DRD4,HPCA,SNCA,GRK3,NEDD4,SAG,RALB,ARC,SNX1,NECAB2,GRB2,DNM1,SYT17
GOBP_RENAL_VESICLE_DEVELOPMENT	0.003382466	0.027552862	0.431707696	0.543711253	1.710862666	17	SIX2,WNT4,FMN1,GDNF,SOX9,SALL1,OSR1,KIF26B,LHX1,STAT1
GOBP_PHOTORECEPTOR_CELL_DIFFERENTIATION	0.003422327	0.027820429	0.431707696	0.397420408	1.549469571	63	MYO7A,SDK2,DSCAM,NPHP4,GNGT1,RP1L1,PRDM1,CRB2,PAX6,PROM1,USH1C,SOX9,PCARE,DLX2,NTRK2,TULP1,AHI1,NR2E3,MFSD2A,STAT3,VEGFA,OLFM3,PRPH2,MFRP,NOTCH1,CNGB1,TTC8,NRL,SAMD11,FSCN2,DLX1,PDE6C,AGTPBP1,BBS4,RORB
GOBP_REGULATION_OF_DOPAMINE_SECRETION	0.003429873	0.027824754	0.431707696	0.494699193	1.678929271	25	DRD2,OPRK1,SYT1,CHRNA4,SYT4,CNR1,GDNF,SYT11,DRD3,DTNBP1,CHRNB2,PRKN,SNCA
GOBP_REGULATION_OF_MORPHOGENESIS_OF_A_BRANCHING_STRUCTURE	0.00346625	0.028005322	0.431707696	0.43655981	1.635542791	44	FGFR1,SIX2,HOXD13,SULF1,MAP3K13,RTN4,SIX4,SIX1,GDNF,BMP7,ABL1,SFRP1,SOX9,FGFR2,AGT,TGFB1,NTN4,VEGFA,SHOX2,SHH,LHX1,BTBD7,SNAI2,WNT5A,WNT2B,ESR1,HOXB7,LGR4,WNT2
GOBP_IN_UTERO_EMBRYONIC_DEVELOPMENT	0.003459324	0.028005322	0.431707696	0.282544545	1.260679342	375	CHST11,AGBL4,HEG1,OVOL2,ANGPT1,GNA12,NR2F2,PTCH1,STK3,FGFR1,PLCG1,VASH1,BCL2L1,AKT1,CELF4,ADCY9,ST14,ARNT2,MSH2,KRT8,BCL2L11,CHD7,STMN3,TFEB,RTN4,GRHL2,APBA2,ZMIZ1,ESRRB,MAFG,VASH2,UPB1,ACVR1B,MGAT1,PTPRR,NSUN2,PRDM1,MBD3,INPP5B,PEMT,SMAD4,KDM4C,JAG2,RCN1,ALKBH1,FOXC1,DNAJB6,FURIN,CIR1,BMP7,PCGF2,TENT5C,SNAI1,PSPH,APBA1,MYO18B,TEAD4,SLC34A2,ETNK2,WNT3A,NOS3,RAD51B,NMT1,DHX35,HES1,EGFR,STIL,FLVCR1…
GOBP_HEPATOCYTE_APOPTOTIC_PROCESS	0.003533453	0.028432468	0.431707696	0.534822792	1.734981299	19	STK3,BCL2L1,KRT8,GSN,CFLAR,IGF1R,DNMT3A,PPARA,ADAR,PRKAA2,KRT18,STK4
GOBP_NEURON_PROJECTION_EXTENSION_INVOLVED_IN_NEURON_PROJECTION_GUIDANCE	0.003533453	0.028432468	0.431707696	0.534637018	1.734378643	19	DSCAM,NRP2,SLIT1,SLIT2,PLXNA4,WNT3,SEMA5A,WNT3A,BMPR2,VEGFA,ALCAM,SEMA3A,NRP1,MEGF8,WNT5A,RYK,SLIT3
GOBP_REGULATION_OF_DNA_BINDING_TRANSCRIPTION_FACTOR_ACTIVITY	0.003570318	0.02861303	0.431707696	0.289774185	1.281371309	317	PRKCH,PROX1,CDKN2A,TNFRSF11A,PEX14,TBXT,RNF220,PTCH1,STK3,CRTC1,HDAC4,AKT1,TRIM62,JUP,PPP2CB,NEUROD1,CARD14,OPRD1,NWD1,CD40,PRKD1,MAP3K13,RIPK4,DDR2,SLCO3A1,ERC1,PARK7,SYK,EPHA5,FZD2,TLR4,C8orf44-SGK3,CFLAR,CAMK1D,TCF7L2,SGK1,NR0B2,KIT,PAXIP1,PPARGC1A,POU4F1,FOXJ1,BMP7,SP100,SIK1,TRIM37,RBCK1,ID2,CLU,PIDD1,NEUROD2,TFDP1,DHX9,HES1,NEUROG1,CTNNBIP1,ADCY1,FAF1,IKBKE,PKHD1,TRAF3,ENPP1,ITCH,AGT,DAP,IR…
GOBP_RESPONSE_TO_PEPTIDE_HORMONE	0.003570318	0.02861303	0.431707696	0.280516322	1.25657497	412	TWIST2,LPIN1,TNFRSF11A,JAK2,PTK2,IGFBP5,STAT5A,ERRFI1,OPRK1,SCNN1B,ASS1,SCNN1G,PRKCA,KCNQ1,CRHR1,AKT1,PIK3R3,ACE,INHBB,FAT1,GRIA1,PRKD1,SRC,PLCB1,UMODL1,DDR2,NR4A1,KLF15,SORT1,PIK3R1,STC2,BAIAP2,SLC30A10,INSR,SLC39A14,STAT5B,DNAI1,GLP1R,SCNN1A,CFLAR,SLC24A4,CELA2A,ADIPOR1,XBP1,TGFBR3,PAX6,MAP1B,EREG,PID1,GCK,KL,TRPV4,STAT6,JAK1,BMP7,GSK3B,LPIN2,NCOA5,PTPRA,EIF2B5,INSRR,TCF12,IGF1R,RAB31,SNX5,NFE2…
GOBP_ODONTOGENESIS_OF_DENTIN_CONTAINING_TOOTH	0.003607315	0.0287932	0.431707696	0.356916835	1.445029423	88	BCL11B,TP63,GLI2,FAM20A,BCL2L11,APCDD1,TBX1,SLC24A4,DMRT3,KLK4,JAG2,FOXC1,BMP7,CNNM4,CFTR,LRP4,DLX2,CSF3R,NF2,ITGB6,NGFR,RELT,FAM20C,TGFB1,EDAR,PPARA,LEF1,TNC,SMPD3,FGF8,SHH,GATA6,LHX8,ANKRD11,NECTIN1,PDGFRA,LAMA5,FOXI3,DLX3,DLX1,TCIRG1,HAND1,WNT6,HDAC1,WNT10A,FGF4,SOSTDC1,WDR72,RSPO2,RUNX2,BMPR1A,BSG,BMP2
GOBP_MUSCLE_CELL_DEVELOPMENT	0.003607315	0.0287932	0.431707696	0.311894198	1.3455749	186	NFATC2,PROX1,SMYD3,NIBAN2,BCL2,CTDP1,SKI,ANK2,KRT8,NFATC4,CACNA2D2,PRKD1,CACNB4,ALPK2,MEGF10,SIX4,PRICKLE1,SIX1,CFLAR,ACTN4,MYOM1,LMNA,SMAD4,FHOD3,SLC8A1,CACNA1S,FLNC,TBX5,LDB3,ACTA1,SGCD,NEB,BVES,SORBS2,MYO18B,AKAP6,ACTL8,MYOM2,HOMER1,HES1,DNER,ACTN3,UCHL1,MAML1,CFL2,CSRP2,NEBL,NRAP,LARGE1,MYOD1,TTN,KLHL41,RCAN1,PPARA,VEGFA,SHOX2,MTOR,SDC1,COL14A1,SGCB,AKAP13,FOXP1,PI16,MYF5,BIN1,TNNT2,KDM1A,BIN…
GOBP_GLYCOSPHINGOLIPID_BIOSYNTHETIC_PROCESS	0.003625424	0.028879636	0.431707696	0.435867505	1.58889365	38	B3GALT1,ST6GALNAC5,ST8SIA3,ST8SIA5,ST8SIA4,ST8SIA2,ST3GAL1,FUT9,FUT1,B4GALNT1,UGT8,FA2H,ST6GALNAC4,B4GALT6,A3GALT2,LARGE1,ST3GAL5,B3GALT2,ST6GALNAC3,ST3GAL3,B4GALT4,CERK,B3GALNT1,FUT6,ST3GAL2,B4GALT5,TM9SF2,FUT2,ST6GALNAC6,A4GALT,PRKAA1,ST8SIA1,GAL3ST1
GOBP_PROTEIN_AUTOPHOSPHORYLATION	0.003644313	0.028971925	0.431707696	0.310899621	1.337264256	179	EPHB1,JAK2,PTK2,DYRK1A,FGFR1,ERRFI1,WNK2,AKT1,ERBB4,PRKD1,MAP3K13,SRC,EPHA4,DDR1,DDR2,STK33,INSR,ACVR1B,PDGFC,EPHA7,KIT,MAP3K20,MAPKAPK2,MYO3A,GRK5,MEX3B,PTK2B,EPHB3,GSK3B,SIK1,ABL1,INSRR,IGF1R,EGFR,NTRK2,STK39,MAP3K21,VRK1,FGFR2,PAK1,CAMK4,VRK2,ENPP1,MYLK2,MAP3K9,LYN,PIM1,TNIK,TNKS1BP1,STK11,MUSK,MTOR,SIK2,PDGFB,PAK2,CAMK2B,ERN1,MAK,PDGFRA,MARK3,RASSF2,FLT3,PEAK1,MELK,MKNK1,FES,ULK1,LMTK2,NBN,GR…
GOBP_MESODERM_MORPHOGENESIS	0.003681311	0.029149223	0.431707696	0.372616728	1.481295402	73	EYA2,TBXT,FGFR1,SIX2,EYA1,EXOC4,HOXA11,CRB2,TXNRD1,FOXC1,BMP7,WNT3,SNAI1,WNT3A,TWSG1,TBX19,ITGB4,EPB41L5,NF2,MSGN1,FGFR2,EXT2,BMPR2,ITGA3,SMAD3,LEF1,KLF4,ACVR1,AHDC1,WNT11,TBX20,SMAD2,MESP1,HAND1,GJA1,WNT5A,TLX2,WLS,MESP2,TAL1,AXIN1,GPI,EPHA2,BMPR1A,PRKACA,TBX3,HMGA2,SFRP2
GOBP_MUSCLE_CELL_PROLIFERATION	0.003681311	0.029149223	0.431707696	0.307939484	1.332013175	197	EPHB1,TENM4,TERT,VIPR2,JAK2,ANGPT1,GNA12,IGFBP5,FGFR1,AKT1,CDH13,SKI,ERBB4,DBH,PDE1A,SRC,LDLRAP1,DDR2,MEGF10,PIK3R1,MAP3K5,SIX1,TP73,RUNX1,TLR4,CFLAR,TCF7L2,TGFBR3,TBX5,EREG,PPARGC1A,FOXC1,TGFB2,MYB,ABL1,CCN4,TBX2,ID2,NOS3,MNAT1,IGF1R,PAXBP1,ELN,EGFR,JARID2,CTNNBIP1,PRKDC,MEF2D,FGFR2,FGF9,BMPR2,KCNK2,TGFB1,PIM1,RPS6KB1,KLF4,TACR1,SMPD3,PDGFB,ARID2,SHH,GATA6,FOXP1,PPARD,ERN1,CDKN1A,NOTCH1,TAFA5,SE…
GOBP_POSITIVE_REGULATION_OF_EXTRACELLULAR_MATRIX_ORGANIZATION	0.003736975	0.02941262	0.431707696	0.475234851	1.662332821	30	MELTF,PHLDB2,FSCN1,PHLDB1,DDR2,RUNX1,CFLAR,SMAD4,ABL1,SOX9,AGT,CLASP1,TGFB1,SMAD3,PDPN
GOBP_VENTRICULAR_CARDIAC_MUSCLE_CELL_MEMBRANE_REPOLARIZATION	0.003722214	0.02941262	0.431707696	0.480979088	1.641191381	26	KCNQ1,KCNH6,NOS1,ANK2,KCNH2,KCND3,KCNJ5,CACNA2D1,NOS1AP,SNTA1,KCNJ8,SCN1B,RNF207,GJA1,SCN2B,SCN4B,KCNE1
GOBP_RESPONSE_TO_COCAINE	0.003759062	0.02941262	0.431707696	0.401485395	1.540934872	54	SLC6A3,DRD2,SDK1,OPRK1,SLC1A2,GRIA1,GAD2,TIAM1,CNR1,ST8SIA2,DRD1,DRD5,ELAVL4,PTK2B,PPP1R1B,CACNG4,DNMT3A,HOMER1,DRD3,HOMER2,CHRNB2,DRD4,OXT,RGS4
GOBP_HEART_VALVE_MORPHOGENESIS	0.003759062	0.02941262	0.431707696	0.390320175	1.517476507	61	AXIN2,SOX4,SLIT2,ROBO1,SMAD4,ROBO2,TBX5,NFATC1,OLFM1,MDM4,SNAI1,TGFB2,NOS3,ADAMTS9,SOX9,JAG1,ELN,CDH11,BMPR2,NPPA,TGFB1,CCN1,MTOR,EFNA1,ACVR1,ZFPM1,STRA6,NOTCH1,SNAI2,DLL4,TBX20,SMAD2
GOBP_REGULATION_OF_HEART_RATE	0.003755307	0.02941262	0.431707696	0.354747601	1.448232538	94	DRD2,DSP,KCNQ1,JUP,CACNA1C,KCNH6,ACE,ANK2,KCNH2,EDN2,KCND3,SRC,KCNJ5,CACNA1G,HCN4,CACNA2D1,SLC8A1,DSG2,NOS1AP,BVES,SNTA1,CACNA1D,CASQ2,KCNJ8,SCN1B,NPPA,SHOX2,EPAS1,TNNI3K,GCH1,SPTBN4,BIN1,OXT,RGS4,ISL1,EDN1,YWHAE,SREBF1,PKP2,SCN3B,ADM2,SCN2B,SCN4B,KCNA5,GPD1L,KCNE1,CALM1,PDE4D,ADA,CAV1,RNLS,TRPV1
GOBP_POSITIVE_REGULATION_OF_SECRETION	0.003755307	0.02941262	0.431707696	0.286308374	1.262183499	303	DRD2,GRP,SYBU,TNFRSF11A,JAK2,TUNAR,SYT7,FGFR1,SOX11,OPRK1,PRKCE,FRMD4A,SYT1,SLC30A8,GRK2,SOX4,PRL,GALR1,KCNN4,AACS,INHBB,SYT4,PRKD1,RAPGEF4,PLCB1,ADORA1,STX1A,CADPS,BLK,ABCG1,SYK,C1QTNF1,CADPS2,GPR158,UNC13D,TLR4,TCF7L2,SYT10,MYOM1,GDNF,SDCBP,SMAD4,XBP1,NR0B2,AQP1,GCK,SNAP25,KCNB1,NLGN1,HGS,BMP6,AVP,MYO18A,SELENOT,TGFB2,VAMP8,MYB,UNC13B,ADCYAP1,SLC4A8,CFTR,EGFR,DTNBP1,TMEM132A,ANO1,KISS1,ABCC8,CL…
GOBP_OSTEOBLAST_PROLIFERATION	0.003774159	0.029472612	0.431707696	0.45448753	1.603819757	32	NELL1,BCL2,OSR2,AXIN2,IFT80,ABL1,SFRP1,IGF1R,MN1,NF2,FGFR2,LRP5,PLXNB1,SMAD3,CCN1
GOBP_BODY_MORPHOGENESIS	0.003841179	0.029937045	0.431707696	0.420372476	1.580165239	46	PAX9,GREM2,SSBP3,PHLDB2,SKI,IFT122,PHLDB1,TBX1,PRICKLE1,CDON,DLX5,WNT3,ASPH,FLVCR1,CLASP1,TGFB1,LEF1,ANKRD11,STRA6,PDGFRA,ARID5B,TGFB3,NIPBL,SGPL1,CRISPLD2,CRISPLD1,RAB3GAP1,FUZ,EP300,MMP2,BRAF,PLEKHA1,IHH,PTPN11
GOBP_REGULATION_OF_SYNAPSE_MATURATION	0.003911731	0.030249194	0.407017919	0.526341726	1.733854149	21	AGO2,DISC1,C1QL2,NFATC4,RELN,ADGRB3,NRXN1,CLSTN1,NEUROD2,NEURL1,DAB2IP,CAMK2B
GOBP_REGULATION_OF_LYASE_ACTIVITY	0.003907931	0.030249194	0.407017919	0.409362655	1.564599579	52	DRD2,CRHR1,CACNA1C,NOS2,NOS1,GALR1,PARK7,MIR210,GLP1R,CAP1,FSHR,DRD1,DRD5,CAP2,ADCYAP1,NOS3,DRD3,CACNA1D,RD3,LGR5,LHCGR,GABBR2,RXFP2,ORAI1,ADGRV1,ADORA3
GOBP_SOMITOGENESIS	0.003904027	0.030249194	0.431707696	0.38589369	1.498750243	60	DLL1,PLXNA2,TBXT,AXIN2,DMRT2,FOXB1,CRB2,SMAD4,COBL,FOXC1,DLL3,SFRP1,WNT3A,SEMA3C,RIPPLY2,LFNG,EPB41L5,PRKDC,MSGN1,SMAD3,LEF1,LHX1,MYF5,MEOX2,NOTCH1,MIB1,NLE1,XRCC2,MESP1,PCDH8,TCF15,WNT5A,ALDH1A2,MESP2,PSEN1,BMPR1A,EP300
GOBP_REGULATION_OF_BMP_SIGNALING_PATHWAY	0.003904027	0.030249194	0.431707696	0.356845101	1.467319422	102	GREM2,SOX11,SMAD7,SKI,BMPER,SULF1,VWC2L,CER1,TFAP2B,SKOR2,MIR210,CRB2,HTRA1,ELAPOR2,ABL1,SFRP1,HOXA13,TWSG1,HES1,TMEM53,LRP2,CHRD,SKOR1,ITGA3,SORL1,VWC2,CCN1,TMPRSS6,ZNF423,FSTL4,GATA6,NBL1,SCUBE3,GPR155,FSTL5,NOTCH1,RGMA,TOB1,ACVRL1,FSTL1,CRIM1,TBX20,CHRDL2,SMAD2,DLX1,ENG,UBE2O,SKIL,HIPK2,TRIM33,SMAD6,SPART,KDR,WNT5A,MICOS10-NBL1,RBPMS2,NEO1,SOSTDC1,KCP
GOBP_EPITHELIAL_CELL_MORPHOGENESIS	0.003923625	0.030282143	0.407017919	0.471678003	1.649891256	30	BCL11B,HEG1,MET,DACT2,ST14,FAT1,CCDC88C,GRHL2,SIPA1L3,HOXA13,EPB41L5,PKHD1,RILPL1,PALLD,PLOD3,STC1,FRMD6,COL27A1,ARHGEF26
GOBP_REGULATION_OF_GLIAL_CELL_DIFFERENTIATION	0.003978387	0.030585778	0.407017919	0.370789463	1.474031318	73	NKX2-2,ID4,TENM4,SOX1,LIN28A,TNFRSF21,EPHA4,TTBK1,TP73,DUSP10,DAB1,LDLR,DICER1,ID2,HES1,DAAM2,DRD3,DLX2,ZNF488,TMEM98,TGFB1,MTOR,PTN,SHH,NR2E1,BIN1,CXCR4,NOTCH1,SERPINE2,GSX2,PTPRZ1,NF1,GPR37L1,DLX1,SLC45A3,HDAC1,NKX6-2,IL6,RNF112,CLCN2,F2,NKX6-1,BMP2,MAG,MBD1,DUSP15
GOBP_OLIGODENDROCYTE_DIFFERENTIATION	0.003978387	0.030585778	0.407017919	0.352026563	1.445538816	101	NKX2-2,ID4,TENM4,SOX1,SOX11,NKX2-1,SOX13,TNFRSF21,TPPP,TP73,DUSP10,PAX6,FA2H,CLU,SOX6,EIF2B5,SOX9,HES1,DAAM2,DRD3,DLX2,NTRK2,B4GALT6,MAL,ZNF488,ERBB2,TMEM98,SLC8A3,BOK,TGFB1,LYN,MTOR,PTN,CSK,SHH,CERS6,TRPC4,CXCR4,WASF3,NOTCH1,GSX2,PTPRZ1,ERCC2,NF1,NEUROD4,DLX1,SLC45A3,CNTN1,HDAC1,NKX6-2,EIF2B3,B4GALT5,CLCN2,PTPRJ,PRDM8,NKX6-1,MAG,EIF2B1,CNTNAP1,DUSP15
GOBP_GLANDULAR_EPITHELIAL_CELL_DEVELOPMENT	0.003994348	0.030649091	0.407017919	0.455704176	1.631580188	34	NKX2-2,DLL1,SPDEF,CDH2,AKT1,RARA,PAX6,BMP6,GSK3B,RARB,BMAL1,RFX3,FASN,GPAT4,INSM1,BMP5,PDPK1,GATA2,WNT5A,CLOCK,PGR,CDK6,RARG,BHLHA15
GOBP_NEGATIVE_REGULATION_OF_BMP_SIGNALING_PATHWAY	0.004052747	0.030917785	0.407017919	0.399270976	1.545079333	58	GREM2,SMAD7,SKI,BMPER,VWC2L,CER1,SKOR2,MIR210,HTRA1,ABL1,SFRP1,TWSG1,TMEM53,LRP2,CHRD,SKOR1,SORL1,VWC2,TMPRSS6,NBL1,GPR155,NOTCH1,TOB1,CRIM1,CHRDL2,DLX1,SKIL,HIPK2,TRIM33,SMAD6,SPART,WNT5A,MICOS10-NBL1,RBPMS2,SOSTDC1,PPARG
GOBP_PEPTIDYL_TYROSINE_MODIFICATION	0.004052747	0.030917785	0.407017919	0.292233818	1.279535163	247	TNFRSF1A,JAK2,PTK2,NTF3,ANGPT1,DYRK1A,FGFR1,ERRFI1,PRKCE,APP,ERBB4,RELN,CD40,SRC,EPHA4,DDR1,DDR2,BLK,SRCIN1,GPRC5B,EPHB2,SYK,TTBK1,INSR,PDGFC,EFNA5,EPHA7,KITLG,TNFRSF18,KIT,JAK1,CRLF1,BMP6,EFEMP1,PTK2B,ZFYVE28,ABL1,SFRP1,SEMA4D,DOK7,TNK2,DMTN,IL24,LRP4,IGF1R,CADM4,HES1,EGFR,ITGA5,YES1,NF2,FGFR2,ERBB2,AGT,ANGPT4,ZAP70,TGFB1,LYN,HSF1,VEGFA,ARHGEF2,MTOR,FYN,PDGFB,FGF8,PAK2,EFNA1,ACVR1,PRKCZ,NEDD9,NR…
GOBP_PROTEIN_LOCALIZATION_TO_CELL_PERIPHERY	0.004052747	0.030917785	0.407017919	0.281956665	1.247316749	325	KCNB2,PRKCH,F11R,TNFRSF1A,NPTX1,ATP2B4,PTCH1,CDH2,ERRFI1,PRKCE,C1QL2,BCL2L1,ZDHHC22,AKT1,JUP,ERBB4,DPP10,ANK2,NSG1,KCNIP3,ASAP1,RAB11FIP3,ABCA12,RDX,LDLRAP1,PIK3R1,LRRC15,EPHB2,MRAP2,RER1,SCRIB,GPR158,ANK1,MISP,MACF1,PACSIN1,AGR2,NKD2,PID1,SNAP25,MAP7,KCNB1,EFR3B,GAS6,IFT80,AFDN,VAMP8,TTC7A,TUB,CLSTN1,WNT3A,GPC6,PACS2,RAP1A,TTC7B,LRP1,EGFR,ZDHHC4,ARL13B,CDH1,PACS1,PPP1R9B,RAB31,RAMP1,DPP6,TPBG,MA…
GOBP_VENOUS_BLOOD_VESSEL_DEVELOPMENT	0.004096364	0.031190546	0.407017919	0.564751581	1.726981911	15	PROX1,HEG1,CCBE1,SEMA3C,EFNB2,BMPR2,VEGFA,NOTCH1,ACVRL1,TBX20,ENG
GOBP_B_CELL_DIFFERENTIATION	0.004127107	0.031244724	0.407017919	0.328894666	1.388231287	135	HHEX,DLL1,BCL2,TPD52,DOCK10,HDAC4,PIK3R3,MSH2,ZFP36L2,PAX5,ITGA4,PIK3R1,SYK,STAT5B,NFKBIZ,ST3GAL1,BCL6,XBP1,KIT,DCLRE1C,PTK2B,NHEJ1,ABL1,SFRP1,ID2,CDH17,LFNG,ONECUT1,LYL1,PRKDC,PIK3R2,POU2AF1,FZD9,NFAM1,INPP5D,SLAMF8,CARD11,PCID2,LRRC8A,PIK3CD,PTPN2,FLT3,CR1,IKZF3,PPP2R3C,TCF3,CMTM7,MALT1,IRF2BP2,TNFSF13B,TCIRG1,C17orf99,FOSL2,PLCG2,FNIP1,DDRGK1,EZH2,CD79B,TRAF3IP2,MMP14,LGALS1,IL6,HDAC9,SPI1,ADA…
GOBP_REGULATION_OF_ACTIN_FILAMENT_ORGANIZATION	0.004127107	0.031244724	0.407017919	0.295816193	1.297165464	251	F11R,ARHGEF10L,LIMK1,MET,BAIAP2L1,CDC42EP4,PRKCE,PHLDB2,XIRP2,MTSS1,ARHGAP35,SPTBN2,RHPN2,RDX,GSN,APOA1,SLIT2,PIK3R1,BAIAP2,WNT4,CCR7,FMN1,CORO2B,VASP,WASHC4,NPHS1,DNAI3,CTNNA2,PPM1E,CYRIB,WASF1,PTK2B,KANK2,STMN1,SVIL,ABL1,SFRP1,PICK1,SNX9,ADD1,EVL,SEMA5A,DMTN,ELN,DAAM2,SSH2,KANK4,NF2,CGNL1,ARHGAP28,CFL2,CAPZA2,PIK3R2,FERMT2,PAK1,CRACD,CAPZB,SPTB,PREX1,CLASP1,ARFGEF1,SMAD3,AVIL,ADD2,PTGER4,MTOR,T…
GOBP_REGULATION_OF_VASCULATURE_DEVELOPMENT	0.004127107	0.031244724	0.407017919	0.291430151	1.283139669	293	HHEX,DLL1,KLK3,AGO2,TERT,NIBAN2,PDCD6,ATP2B4,ADGRB2,PLCG1,VASH1,APOH,PRKCA,PTPRM,JUP,CCBE1,BMPER,PRL,ADGRA2,SULF1,CD40,PRKD1,SARS1,HSPG2,ADGRB3,PLXND1,SMOC2,WNT4,VASH2,RHOJ,SASH1,RUNX1,MIR210,PPP1R16B,XBP1,FUT1,AQP1,OPTC,FOXC1,ADAM12,ETS1,JAK1,HGS,SP100,TGFB2,PTK2B,PAK4,ABL1,SFRP1,SEMA3E,SEMA5A,NOS3,ANGPT2,ADAMTS9,ISM1,AGO1,ITGA5,NFE2L2,F3,MINAR1,ERBB2,THBS2,GADD45A,ANGPT4,ABCC8,CD34,STAT3,CHRNA7…
GOBP_REGULATION_OF_MEMBRANE_REPOLARIZATION	0.004143666	0.031310327	0.407017919	0.455400372	1.620458081	33	KCNQ1,KCNH6,NOS1,ANK2,KCNH2,NEDD4L,CACNA2D1,NOS1AP,AKAP6,SNTA1,CACNA1D,CASQ2,SCN1B,NPPA,ADCY10,RNF207,YWHAE,GJA1,SCN4B,KCNA5,KCNE1
GOBP_MYOBLAST_PROLIFERATION	0.004181412	0.031535474	0.407017919	0.490413375	1.664383894	25	SRC,MEGF10,SIX1,MEIS2,ABL1,PAXBP1,MYOD1,KLHL41,GATA6,ATOH8,PPARD,FES,FGR,MALAT1,KCNA5,ZNF609
GOBP_POST_EMBRYONIC_DEVELOPMENT	0.004201468	0.03156671	0.407017919	0.370137589	1.491209324	83	AGO2,BCL11B,CHST11,DSCAM,JAK2,BCL2,HEG1,BCL2L11,PRDM1,SCUBE1,IGF2R,SLC4A10,ALX4,ABL1,ASL,ETNK2,SEMA3C,MMUT,MYO1E,FGFR2,ERCC1,LARGE1,PPP1R13L,VEGFA,GIGYF2,KLF4,MTOR,ATN1,ALDH5A1,LHX1,INPPL1,TBCE,ARID5B,ERCC2,ASH1L,NR4A2,SMAD2,PLAGL2,IREB2,STK36,SGPL1,KDR,SCN9A,ACO1,MORC3
GOBP_RESPONSE_TO_ETHANOL	0.004201468	0.03156671	0.407017919	0.34359061	1.431867727	113	SLC6A3,DRD2,SLC23A2,RGS7,TNFRSF11A,OPRK1,PRKCE,CRHR1,DBH,CLDN1,GRIN2B,CNR1,ADCYAP1R1,RARA,NR0B2,PAX6,AVP,PTK2B,ADCY7,OPRM1,GLRA1,IGF1R,DNMT3A,DRD3,CPT1A,FGFR2,HMGCS2,RGS19,SDF4,PPARA,RPS6KB1,TBXAS1,TNC,TACR1,FYN,USP46,CHRNB2,TP53INP1,DRD4,PSMD14,POLB,RGS4,ARC,GRIN3A,KCNMB1,SREBF1,FECH,SETD7,EIF4G1,DMAP1,EPS8
GOBP_CELLULAR_RESPONSE_TO_VASCULAR_ENDOTHELIAL_GROWTH_FACTOR_STIMULUS	0.004275828	0.031943899	0.407017919	0.384077212	1.491695326	60	DLL1,ATP2B4,AKT1,CCBE1,NRP2,ADGRA2,PRKD1,NR4A1,SMOC2,PTP4A3,ROBO1,FOXC1,MAPKAPK2,CADM4,VEGFA,DAB2IP,PIK3CD,SEMA6A,NRP1,ERN1,PDGFRA,NOTCH1,HSPB1,FLT3,DLL4,XDH,MAPK14,RAMP2,KDR,EGR3,ADAMTS12,CD63
GOBP_POSITIVE_REGULATION_OF_CANONICAL_WNT_SIGNALING_PATHWAY	0.004275828	0.031943899	0.407017919	0.356355075	1.456664455	95	HHEX,RNF220,WNK2,JUP,SOX4,TMEM9,PRDM15,ADGRA2,GPC5,SRC,GPRC5B,DLX5,MIR183,LYPD6,SFRP1,SULF2,LGR6,SEMA5A,WNT3A,EGFR,DAAM2,FGFR2,CSNK1E,FGF9,FRAT1,ZEB2,FZD9,TBL1XR1,PTK7,LGR5,TGFB1,DACT1,SMAD3,BMAL1,GID8,ASPM,CSNK1G1,PIN1,TNKS,NLE1,KANK1,LRRK1,PPM1B,RUVBL1,WNK1,GSKIP,WLS,SCEL,TTC21B,LGR4,ADNP,RSPO2,CDH3,RECK,CAPRIN2,NFKB1,UBR5,USP34,FAM53B,SFRP2,DKK2,YAP1,WNT10B,CSNK1D,RNF146,SMURF2,ILK,DAPK3
GOBP_NEGATIVE_REGULATION_OF_PHOSPHORUS_METABOLIC_PROCESS	0.004275828	0.031943899	0.407017919	0.285510926	1.266467227	343	HHEX,DRD2,CAMK2N1,SH3GL2,PTPRT,CDKN2A,LPCAT1,HEG1,NTF3,ANGPT1,NR2F2,BDKRB1,CADM1,NIBAN1,ERRFI1,SMAD7,HDAC4,AKT1,TRAF3IP1,BDKRB2,PRKAR2B,PRKAG2,CNKSR3,MGAT5,MFHAS1,SLIT2,SRCIN1,FBLN1,PTPRO,PARK7,EPHB2,MAPT,CAMK2N2,DUSP10,PPP1R16B,CORO1C,SLC8A1,PAX6,PID1,PARD3,TRIB2,PPM1E,ZFYVE28,CDKN2B,GSK3B,ABL1,PPP1R1B,SFRP1,SEMA4D,CBFA2T3,DMTN,IMPACT,CADM4,PTPRB,URI1,ACTN3,UCHL1,PKIA,DTNBP1,NF2,HIPK3,PRKDC,PKN1…
GOBP_POSITIVE_REGULATION_OF_NUCLEOTIDE_METABOLIC_PROCESS	0.004297293	0.032043913	0.407017919	0.448340143	1.608801469	35	ENO1,APP,NOS2,NOS1,RPTOR,ZBTB20,BEND3,INSR,PID1,NOS3,SLC4A4,UCHL1,PPARA,MLXIPL,PRKAA2,MTOR,ADCY10
GOBP_REGULATION_OF_SKELETAL_MUSCLE_TISSUE_DEVELOPMENT	0.004332089	0.032242771	0.407017919	0.489368982	1.660839394	25	DLL1,NIBAN2,BCL2,MEGF10,CDON,WNT3A,ACTN3,MYOD1,TGFB1,RPS6KB1,SHOX2,SHH,MYF5
GOBP_REGULATION_OF_STRIATED_MUSCLE_CELL_DIFFERENTIATION	0.004350189	0.032256445	0.407017919	0.369169212	1.487307929	83	DLL1,PROX1,NIBAN2,BCL2,CTDP1,HDAC4,NRG1,PRKD1,TBX1,SMAD4,XBP1,SIK1,WNT3A,SOX6,AKAP6,EFNB2,ACTN3,MAML1,ATP11A,MYOD1,TGFB1,PPARA,SHOX2,MTOR,SHH,DMPK,FOXP1,PI16,MYF5,CEACAM5,RBM38,RGS4,NOTCH1,RBM24,MIR200B,EDN1,TMEM119,FRS2,MAPK14,MESP1,EZH2,MYLK3,HDAC1,MMP14,MEF2C,HDAC9,PIEZO1,BHLHA15,FZD7,SMYD1
GOBP_POSITIVE_REGULATION_OF_GTPASE_ACTIVITY	0.004350189	0.032256445	0.407017919	0.310361262	1.338961502	186	RAPGEF1,RGS7,TBC1D16,AGAP1,NTF3,DOCK10,BCR,CD40,SRGAP2,RGS8,SGSM1,RALGAPA2,TIAM1,SCRIB,RAP1GAP,CORO1C,ARHGAP29,FOXJ1,RGS9,GSK3B,SFRP1,SEMA4D,SNX9,TBC1D30,ADCYAP1,TBC1D22A,RAP1A,MMUT,DOCK9,DVL3,RGS10,TBC1D9,FERMT2,TIAM2,TBC1D22B,SIPA1L1,PREX1,AGAP3,RALGAPA1,TBC1D1,MAPRE2,TBC1D10C,PLXNB1,RASGRF1,DOCK7,ARHGEF19,RALGAPB,PREX2,F2RL1,BCAR3,MAP4K4,ARHGAP22,ARHGEF7,TBC1D4,CXCL13,PIN1,RAPGEF3,TBC1D8,APC2,…
GOBP_CALCIUM_DEPENDENT_CELL_CELL_ADHESION_VIA_PLASMA_MEMBRANE_CELL_ADHESION_MOLECULES	0.004372027	0.032357892	0.407017919	0.446523515	1.61777741	37	CDH22,CDH2,CDH13,CDH7,CDH4,CDH8,CDH9,NLGN1,CDHR3,CDH17,CDH1,CDH18,CDH11,CDH20,AJUBA,CDH26,CDH12,CDH10,CDH23
GOBP_REGULATION_OF_DENDRITIC_SPINE_DEVELOPMENT	0.004428973	0.03271832	0.407017919	0.407348949	1.556903121	52	DISC1,STAU2,SDK1,PTPRD,RELN,ASAP1,BAIAP2,EPHB2,TIAM1,KIF1A,PPFIA2,NLGN1,DTNBP1,DLG5,TANC2,NEURL1,FSTL4,CAMK2B,EFNA1,PTPRS,CPEB3,NGEF,GRIN3A,LRP8,ZMYND8,SRGAP2C,MEF2C,EEF2K,CUX2,CAPRIN2,MAPK6,SHANK3,ITPKA,PSEN1
GOBP_FOREBRAIN_NEURON_DEVELOPMENT	0.004443407	0.032727827	0.407017919	0.522763647	1.722067384	21	FOXG1,DISC1,SOX1,PLXNA1,NRP2,ZMIZ1,SLC4A10,SEMA3E,FGFR2,FGF8,SCYL2,LHX8,NRP1,GBX2
GOBP_CENTRAL_NERVOUS_SYSTEM_NEURON_AXONOGENESIS	0.00444676	0.032727827	0.407017919	0.445371752	1.613604513	37	DCC,EPHB1,GLI2,DRAXIN,ARHGAP35,EPHA4,TSKU,SLIT2,EPHB2,DCLK1,PLXNA4,EPHB3,NFIB,B4GALT6,SCN1B,CDH11,CHRNB2,NR2E1,SPTBN4,NR4A2,WDR47,NDEL1,FBXO45,B4GALT5,ARHGEF28,PRDM8,PHOX2B,SZT2,ADARB1,NIN,SPG11
GOBP_FACE_DEVELOPMENT	0.004503408	0.033022219	0.407017919	0.403318913	1.534818569	50	PAX9,SKI,CHD7,GRHL2,TBX1,PRICKLE1,DLX5,RARA,ASPH,ALDH1A3,TGFB1,LEF1,ANKRD11,STRA6,PDGFRA,ARID5B,TGFB3,HOXB3,NIPBL,BBS4,SGPL1,WNT5A,CRISPLD2,ZFAND5,ALDH1A2,CRISPLD1,MAP2K1,RARG,RAB3GAP1,EP300,MKKS,MAP2K2,MMP2,BRAF,PLEKHA1
GOBP_REGULATION_OF_GLIOGENESIS	0.004498909	0.033022219	0.407017919	0.349755893	1.436214685	101	NKX2-2,PRKCH,ID4,TENM4,LIN28A,SOX11,SKI,TTBK1,TP73,DUSP10,DAB1,LDLR,DICER1,MYB,CDKN2B,ID2,HES1,EGFR,DAAM2,DRD3,DLX2,NF2,ZNF488,TMEM98,ABCC8,LRP2,TGFB1,LYN,MTOR,PTN,SHH,NR2E1,BIN1,CXCR4,NOTCH1,SERPINE2,GSX2,PTPRZ1,NTN1,NF1,GPR37L1,DLX1,GFAP,PLAG1,IL1B,EZH2,HDAC1,ATOH1,PRKCI,NKX6-2,IL6,RNF112,CLCN2,F2,ETV5,NKX6-1,BMP2,MAG,MBD1
GOBP_NEUROENDOCRINE_CELL_DIFFERENTIATION	0.004531258	0.033165128	0.407017919	0.578020375	1.794813302	16	NKX2-2,LHX3,WNT4,OTP,JAG1,HES1,POU3F2,FGF8,NOTCH1,WNT11,INSM1,GATA2
GOBP_PROTEIN_DEPHOSPHORYLATION	0.00464763	0.033954235	0.407017919	0.307432279	1.328487507	192	PTPRN2,NUAK1,CAMTA1,PTPRT,CTDP1,GNA12,PTPN14,PTPRF,PTPRM,AMBRA1,PTPRD,PPP2CB,PPM1H,PPP3CC,PPP2R5E,PTPRK,ADORA1,MGAT5,MFHAS1,PTPRO,PTPRR,PTPN21,DUSP10,PPP1R16B,PPP5C,PPP2R2A,PTPRU,MAGI2,MTMR7,PPM1E,GSK3B,DUSP8,PPP1R1B,PTPRA,PPP3R1,PTPN7,PPP6R1,PTPRB,PTPN3,SSH2,DUSP4,PPP2R5C,DUSP16,PHLPP2,PPP1R2,NSMF,PTPA,HTT,FAM220A,PPM1D,TGFB1,BTRC,STK11,UBASH3B,CDCA2,MTOR,DUSP26,PTPRS,PHLPP1,PTPN13,DUSP18,PIN1,P…
GOBP_BODY_FLUID_SECRETION	0.004721991	0.034307944	0.407017919	0.36666361	1.479494922	84	SLC6A3,STAT5A,OPRK1,SCNN1B,PRKCE,ERBB4,PRL,KCNN4,NCOR2,DDR1,ADORA1,CELSR2,PRICKLE1,FOXB1,STAT5B,XBP1,AGR2,AQP1,VAMP8,CEL,AQP5,EGFR,NEUROG1,STK39,ANO1,HK2,VEGFA,NEURL1,SLC4A5,NPPB,GPAT4,XDH,EDN1,ATP7B,CCND1,PPP3CA,WNK1,OAS2,SLC29A1,GJA1,FOSL2,NR1H2,GHRHR,NCOA1
GOBP_POSITIVE_REGULATION_OF_ENDOTHELIAL_CELL_MIGRATION	0.004721991	0.034307944	0.407017919	0.348106626	1.444244564	109	PROX1,ANGPT1,PDCD6,MET,FGFR1,STAT5A,PLCG1,PRKCA,AKT1,CCBE1,NRP2,ADGRA2,CD40,PRKD1,RIN2,SMOC2,RHOJ,SASH1,MIR210,FUT1,TGFBR3,ETS1,PTK2B,ABL1,SCARB1,SEMA5A,NOS3,MIR296,NFE2L2,AGT,ANGPT4,TGFB1,VEGFA,HDAC7,PDGFB,BCAS3,ATOH8,PIK3CD,P2RX4,FOXP1,NRP1,AKT3,RHOB,HSPB1,HMGB1,BCAR1,EDN1,PDPK1,GATA2,MAPK14
GOBP_BIOMINERAL_TISSUE_DEVELOPMENT	0.004721991	0.034307944	0.407017919	0.320020023	1.365810815	163	TFAP2A,TSPEAR,ROR2,FBN2,NELL1,OSR2,AXIN2,FGFR1,FAM20A,BMP2K,CER1,ANKH,DDR2,TBX1,WNT4,PRICKLE1,PTHLH,SLC24A4,KLK4,SLC8A1,KL,GAS6,IFT80,BMP7,KLF10,BMP6,PTK2B,CNNM4,ZBTB40,CFTR,NOS3,SOX9,ACTN3,ANO6,ITGB6,RFLNA,SLC20A2,OSR1,FGFR2,ALPL,FZD9,ENPP1,COL1A2,BMPR2,FAM20C,TGFB1,PPARA,SMAD3,CCN1,PTN,TUFT1,SMPD3,RXRA,ACVR1,LTBP3,ADGRV1,NECTIN1,AHSG,NOTCH1,P2RX7,ERCC2,WNT11,FGR,TMEM119,FGFR3,TCIRG1,WNT6,GJA1,F…
GOBP_CARTILAGE_CONDENSATION	0.004747222	0.03442821	0.407017919	0.524989401	1.703081481	19	BARX2,SOX5,SOX6,SOX9,PKD1,MYF5,THRA,BMP1,OTOR,UNCX,MAPK14,FGF4,MGP,FGF6,COL11A1,COL2A1,BMPR1B
GOBP_NEUROTRANSMITTER_RECEPTOR_TRANSPORT	0.004784122	0.034629369	0.407017919	0.487468593	1.654389779	25	NSG1,HIP1,SCRIB,SNAP25,CACNG5,CLSTN1,CACNG4,ARHGAP44,CPLX1,GRIP1,NETO1,TAMALIN,CACNG2
GOBP_COLUMNAR_CUBOIDAL_EPITHELIAL_CELL_DEVELOPMENT	0.004801148	0.034629369	0.407017919	0.407735178	1.548270776	49	NKX2-2,DLL1,SPDEF,CDH2,AKT1,SRC,PRDM1,RARA,PAX6,BMP6,GSK3B,TMIGD1,RARB,TGFB1,BMAL1,RFX3,NKX3-2,FASN,CDKN1A,GPAT4,INSM1,BMP5,PDPK1,GATA2,GJA1,WNT5A,CLOCK,PGR,CDK6,RARG,BHLHA15
GOBP_HEART_VALVE_DEVELOPMENT	0.004796351	0.034629369	0.407017919	0.368895568	1.466502353	73	TNFRSF1A,AXIN2,SOX4,SLIT2,PDE2A,PRDM1,ROBO1,SMAD4,ROBO2,TBX5,NFATC1,OLFM1,MDM4,SNAI1,TGFB2,NOS3,ADAMTS9,SOX9,JAG1,ELN,CDH11,BMPR2,NPPA,TGFB1,SHOX2,CCN1,MTOR,EFNA1,ACVR1,ZFPM1,STRA6,NOTCH1,SNAI2,DLL4,TBX20,SMAD2,HECTD1,SMAD6,HEYL,TIE1,MEF2C
GOBP_KIDNEY_MESENCHYME_DEVELOPMENT	0.004954626	0.035516375	0.407017919	0.560222692	1.713132794	15	SIX2,BASP1,SIX4,WNT4,SIX1,SMAD4,BMP7,OSR1,SHH,STAT1
GOBP_ENDOCRINE_PANCREAS_DEVELOPMENT	0.004959937	0.035516375	0.407017919	0.428629512	1.594167405	42	NKX2-2,DLL1,MNX1,ONECUT2,CDH2,AKT1,NEUROD1,SOX4,PAX6,BMP6,GSK3B,SOX9,HES1,ONECUT1,BMAL1,GATA6,RFX3,INSM1,BMP5,PDPK1,WNT5A,CLOCK,GIPR,NKX6-2,FOXA2,IL6,CDK6,BHLHA15,RFX6,NKX6-1
GOBP_NEGATIVE_REGULATION_OF_EPITHELIAL_CELL_MIGRATION	0.004945072	0.035516375	0.407017919	0.368693037	1.474131564	77	ATP2B4,NR2F2,VASH1,APOH,PTPRM,JUP,CARD10,SLIT2,PTPRR,DUSP10,CORO1C,ADIPOR1,SP100,EVL,ANGPT2,ADAMTS9,GADD45A,ANGPT4,TGFB1,KLF4,DAB2IP,ADGRB1,MCC,CXCL13,MIR129-1,STC1,MEOX2,NOTCH1,HMGB1,MIR200B,DLL4,ACVRL1,MARVELD3
GOBP_RESPONSE_TO_OXYGEN_LEVELS	0.004945072	0.035516375	0.407017919	0.285281821	1.2568534	301	DRD2,TERT,BCL2,KCNK3,ENO1,CBS,PRKCE,AKT1,NOS2,SOX4,ARNT2,NOS1,CHRNA4,ACE,CRYAB,FMN2,OPRD1,SCN2A,RORA,SRC,PLOD2,RPTOR,EPHA4,DDR2,ADORA1,GAD2,HSPG2,STC2,MAP1LC3A,GNGT1,CREBBP,MIR210,CFLAR,LMNA,SMAD4,TGFBR3,KCNMA1,AQP1,CASP9,TRPV4,MDM4,BMP7,LOXL2,TGFB2,PTK2B,MYB,PMAIP1,SFRP1,PICK1,CBFA2T3,TXNRD2,ANGPT2,AK4,DNMT3A,NFE2L2,CPT1A,FGFR2,KCNJ8,ZEB2,BRIP1,SLC8A3,ANGPT4,PCK1,KCNK2,CHRNA7,MYOD1,TGFB1,HSF1,HK…
GOBP_POSITIVE_REGULATION_OF_EMBRYONIC_DEVELOPMENT	0.004975084	0.035560647	0.407017919	0.520972225	1.690049641	19	TENM4,NIBAN2,TLE6,PLCB1,RBM19,WNT4,WNT3A,OTX2,OSR1,LHX1,UTP25,NR2C2,FOXA2,B4GALT5
GOBP_MULTICELLULAR_ORGANISMAL_LEVEL_CHEMICAL_HOMEOSTASIS	0.005019433	0.035813113	0.407017919	0.372403737	1.484334088	75	LPCAT1,MYO5B,ATP6V1B1,BTBD9,TMEM63A,SCNN1B,SCNN1G,ABCA12,EXT1,AQP4,SCNN1A,AQP1,TRPV4,BMP6,AVP,CFTR,AQP2,ITGB6,PICALM,EXT2,ABCA3,MLLT6,ADGRF5,SLC11A2,TGFB1,VEGFA,TMPRSS6,EPAS1
GOBP_ECTODERM_DEVELOPMENT	0.005051038	0.035973912	0.407017919	0.520801621	1.689496198	19	VAX2,KRT6B,STX2,EPB41L5,GRHL3,NF2,ZBTB17,SHH,AMER2,LHX1,ETS2,ITGA6,FZD7,BMPR1A,SMURF1,ZBTB7B
GOBP_REGULATION_OF_SMOOTHENED_SIGNALING_PATHWAY	0.005093794	0.036213404	0.407017919	0.363686609	1.458165531	80	DCDC2,PTCH1,IFT122,RORA,SKOR2,CREBBP,IFT81,PRRX1,SCUBE1,GPR161,SFRP1,MGRN1,OTX2,FGFR2,ARMC9,FGF9,ENPP1,DLG5,CIBAR1,KIF7,SHOX2,BTRC,EVC,SHH,PTCH2,TEDC1,DYNC2H1,TULP3,TTC23,PRKACB,SERPINE2,GPR37L1,DHH,HHIP,MEGF8,FBXL17,STK36,CPLANE2,C2CD3,TEDC2,TTC21B,RUNX2,GORAB,FOXA1,INTU,FUZ,UBR5,ZIC1,KCTD21,PRKACA,RPGRIP1L,TXNDC15,NDST1,IHH,CTNNA1,HERC4,TUBD1,UCHL5,TCTN1,IFT140
GOBP_COCHLEA_MORPHOGENESIS	0.00511655	0.036310117	0.407017919	0.50104485	1.664015404	22	EYA1,TBX1,SIX1,FZD2,MYO3B,MYO3A,TBX2,SOX9,NEUROG1,GRHL3,PTK7,CTHRC1,HOXA1,WNT5A,FRZB
GOBP_CELLULAR_RESPONSE_TO_GLUCOCORTICOID_STIMULUS	0.005173322	0.036517029	0.407017919	0.395190923	1.516776156	54	SMYD3,JAK2,AXIN2,ASS1,FBXO32,ZFP36L2,BCL2L11,CFLAR,AQP1,CASP9,TBX2,NPAS4,IGF1R,EGFR,HMGCS2,SRD5A1,PCK1,MYOD1,TGFB1,RPS6KB1,STC1,FLT3,TFAP4,HNRNPU,SSTR5,ISL1,EDN1,SSTR2,FECH
GOBP_REGULATION_OF_MUSCLE_CELL_DIFFERENTIATION	0.005168154	0.036517029	0.407017919	0.325523744	1.374002961	135	DLL1,NFATC2,PROX1,NIBAN2,BCL2,CTDP1,HDAC4,NRG1,PRKD1,MEGF10,LAMA1,TBX1,SMAD4,XBP1,KIT,NFATC1,EREG,SIK1,LAMB1,ID2,WNT3A,SOX6,AKAP6,SMARCD3,EFNB2,ACTN3,MAML1,FGFR2,FGF9,ATP11A,BMPR2,MYOD1,TGFB1,PPARA,SHOX2,MTOR,SETD3,PDGFB,LAMC1,SHH,PRDM6,DMPK,FOXP1,PI16,MYF5,CEACAM5,CTH,RBM38,RGS4,NOTCH1,RBM24,MIR200B,EDN1,ENG,TMEM119,FRS2,MAPK14,MESP1,NFATC3,SUPT6H,EZH2,MYLK3,HDAC1,MMP14,RBPMS2,MEF2C,HDAC9,PIEZO1…
GOBP_DEVELOPMENT_OF_PRIMARY_SEXUAL_CHARACTERISTICS	0.005168154	0.036517029	0.407017919	0.306207176	1.328748165	207	BCL2,TFAP2C,NR2F2,BCL2L1,MSH2,ACE,NKX2-1,FANCA,BCL2L11,INHBB,HOXA11,SRC,BASP1,UMODL1,CSMD1,SIX4,SLIT2,WNT4,INSR,STAT5B,ADCYAP1R1,FSHR,KITLG,RARA,SMAD4,ROBO2,KIT,EREG,FOXC1,TAF4,TGFB2,SFRP1,PTPRN,NOS3,EIF2B5,SOX9,ADGRG1,SALL1,HOXA10,LFNG,LHX9,IMMP2L,H3-3B,OSR1,ERCC1,FGF9,SAFB2,BRIP1,RDH10,ZFP42,LRP2,SRD5A1,TNFSF10,BOK,LHCGR,VEGFA,ASPM,SDC1,GPR149,RXFP2,ATN1,FGF8,LHFPL2,GATA6,DACH1,LHX8,DHX37,CBX2,…
GOBP_POSITIVE_REGULATION_OF_AMIDE_METABOLIC_PROCESS	0.005194099	0.036598562	0.407017919	0.462782901	1.618776911	30	TNFRSF1A,EPHA4,ABCG1,ZNF750,CLU,NFE2L2,GSAP,PICALM,CSNK1E,CHRNA7,CCN1,SLC2A13,EFNA1,PLA2G6,NSMAF
GOBP_DEPHOSPHORYLATION	0.005242515	0.036874214	0.407017919	0.293641834	1.289229492	264	PTPRN2,NUAK1,CAMTA1,PTPRT,CTDP1,GNA12,PTPN14,PTPRF,PTPRM,AMBRA1,PTPRD,PPP2CB,PPM1H,PPP3CC,PPP2R5E,PTPRK,SRC,SGPP2,ADORA1,INPP5A,MGAT5,MFHAS1,PTPRO,SYNJ2,PTPRR,PTPN21,DUSP10,PPP1R16B,INPP5B,PPP1R17,PPP5C,PPP2R2A,PTPRU,MAGI2,PLPP2,MTMR12,MTMR7,PPM1E,PSPH,GSK3B,DUSP8,PPP1R1B,PTPRA,PLPPR5,PPP3R1,PTPN7,PPP6R1,PXYLP1,SMG6,PTPRB,URI1,PTPN3,SSH2,DUSP4,PPP2R5C,DUSP16,ALPL,PHLPP2,PPP1R2,NSMF,PTPA,HTT,FAM22…
GOBP_REGULATION_OF_INTEGRIN_ACTIVATION	0.005338826	0.037485174	0.407017919	0.531062007	1.671060062	17	SRC,CDH17,FARP2,FERMT2,PTGER4,CXCL13,SKAP1,FBLIM1,JAM3,FERMT1,RAP1B,PIEZO1,KIF14
GOBP_POSITIVE_REGULATION_OF_ADENYLATE_CYCLASE_ACTIVITY	0.005375952	0.037679155	0.407017919	0.470369385	1.604989071	26	CRHR1,CACNA1C,GLP1R,CAP1,FSHR,DRD1,DRD5,CAP2,ADCYAP1,CACNA1D,LGR5,LHCGR,RXFP2,ORAI1,ADORA3,NF1,TSHR,GIPR,LGR4
GOBP_REGULATION_OF_CYCLASE_ACTIVITY	0.005396628	0.037690883	0.407017919	0.404983132	1.537820581	49	DRD2,CRHR1,CACNA1C,NOS2,NOS1,GALR1,GLP1R,CAP1,FSHR,DRD1,DRD5,CAP2,ADCYAP1,NOS3,DRD3,CACNA1D,RD3,LGR5,LHCGR,GABBR2,RXFP2,ORAI1,ADGRV1,ADORA3,NF1,MAPK14,PALM,TSHR,GIPR
GOBP_ENDOCHONDRAL_BONE_MORPHOGENESIS	0.005391236	0.037690883	0.407017919	0.395781694	1.531576679	58	AXIN2,CBS,HOXA11,CER1,TSKU,EXT1,DLX5,NAB2,RARA,COL13A1,FOXC1,NAB1,TRPV4,IFT80,BMP6,SOX9,MEF2D,ALPL,EXT2,BMPR2,RARB,SHOX2,SMPD3,MMP16,STC1,COL27A1,CSGALNACT1,INPPL1,TMEM119,FGFR3,FOSL2,MMP14,MEF2C,RARG,RUNX2,MATN1,COL2A1,THBS3,PEX7,BMPR1B,TRIP11,IHH,FGF18
GOBP_INNER_EAR_RECEPTOR_CELL_DEVELOPMENT	0.005407442	0.037700043	0.407017919	0.413116992	1.552892134	46	MYO7A,FGFR1,KCNQ1,ATP8B1,LHFPL5,TSKU,FZD2,SCRIB,CECR2,WDPCP,TMC1,USH1C,HES1,TECTA,WHRN,TPRN,ANKRD24,ADGRV1,CDH23,CTHRC1,GABRA5,GABRB2,TTC8,STRC,SEC24B,CLRN1,PDZD7,IFT88,PLS1,GRXCR1,TRIOBP,USH1G,SLITRK6,TRIP11,NAGLU
GOBP_CELL_COMMUNICATION_INVOLVED_IN_CARDIAC_CONDUCTION	0.005471063	0.038076676	0.407017919	0.400115512	1.53456225	53	DSP,IRX3,KCNQ1,JUP,CACNA1C,ANK2,KCNJ5,CACNA1G,HCN4,CACNA2D1,GJC1,SLC8A1,TBX5,DSG2,ATP1A1,ATP1A3,CACNA1D,TRDN,CASQ2,ATP1B1,SCN1B,TNNI3K,RNF207,PKP2,SCN3B,GJA1,SCN4B,KCNA5,CALM1,PDE4D,CAV1,CXADR,NUP155,CAMK2D,CALM3,PRKACA,KCNN2
GOBP_CALCIUM_ION_REGULATED_EXOCYTOSIS_OF_NEUROTRANSMITTER	0.005506763	0.038258018	0.407017919	0.515905318	1.699474947	21	RIMS4,SYT7,SYT1,SYT4,RIMS3,SNAP25,SYT11,UNC13B,SYT2,RIMS2,RIMS1,UNC13A,STXBP1
GOBP_PIGMENTATION	0.005539958	0.038421351	0.407017919	0.353386392	1.453097477	102	DRD2,MYO7A,BCL2,OCA2,BCL2L11,USP13,KITLG,KIT,TBX2,LRMDA,ADAMTS9,DTNBP1,VANGL1,ATRN,AP1S3,ZEB2,ENPP1,KIF13A,GNA11,EDAR,RAB32,AP1B1,ANKRD27,DCTN1,SLC45A2,LYST,VPS33A,SNAI2,FIG4,BLOC1S5,RAB17,TYR,NF1,POMC,MYSM1,MLPH,BACE2,SHROOM3,MYO5A,AP1M1,KRT76,AP3B1,PIKFYVE,HPS3,BBS7,ADAMTSL4,MEF2C,MFSD12,AP3D1,CD63,CDH3,MREG,EDN3,OR51E2,MKKS,SNAPIN,ASIP,SZT2,EN1,MITF,RAB27A,AP3S1,RAB11A,IHH,ARL6,AP3M1,ARCN1,HPS5
GOBP_GANGLIOSIDE_BIOSYNTHETIC_PROCESS	0.005569275	0.038490095	0.407017919	0.528960121	1.664446189	17	ST6GALNAC5,ST8SIA3,ST8SIA4,ST8SIA2,ST3GAL1,B4GALNT1,ST6GALNAC4,B4GALT6,ST3GAL5,ST6GALNAC3,ST3GAL3
GOBP_DOPAMINERGIC_NEURON_DIFFERENTIATION	0.005567769	0.038490095	0.407017919	0.424654222	1.555284317	39	PHOX2A,DMRTA2,LMX1A,TIAM1,OTP,LMX1B,WNT3,GSK3B,SFRP1,WNT3A,OTX2,FERD3L,VEGFA,EN2,FGF8,SHH,LRP6,NR4A2,WNT5A,FOXA2,WNT2,RSPO2,RYK,FOXA1,PHOX2B,EN1,SFRP2,HIF1A,CSNK1D,FZD1,WNT9B
GOBP_B_CELL_ACTIVATION	0.005614319	0.038733916	0.407017919	0.296003615	1.296881094	248	HHEX,DLL1,NFATC2,BCL2,TPD52,DOCK10,HDAC4,PIK3R3,MSH2,CHRNA4,ZFP36L2,PAX5,CD40,TNFRSF21,ITGA4,PIK3R1,EPHB2,SYK,IL27RA,SHB,STAT5B,NFKBIZ,ST3GAL1,THEMIS2,TLR4,BCL6,XBP1,KIT,PAXIP1,DCLRE1C,STAT6,FOXJ1,PTK2B,NHEJ1,ABL1,SFRP1,ID2,WNT3A,SHLD1,CDH17,UNG,LFNG,ONECUT1,LYL1,PRKDC,PKN1,PIK3R2,ERCC1,POU2AF1,FZD9,ZAP70,NFAM1,INPP5D,TGFB1,LYN,TBC1D10C,SLAMF8,LEF1,CARD11,CHRNB2,PCID2,LRRC8A,PIK3CD,CCR6,VAV3,CD86…
GOBP_POSITIVE_REGULATION_OF_RECEPTOR_INTERNALIZATION	0.00576353	0.039150556	0.407017919	0.481274432	1.633367799	25	DRD2,NTF3,ANGPT1,SYK,INSR,MAGI2,PICK1,WNT3A,DTNBP1,AHI1,VEGFA,ARRB1
GOBP_REGULATION_OF_HOMOTYPIC_CELL_CELL_ADHESION	0.005711502	0.039150556	0.407017919	0.447449263	1.602024715	34	F11R,JAK2,ADAMTS18,PRKCA,ZNF703,MMRN1,RDX,SYK,SH2B3,C1QTNF1,CELA2A,JAK1,ANK3,LYN,UBASH3B,PDPN
GOBP_NEGATIVE_REGULATION_OF_BLOOD_PRESSURE	0.005700068	0.039150556	0.407017919	0.425285441	1.593304102	44	DRD2,BDKRB1,NOS2,NOS1,ADORA1,CNR1,GLP1R,DRD5,KL,NOS3,DRD3,SNX5,BMPR2,NPPA,PPARA,NPPB,GCH1,CALCA,OXT,GPR37L1,ADM2,BBS4,SCPEP1,IER3,ABAT,RNLS,TRPV1
GOBP_PRESYNAPSE_ORGANIZATION	0.00570578	0.039150556	0.407017919	0.412826373	1.551799705	46	FARP1,NTNG2,APP,PTPRD,LRFN5,PCLO,SDCBP,PPFIA2,NLGN1,SLITRK1,CAP2,WNT3A,MDGA1,LRP4,PCDH17,SLITRK3,LRRTM1,CHD4,SNCA,CNTN5,CLSTN3,GRID2,CBLN2
GOBP_LAMELLIPODIUM_ORGANIZATION	0.00576304	0.039150556	0.407017919	0.364478269	1.469967781	85	ABLIM2,VAV2,FSCN1,CDH13,SRC,SRGAP2,ARHGEF4,SLIT2,PIK3R1,PTPRO,RREB1,CORO1C,KIT,WASF1,DMTN,AUTS2,SPATA13,CAPZB,NUP85,AVIL,AJUBA,MTOR,PDPN,VAV3,ARHGEF7,SPEF1,WASF3,BIN3,WASF2,NCK2,MYO9B,KANK1,SNX1,RHOD,PLCE1,MTSS2,OCLN,PLEKHO1,PHPT1,CARMIL1,ABLIM1,ACTR2,NCK1,PARVB,CLRN1,CCDC88A,HSP90AA1,SNX2,EPHA2,ABI2,RAC2
GOBP_CATECHOLAMINE_TRANSPORT	0.00576304	0.039150556	0.407017919	0.377662849	1.466782955	60	SLC6A3,DRD2,OPRK1,SYT1,GRK2,CHRNA4,SYT4,STX1A,PARK7,CNR1,DRD1,GDNF,RAB3B,KCNB1,SYT11,DRD3,DTNBP1,SLC29A4,CHGA,CHRNB2,PRKN,DRD4,SNCA,ADORA3,OXT
GOBP_ENDOTHELIUM_DEVELOPMENT	0.00576304	0.039150556	0.407017919	0.32812149	1.381774345	132	DLL1,F11R,PROX1,RAPGEF1,TNFRSF1A,HEG1,NR2F2,MET,NRG1,CLDN1,ZDHHC21,RDX,PLCB1,FZD2,PDE2A,PPP1R16B,SMAD4,TJP2,SCUBE1,AFDN,BMP6,ADD1,HOXA13,RAP1A,JAG1,EZR,S1PR2,CD34,BMPR2,VEGFA,PLOD3,F2RL1,ATOH8,PDPN,PTPRS,ACVR1,FOXP1,BARX1,RAPGEF3,NRP1,CXCR4,FASN,STC1,NOTCH1,RHOB,TJP3,COL27A1,DLL4,SLC40A1,ACVRL1,XDH,EDN1,FSTL1,TJP1,ARHGEF26,PROC,RAP1B,MESP1
GOBP_POSITIVE_REGULATION_OF_CELL_GROWTH	0.00576304	0.039150556	0.407017919	0.325966462	1.378795231	142	SLC23A2,DISC1,DSCAM,BCL2,LIMK1,SMAD7,SYT1,AKT1,EXTL3,SYT4,MAP3K13,RPTOR,ISLR2,CDH4,CPNE5,CRABP2,MAPT,EFNA5,MAPKAP1,NEDD4L,MACF1,SDCBP,TEAD1,MAP1B,WNT3,AVP,TGFB2,PTK2B,SFRP1,SEMA4D,SEMA5A,WNT3A,AKAP6,EGFR,SYT2,CSNK2A1,H3-3B,ERBB2,BMPR2,RUFY3,MFSD2A,RNF157,KDM2B,RASAL1,RIMS2,VEGFA,MTOR,ADCY10,CSNK2A3,RIMS1,PRKN,IGFBP1,NRP1,CXCR4,UNC13A,LPAR3,NTN1,EDN1,ADAM10,SYT17,MEGF8,PUM2,PRR5,DNPH1,EIF4G1,POU4F…
GOBP_RECEPTOR_MEDIATED_ENDOCYTOSIS	0.00576304	0.039150556	0.407017919	0.295294376	1.293022301	246	DRD2,DLL1,TMEM108,NTF3,ANGPT1,NRG1,GRK2,BMP2K,VLDLR,LDLRAD3,GRIA1,ITGA4,LDLRAP1,HSPG2,HIP1,SYK,CLTCL1,INSR,SCRIB,CAP1,SDCBP,IGF2R,SNAP25,MAGI2,CACNG5,STON2,SMAP1,LDLR,FOLR1,HGS,WASF1,PICK1,SNX9,TNK2,PPP3R1,CLU,CACNG4,ANKRD13B,WNT3A,DNM2,LRP1,EFNB2,DRD3,RAB31,RAMP1,FCHO1,DTNBP1,ACKR3,PPT1,PICALM,AHI1,AP2A2,EZR,LRP1B,ITCH,AP2B1,SNAP91,LRP2,TF,SORL1,VEGFA,MKLN1,BICD1,SDC1,LRRTM1,LMBR1L,ARRB1,EPS15,C…
GOBP_MULTICELLULAR_ORGANISM_GROWTH	0.005911762	0.040088818	0.407017919	0.325019281	1.374788779	142	SLC6A3,DRD2,BCL2,HEG1,PTCH1,STAT5A,SCNN1B,APP,SPTBN2,SLC1A2,CACNA2D2,CHD7,GRHL2,STC2,APBA2,PRICKLE1,EXT1,ATP8A2,STAT5B,ODAD3,RARA,RASAL2,SLC4A10,SLITRK1,APBA1,SLC12A5,ETNK2,STIL,FLVCR1,POU3F2,ATRN,ERCC6,H3-3B,ERCC1,EZR,LARGE1,TBL1XR1,MFSD2A,RARB,STAT3,PPP1R13L,GIGYF2,MTOR,SMPD3,ATN1,FTO,SPTBN4,GHRH,RAI1,SLC25A25,WWTR1,WDTC1,TTC8,PLAC8,MBD5,ARID5B,ERCC2,GPAT4,COMT,XRCC2,NIPBL,BBS4,FOSL2,PLEC,GHRHR…
GOBP_SPECIFICATION_OF_SYMMETRY	0.005986122	0.040523802	0.407017919	0.323396348	1.365023437	135	DLL1,OVOL2,CCDC39,DRC1,GREM2,MICAL2,CER1,CFC1B,VANGL2,TBX1,CFC1,DNAI1,FOXN4,ODAD3,DNAH5,FOXJ1,FOLR1,KIF3B,NCLN,TBX2,WNT3A,RIPPLY2,STIL,DISP1,ARL13B,DAAM2,CCDC40,AHI1,BICC1,SMAD3,AP1B1,GALNT11,FGF8,SHH,RFX3,NBL1,ACVR1,NKX3-2,TBC1D32,DYNC2H1,NEK8,NOTCH1,DNAI2,ANKS6,MIB1,DNAAF11,RNF207,TBX20,SMAD2,ENG,MEGF8,CC2D2A,AIDA,DYNC2LI1,MESP1,HAND1,GJA1,CFAP53,CFAP52,IFT57,WNT5A,ASB2,MICOS10-NBL1,C2CD3,BBS7,…
GOBP_POSITIVE_REGULATION_OF_POTASSIUM_ION_TRANSPORT	0.006016173	0.040657852	0.407017919	0.438787683	1.589750096	37	RGS7,OPRK1,KCNC1,KCNQ1,ANK2,KCNN4,KCNH2,ADORA1,DRD1,NOS1AP,AKAP6,STK39,ANO6,ATP1B1,FXYD2,ABCC8,NPPA,DLG1
GOBP_POSITIVE_REGULATION_OF_PROTEIN_LOCALIZATION_TO_CELL_SURFACE	0.006030174	0.040683161	0.407017919	0.527373591	1.659453953	17	AKT1,CD247,ERBB4,RIC3,ABCA12,EPHB2
GOBP_REGULATION_OF_MORPHOGENESIS_OF_AN_EPITHELIUM	0.006066544	0.040720777	0.407017919	0.395723875	1.527261173	57	FGFR1,SIX2,HOXD13,SULF1,SIX4,WNT4,SIX1,GDNF,BMP7,ABL1,SFRP1,TBX2,SOX9,AGT,TGFB1,LBX2,NTN4,VEGFA,SHH,PIK3CD,FOXP1,LHX1,BTBD7,WNT5B,SNAI2,RNF207,GJA1,WNT5A,WNT2B,ESR1,ADAMTS12,HOXB7,LGR4,WNT2
GOBP_NEGATIVE_REGULATION_OF_ACTIN_FILAMENT_POLYMERIZATION	0.006066544	0.040720777	0.407017919	0.395687866	1.5271222	57	SPTBN2,RDX,GSN,SLIT2,CYRIB,KANK2,SVIL,ADD1,DMTN,SSH2,KANK4,CAPZA2,CRACD,CAPZB,SPTB,ARFGEF1,AVIL,ADD2,CAPG,SPTBN4,SPTAN1,SPTBN5,PFN4,KANK1,HIP1R,SSH1,TMOD1,BBS4,EPS8,CARMIL1,SCIN,TMOD2
GOBP_REGULATION_OF_CELL_SHAPE	0.006060483	0.040720777	0.407017919	0.33082757	1.391079485	129	MYO10,F11R,PLXNA2,PTK2,GNA12,PLXNA1,CDC42EP4,ARHGAP35,RDX,SYNE3,BAIAP2,PLXND1,RHOJ,FMNL1,PRAG1,WDPCP,KIT,PLXNA4,PARVA,BVES,PTK2B,SEMA4D,SEMA3E,DMTN,FGD6,FMNL2,BRWD1,NF2,FERMT2,EZR,DNMBP,EPB41L3,PALMD,PLXNB1,VEGFA,MKLN1,DLG1,FYN,PDPN,ARHGEF18,MYH10,PEAK3,PHIP,RHOU,PLXNC1,WASF3,FMNL3,FBLIM1,FGD3,CDC42SE1,FES,FAM171A1,FGR,ARHGAP15,SHROOM3,MYH14,FGD2,HEXB,MARK2,KDR,EPS8,PALM,PLEKHO1,PARVB,ERMN,FGD5,F…
GOBP_POSITIVE_REGULATION_OF_DENDRITE_DEVELOPMENT	0.006124988	0.040971257	0.407017919	0.553352295	1.692123468	15	VLDLR,PACSIN1,COBL,ELAVL4,BMP7,ABL1,PTN,DAB2IP,LRP8,ALK,BMP5,EZH2
GOBP_BONE_MINERALIZATION	0.006134844	0.040971257	0.407017919	0.331673529	1.382220238	114	TFAP2A,ROR2,FBN2,NELL1,OSR2,AXIN2,BMP2K,CER1,ANKH,DDR2,WNT4,PRICKLE1,PTHLH,SLC8A1,KL,IFT80,BMP7,KLF10,BMP6,PTK2B,ZBTB40,SOX9,ACTN3,ANO6,RFLNA,SLC20A2,OSR1,FGFR2,ALPL,FZD9,ENPP1,COL1A2,BMPR2,FAM20C,SMAD3,CCN1,PTN,TUFT1,SMPD3,RXRA,ACVR1,LTBP3,ADGRV1,AHSG,P2RX7,ERCC2,WNT11,FGR,TMEM119,FGFR3,GJA1,FOSL2,SNX10,MEF2C,MGP,LGR4,RSPO2,ALOX5,RUNX2,BMPR1A,TENT5A,MATN1,NOTUM,BMP2,PKDCC
GOBP_POSITIVE_REGULATION_OF_PHOSPHATIDYLINOSITOL_3_KINASE_PROTEIN_KINASE_B_SIGNAL_TRANSDUCTION	0.006134844	0.040971257	0.407017919	0.3049959	1.30964751	177	ROR2,IL26,JAK2,PTK2,ANGPT1,IGFBP5,LIN28A,STK3,FGFR1,VAV2,AMBRA1,EXTL3,ERBB4,RELN,PRKD1,SRC,RTN4,DDR1,DDR2,EPHA8,MFHAS1,PARK7,HIP1,CCR7,INSR,PDGFC,C1QTNF1,FSHR,WNT16,TCF7L2,GCNT2,KIT,GAS6,TGFB2,PTK2B,SEMA4D,SEMA3E,SEMA5A,SOX9,IGF1R,EGFR,NTRK2,TPBG,FERMT2,IRS1,AGT,TGFB1,PLXNB1,MUSK,MTOR,PDGFB,F2RL1,VAV3,P2RX4,PPARD,NEDD4,MERTK,PDGFRA,FLT3,ROR1,FGR,OSBPL8,OSM,ENG,PDPK1,CHI3L1,FGFR3,UNC5B,PRR5,CX3CL1…
GOBP_POSITIVE_REGULATION_OF_CYCLASE_ACTIVITY	0.006159457	0.041066499	0.407017919	0.445636479	1.585715072	33	CRHR1,CACNA1C,NOS2,NOS1,GLP1R,CAP1,FSHR,DRD1,DRD5,CAP2,ADCYAP1,NOS3,CACNA1D,LGR5,LHCGR,RXFP2,ORAI1,ADORA3,NF1,MAPK14,TSHR,GIPR,LGR4
GOBP_POSITIVE_REGULATION_OF_BONE_MINERALIZATION	0.006234116	0.04149453	0.407017919	0.433000956	1.602778454	41	TFAP2A,FBN2,NELL1,OSR2,WNT4,SLC8A1,KL,BMP7,BMP6,ACTN3,ANO6,SLC20A2,OSR1,FZD9,BMPR2,FAM20C,SMAD3,CCN1,PTN,RXRA,ACVR1,ADGRV1
GOBP_TRANSMISSION_OF_NERVE_IMPULSE	0.006283566	0.041683788	0.407017919	0.363455019	1.44487407	73	NRCAM,GRIK2,CNTNAP2,SCN2A,GRIA1,CACNB4,KCNQ3,MTNR1B,DRD1,DMRT3,DRD5,CACNG5,AVP,FGF12,CHRNB4,CACNG4,GLRA1,KCNMB2,TNR,NTRK2,KCNJ8,ANK3,SCN1B,MTOR,CACNG2,SCN1A,P2RX4,SPTBN4,JAM3,KCNA1,KCND2,GJD2,MYH14,CHRNA1,PLEC,SCN4B
GOBP_STEM_CELL_PROLIFERATION	0.006283566	0.041683788	0.407017919	0.344507876	1.427615956	108	TERT,TP63,OVOL2,OSR2,AXIN2,EPCAM,PTCH1,FGFR1,SIX2,SOX11,MECOM,ACE,ETV6,FBLN1,SHB,RUNX1,KITLG,PRRX1,WNT3,PBX1,SOX9,NFIB,IRF6,NF2,TSC22D1,FERMT2,FGF9,CD34,HMX2,ZNRF3,RARB,TGFB1,PIM1,SHOX2,FGF8,SHH,NR2E1,AGO3,WNT7B,LTBP3,KDM1A,NOTCH1,SNAI2,HNRNPU,ERCC2,NF1,WNT11,FERMT1,HOXB4,GJA1,KDR,WNT5A,WNT2B,FGF4,RARG,CCNE1,PTPRC,RUNX2,OVOL1,THPO,N4BP2L2,TBX3,RNF43,HMGA2,CDKN2C,SFRP2,YAP1,XRCC5,WNT10B,HOXA3,KDF1…
GOBP_EXTRACELLULAR_MATRIX_ASSEMBLY	0.006296145	0.041697511	0.407017919	0.42187048	1.580510175	44	PHLDB2,PHLDB1,ANTXR1,PRICKLE1,SMAD4,TGFBR3,GAS6,SOX9,ELN,QSOX1,THSD4,AGT,COL1A2,CLASP1,TGFB1,NTN4,SMAD3,PXDN,PLOD3,SMPD3,HAS3,NOTCH1
GOBP_POSTSYNAPTIC_SPECIALIZATION_ASSEMBLY	0.006340574	0.041827355	0.407017919	0.454721993	1.578729039	29	NPTX1,NTNG2,C1QL2,PTPRD,SPTBN2,RELN,NRXN1,PTK2B,SLITRK3,LRRTM1,GAP43,PTPRS,LRRTM2,GRID2
GOBP_REGULATION_OF_SYSTEMIC_ARTERIAL_BLOOD_PRESSURE	0.006357927	0.041827355	0.407017919	0.363738142	1.46542725	83	DRD2,ECE1,ADAMTS16,NR2F2,ACE,EDN2,ADORA1,PTPRO,CTSZ,NCALD,CORO2B,ASIC2,DRD5,NAV2,KL,GAS6,AVP,NOS3,PCSK5,AGT,BMPR2,NPPA,KLK1,TACR1,SLC4A5,PDGFB,F2RL1,NPPB,EMP2,POSTN,CALCA,SUCNR1,COMT,EDN1,GPR37L1,WNK1,SLC2A5,ADM2,BBS4
GOBP_HEART_GROWTH	0.006357927	0.041827355	0.407017919	0.357238564	1.432118825	79	TENM4,PROX1,HEG1,CTDP1,FGFR1,SKI,ERBB4,BASP1,TP73,RUNX1,TGFBR3,TBX5,FOXC1,TGFB2,ABL1,SORBS2,TBX2,AKAP6,JARID2,FGFR2,FGF9,KCNK2,PPARA,PIM1,COL14A1,ARID2,GATA6,FOXP1,PI16,RGS4,ADPRHL1,NOTCH1,ACACB,FES,MIR200B,RBP4,EDN1,TBX20
GOBP_MIDBRAIN_DEVELOPMENT	0.006357927	0.041827355	0.407017919	0.355247073	1.428577604	82	MBP,PHOX2A,FGFR1,LMX1A,BASP1,TFAP2D,TTBK1,FOXB1,MAPKAP1,WNT3,SFRP1,YWHAQ,WNT3A,POTEE,GNB4,HES1,OTX2,FGFR2,FGF9,DLG5,OTX1,KDM2B,GDF7,BARHL1,EN2,SHH,ZNF148,LRP6,RAD1,NR4A2,YWHAE,FZD6,SYPL2,CKB,CCDC14,WNT5A,WLS,NDUFS3,CALM1,PADI2,FZD3,WNT2,RYK,DYNLL1,CALM3,COX6B1,EN1,SFRP2,NDST1,TAL2,CSNK1D,FZD1,CNP,WNT9B,UCHL5,GLUD1,KDM7A,INA,FGF2,SUDS3
GOBP_EPIDERMIS_MORPHOGENESIS	0.006389844	0.041967733	0.407017919	0.443612342	1.565442817	32	TP63,BCL2,IGFBP5,GLI2,EXT1,SNAI1,TGFB2,KLK14,NGFR,FGFR2,KLF4,PLOD3,SHH,FOXE1,NOTCH1,DLX3,TGM3,KRT71,WNT10A,SOSTDC1,KRT27,GORAB,INTU
GOBP_LIPID_LOCALIZATION	0.006432288	0.042176669	0.407017919	0.268499929	1.209113779	459	DRD2,MIR148A,SLC25A21,DISP3,TNFRSF11A,SYT7,CLPTM1L,PTCH1,APOH,RBP1,HDLBP,PROCA1,KCNQ1,CRHR1,AKT1,ATP8B1,NOS2,VLDLR,ACE,BDKRB2,GALR1,KCNN4,ATP9B,RBP2,ANO4,ABCA12,PITPNC1,ATP9A,LDLRAP1,TSKU,APOA1,SLCO3A1,GRAMD1A,ABCG1,OSBP2,SYK,OSBPL3,C1QTNF1,LIPG,CRABP2,ATP8A2,STAT5B,PMP2,SLC13A3,PLA2G2E,NR0B2,XKR5,PNPLA8,XKR6,B4GALNT1,FURIN,LDLR,ACSL1,BMP6,SLCO2A1,MYB,OSBPL6,PRELID3A,SCARB1,CLU,CFTR,NPC1L1,ESYT3,…
GOBP_POSITIVE_REGULATION_OF_KINASE_ACTIVITY	0.006506648	0.042593852	0.407017919	0.291722154	1.28267786	275	PROX1,ROR2,TNFRSF11A,JAK2,PTK2,NTF3,ANGPT1,AXIN2,MET,FGFR1,TCIM,AKT1,NRG1,ERBB4,CARD14,MMD,RELN,PRKAG2,CD40,MAP3K13,SRC,EPHA4,DDR1,DDR2,CARD10,SRCIN1,GPRC5B,PARK7,MAP3K5,TTBK1,CCR7,INSR,PDGFC,SASH1,MAPT,TLR4,ROBO1,MAP4K2,KIT,EREG,GAS6,TGFB2,PTK2B,TNFRSF10B,ABL1,MAPRE3,SNX9,DOK7,ADCYAP1,RAP1A,INSRR,IGF1R,EGFR,NTRK2,TNFSF15,MMD2,FERMT2,FGFR2,PAK1,DSTYK,ERBB2,AGT,PIH1D1,IQGAP1,DIRAS2,RPS3,CCN1,STK11…
GOBP_GLYCOSPHINGOLIPID_METABOLIC_PROCESS	0.00665537	0.04349564	0.407017919	0.377557426	1.477180705	64	B3GALT1,ST6GALNAC5,ST8SIA3,ST8SIA5,ST8SIA4,ST8SIA2,ST3GAL1,FUT9,FUT1,KIT,B4GALNT1,UGT8,FA2H,ST6GALNAC4,B4GALT6,A3GALT2,LARGE1,ST3GAL5,B3GALT2,ITGB8,ST6GALNAC3,ST3GAL3,SCARB2,B4GALT4,GALC,CREM,CERK,HEXB,B3GALNT1,FUT6,ST3GAL2,B4GALT5,TM9SF2,FUT2,LCT,GBA3,ST6GALNAC6,CLN6,NAGLU,ENPP7,A4GALT,PRKAA1,ST8SIA1,GAL3ST1,SUMF1,GM2A,GLB1,ABCA2,UGCG
GOBP_GENITALIA_DEVELOPMENT	0.006817714	0.04448334	0.407017919	0.416656843	1.563829108	45	TP63,ROR2,HOXD13,CHD7,BMP6,HOXA13,NEUROG1,LRP2,SRD5A1,PKD1,LHCGR,HSD17B3,FGF8,SHH,LHX1,STRA6,MERTK,PDGFRA,RBP4,DHCR24,FOXF2,CYP19A1,BMP5,NIPBL,WNT5A,ESR1,LGR4,GREB1L
GOBP_ESTABLISHMENT_OF_SKIN_BARRIER	0.006940858	0.045212454	0.407017919	0.453757333	1.575379881	29	TP63,MET,CLDN1,ABCA12,CLDN4,NFKBIZ,FA2H,STMN1,ZNF750,GRHL1,GRHL3,KLF4,TMPRSS11F
GOBP_RESPONSE_TO_ANGIOTENSIN	0.006987718	0.045443075	0.407017919	0.420193967	1.538948755	39	PRKCA,ACE,FAT1,PRKD1,SRC,DDR2,SLC30A10,KL,IGF1R,NFE2L2,BRIP1,AGT,TRIM44,ARID1B,HSF1,SMAD3
GOBP_RESPONSE_TO_FLUID_SHEAR_STRESS	0.00706955	0.045900006	0.407017919	0.454622841	1.598115232	31	SMAD7,ASS1,AKT1,ACE,MTSS1,SRC,PTK2B,NOS3,NFE2L2,PKD1,ABCA1,TGFB1,KLF4,P2RX4,ADAM9,P2RX7,SREBF2,TGFB3,PLEC,SMAD6,MEF2C
GOBP_PARAXIAL_MESODERM_DEVELOPMENT	0.007105605	0.045983582	0.407017919	0.520803101	1.638778996	17	FGFR1,EXOC4,FOXC1,DLL3,WNT3A,EPB41L5,SMAD3,LEF1,NUP133,WNT11,SMAD2,TCF15,WNT5A
GOBP_REGULATION_OF_OSTEOBLAST_PROLIFERATION	0.007098085	0.045983582	0.407017919	0.47262619	1.621780963	27	NELL1,BCL2,AXIN2,ABL1,SFRP1,IGF1R,MN1,NF2,FGFR2,LRP5,PLXNB1,SMAD3,CCN1
GOBP_REGULATION_OF_ADENYLATE_CYCLASE_ACTIVITY	0.007130027	0.04606648	0.407017919	0.420951667	1.548083744	40	DRD2,CRHR1,CACNA1C,GALR1,GLP1R,CAP1,FSHR,DRD1,DRD5,CAP2,ADCYAP1,DRD3,CACNA1D,LGR5,LHCGR,GABBR2,RXFP2,ORAI1,ADGRV1,ADORA3,NF1,PALM,TSHR,GIPR,LGR4
GOBP_INTERMEDIATE_FILAMENT_BASED_PROCESS	0.007175897	0.046287451	0.407017919	0.351835355	1.430883867	91	DSP,KRT7,KRT80,KRT86,KRT6C,BFSP2,PKP1,KRT6B,KRT81,EVPL,KRT5,BFSP1,KRT6A,ATP8A2,KRT75,KRT15,MACF1,KRT83,DNAJB6,KRT20,KRT85,KRT84,KRT3,DST,KRT74,KRT13,KRT23,KRT82,KLHL24,KRT33B,NEFH,SHH,KRT31,KRT37,KRT2,KRT77,KRT18,SYNC,KRT35,PKP2,KRT32,KRT76,GFAP,PLEC,NDEL1,KRT34,KRT71,KRT78,KRT40
GOBP_HEAD_MORPHOGENESIS	0.007204687	0.046397714	0.407017919	0.426211584	1.536945138	36	PAX9,SSBP3,SKI,TBX1,PRICKLE1,DLX5,WNT3,ASPH,FLVCR1,TGFB1,LEF1,ANKRD11,STRA6,PDGFRA,ARID5B,TGFB3,NIPBL,SGPL1,CRISPLD2,CRISPLD1,RAB3GAP1,EP300,MMP2,BRAF,PLEKHA1,IHH,PTPN11
GOBP_REGULATION_OF_AXON_EXTENSION_INVOLVED_IN_AXON_GUIDANCE	0.007217329	0.046403796	0.407017919	0.549226583	1.679507248	15	DSCAM,SLIT1,PLXNA4,WNT3,SEMA5A,WNT3A,BMPR2,VEGFA,SEMA3A,NRP1,MEGF8,WNT5A,RYK
GOBP_REGULATION_OF_MIRNA_TRANSCRIPTION	0.007250258	0.046540085	0.407017919	0.36184487	1.438473105	73	TERT,PRL,NFATC4,NCOR2,RARA,SMAD4,TEAD1,PAX6,ETS1,TGFB2,MYB,SOX9,MRTFB,NFIB,EGFR,MRTFA,NGFR,AGT,STAT3,TGFB1,PPARA,VEGFA,SMAD3,KLF4,PDGFB,GATA6,ATOH8,POU5F1,PPARD,SREBF2,SREBF1,MYCN,GATA2,NOTCH3,NFATC3,NR1H2,SMAD6,FOXO3,ESR1,POU2F1,SPI1,PPARG,FOXA1,BMPR1A,BMP2,MYC,SMARCA4,HIF1A,ZNF512B,NR3C1,TWIST1
GOBP_REGULATION_OF_NEUROTRANSMITTER_UPTAKE	0.007336055	0.046924664	0.407017919	0.519887867	1.635899086	17	DRD2,NOS1,DRD1,GDNF,RAB3B,DRD3,SLC17A8,PRKN,DRD4,SNCA,PER2,GFAP
GOBP_NEGATIVE_REGULATION_OF_GLIAL_CELL_DIFFERENTIATION	0.007345656	0.046924664	0.407017919	0.476699422	1.617840951	25	ID4,LIN28A,DUSP10,DAB1,LDLR,HES1,DAAM2,DRD3,DLX2,TMEM98,NR2E1,NOTCH1,NF1,GPR37L1,DLX1,NKX6-2,F2,NKX6-1,MBD1
GOBP_REGULATION_OF_ACTOMYOSIN_STRUCTURE_ORGANIZATION	0.007324619	0.046924664	0.407017919	0.343737126	1.405457814	96	F11R,PROX1,ARHGEF10L,LIMK1,MET,PHLDB2,RHPN2,PRKD1,APOA1,PIK3R1,WNT4,CORO2B,SMAD4,PPM1E,STMN1,ABL1,SFRP1,EVL,NF2,CGNL1,ARHGAP28,PIK3R2,FERMT2,PAK1,CLASP1,SMAD3,PTGER4,MTOR,TACR1,PAK2,ARHGEF18,AKAP13,RAPGEF3,NRP1,TTC8,ARHGEF10,WASF2,EDN1,PPFIA1,WNT11,TJP1,TGFB3,LIMCH1,BBS4,CARMIL1,MYLK3,RHPN1,TMEFF2,CCDC88A,ASAP3,ECT2,ANKRD23,PXN,MKKS,SLC9A1,TSC1,ALMS1,LPAR1,BRAF,PPM1F
GOBP_POSITIVE_REGULATION_OF_BIOMINERAL_TISSUE_DEVELOPMENT	0.007406379	0.04716068	0.407017919	0.399720146	1.517835729	49	TFAP2A,FBN2,NELL1,OSR2,WNT4,SLC8A1,KL,BMP7,BMP6,CFTR,ACTN3,ANO6,SLC20A2,OSR1,FZD9,BMPR2,FAM20C,SMAD3,CCN1,PTN,RXRA,ACVR1,ADGRV1,P2RX7,TMEM119,WNT6,MEF2C,ALOX5,BMPR1A,TENT5A,BMP2,PKDCC,CEBPB,FBXO5
GOBP_MICROTUBULE_BASED_TRANSPORT	0.00739898	0.04716068	0.407017919	0.303469871	1.3129563	199	SYBU,STAU2,AGBL4,PEX14,TMEM108,CCDC39,BICDL1,DYNC1I1,APP,MAP2,IFT122,TRAF3IP1,SPAG16,KATNIP,KIF5C,HAP1,TMEM201,ARL8A,SPAG17,AQP4,MAPT,DNAI1,SYNE2,DLG2,ODAD3,IFT81,KIF1A,AP3B2,SUN1,WDPCP,DYNC1H1,MAP1B,DNAH5,IFT80,LCA5,BORCS5,KIF3B,APBA1,TUB,DST,CCDC40,UCHL1,DTNBP1,COPG2,HTT,KIF13A,TRIM46,KLC3,STK11,BICD1,IFT43,NETO1,AP3M2,ADCY10,NEFH,RABGEF1,RFX3,DCTN1,STAU1,TUBA1A,PRKCZ,DYNC2H1,SUN2,MAK,HSPB1,SPA…
GOBP_POSITIVE_REGULATION_OF_MIRNA_TRANSCRIPTION	0.007480814	0.047255396	0.407017919	0.393624088	1.509665703	53	TERT,PRL,SMAD4,TEAD1,PAX6,ETS1,TGFB2,MYB,MRTFB,EGFR,MRTFA,NGFR,AGT,STAT3,TGFB1,SMAD3,KLF4,PDGFB,ATOH8,SREBF2,SREBF1,MYCN,GATA2,NOTCH3,NR1H2,SMAD6,FOXO3,POU2F1,SPI1,PPARG,FOXA1,BMPR1A,BMP2,MYC,SMARCA4,HIF1A
GOBP_REGULATION_OF_MUSCLE_ADAPTATION	0.007473341	0.047255396	0.407017919	0.371510163	1.482657221	76	TNFRSF1A,CTDP1,ATP2B4,IGFBP5,FBXO32,PRKCA,HDAC4,MYMK,TNNI1,GLRX3,LMNA,SMAD4,GTF2IRD1,NOS3,AKAP6,PDE9A,JARID2,ACTN3,MLIP,AGT,PPARA,SMAD3,RPS6KB1,ADCY10,CAMK2B,P2RX4,FOXP1,PI16,RGS4,NOTCH1,SELENON,ACACB,PARP1,EDN1,PPP3CA,LMCD1,NFATC3,FOXO1,FOXO3,NR4A3
GOBP_VENTRICULAR_CARDIAC_MUSCLE_TISSUE_DEVELOPMENT	0.007480814	0.047255396	0.407017919	0.379189345	1.474202359	61	PROX1,DSP,HEG1,IRX3,SMAD7,NRG1,CHD7,TNNI1,MBD3,SMAD4,TGFBR3,TBX5,FOXC1,MBD2,POU4F1,DSG2,TGFB2,ID2,ADAMTS9,FGFR2,KCNJ8,LRP2,TGFB1,PPP1R13L,COL14A1,TNNT2,NOTCH1,DLL4,ISL1,ENG,PKP2,HAND1
GOBP_ENDOTHELIAL_CELL_DEVELOPMENT	0.007473341	0.047255396	0.407017919	0.370922478	1.454618953	65	F11R,RAPGEF1,TNFRSF1A,HEG1,MET,CLDN1,ZDHHC21,RDX,PLCB1,PDE2A,PPP1R16B,TJP2,AFDN,ADD1,HOXA13,RAP1A,EZR,S1PR2,VEGFA,PLOD3,F2RL1,PTPRS,RAPGEF3,FASN,STC1,TJP3,COL27A1,TJP1,ARHGEF26,PROC,RAP1B
GOBP_KERATINOCYTE_DIFFERENTIATION	0.007473341	0.047255396	0.407017919	0.319677842	1.353084503	144	PRKCH,BCL11B,TP63,DSP,KRT7,HOXA7,OVOL2,KRT80,ERRFI1,BCR,KRT86,EXTL3,KRT6C,ST14,KRT6B,ABCA12,KRT81,EVPL,GRHL2,KRT5,KRT6A,NFKBIZ,KRT75,WNT16,CFLAR,KRT83,MAFB,PAX6,EREG,FOXC1,KAZN,KRT85,KRT84,KRT3,JAG1,KRT74,GRHL1,IRF6,OPN3,NCOA3,KRT82,PALLD,MACROH2A1,LORICRIN,POU3F1,FOXN1,CDKN1A,NOTCH1,ADAM9,S100A7,MACROH2A2,EXPH5,KRT2,LATS1,SPRR3,KRT77,PPP3CA,STK4,KRT76,FOSL2,PLEC,POU2F3,TGM3,SPRR1A,WNT5A,SPRR2F,E…
GOBP_REGULATION_OF_EXTRACELLULAR_MATRIX_ORGANIZATION	0.007547702	0.047376159	0.407017919	0.381351239	1.486818817	63	TNFRSF1A,AXIN2,MELTF,PHLDB2,FSCN1,PHLDB1,DDR1,DDR2,LAMA1,ANTXR1,RUNX1,CFLAR,SMAD4,TGFBR3,ABL1,LAMB1,SOX9,LRP1,AGT,PRDM5,CLASP1,TGFB1,SMAD3,LAMC1,PDPN,NOTCH1,IER3IP1,AEBP1,COLGALT1,ANGPTL7,TCF15,TIE1,IL6,PPARG,LAMA2,RECK,RIC1,BMP2
GOBP_EXOCYTIC_PROCESS	0.007547702	0.047376159	0.407017919	0.370787286	1.479772296	76	GRIK5,SYT1,EXOC4,STX1A,STX2,SNAP47,RPH3A,SNPH,SYK,NAPB,SCRIB,EXOC6B,ERC2,EXOC2,SNAP25,KCNB1,DOC2A,NLGN1,VAMP8,UNC13B,CFTR,GNAO1,OSBPL2,LYN,CPLX1,CPLX3,STX11,SNCA,RAB44,RALB,UNC13A,STXBP1,SYNJ1,SYTL2,NAPA,CPLX2
GOBP_REGULATION_OF_AMIDE_METABOLIC_PROCESS	0.007547702	0.047376159	0.407017919	0.368161415	1.447201107	66	TNFRSF1A,RTN4,RPTOR,EPHA4,HAP1,ABCG1,ZNF750,CLU,NTRK2,NFE2L2,GSAP,PICALM,CSNK1E,RTN1,CHRNA7,SORL1,CCN1,MTOR,SLC2A13,EFNA1,MIR298,PLA2G6,PIN1,SNCA,SLC7A11,BIN1,SPON1,NSMAF,PDK1,SCARB2,PDK4
GOBP_NEGATIVE_REGULATION_OF_GROWTH	0.007547702	0.047376159	0.407017919	0.305450022	1.321821082	200	DCC,CDKN2A,BCL2,CTDP1,IGFBP5,ENO1,PTCH1,BDKRB1,STK3,DRAXIN,MAP2,MEG3,GNG4,CRYAB,KIAA0319,RTN4,SH3BP4,SLIT1,SLIT2,STC2,ACVR1B,CDHR2,TP73,TP53TG5,EPHA7,DUSP10,BCL6,ADIPOR1,SMAD4,TBX5,WNT3,TGFB2,SFRP1,SEMA5A,WNT3A,WWC2,PRDM11,JARID2,NDRG3,TNR,CDH1,PPP1R9B,DCUN1D3,PPT1,MINAR1,ENPP1,BMPR2,TRIM46,KCNK2,TMEM196,TGFB1,PPARA,SMAD3,STK11,WWC1,FSTL4,SEMA3A,NPPB,PTPRS,FOXP1,FBP1,RERG,PI16,SMARCA2,RAI1,NRP1,R…
GOBP_DENDRITE_EXTENSION	0.007577983	0.047491089	0.407017919	0.441904999	1.582174314	34	SLC23A2,SH3GL2,TMEM108,SYT1,SYT4,CPNE5,NEDD4L,WASF1,AUTS2,SYT2,RNF157,RASAL1,RIMS2,STK11,RIMS1,PRKN,CXCR4,UNC13A
GOBP_NON_PROTEINOGENIC_AMINO_ACID_BIOSYNTHETIC_PROCESS	0.007629494	0.047663308	0.407017919	0.560119251	1.739228453	16	ATP2B4,GAD1,PLOD2,SLC38A1,GAD2,PARK7,UPB1,PLOD3,DPYD,CPS1
GOBP_NEUROTRANSMITTER_RECEPTOR_LOCALIZATION_TO_POSTSYNAPTIC_SPECIALIZATION_MEMBRANE	0.007617937	0.047663308	0.407017919	0.49217072	1.634543615	22	NPTX1,C1QL2,ERBB4,GPC6,RAP1A,ERBB2,NETO1,DLG1,CACNG2,PRKCZ,NETO2,RAPSN,ADAM10
GOBP_CELL_JUNCTION_MAINTENANCE	0.007712566	0.047805858	0.407017919	0.418598852	1.568253236	44	CLDN1,MTSS1,C1QL1,PCLO,SORT1,ERC1,ADGRB3,ERC2,PLXNA4,PLEKHA7,INAVA,KIFC3,FERMT2,WHRN,CHCHD10,SDF4,DLG1,F2RL1,DCTN1,SHANK2,CBLN2,RAPSN,TJP1
GOBP_NEGATIVE_REGULATION_OF_FAT_CELL_DIFFERENTIATION	0.007704853	0.047805858	0.407017919	0.394620379	1.505792622	51	TRIO,ID4,RUNX1T1,ZFP36L2,RORA,TLCD3B,SORT1,TRPV4,TRIB2,E2F1,CCN4,ASXL1,WNT3A,JAG1,JDP2,FERMT2,ENPP1,TGFB1,VEGFA,SMAD3,BMAL1
GOBP_MESONEPHRIC_TUBULE_MORPHOGENESIS	0.007697156	0.047805858	0.407017919	0.381166697	1.48609932	63	ADAMTS16,BCL2,PTCH1,SIX2,EYA1,HOXA11,SIX4,WNT4,HOXD11,FMN1,SIX1,GDNF,SMAD4,PBX1,SOX9,SALL1,HES1,CTNNBIP1,OSR1,AGT,TGFB1,VEGFA,KIF26B,DLG1,FGF8,SHH,LHX1,NPNT,TMEM59L,LAMA5
GOBP_MONOAMINE_TRANSPORT	0.007697156	0.047805858	0.407017919	0.371234099	1.468133736	70	SLC6A3,DRD2,OPRK1,SYT1,GRK2,NOS1,CHRNA4,SYT4,STX1A,PARK7,SYK,CNR1,DRD1,GDNF,RAB3B,KCNB1,PICK1,SYT11,DRD3,DTNBP1,SLC29A4,CHGA,CHRNB2,PRKN,DRD4,SNCA,ADORA3,OXT,SLC18A1,SLC18A3,COMT
GOBP_PEPTIDYL_THREONINE_MODIFICATION	0.007697156	0.047805858	0.407017919	0.343059841	1.402688559	96	DYRK1A,GALNT16,GALNT2,SMAD7,PRKCA,APP,AKT1,PRKAG2,GALNTL6,PRKD1,RPTOR,TTBK1,ACVR1B,GALNT6,PARD3,CDC42BPA,GSK3B,DMTN,CADM4,STK39,HIPK3,PRKDC,CSNK2A1,MYLK2,S1PR2,TNKS1BP1,STK11,GALNT11,DYRK2,ADCY10,SPRED2,GALNT13,CSNK2A3,TTC36,TNKS,DYRK4,ULK1,LMTK2,PDPK1,CHI3L1,WNK1,HIPK2,MARK2,EIF4G1,GALNT3,DYRK1B,CEMIP,WNT5A
GOBP_NEGATIVE_REGULATION_OF_ACTIN_FILAMENT_BUNDLE_ASSEMBLY	0.007766989	0.048068091	0.407017919	0.450097939	1.562674994	29	F11R,MET,PHLDB2,RHPN2,PIK3R1,CORO2B,STMN1,CGNL1,ARHGAP28,CLASP1,PAK2,ARHGEF18,PRKN,WASF2,PPFIA1,TJP1
GOBP_REGULATION_OF_EPIDERMIS_DEVELOPMENT	0.007854458	0.04838297	0.380730401	0.382417018	1.489157224	62	DLL1,PRKCH,TP63,HOXA7,OVOL2,PTCH1,ERRFI1,EXTL3,ESRP1,ABCA12,MYCL,KLF7,MAFG,NAB2,FOXC1,NAB1,ELAPOR2,KRT84,HES1,GRHL1,NCOA3
GOBP_REGULATION_OF_CILIUM_ASSEMBLY	0.007846611	0.04838297	0.380730401	0.339276559	1.385073077	94	ADAMTS16,TBC1D16,TBC1D24,DCDC2,AKT1,WRAP73,ARHGAP35,ASAP1,RAB11FIP3,SEPTIN9,HAP1,SYNE2,ODAD3,SAXO1,WDPCP,CDKL1,GSK3B,TBC1D30,TBC1D22A,MCIDAS,TBC1D22B,HTT,TBC1D1,TBC1D10C,RABGAP1,CCP110,SDCCAG8,KIF24,MARK4,TBC1D8,TBC1D19,MAK,DYNC2LI1,TBC1D21,LIMK2,TAPT1,RABEP2,BBS4,TBC1D9B,TBC1D7,TBC1D2,IFT88,TBC1D20,CCDC88A,KCTD17,DZIP1,RAB3IP,MPHOSPH9,EVI5,INTU,FUZ,TBC1D10A,CENPJ,TBC1D2B,ODF2,LPAR1,EVI5L,TBC1D14…
GOBP_CELLULAR_RESPONSE_TO_PEPTIDE_HORMONE_STIMULUS	0.007846611	0.04838297	0.380730401	0.281180611	1.238559196	300	LPIN1,JAK2,PTK2,STAT5A,SCNN1B,ASS1,SCNN1G,PRKCA,CRHR1,AKT1,PIK3R3,ACE,INHBB,FAT1,GRIA1,PRKD1,SRC,PLCB1,UMODL1,DDR2,NR4A1,PIK3R1,BAIAP2,SLC30A10,INSR,SLC39A14,STAT5B,DNAI1,GLP1R,SCNN1A,CFLAR,ADIPOR1,XBP1,PAX6,MAP1B,PID1,GCK,STAT6,JAK1,GSK3B,LPIN2,NCOA5,PTPRA,INSRR,IGF1R,RAB31,SNX5,NFE2L2,PRKDC,PIK3R2,ECHDC3,HMGCS2,BRIP1,ENPP1,IRS1,AGT,VWA2,SRD5A1,PCK1,STAT3,LHCGR,SORL1,ARID1B,TGFB1,LYN,HSF1,RPS6KB…
GOBP_EMBRYONIC_SKELETAL_JOINT_DEVELOPMENT	0.007919549	0.048708293	0.380730401	0.545218406	1.667250445	15	OSR2,HOXA11,HOXC11,EXT1,WNT9A,BMP7,OSR1,SHOX2
GOBP_REGULATION_OF_COLLATERAL_SPROUTING	0.008014753	0.049065623	0.380730401	0.502850477	1.631262145	19	DCC,CRABP2,EFNA5,EPHA7,WNT3,SEMA4D,WNT3A,FSTL4,PTPRS,RGMA,ULK1,LPAR3
GOBP_PLATELET_DERIVED_GROWTH_FACTOR_RECEPTOR_SIGNALING_PATHWAY	0.008004062	0.049065623	0.380730401	0.388990149	1.494001721	55	JAK2,SRC,HIP1,PDGFC,HGS,ABL1,LRP1,MIR296,MYO1E,F3,IQGAP1,VEGFA,PDGFRL,SMPD3,PDGFB,SNCA,NRP1,PDGFRA,PTPN2,PTPN1,ARID5B,BCAR1,HIP1R,LRIG2,CSPG4,APOD,SGPL1,PLAT,NR4A3,ZFAND5,PDGFD,PTPRJ,PDGFA,CBLB,LOX,NDRG4,FER,PLEKHA1,PHF14,PTGIR
GOBP_REGULATION_OF_CYSTEINE_TYPE_ENDOPEPTIDASE_ACTIVITY_INVOLVED_IN_APOPTOTIC_PROCESS	0.007996066	0.049065623	0.380730401	0.317163422	1.341870586	143	JAK2,BCL2,PDCD6,BBC3,BCL2L1,AKT1,SRC,GSN,PARK7,HIP1,SYK,MAP3K5,ST18,MAPT,EPHA7,ROBO1,AQP1,CASP9,DNAJB6,GAS6,AVP,PMAIP1,LAMP3,PIDD1,CRADD,SOX7,TNFSF15,F3,MTCH1,NLRP1,NGFR,CSNK2A1,DAP,TNFSF10,PIH1D1,BOK,GRAMD4,RPS3,VEGFA,SMAD3,ANP32B,KLF4,ACER2,PAK2,SNCA,CASC2,FOXL2,NOD1,CARD8,HMGB1,EGLN3,XDH,KHDC1,HIP1R,SH3RF1,MALT1,APAF1,CARD9,IFT57,FNIP1,RNF34,CASP8AP2,BCL2L13,F2R
GOBP_NEGATIVE_REGULATION_OF_GLIAL_CELL_PROLIFERATION	0.008173213	0.049759083	0.380730401	0.558408115	1.733915197	16	SOX11,SKI,DICER1,CDKN2B,HES1,NF2,ABCC8,NOTCH1,NF1
GOBP_NEGATIVE_REGULATION_OF_GLIOGENESIS	0.008178201	0.049759083	0.380730401	0.424647506	1.571857668	41	ID4,LIN28A,SOX11,SKI,DUSP10,DAB1,LDLR,DICER1,CDKN2B,HES1,DAAM2,DRD3,DLX2,NF2,TMEM98,ABCC8,NR2E1,NOTCH1,NF1,GPR37L1,DLX1
GOBP_POSITIVE_REGULATION_OF_MIRNA_METABOLIC_PROCESS	0.008153666	0.049759083	0.380730401	0.380958285	1.483476823	62	TERT,PRL,SMAD4,TEAD1,PAX6,ETS1,TGFB2,MYB,MRTFB,EGFR,MRTFA,NGFR,AGT,STAT3,TGFB1,SMAD3,KLF4,PDGFB,ATOH8,SREBF2,SREBF1,MYCN,GATA2,MALAT1,NOTCH3,PNPT1,NR1H2,SMAD6,FOXO3,POU2F1,NEAT1,SPI1,PPARG,FOXA1,NFKB1,BMPR1A,LIN28B,BMP2,MYC,SMARCA4,HIF1A
GOBP_EPITHELIAL_CELL_APOPTOTIC_PROCESS	0.008145521	0.049759083	0.380730401	0.32621364	1.37224744	131	TERT,JAK2,BCL2,ANGPT1,STK3,PLCG1,BCL2L1,NEUROD1,SCG2,KRT8,CD40,ITGA4,UMODL1,GSN,SIX3,MAP3K5,NFKBIZ,CFLAR,TCF7L2,JAG2,CASP9,CARM1,GAS6,E2F1,PAK4,ABL1,SEMA5A,IGF1R,DNMT3A,NFE2L2,ANO6,PKHD1,BMPR2,BOK,TGFB1,PPARA,ADAR,LEF1,PRKAA2,DAB2IP,ANXA2,CAPN10,PLA2R1,WFS1,ITGB3BP,WNT11,KRT18,PDPK1,CDKN1B,GATA2,RAMP2,STK4,KDR,FOXO3,EXOC5,ATOH1,TNIP2,PIAS4,TMEM258,ESR1,PRKCI,FGF4,IL6
GOBP_CYCLIC_NUCLEOTIDE_BIOSYNTHETIC_PROCESS	0.008209294	0.049871776	0.380730401	0.503933323	1.645017178	20	ADCY2,ADCY9,ADCY5,ADCY7,ADCY1,NPPA,ADCY10,NPPB,GUCY2C
GOBP_CGMP_METABOLIC_PROCESS	0.008328888	0.050490625	0.380730401	0.557731908	1.731815505	16	RORA,PDE1A,PDE2A,PDE9A,NPPA,NPPB,GUCY2C,PDE10A
GOBP_DOPAMINE_RECEPTOR_SIGNALING_PATHWAY	0.008336617	0.050490625	0.380730401	0.4190731	1.52767201	38	DRD2,NSG1,ADCY5,GNA14,RGS8,GNG2,DRD1,DRD5,RGS9,GSK3B,DRD3,DTNBP1,GNAO1,GNA11,NSG2,DRD4,KLF16,RGS4,GNAQ,ALK,GNAS,PALM
GOBP_REGULATION_OF_CARDIAC_MUSCLE_CELL_MEMBRANE_REPOLARIZATION	0.008387142	0.050719195	0.380730401	0.49140829	1.66313259	24	KCNQ1,KCNH6,NOS1,ANK2,KCNH2,CACNA2D1,NOS1AP,SNTA1,CACNA1D,SCN1B,NPPA,RNF207,GJA1,SCN4B,KCNA5,KCNE1
GOBP_VENTRICULAR_SEPTUM_DEVELOPMENT	0.00844443	0.050987908	0.380730401	0.359028362	1.427276397	73	PROX1,HEG1,SOX11,SMAD7,SOX4,XIRP2,SLIT2,FZD2,PDE2A,PRDM1,ROBO1,SMAD4,ROBO2,TGFBR3,TBX5,MDM4,TGFB2,HOXA13,NOS3,SALL1,HES1,FGFR2,AP2B1,PTK7,LRP2,BMPR2,CCN1,SALL4,EGLN1,ACVR1,ZFPM1,STRA6,NOTCH1,WNT11,NSD2,HECTD1,FRS2,SMAD6,WNT5A,HEYL,LMO4,BMPR1A,SLIT3,DAND5,TBX3,LUZP1,TRIP11,RBM15,FZD1,TGFBR1,NKX2-5,PAX8,ADAMTS19,SAV1,ZFPM2,SUFU,MDM2
GOBP_ARGININE_METABOLIC_PROCESS	0.008484564	0.051152379	0.380730401	0.556806471	1.728941925	16	ATP2B4,ASS1,NOS2,NOS1,ASL,NOS3,OAT,SLC39A8
GOBP_FOREBRAIN_REGIONALIZATION	0.008538257	0.051397978	0.380730401	0.488310637	1.652648827	24	LHX2,FEZF2,DMRTA2,NKX2-1,SIX3,EMX2,PAX6,PGAP1,ADGRG1,FEZF1,FGF8,SHH,WNT7B,LHX1,GSX2
GOBP_REGULATION_OF_PEPTIDYL_SERINE_PHOSPHORYLATION	0.008593886	0.051654461	0.380730401	0.333953391	1.373972297	103	SMYD3,BCL2,NTF3,ANGPT1,SMAD7,APP,AKT1,NOS1,BDKRB2,OPRD1,PRKD1,RPTOR,CNKSR3,PARK7,MAPKAP1,CNOT9,AVP,DMTN,WNT3A,EGFR,NGF,NTRK2,PAK1,FNIP2,GADD45A,TNKS1BP1,MLXIPL,DOCK7,BCAR3,SPTBN4,SNCA,INPP5J,RASSF2,LATS1,OSM,SH2D3A,CREBL2,STK4,EIF4G1,FNIP1,GGNBP2,TFRC,WNT5A,GPD1L,NCK1,SH2D3C,IL6,NSD1,PDE4D,CAV1,AXIN1,RICTOR
GOBP_ESTABLISHMENT_OF_EPITHELIAL_CELL_POLARITY	0.008645708	0.051887328	0.380730401	0.448259584	1.575746761	31	FRMD4A,CYTH1,FAT1,FBF1,LAMA1,SIPA1L3,PARD3,MYO18A,HES1,EZR,PTK7,PKD1,SYNE4,SHH,MYO9A,TTC8,FERMT1,TCF15,WNT5A
GOBP_AMELOGENESIS	0.008689373	0.052070609	0.380730401	0.487775172	1.650836586	24	FAM20A,TBX1,SLC24A4,KLK4,CNNM4,CFTR,CSF3R,ITGB6,RELT,FAM20C,TGFB1,PPARA
GOBP_CRANIAL_SKELETAL_SYSTEM_DEVELOPMENT	0.008743341	0.052079328	0.380730401	0.372167244	1.471285301	69	TFAP2A,FOXN3,TP63,CHST11,SIX2,PAX5,GRHL2,SIX4,TBX1,SIX1,EXT1,PRRX1,TGFB2,NEUROG1,IRF6,DLX2,TBX15,FGFR2,MTHFD1,RDH10,TGFB1,GNA11,SMAD3,EIF4A3,FGF8,FOXE1,FREM1,MMP16,LHX1,TULP3,PDGFRA,INSIG2,TGFB3,SMAD2,MEGF8,NIPBL,CPLANE2,HOXA1,MMP14,FGF4,RUNX2,MTHFD1L,INSIG1,RIC1,WDR19,COLEC10,IRX5,NDST1
GOBP_MALE_SEX_DIFFERENTIATION	0.008743341	0.052079328	0.380730401	0.309886841	1.317180292	154	ROR2,BCL2,TFAP2C,BCL2L1,FKBP4,HOXD13,MSH2,ACE,NKX2-1,FANCA,BCL2L11,INHBB,HOXA11,CSMD1,SIX4,WNT4,INSR,STAT5B,FSHR,KITLG,RARA,SMAD4,DMRT3,KIT,BMP6,TGFB2,SFRP1,HOXA13,SOX9,ADGRG1,HOXA10,LHX9,H3-3B,ERCC1,FGF9,SAFB2,BRIP1,ZFP42,LRP2,SRD5A1,TNFSF10,BOK,LHCGR,HSD17B3,ASPM,SDC1,RXFP2,ATN1,FGF8,SHH,LHFPL2,GATA6,DHX37,PDGFRA,DMRT1,NASP,DNAAF11,ARID5B,DHCR24,DHH,BMP5,NR5A1,ADAM18,GJA1,NCOA1,SGPL1,WNT5A,NUDT…
GOBP_CELLULAR_RESPONSE_TO_STEROID_HORMONE_STIMULUS	0.008743341	0.052079328	0.380730401	0.303262958	1.312356662	200	TP63,SMYD3,JAK2,ESRRG,AXIN2,ERRFI1,SCNN1B,ASS1,FBXO32,SCNN1G,FKBP4,ACE,ZFP36L2,BCL2L11,PMEPA1,SRC,NCOR2,PARK7,ZMIZ1,ESRRB,SCNN1A,CFLAR,SGK1,KDM4C,AQP1,CNOT9,CASP9,CARM1,LMO3,ATP1A1,KANK2,SFRP1,TBX2,NPAS4,ATP1A3,IGF1R,EGFR,URI1,LBH,PKN1,PAK1,HMGCS2,SAFB2,SCGB2A1,RXRG,NR2E3,SRD5A1,PCK1,MYOD1,TGFB1,PPARA,RPS6KB1,BMAL1,NR2E1,ABHD2,RXRA,FOXP1,PPARD,NEDD4,STC1,KDM1A,FLT3,TFAP4,CRY1,SAFB,UFSP2,NR2C1,PAR…
GOBP_CALCIUM_ION_TRANSMEMBRANE_IMPORT_INTO_CYTOSOL	0.008743341	0.052079328	0.380730401	0.305130916	1.307082452	171	DRD2,CACNA1A,BCL2,ATP2B4,BDKRB1,PLCB2,PLCG1,PRKCE,CACNA1E,CACNA1C,NOS1,ITPR3,ANK2,GRIN2B,PPP3CC,CHD7,PRKD1,PLCB1,HAP1,NALF1,CACNA1B,CCR7,ADCYAP1R1,SLC8B1,DRD1,CACNA1G,LIME1,CACNA2D1,SLC24A4,TRPC1,PLCH2,SLC8A1,CACNA1S,TRPV4,PLCH1,PTK2B,PLCB4,ABL1,PPP3R1,AKAP6,TRPM1,CACNA1D,JPH1,TRDN,CASQ2,SLC24A2,NPSR1,HTT,SLC8A3,GRIN2C,LHCGR,TGFB1,LYN,UBASH3B,FYN,TRPM2,P2RX4,ERO1A,SNCA,JPH3
GOBP_RESPONSE_TO_ALDOSTERONE	0.008877688	0.05273202	0.380730401	0.513900179	1.617057999	17	SCNN1B,SCNN1G,ACE,SCNN1A,SGK1,IGF1R,STK39,CDKN1A,PARP1,SH3RF1,CARD9,PTPRC
GOBP_CALCIUM_ION_IMPORT	0.008892796	0.05273202	0.380730401	0.365006217	1.445230173	71	CACNA1A,ATP2B4,CACNA1E,CACNA1C,ACE,PPP3CC,NALF1,CACNA1B,CACNA1G,CACNA2D1,SLC24A4,SLC8A1,CACNA1S,GCK,TRPV4,PPP3R1,HOMER1,HES1,TRPM1,CACNA1D,SLC24A2,SLC8A3,FYN,PDGFB,ORAI1,TRPM2,TRPC4,STC1
GOBP_ACTIVATION_OF_GTPASE_ACTIVITY	0.008892796	0.05273202	0.380730401	0.350808	1.41610283	86	TBC1D16,AGAP1,NTF3,BCR,SGSM1,RALGAPA2,TIAM1,SCRIB,CORO1C,ARHGAP29,FOXJ1,TBC1D30,TBC1D22A,TBC1D9,TIAM2,TBC1D22B,SIPA1L1,AGAP3,RALGAPA1,TBC1D1,TBC1D10C,RASGRF1,DOCK7,ARHGEF19,RALGAPB,ARHGAP22,TBC1D4,CXCL13,TBC1D8,APC2,ARHGEF10,NGEF,ARHGEF26,ARHGAP25,ARHGEF16,TBC1D21,MTSS2,ABR,TBC1D9B,TBC1D7,TBC1D2,SYDE2,EVI5,ECT2,EPHA2,NTRK3,TBC1D10A,TBC1D2B,TSC1,ARHGAP24,TBC1D26,SGSM2,EVI5L,TBC1D14,TBC1D15,AGAP11,…
GOBP_AUDITORY_RECEPTOR_CELL_DEVELOPMENT	0.009009806	0.053346122	0.380730401	0.473801614	1.60800626	25	MYO7A,FGFR1,KCNQ1,LHFPL5,SCRIB,WDPCP,TMC1,USH1C,TECTA,WHRN,TPRN,ANKRD24,CDH23,STRC,SEC24B,CLRN1,PDZD7,PLS1
GOBP_POSITIVE_REGULATION_OF_COLD_INDUCED_THERMOGENESIS	0.009341162	0.055225617	0.380730401	0.338737376	1.385015048	96	KSR2,LPIN1,JAK2,ESRRG,TRPM8,EBF2,DBH,ZNF516,SYK,DECR1,PRDM16,PDGFC,GADD45G,PEMT,ADIPOR1,DYNC1H1,PPARGC1A,STAT6,ACSL1,EHMT1,ADCYAP1,IGF1R,ALPL,HSF1,VEGFA,EPAS1,SFXN5,CXCR4,PTH2R,KDM1A,OXT,THRA,PLAC8,ADIPOR2,MFAP2,PER2,LEPR,GJA1,GNAS,APPL2,GRB10,DIO2,TSHR,G0S2,PRKAB1,SCD,ACADL,CAV1,CEBPB,PHOX2B,ZBTB7B,ALMS1,HCRT,TRPV2,PPARGC1B,SMARCA4
GOBP_REGULATION_OF_LONG_TERM_SYNAPTIC_POTENTIATION	0.009369242	0.055309198	0.380730401	0.402492287	1.518915442	47	DRD2,APP,NSG1,RELN,EPHA4,ADORA1,EPHB2,FXR1,IGSF11,GSK3B,ABL1,PDE9A,ADCY1,CHRNA7,PTN,STAU1,SCGN,ARC,CALB1,SLC18A3,NF1,CALB2,YTHDF1,PRKAR1B,EIF2AK4,MME,ADCY8,SHANK3,FAM107A,CYP46A1
GOBP_REGULATION_OF_SMAD_PROTEIN_SIGNAL_TRANSDUCTION	0.009490617	0.055942465	0.380730401	0.364059251	1.427703948	65	LDLRAD4,JAK2,OVOL2,SMAD7,SKI,BMPER,KIAA0319,PMEPA1,VEPH1,SMAD4,TGFBR3,BMP7,BMP6,TGFB2,TWSG1,LRP1,BMPR2,GDF7,TGFB1,ATOH8,ACVR1,PIN1,GDF6,PARP1,TOB1,ACVRL1,TBX20,TGFB3,ENG,BMP5
GOBP_SEX_DETERMINATION	0.009649642	0.056627411	0.380730401	0.51211474	1.611439866	17	SIX4,WNT4,INSR,INSRR,SOX9,FGF9,SRD5A1,FOXL2,DMRT1,DHH,NR5A1
GOBP_PROTEIN_O_LINKED_GLYCOSYLATION	0.009640073	0.056627411	0.380730401	0.338117467	1.382480389	96	MGAT5B,B3GALT5,B3GALT1,GALNT16,GALNT2,POMGNT1,TET2,GALNTL6,PLOD2,GALNT6,ST3GAL1,FUT9,GALNT18,XXYLT1,B3GALNT2,TMEM260,POMT2,TET3,TMTC2,ST6GALNAC4,TMTC1,TMTC3,B3GLCT,LARGE1,ST3GAL4,TMTC4,B3GALT2,GALNT11,PLOD3,GALNT13,GALNT8,GALNT17,SLC35C2,ST3GAL3,PLOD1,POGLUT3,GCNT3,TET1,FUT5,B3GALNT1,GALNT10,GALNT5,GALNT3,FUT6,FUT3,ST6GALNAC2,GALNT14,GXYLT1,ST3GAL2,B3GALT9,ST6GAL1,B4GALT5,GALNT7,GALNT1,GCNT1,CRPP…
GOBP_REGULATION_OF_MONOATOMIC_ION_TRANSMEMBRANE_TRANSPORT	0.009640073	0.056627411	0.380730401	0.280970194	1.238740905	304	DRD2,FGF14,GRP,RGS7,BCL2,ATP2B4,FXYD6,BDKRB1,PLCG1,OPRK1,PRKCE,WNK2,KCNC1,KCNQ1,CRHR1,CACNA1C,NOS1,DPP10,ANK2,KCNN4,KCNH2,GRIN2B,KCNIP3,PPP3CC,CHD7,PRKD1,CACNB4,CACNG1,HAP1,KCNG1,EPHB2,CRACR2A,KCNJ5,MIR210,ADCYAP1R1,NEDD4L,DRD1,LIME1,CACNA2D1,ACTN4,ASIC2,TRPC1,PDE4B,SLC8A1,NOS1AP,HECW2,PTK2B,NIPSNAP2,RGS9,FGF12,SLC6A9,ABL1,PPP3R1,YWHAQ,KCNJ16,TMC1,CFTR,AKAP6,SNTA1,KCNJ4,HOMER1,DRD3,CACNA1D,PTPN3,…
GOBP_GRANULOCYTE_DIFFERENTIATION	0.009678749	0.056714324	0.380730401	0.420274694	1.515536348	36	STAT5A,RUNX1,RARA,CLPB,CBFA2T3,LBR,INPP5D,LYN,LEF1,ZFPM1,FASN,L3MBTL3,TESC,ZBTB46,GATA2,EVI2B,AP3B1,FOSL2,HCLS1,SRP54,TAL1,CUL4A
GOBP_VISUAL_BEHAVIOR	0.009799318	0.057167491	0.380730401	0.38652033	1.487901405	56	DRD2,NPS,NPHP4,APP,DBH,TAFA2,SLC1A2,TANC1,FOXB1,DRD1,KIT,MEIS2,B3GAT1,PPP1R1B,DRD3,ABCC8,OPN4,NPHP1,NETO1,CHRNB2,TTC36,TUBA1A,SLC7A11,DYNLRB1,NF1,COMT,HOXA1,PIAS1,GRIN2A,NDRG4,BRAF,B4GALT2,HIF1A,RAG1,ATP1A2,DDHD2,KMT2A,ADAM2,ITGB1,PDE8B,SYNGAP1,HRH1
GOBP_FOCAL_ADHESION_ASSEMBLY	0.009789528	0.057167491	0.380730401	0.349043227	1.403629682	82	PTK2,BCL2,BCR,PHLDB2,COL16A1,PTPRK,SRC,WNT4,FMN1,CORO2B,EFNA5,MACF1,CORO1C,WDPCP,PTK2B,ABL1,SFRP1,PTPRA,DMTN,ACTN3,EPB41L5,FERMT2,RCC2,CDH11,CLASP1,VEGFA,SMAD3,AJUBA,MAP4K4,ARHGEF7,NRP1,PEAK1,ACVRL1,SORBS1,RHOD,LIMCH1,APOD,KDR,MMP14,PTPRJ,SLK,EPHA3,TLN1,FAM107A,THSD1,LDB1,SLC9A1,TSC1,CAMSAP3,ACTN1,PPM1F
GOBP_STRIATED_MUSCLE_CONTRACTION	0.009789528	0.057167491	0.380730401	0.305827354	1.312435336	175	SCN3A,DSP,SMAD7,KCNQ1,JUP,CACNA1C,GRK2,DTNA,NOS1,ANK2,KCNH2,SCN2A,KCND3,PRKD1,GSN,ADORA1,NR4A1,GAA,TNNI1,ATP8A2,KCNJ5,NEDD4L,CACNA1G,HCN4,CACNA2D1,PDE4B,GJC1,SLC8A1,CACNA1S,TRPV4,DSG2,NOS1AP,SGCD,ATP1A1,ARHGEF11,FGF12,SNTA1,HOMER1,CACNA1D,ACTN3,CASQ2,KCNJ8,ATP1B1,LARGE1,SCN1B,MYLK2,SLC8A3,NPPA,TTN,KLHL41,PPP1R13L,RPS6KB1,TNNI3K,CHGA,MTOR,ADCY10,DLG1,SCN1A,DMPK,P2RX4,BIN1,CXCR4,TNNT2,STC1,SCN7A
GOBP_NEGATIVE_REGULATION_OF_AMYLOID_PRECURSOR_PROTEIN_CATABOLIC_PROCESS	0.009897141	0.0575756	0.380730401	0.501291508	1.636393356	20	RTN4,HAP1,CLU,NTRK2,RTN1,CHRNA7,SORL1,MIR298,PIN1,BIN1,SPON1
GOBP_CORPUS_CALLOSUM_DEVELOPMENT	0.009898301	0.0575756	0.380730401	0.452512797	1.544059026	26	KCNC1,RTN4RL1,TSKU,EPHB2,WDR89,CORO1C,EPHB3,PTPRS,WDR37,KCNA1,RTN4R,WDR47,KCNA3,ATG16L1,RYK,PRDM8,SZT2,RPGRIP1L,LPAR1,HERC1
GOBP_PROTEIN_LOCALIZATION_TO_MICROTUBULE_ORGANIZING_CENTER	0.009978859	0.057959203	0.380730401	0.418733386	1.509978299	36	DISC1,STK3,RAB11FIP3,CEP72,CEP250,GSK3B,NUDCD3,STIL,NUP62,NSFL1C,BICD1,MAPRE1,MARK4,MCPH1,CEP131,CCDC14,BBS4,SNX10,PIBF1,C2CD3,CEP350,PCM1,CEP83,CEP192,AURKA,HOOK3,RAB11A,UBXN2B,CSNK1D
GOBP_CAMP_MEDIATED_SIGNALING	0.010098528	0.058312751	0.380730401	0.385580167	1.484282269	56	ADCY2,PEX5L,PDE1C,PDE1A,EPHA5,PDE2A,GLP1R,CAP1,ADCYAP1R1,PDE11A,PDE4B,CAP2,ADCYAP1,SOX9,PDE7B,PDE9A,MGRN1,ADCY1,PDE8A,PDE3B,RXFP2,PDE6B,PDE10A,AHR,KSR1,PDE4C,PDE6C,PDE3A,GAL,GIPR,GNAI1,RASD2,PDE4D
GOBP_REGULATION_OF_MUSCLE_HYPERTROPHY	0.010098528	0.058312751	0.380730401	0.384314982	1.475033375	54	TNFRSF1A,CTDP1,ATP2B4,IGFBP5,PRKCA,MYMK,GLRX3,LMNA,SMAD4,AKAP6,PDE9A,JARID2,MLIP,AGT,PPARA,SMAD3,ADCY10,P2RX4,FOXP1,PI16,RGS4,NOTCH1,ACACB,PARP1,EDN1,PPP3CA,LMCD1,NFATC3,FOXO1,NR4A3
GOBP_LAMELLIPODIUM_ASSEMBLY	0.010088439	0.058312751	0.380730401	0.362752724	1.425940151	66	ABLIM2,VAV2,FSCN1,CDH13,SRGAP2,ARHGEF4,SLIT2,PIK3R1,PTPRO,KIT,DMTN,AUTS2,SPATA13,CAPZB,NUP85,AVIL,AJUBA,MTOR,VAV3,ARHGEF7,SPEF1,WASF3,BIN3,WASF2,NCK2,RHOD,PLCE1,OCLN,CARMIL1,ABLIM1,ACTR2,NCK1,PARVB,CLRN1,CCDC88A,HSP90AA1,EPHA2,ABI2,RAC2,NCKAP1,FER,CYFIP1,GOLPH3
GOBP_REGULATION_OF_ACTIN_FILAMENT_LENGTH	0.010088439	0.058312751	0.380730401	0.31438745	1.330125867	143	BAIAP2L1,CDC42EP4,PRKCE,ARHGAP35,SPTBN2,RDX,GSN,SLIT2,BAIAP2,CCR7,FMN1,MYO3B,VASP,NPHS1,MYO3A,NEB,CYRIB,PTK2B,KANK2,SVIL,SNX9,ADD1,EVL,SEMA5A,DMTN,ELN,DAAM2,SSH2,KANK4,ARHGAP28,CFL2,CAPZA2,PIK3R2,CRACD,CAPZB,SPTB,PREX1,ARFGEF1,AVIL,ADD2,MTOR,DLG1,F2RL1,CAPG,FCHSD2,SPTBN4,SPTAN1,SPTBN5,BIN1,PFN4,NCK2,LATS1,KANK1,HIP1R,GRB2,SSH1,TMOD1,ESAM,BBS4,PLEKHH2,EPS8,CARMIL1,HCLS1,SCIN,LIMA1,TMOD2,NCK1,PLEKH…
GOBP_POSTSYNAPTIC_CYTOSKELETON_ORGANIZATION	0.010151962	0.058536095	0.380730401	0.496937981	1.612081829	19	FARP1,POTEI,SRCIN1,POTEF,NOS1AP,POTEE,EZR,POTEJ,NEFH
GOBP_POSITIVE_REGULATION_OF_CHONDROCYTE_DIFFERENTIATION	0.010204023	0.058750887	0.380730401	0.499961082	1.632050372	20	SMAD7,HOXA11,SOX5,LOXL2,BMP6,SOX6,SOX9,ZNF219,ZBTB16,SMAD3,PRKG2,GDF6,ACVRL1,RUNX2,GDF5,PKDCC,BMPR1B,FGF18
GOBP_CARDIOCYTE_DIFFERENTIATION	0.010237895	0.058860478	0.380730401	0.314012161	1.328538077	143	DLL1,TENM4,PROX1,CTDP1,TBXT,IRX3,NRG1,ALPK2,PRICKLE1,RARA,LMNA,SMAD4,FHOD3,TGFBR3,SLC8A1,TBX5,BMP7,SGCD,FOLR1,NEB,TGFB2,BVES,SIK1,SORBS2,MYO18B,TBX2,WNT3A,SEMA3C,SOX6,AKAP6,JAG1,HES1,EGFR,EFNB2,MAML1,NEBL,KCNJ8,NRAP,LARGE1,RARB,TTN,TGFB1,PPARA,VEGFA,SHOX2,MTOR,COL14A1,SGCB,GATA6,AKAP13,ACVR1,FOXP1,PI16,PDGFRA,RGS4,ADPRHL1,NOTCH1,MIR200B,HNRNPU,ISL1,EDN1
GOBP_REGULATION_OF_MIRNA_METABOLIC_PROCESS	0.010387351	0.05954714	0.380730401	0.348666926	1.40745998	86	TERT,PRL,NFATC4,NCOR2,DROSHA,RARA,SMAD4,TEAD1,PAX6,ETS1,TGFB2,MYB,SOX9,MRTFB,NFIB,EGFR,MRTFA,NGFR,AGT,STAT3,TGFB1,PPARA,VEGFA,SMAD3,KLF4,PDGFB,GATA6,ATOH8,POU5F1,PPARD,SREBF2,SREBF1,MYCN,GATA2,MALAT1,NOTCH3,NFATC3,PNPT1,NR1H2,SMAD6,FOXO3,ESR1,POU2F1,NEAT1,SPI1,PPARG,FOXA1,NFKB1,BMPR1A,LIN28B,BMP2,MYC,SMARCA4,HIF1A,ZNF512B,NR3C1,RC3H1,TWIST1
GOBP_RESPONSE_TO_RETINOIC_ACID	0.010387351	0.05954714	0.380730401	0.329187596	1.354364557	103	FZD10,PTCH1,BRINP1,TBX1,BRINP2,RARA,AQP1,IGF2R,WNT9A,WNT3,BMP6,PTK2B,MYB,GSK3B,TBX2,ASXL1,WNT3A,SOX9,YES1,MEIOSIN,OSR1,FGFR2,RXRG,PTK7,PCK1,ABCA1,STRA8,IGFBP2,LYN,BRINP3,KLF4,TNC,ACER2,GATA6,SNW1,WNT7B,RXRA,OXT,WNT5B,GDAP1,RBP4,WNT11,TESC,SREBF1,WNT6,RORB,NCOA1,TFRC,WNT5A,ABL2,ALDH1A2,TIE1,RARG,HSD17B2,WNT2,FZD7,CYP26A1,FZD4,EPHA3
GOBP_AMINE_BIOSYNTHETIC_PROCESS	0.010439496	0.059759713	0.380730401	0.421977388	1.528845543	37	SLC6A3,DBH,GPR37,PARK7,AZIN2,KL,TGFB2,MOXD1,AMD1,DDC,AZIN1,GCH1,SNCA,PAH,SMOX,PNMT,NR4A2,INSM1
GOBP_MEMBRANE_REPOLARIZATION_DURING_ACTION_POTENTIAL	0.010502766	0.060035262	0.380730401	0.449678296	1.534387173	26	KCNQ1,KCNH6,NOS1,KCNH2,KCND3,KCNJ5,CACNA2D1,NOS1AP,ATP1A1,KCNJ8,ATP1B1,KCNA1,RNF207,YWHAE,SCN2B,KCNA5,KCNE1
GOBP_NEGATIVE_REGULATION_OF_SMALL_GTPASE_MEDIATED_SIGNAL_TRANSDUCTION	0.010696949	0.061057259	0.380730401	0.38884415	1.486177075	52	RIPOR2,HEG1,MET,PPP2CB,ARHGAP35,STMN3,SLIT2,EPHB2,MAPKAP1,BCL6,CYRIB,TGFB2,STMN1,NUP62,CGNL1,ARHGAP44,ITGA3,RASAL1,DAB2IP,RABGEF1,RASA2,FBP1,NF1,KANK1,ARHGAP12,ARHGAP25,SPRY4,SCAI,TRIM67,ABL2
GOBP_EMBRYONIC_CRANIAL_SKELETON_MORPHOGENESIS	0.010718385	0.061091716	0.380730401	0.409111409	1.521575286	42	TFAP2A,CHST11,SIX2,PAX5,GRHL2,SIX4,TBX1,SIX1,PRRX1,DLX2,TBX15,FGFR2,MTHFD1,RDH10,SMAD3,EIF4A3,FGF8,MMP16,LHX1,TULP3,PDGFRA,TGFB3,SMAD2,NIPBL,HOXA1,MMP14,RUNX2,MTHFD1L,WDR19,IRX5,NDST1,NODAL,TWIST1,WNT9B,TGFBR1,IFT140
GOBP_CELLULAR_RESPONSE_TO_ALDEHYDE	0.010742278	0.061140052	0.380730401	0.53331236	1.630842354	15	SCNN1B,SCNN1G,ACE,PARK7,SCNN1A,SGK1,IGF1R
GOBP_RESPONSE_TO_PROSTAGLANDIN_E	0.010804999	0.061408924	0.380730401	0.479212891	1.621858222	24	PRKCE,AKT1,PTGER2,GNG2,CCR7,TGFBR3,PAX6,SFRP1,PPP1R9B,PTGER4,PRKAA2,OXT,ACACA
GOBP_CEREBRAL_CORTEX_NEURON_DIFFERENTIATION	0.010848832	0.061569839	0.380730401	0.476984165	1.596471069	23	DRD2,ID4,FEZF2,TOX,NKX2-1,CHD5,DRD1,ELAVL4,HES1,DLX2
GOBP_REGULATION_OF_NUCLEOTIDE_BIOSYNTHETIC_PROCESS	0.010893023	0.061644254	0.380730401	0.478877413	1.590395336	22	ENO1,NOS2,NOS1,PID1,NOS3,RD3,PPARA,ADCY10,SNCA,PARP1,PDK1,PDK4,ACMSD,PDK2,ATPSCKMT
GOBP_RESPONSE_TO_AMPHETAMINE	0.010879191	0.061644254	0.380730401	0.432644892	1.549019895	34	DRD2,RGS20,RGS7,DBH,NR4A1,DRD1,DRD5,RGS9,PPP1R1B,PPP1R9B,RGS17,RANBP2,DRD4,OXT,RGS4,COMT,NR4A2,EDN1,PPP3CA
GOBP_LIGAND_GATED_ION_CHANNEL_SIGNALING_PATHWAY	0.010934026	0.06178815	0.380730401	0.438709232	1.52313505	29	GRIK5,GRIK3,GRIK2,APP,GRIK4,GRIN2B,GRIA1,PLCB1,PTK2B,GRIA2,GRIN2C,GNA11,ORAI1,GRIN3A,GRIA4
GOBP_CARDIAC_MUSCLE_CONTRACTION	0.010985174	0.061988883	0.380730401	0.325540875	1.368727847	130	SCN3A,DSP,SMAD7,KCNQ1,JUP,CACNA1C,GRK2,NOS1,ANK2,KCNH2,SCN2A,KCND3,GSN,ADORA1,GAA,TNNI1,KCNJ5,NEDD4L,CACNA1G,HCN4,CACNA2D1,PDE4B,GJC1,SLC8A1,DSG2,NOS1AP,SGCD,ATP1A1,FGF12,SNTA1,CACNA1D,CASQ2,KCNJ8,ATP1B1,SCN1B,MYLK2,NPPA,TTN,PPP1R13L,TNNI3K,CHGA,MTOR,ADCY10,DLG1,SCN1A,P2RX4,BIN1,CXCR4,TNNT2,STC1,SCN7A,RNF207,PKP2,SCN3B,GJA1,SCN2B,SCN4B,KCNA5,MAP2K6,GPD1L,KCNE1,SCN9A,SCN4A,CALM1,ASB3,PDE4D,HSP90AA…
GOBP_REGULATION_OF_VESICLE_FUSION	0.011152291	0.062664503	0.380730401	0.475346522	1.590989863	23	GRIK5,SYT1,SYT4,ERC2,DOC2A,CPLX1,CPLX3,ANKRD27,ANXA2,TBC1D4,SNCA,STXBP1,CPLX2,CPLANE2,C2CD5,SPHK1,SYT9
GOBP_REGULATION_OF_GLUCOSE_IMPORT	0.011145764	0.062664503	0.380730401	0.383477042	1.470748758	53	TERT,AKT1,ACE,SLC1A2,ASPSCR1,PRKAG2,KLF15,PIK3R1,CLTCL1,INSR,PID1,NFE2L2,OPN3,ENPP1,IRS1,FGF19,HK2,RPS6KB1,CAPN10,OSBPL8,SORBS1,CREBL2,MAPK14,POU4F2,OCLN,APPL2,GRB10
GOBP_CARDIAC_MUSCLE_CELL_DIFFERENTIATION	0.01113463	0.062664503	0.380730401	0.327734763	1.36579061	113	DLL1,PROX1,CTDP1,IRX3,NRG1,ALPK2,PRICKLE1,RARA,LMNA,SMAD4,FHOD3,SLC8A1,TBX5,SGCD,NEB,BVES,SIK1,SORBS2,MYO18B,WNT3A,SOX6,AKAP6,EFNB2,MAML1,NEBL,KCNJ8,NRAP,LARGE1,RARB,TTN,TGFB1,PPARA,VEGFA,SHOX2,MTOR,COL14A1,SGCB,GATA6,AKAP13,ACVR1,FOXP1,PI16,PDGFRA,RGS4,ADPRHL1,MIR200B,HNRNPU,ISL1,EDN1,FRS2,MESP1,PLEC,MEIS1,ASB2,MYLK3,MEF2C,LRRC27,FHL2,FZD7,NOX4,CXADR,BMPR1A,ARRB2,BMP2,ACTC1,SLC9A1,TSC1,MEF2A
GOBP_PEPTIDYL_CYSTEINE_MODIFICATION	0.011190527	0.062790408	0.380730401	0.411121204	1.505720012	39	TBC1D24,ATP2B4,ZDHHC22,NOS2,NOS1,ACE,ZDHHC21,PARK7,ZDHHC1,NOS1AP,SNTA1,ZDHHC4,ZDHHC14,GOLGA7B,HHAT,NCOA7,ZDHHC11,ZDHHC23
GOBP_POSITIVE_REGULATION_OF_TRANSMEMBRANE_TRANSPORT	0.011284086	0.063136767	0.380730401	0.300625523	1.293388914	180	TERT,RGS7,BDKRB1,PLCG1,OPRK1,WNK2,KCNC1,KCNQ1,AKT1,NOS1,ANK2,KCNN4,KCNH2,SLC1A2,PPP3CC,KLF15,SLC38A1,HAP1,PIK3R1,EPHB2,CRACR2A,CLTCL1,INSR,MIR210,ADCYAP1R1,AZIN2,DRD1,CACNA2D1,ACTN4,TRPC1,NOS1AP,ACSL1,NIPSNAP2,ABL1,PPP3R1,CFTR,AKAP6,NFE2L2,STK39,OPN3,TRDN,ANO6,SLC17A8,ANK3,NPSR1,ATP1B1,HTT,IRS1,SCN1B,FXYD2,FGF19,NPPA,LHCGR,AZIN1,CAPN10,P2RX4,DRD4,SNCA,P2RX7,RNF207,EDN1,TESC,OSBPL8,SORBS1,KCNMB1,P…
GOBP_POSITIVE_REGULATION_OF_CYTOSKELETON_ORGANIZATION	0.011284086	0.063136767	0.380730401	0.30165967	1.292212755	171	PROX1,NAV3,ARHGEF10L,LIMK1,MET,BAIAP2L1,CDC42EP4,PRKCE,MTSS1,CLIP1,PRKD1,GSN,APOA1,BAIAP2,WNT4,CCR7,FMN1,MAPT,VASP,NPHS1,DYNC1H1,MAP1B,TRPV4,PPM1E,WASF1,PTK2B,ABL1,SFRP1,SNX9,EVL,SEMA5A,STIL,NUP62,NF2,CFL2,FERMT2,PAK1,CRACD,CLASP1,RPS3,SMAD3,MTOR,SLAIN1,TACR1,DLG1,F2RL1,STMN2,FCHSD2,MAPRE1,DCTN1,CKAP5,RAPGEF3,NRP1,BIN1,WASF3,SYNPO,P2RX7,FES,CDK5RAP2,ARHGEF10,WASF2,NCK2,EDN1,WNT11,TGFB3,GRB2,LIMCH…
GOBP_POSITIVE_REGULATION_OF_SYNAPTIC_TRANSMISSION_GLUTAMATERGIC	0.011329358	0.063300792	0.380730401	0.432143144	1.537701534	33	ROR2,NPS,GRIN2B,RELN,DRD1,NRXN1,CACNG5,NLGN1,PTK2B,CACNG4,EGFR,TNR,DTNBP1,GRIN2C,CACNG2,STXBP1,TSHZ3,RAB3GAP1,SHANK3,NTRK1,GRIN2A,KMO
GOBP_MORPHOGENESIS_OF_AN_EPITHELIAL_FOLD	0.011350066	0.0633273	0.380730401	0.477962476	1.587356747	22	TP63,OVOL2,HOXD13,SULF1,CECR2,BMP7,EGFR,FGFR2,RDH10,GDF7,SHH,BMP5,WNT5A,WNT2B,SOSTDC1,WNT2,LUZP1,HIF1A,NODAL
GOBP_MESENCHYME_MORPHOGENESIS	0.011433542	0.063525013	0.380730401	0.376278917	1.458906216	59	FGFR1,EXOC4,ACTG2,ROBO1,SMAD4,ROBO2,FOXC1,MDM4,ACTA1,BMP7,SNAI1,TGFB2,TBX2,WNT3A,NOS3,SOX9,OSR1,TGFB1,SMAD3,LEF1,FGF8,ACVR1,NOTCH1,SNAI2,ACTA2,ACVRL1,ISL1,WNT11,TBX20,TGFB3,SMAD2,ENG,BMP5
GOBP_STRESS_FIBER_ASSEMBLY	0.011433542	0.063525013	0.380730401	0.330842845	1.368334689	106	F11R,ARHGEF10L,LIMK1,MET,PHACTR1,PHLDB2,RHPN2,SRC,APOA1,PIK3R1,WNT4,CORO2B,FHDC1,PPM1E,PTK2B,STMN1,ABL1,SFRP1,EVL,DNM2,ELN,NF2,CGNL1,ARHGAP28,PIK3R2,FERMT2,PAK1,ZEB2,CLASP1,SMAD3,PTGER4,MTOR,TACR1,PAK2,ARRB1,ARHGEF18,RAPGEF3,NRP1,ITGB5,TTC8,ARHGEF10,FAM171A1,WASF2,PPFIA1,WNT11,TJP1,TGFB3,SORBS1,LIMCH1
GOBP_EXTRINSIC_APOPTOTIC_SIGNALING_PATHWAY	0.011433542	0.063525013	0.380730401	0.297847074	1.293704244	212	EYA2,TERT,TNFRSF1A,JAK2,BCL2,STK3,FGFR1,EYA1,EYA3,BCL2L1,AKT1,SCG2,DBH,PAK5,KRT8,DEDD2,BCL2L11,SRC,SORT1,PIK3R1,PARK7,ACVR1B,FAIM2,NFKBIZ,TLR4,C8orf44-SGK3,KITLG,CFLAR,TCF7L2,GDNF,EYA4,LMNA,SMAD4,BCL2L14,SP100,WWOX,TGFB2,SIVA1,GSK3B,TNFRSF10B,PMAIP1,SFRP1,RBCK1,PIDD1,CRADD,NOS3,ITM2C,NGF,FAF1,MAL,DDX47,HTT,AGT,TNFSF10,BOK,TGFB1,SMAD3,ARHGEF2,RPS6KB1,ITPRIP,PAK2,DAB2IP,ZMYND11,IFI27,ACVR1,RB1CC1,P…
GOBP_POSITIVE_REGULATION_OF_EPITHELIAL_CELL_PROLIFERATION	0.011582998	0.064086124	0.380730401	0.297749526	1.286029552	188	HLX,PROX1,TP63,PDCD6,OSR2,FGFR1,B4GALT1,STAT5A,SOX11,PLCG1,EYA1,PRKCA,AKT1,CDH13,EXTL3,SCG2,CLDN1,NRP2,ZNF703,PRKD1,RTN4,RPTOR,ITGA4,NR4A1,HSPG2,TBX1,VASH2,RREB1,DLX5,PPP1R16B,CFLAR,TCF7L2,XBP1,BMP6,SFRP1,LAMB1,PTPRN,SEMA5A,WNT3A,SOX9,EGFR,F3,PKHD1,OSR1,FGFR2,FGF9,ERBB2,HMX2,STAT3,TGFB1,MTA3,VEGFA,DLX6,SAAL1,PTN,TACR1,PDGFB,LAMC1,SHH,PIK3CD,FOXE3,NRP1,AKT3,NOTCH1,HMGB1,ITGB3BP,ACVRL1,NF1,CCND1,BM…
GOBP_REGULATION_OF_INTRACELLULAR_TRANSPORT	0.011582998	0.064086124	0.380730401	0.28156189	1.232808512	247	JAK2,PCNT,ANGPT1,PTPN14,MAP2,JUP,ICE1,CRYAB,RAB11FIP3,PRKD1,SRC,ABCA12,ATP9A,RDX,LDLRAP1,HAP1,PIK3R1,PARK7,EDEM2,NSUN2,DYNC1H1,MAP1B,MLC1,GAS6,BORCS5,SP100,BVES,GSK3B,BRSK2,KHDRBS1,ARHGAP8,PGAP1,DHX9,MDFIC,CDH1,MX2,TMEM53,PKIA,NF2,PIK3R2,FRAT1,EZR,MYLK2,TRIM46,RUFY3,EIPR1,ARHGAP44,SORL1,TGFB1,STX18,SMAD3,PLA2G4E,AAAS,SCFD1,STK11,ANP32B,TAMALIN,WWC1,NEFH,SHH,NRDE2,ANXA2,IFI27,CAPN10,PRKN,SCP2,RAPG…
GOBP_TAXIS	0.011582998	0.064086124	0.380730401	0.26987678	1.210695855	421	EPHB1,RIPOR2,DSCAM,TNFRSF11A,PTK2,NTF3,ANGPT1,MET,FEZF2,FGFR1,SEMA5B,CDH13,NRG1,SCG2,LRTM2,NRP2,ADGRA2,SEMA6D,FLRT3,EDN2,PRKD1,PLEKHG5,SEMA3D,SLIT1,FLRT2,NR4A1,APOA1,SLIT2,PTPRO,CCL28,SYK,SMOC2,CCR7,TIAM1,SCRIB,EFNA5,EPHA7,SLC8B1,MACO1,ROBO1,CAMK1D,GDNF,ROBO2,PDE4B,ALKBH1,KIT,TRPV4,GAS6,PLXNA4,ARTN,WNT3,NOVA2,PARVA,SEMA4B,CYRIB,TGFB2,PTK2B,SEMA4D,SEMA3E,LGR6,SEMA5A,WNT3A,SEMA3C,ANGPT2,ABCC1,EFNB2…
GOBP_POSITIVE_REGULATION_OF_MUSCLE_TISSUE_DEVELOPMENT	0.01160748	0.064132134	0.380730401	0.473520237	1.584877267	23	DLL1,NIBAN2,BCL2,CDON,WNT3A,MRTFB,ACTN3,MYOD1,RPS6KB1,SHOX2,SHH,MYF5
GOBP_INORGANIC_ANION_TRANSPORT	0.01188191	0.065557072	0.380730401	0.308502339	1.312875727	156	OCA2,FGFR1,BEST3,GABRG3,KCNQ1,ATP8B1,XPR1,CLCN6,BSND,SLC26A9,ANO4,ANKH,SLC12A1,CLDN4,SLC26A4,SLC26A7,SLC17A6,SLC13A4,CLIC5,ANO2,SLC4A10,ADAMTS8,SLC12A5,SLC34A2,SLC4A8,CFTR,GABRB3,GLRA1,SLC26A11,SLC4A4,ANO6,TTYH3,SLC20A2,SLC26A10P,SLC17A8,ENPP1,ANO1,SLC12A7,CLCN3,CLCNKA,SLC1A7,ENPP3,GABRR1,GABRP,SLC4A5,LRRC8A,SLC37A3,ANO5,GABRR2,ANO3,OSTM1,SLC13A1,PRKG2,GABRA5,GABRB2,SLC4A3,CLCA1,SLC25A10,TG,TTYH2…
GOBP_REGULATION_OF_STEM_CELL_DIFFERENTIATION	0.012031366	0.066197541	0.380730401	0.34977625	1.402393321	80	ZFP36L2,ESRRB,PRICKLE1,SOX5,NSUN2,MBD3,GDNF,KDM4C,TBX5,FOXC1,WNT3,TGFB2,GSK3B,ABL1,SOX6,SOX9,JAG1,HES1,GATAD2B,NFE2L2,LBH,PRKDC,ITCH,GATAD2A,STAT3,MTA3,PTN,CHD4,LTBP3,PUS7,PDGFRA,NOTCH1,SETD1A,RBM24,RBBP4,HNRNPU,MTA1,NELFB,OSM,HOXB4,TCF15,SLC4A11,EZH2,HDAC1
GOBP_POSITIVE_REGULATION_OF_TRANSMEMBRANE_RECEPTOR_PROTEIN_SERINE_THREONINE_KINASE_SIGNALING_PATHWAY	0.012031366	0.066197541	0.380730401	0.335185784	1.371930738	97	JAK2,SOX11,BMPER,KIAA0319,SULF1,CREBBP,ACVR1B,CRB2,SDCBP,SMAD4,TGFBR3,ZC3H3,BMP7,BMP6,TGFB2,CDKN2B,ELAPOR2,TWSG1,HES1,TSC22D1,FGF9,ZEB2,BMPR2,GDF7,TGFB1,CCN1,STK11,ZNF423,GATA6,ATOH8,SNW1,ACVR1,SCUBE3,NOTCH1,NPNT,GDF6,PARP1,ACVRL1,TBX20,TGFB3,FERMT1,SMAD2,ENG,UBE2O,BMP5
GOBP_POLARIZED_EPITHELIAL_CELL_DIFFERENTIATION	0.012062669	0.066277849	0.380730401	0.472695593	1.582117174	23	TP63,AJAP1,FAT1,LAMA1,SCRIB,AHI1,EZR,DLG5,PTK7,SYNE4,MYO9A,TTC8,TCF15,WNT5A
GOBP_IONOTROPIC_GLUTAMATE_RECEPTOR_SIGNALING_PATHWAY	0.01219876	0.066932894	0.380730401	0.491519881	1.604495298	20	GRIK5,GRIK3,GRIK2,APP,GRIK4,GRIN2B,GRIA1,PTK2B,GRIA2,GRIN2C
GOBP_NEGATIVE_REGULATION_OF_SIGNAL_TRANSDUCTION_IN_ABSENCE_OF_LIGAND	0.012254274	0.067144619	0.380730401	0.437379515	1.537500544	31	EYA2,TERT,BCL2,EYA1,EYA3,BCL2L1,AKT1,C8orf44-SGK3,GDNF,EYA4
GOBP_LABYRINTHINE_LAYER_MORPHOGENESIS	0.012352202	0.067494745	0.380730401	0.490956048	1.602654748	20	ST14,GRHL2,DNAJB6,BMP7,GCM1,FGFR2,CCN1,LEF1,WNT7B,GRB2,BMP5,GJB5,NCOA1,SOCS3,SPINT2
GOBP_REGULATION_OF_NEUROBLAST_PROLIFERATION	0.012342608	0.067494745	0.380730401	0.380579888	1.459637308	53	DRD2,FOXG1,ID4,PROX1,DISC1,DMRTA2,SIX3,SKOR2,CDON,OTP,PAX6,SMARCD3,TGFB1,VEGFA,ASPM,VAX1,PTN,SHH,NR2E1,TAFA3,HAPLN1,KDM1A,NOTCH1,LHX5,NF1,GATA2,WDR62,CX3CL1
GOBP_BEHAVIORAL_RESPONSE_TO_COCAINE	0.012376474	0.067534349	0.380730401	0.540542163	1.678439562	16	DRD2,SDK1,OPRK1,DRD1,PPP1R1B,HOMER1,DRD3,HOMER2,DRD4
GOBP_SIGNAL_TRANSDUCTION_INVOLVED_IN_REGULATION_OF_GENE_EXPRESSION	0.012416499	0.067659688	0.380730401	0.475716862	1.57989886	22	EPCAM,NEUROD1,FGF5,CER1,PAX6,GSC,TRAF5,SMAD3,FGF8,PDGFRA,PARP1,SMAD2,MESP1,TRAF2,TRAF3IP2
GOBP_DOPAMINE_TRANSPORT	0.012654474	0.068861861	0.380730401	0.406082474	1.521361444	44	SLC6A3,DRD2,OPRK1,SYT1,CHRNA4,SYT4,PARK7,CNR1,DRD1,GDNF,RAB3B,SYT11,DRD3,DTNBP1,SLC29A4,CHRNB2,PRKN,DRD4,SNCA
GOBP_FATTY_ACID_TRANSPORT	0.012778646	0.069442313	0.380730401	0.317560509	1.324110128	115	DRD2,TNFRSF11A,RBP1,PROCA1,AKT1,NOS2,ACE,BDKRB2,RBP2,SLCO3A1,SYK,CRABP2,PMP2,PLA2G2E,PNPLA8,ACSL1,SLCO2A1,DRD3,CPT1A,CRABP1,FABP12,SLC43A3,KCNJ8,MFSD2A,LHCGR,LYN,PPARA,FABP9,RPS6KB1,SLC2A1,P2RX4,DRD4,PLA2R1,PPARD,PLA2G12B,OXT,P2RX7,FABP7,EDN1,ABCD4,SLCO4A1,SLC22A7,PLA2G4F,PLIN2,MAP2K6,NMUR2,IL1B,SLCO2B1,GOT2,AVPR1B,SLC22A1,FABP6,FABP3,PPARG,FABP5P3
GOBP_CELL_AGGREGATION	0.012821317	0.069578887	0.380730401	0.470938496	1.576236152	23	BARX2,SOX5,TMIGD1,SOX6,SOX9,PKD1,MYF5,THRA,BMP1,OTOR,UNCX,MAPK14,FGF4,MGP,FGF6,COL11A1,COL2A1,BMPR1B
GOBP_AMYLOID_PRECURSOR_PROTEIN_METABOLIC_PROCESS	0.012928102	0.069871636	0.380730401	0.360850677	1.440116354	76	AGO2,DYRK1A,NSG1,TMCC2,RTN4,EPHA4,LDLRAP1,AATF,HAP1,ABCG1,NECAB3,CLU,ITM2C,NTRK2,GSAP,PICALM,CSNK1E,RTN1,CHRNA7,SORL1,LYN,DLG1,SLC2A13,EFNA1,MIR298,PIN1,BIN1,SPON1,ADAM10,DHCR24,BACE2,PAWR,MIR147A,NECAB2,APH1B
GOBP_REGULATION_OF_POSTSYNAPTIC_MEMBRANE_NEUROTRANSMITTER_RECEPTOR_LEVELS	0.012928102	0.069871636	0.380730401	0.351679794	1.418350585	85	NPTX1,C1QL2,NRG1,ERBB4,NSG1,FRRS1L,HIP1,SCRIB,DLG2,SNAP25,CACNG5,CLSTN1,PPP3R1,CACNG4,GPC6,RAP1A,EFNB2,AP2A2,ERBB2,AP2B1,ARHGAP44,SST,CPLX1,GRIP1,NETO1,DLG1,TAMALIN,EPS15,CACNG2,PRKCZ,DRD4,HPCA,TFR2,ARC,LRRC7,NETO2,GPHN,PPFIA1,RAPSN,ADAM10
GOBP_PROTEIN_LOCALIZATION_TO_PLASMA_MEMBRANE	0.012928102	0.069871636	0.380730401	0.284482973	1.249314013	267	KCNB2,PRKCH,F11R,TNFRSF1A,ATP2B4,PTCH1,CDH2,ERRFI1,PRKCE,BCL2L1,ZDHHC22,AKT1,JUP,DPP10,ANK2,NSG1,KCNIP3,ASAP1,RAB11FIP3,ABCA12,RDX,LDLRAP1,PIK3R1,LRRC15,EPHB2,MRAP2,RER1,SCRIB,GPR158,ANK1,MACF1,PACSIN1,AGR2,NKD2,PID1,MAP7,KCNB1,EFR3B,GAS6,AFDN,VAMP8,TTC7A,WNT3A,PACS2,RAP1A,TTC7B,LRP1,EGFR,ZDHHC4,CDH1,PACS1,PPP1R9B,RAB31,RAMP1,DPP6,TPBG,PIK3R2,RHBDF2,PICALM,EZR,ANK3,RILPL1,ATP1B1,LARGE1,KIF13A,EPB…
GOBP_ANTIGEN_PROCESSING_AND_PRESENTATION_OF_EXOGENOUS_PEPTIDE_ANTIGEN_VIA_MHC_CLASS_II	0.012955302	0.069923381	0.380730401	-0.289833442	-1.642514915	28	IFI30,FCER1G,HLA-DQA2,B2M,HLA-DPB1,HLA-DPA1,HLA-DQA1,HLA-DQB2,HLA-DRA,HLA-DOB,HLA-DMA
GOBP_AUDITORY_RECEPTOR_CELL_MORPHOGENESIS	0.01311941	0.070268341	0.380730401	0.48904938	1.596430705	20	MYO7A,LHFPL5,SCRIB,WDPCP,USH1C,TECTA,WHRN,TPRN,ANKRD24,CDH23,STRC,SEC24B,CLRN1,PDZD7,PLS1,TRIOBP,SLITRK6
GOBP_INNERVATION	0.013098209	0.070268341	0.380730401	0.46604672	1.581687398	25	ECE1,NPTX1,SULF1,CHD7,ITGA4,POU4F1,SULF2,SEMA3A,NRP1,SERPINE2,GABRA5,GABRB2,ISL1,EDN1,LRIG2,FBXO45,NTRK1,LRIG1,ADARB1,SLITRK6
GOBP_MODIFICATION_OF_SYNAPTIC_STRUCTURE	0.013058557	0.070268341	0.380730401	0.450619194	1.546265624	27	EPHA4,BAIAP2,TIAM1,DRD1,WASF1,ABL1,DLGAP3,SPTB,FILIP1,ARHGAP44,EGLN1,STAU1,WASF3,RHOB,SYNPO
GOBP_POSITIVE_REGULATION_OF_SODIUM_ION_TRANSPORT	0.013058557	0.070268341	0.380730401	0.450453988	1.545698733	27	WNK2,AKT1,NOS1,CNKSR3,ACTN4,FGF12,ANK3,ATP1B1,SCN1B,FXYD2,MLLT6,DRD4,TESC,PKP2,SCN3B,CNTN1,SCN4B,GPD1L
GOBP_VIRAL_PROTEIN_PROCESSING	0.013143209	0.070268341	0.380730401	0.437393279	1.529966081	30	MGAT4C,MGAT5,EDEM2,MGAT1,ST3GAL1,FURIN,GSK3B,ST6GALNAC4,MGAT4A,FUT8,ST3GAL4,ST6GALNAC3,ST3GAL3,PARP9,PARP16,ST6GALNAC2,ST3GAL2,ST6GAL1,MAN1B1,GALNT1,PRMT1
GOBP_VENTRICULAR_SYSTEM_DEVELOPMENT	0.013143209	0.070268341	0.380730401	0.428613984	1.512515814	32	SEMA6D,PAX5,TSKU,CELSR2,WDR89,CORO1C,AQP1,DNAH5,MNAT1,AK8,KDM2B,ANP32B,MBOAT7,SLC7A11,CENPF,HYDIN,BBS4,TTC21B,CDK6,NUMBL,NUMB
GOBP_ACTIVATION_OF_CYSTEINE_TYPE_ENDOPEPTIDASE_ACTIVITY_INVOLVED_IN_APOPTOTIC_PROCESS	0.013090636	0.070268341	0.380730401	0.362226324	1.426733369	68	JAK2,BCL2,BBC3,BCL2L1,HIP1,MAPT,ROBO1,CASP9,PIDD1,CRADD,TNFSF15,F3,MTCH1,NLRP1,NGFR,DAP,BOK,SMAD3,ANP32B,ACER2,SNCA,NOD1,CARD8,EGLN3,XDH,KHDC1,HIP1R,APAF1,IFT57,CASP8AP2,BCL2L13,F2R,DIABLO,PPARG
GOBP_NEURON_REMODELING	0.013251383	0.07065623	0.380730401	0.524831048	1.604906931	15	APP,C1QL1,EPHA8,ADGRB3,KCNQ3,ANKS1A,FARP2,NTN4
GOBP_POSITIVE_REGULATION_OF_PROTEIN_BINDING	0.013240242	0.07065623	0.380730401	0.385820665	1.465055981	49	TERT,STK3,PPP2CB,BLK,TIAM1,TCF7L2,GSK3B,ABL1,ADD1,LRP1,USP33,EPB41,DACT1,NVL,ADD2,ANXA2,PRKN,PIN1,SPPL3,MARK3,RALB,HIP1R,STK4,HIPK2,STING1,IDE
GOBP_NEURONAL_ACTION_POTENTIAL	0.013280082	0.070714207	0.380730401	0.427966933	1.532271168	34	GRIK2,SCN2A,GRIA1,KCNQ3,MTNR1B,DRD1,FGF12,CHRNB4,GLRA1,KCNMB2,ANK3,MTOR,SCN1A,P2RX4,KCNA1,KCND2,GJD2,MYH14,CHRNA1,SCN4B,HCN1,CACNA1I,GPR35,KCNMB4,SCN8A
GOBP_ESTABLISHMENT_OR_MAINTENANCE_OF_MONOPOLAR_CELL_POLARITY	0.013428237	0.071407259	0.380730401	0.470346176	1.574253652	23	FSCN1,FAT1,PATJ,LAMA1,SCRIB,MAP1B,FOXJ1,EZR,PTK7,SYNE4,MYO9A,TTC8,TCF15,WNT5A,PRKCI
GOBP_POSITIVE_REGULATION_OF_PROTEIN_POLYMERIZATION	0.013525927	0.071830458	0.380730401	0.344557895	1.385592534	82	NAV3,MET,BAIAP2L1,CDC42EP4,PRKCE,AMBRA1,CLIP1,TPPP,BAIAP2,TTBK1,CCR7,FMN1,MAPT,VASP,NPHS1,MAP1B,PTK2B,SNX9,EVL,PAK1,CRACD,CLASP1,RPS3,MTOR,SLAIN1,DLG1,FCHSD2,MAPRE1,DCTN1,CKAP5,BIN1,FES,CDK5RAP2,NCK2,GRB2,CDKN1B,OCLN,CARMIL1,NCK1,HSP90AA1,LMOD1,RICTOR,BAIAP2L2,HCK,CDC42EP3,NCKAP1,FER,CCL26,TOGARAM1,MLST8,GIT1
GOBP_POSITIVE_REGULATION_OF_STRIATED_MUSCLE_CELL_DIFFERENTIATION	0.013580193	0.072022229	0.380730401	0.410453693	1.519318435	41	PROX1,NIBAN2,BCL2,NRG1,PRKD1,TBX1,WNT3A,AKAP6,EFNB2,ACTN3,MAML1,ATP11A,MYOD1,TGFB1,SHOX2,MTOR,SHH,MYF5,RBM24,EDN1,MAPK14,MESP1,MYLK3,MMP14,MEF2C,PIEZO1,SMYD1,ARRB2
GOBP_AMINE_CATABOLIC_PROCESS	0.01362189	0.07214691	0.380730401	0.535836514	1.663828031	16	SLC6A3,ATP2B4,DBH,SLC44A1,MOXD1,SMOX,HNMT,COMT
GOBP_POSITIVE_REGULATION_OF_NEURAL_PRECURSOR_CELL_PROLIFERATION	0.013675383	0.07233366	0.380730401	0.369657742	1.441228009	63	DRD2,FOXG1,ID4,PROX1,LHX2,DISC1,DISP3,DMRTA2,TOX,CDON,OTP,PAX6,WNT3A,ADGRG1,SMARCD3,FZD9,LRP2,LYN,VEGFA,ASPM,SHH,NR2E1,LHX1,HAPLN1,KDM1A,NOTCH1,LHX5,DLL4,GPR37L1,INSM1,WDR62,CX3CL1,NAP1L1,VCAN,FZD3,RYK,RASSF10
GOBP_POSITIVE_REGULATION_OF_EXCITATORY_POSTSYNAPTIC_POTENTIAL	0.013744035	0.072503438	0.380730401	0.436358871	1.526347806	30	TBC1D24,GRIN2B,RELN,STX1A,BAIAP2,IGSF11,NRXN1,NLGN1,PTK2B,GRIN2C,CHRNA7,RIMS2,NETO1,RIMS1,PRKCZ,RGS4
GOBP_CARDIAC_ATRIUM_DEVELOPMENT	0.013744035	0.072503438	0.380730401	0.414808996	1.502874094	37	PROX1,HEG1,SOX4,ANK2,TBX5,MDM4,TGFB2,IGF1R,BMPR2,SHOX2,CCN1,ACVR1,ZFPM1,NOTCH1,DLL4,ISL1,WNT11,TBX20,ENG,NSD2,MESP1,WNT5A
GOBP_REGULATION_OF_EXTRINSIC_APOPTOTIC_SIGNALING_PATHWAY	0.013974296	0.073620227	0.380730401	0.313877346	1.327659861	142	EYA2,TERT,BCL2,STK3,FGFR1,EYA1,EYA3,BCL2L1,AKT1,SCG2,DBH,PAK5,DEDD2,SRC,PARK7,FAIM2,TLR4,C8orf44-SGK3,CFLAR,TCF7L2,GDNF,EYA4,LMNA,BCL2L14,SP100,WWOX,GSK3B,PMAIP1,SFRP1,RBCK1,NOS3,ITM2C,FAF1,MAL,HTT,AGT,TNFSF10,ARHGEF2,RPS6KB1,ITPRIP,PAK2,ZMYND11,ACVR1,RB1CC1,PHIP,SGK3,ATF3,NRP1,DEPTOR,SNAI2,TRAF1,NF1,PRDX2,SH3RF1,BMP5,UNC5B,LGALS3,SKIL,STK4,TRAF2,CX3CL1,RNF34,IL1B,G0S2,BIRC6,ZSWIM2,ITGA6
GOBP_LENS_FIBER_CELL_DIFFERENTIATION	0.014044448	0.073891677	0.380730401	0.414538514	1.487509386	35	PROX1,BFSP2,SIX3,FZR1,BFSP1,NF2,TGFB1,SMAD3,SPRED2,FOXE3,WNT7B,HSF4,PLAAT1,SLC7A11,WNT5B,CRYGD,TMOD1,CDKN1B,FRS2,SKIL,TBC1D20,SPRED3,EPHA2,ABI2,MAF
GOBP_NOSE_DEVELOPMENT	0.014088921	0.074027482	0.380730401	0.533241199	1.655769309	16	PROX1,SKI,CHD7,SIX4,SIX1,DLX5,ALDH1A3,RDH10
GOBP_MEMBRANE_DEPOLARIZATION	0.014123752	0.074112334	0.380730401	0.349887166	1.411120785	85	BCL2,SMAD7,CACNA1C,CHRNA4,ANK2,KCNH2,SRC,PARK7,KCNQ3,NEDD4L,CACNA1G,HCN4,CACNA2D1,SLC8A1,TBX5,CHRNB4,ABL1,CACNA1D,PTPN3,ANK3,FZD9,SCN1B,BOK,ADCY10,CHRNB2,CACNG2,SCN1A,P2RX4,PRKCZ,CNGB1,P2RX7,PARP1,PPP2R3C,EDN1,SCN3B,GJA1,SCN2B,CHRNA1,SCN4B,KDR,GPD1L,HCN2
GOBP_BLOOD_VESSEL_ENDOTHELIAL_CELL_MIGRATION	0.014273208	0.074797645	0.380730401	0.321742028	1.352755698	130	ANGPT1,ATP2B4,FGFR1,STAT5A,PLCG1,VASH1,PRKCA,AKT1,JUP,PIK3R3,CD40,PRKD1,NR4A1,APOA1,CARD10,SLIT2,RHOJ,MIR210,ROBO1,TGFBR3,ETS1,PTK2B,ABL1,SCARB1,NOS3,ANGPT2,CLEC14A,MIR296,EFNB2,NFE2L2,GADD45A,ANGPT4,TGFB1,VEGFA,HDAC7,KLF4,PDGFB,NR2E1,EMP2,EFNA1,P2RX4,MIR129-1,NRP1,AKT3,MEOX2,NOTCH1,HSPB1,HMGB1,MIR200B,DLL4,ACVRL1,NF1
GOBP_RESPONSE_TO_GROWTH_HORMONE	0.014344861	0.075073962	0.380730401	0.414301064	1.501033828	37	JAK2,PTK2,IGFBP5,STAT5A,ASS1,AKT1,PIK3R1,STAT5B,STAT6,JAK1,HMGCS2,SRD5A1,STAT3,LYN,CPS1,MBD5,PTPN1
GOBP_WNT_SIGNALING_PATHWAY_PLANAR_CELL_POLARITY_PATHWAY	0.014466019	0.075608299	0.380730401	0.389374112	1.469410397	47	CELSR1,CELSR2,VANGL2,TIAM1,PRICKLE1,FZD2,MLLT3,ANKRD6,MAGI2,ABL1,SFRP1,DVL3,GRHL3,VANGL1,PTK7,ZNRF3,DACT1,ARHGEF19,WNT7B,SPEF1,CTHRC1,WNT11,FZD6,WNT5A,FZD3,RYK,FZD7,DAAM1,SMURF1,SFRP2,DVL1,NKD1,FZD1,SMURF2,WNT9B
GOBP_MORPHOGENESIS_OF_AN_EPITHELIAL_SHEET	0.014572121	0.076062637	0.380730401	0.368162582	1.435398653	63	SOX11,PHLDB2,ARHGAP35,FLRT3,DDR1,LAMA1,PHACTR4,RREB1,BMP7,COL5A1,JAG1,ITGA5,MRTFA,FERMT2,CLASP1,AJUBA,CCN1,MTOR,PDPN,NOTCH1,ITGB5,DLL4,ACVRL1,TBX20,FERMT1,ARHGAP12,LCP1,BMP5,FIGNL2,MEGF8,HOXB4,MMP12,WNT5A,PALS1
GOBP_MEMBRANE_DEPOLARIZATION_DURING_ACTION_POTENTIAL	0.014612437	0.076172846	0.380730401	0.46221589	1.56868618	25	CACNA1C,ANK2,KCNH2,CACNA1G,HCN4,CACNA2D1,SLC8A1,CACNA1D,PTPN3,ANK3,SCN1B,SCN1A,SCN3B,SCN2B,SCN4B,HCN2
GOBP_OVULATION_CYCLE_PROCESS	0.014765831	0.076871456	0.380730401	0.393457597	1.478993165	46	SRC,SLIT2,STAT5B,FSHR,ROBO2,EREG,TGFB2,PTPRN,NOS3,KISS1,LHCGR,GPR149,PDGFRA,NOTCH1,NRIP1,TGFB3,NR5A1,SGPL1,MAP2K6,FOXO3,PGR,ESR1,SCAPER,FZD4,GAS2,SLIT3,MMP2,ZP3,PLEKHA1,BMPR1B
GOBP_NEGATIVE_REGULATION_OF_PROTEIN_CONTAINING_COMPLEX_DISASSEMBLY	0.014871034	0.07721648	0.380730401	0.353688035	1.409736676	75	NAV3,SPTBN2,RDX,GSN,RUBCN,CLEC16A,MAP1B,SVIL,ADD1,DMTN,MAP6D1,CAPZA2,CRACD,CAPZB,SPTB,CLASP1,IRAK3,ARHGEF2,AVIL,ADD2,SCAF8,CAPG,TPX2,STMN2,SPTBN4,SPTAN1,SPTBN5,SPEF1,APC2,SCAF4,CAMSAP2,WDR47,TMOD1,PLEKHH2,EPS8,HDGFL3,CARMIL1,SCIN,LIMA1,TMOD2
GOBP_NEGATIVE_REGULATION_OF_PHOSPHORYLATION	0.014871034	0.07721648	0.380730401	0.280243015	1.233486016	283	HHEX,DRD2,CAMK2N1,SH3GL2,PTPRT,CDKN2A,HEG1,NTF3,ANGPT1,NR2F2,BDKRB1,CADM1,NIBAN1,ERRFI1,SMAD7,AKT1,TRAF3IP1,BDKRB2,PRKAR2B,PRKAG2,CNKSR3,SLIT2,SRCIN1,FBLN1,PTPRO,PARK7,EPHB2,MAPT,CAMK2N2,DUSP10,CORO1C,SLC8A1,PAX6,PID1,PARD3,TRIB2,PPM1E,ZFYVE28,CDKN2B,ABL1,SFRP1,SEMA4D,DMTN,IMPACT,CADM4,PTPRB,UCHL1,PKIA,DTNBP1,NF2,HIPK3,PRKDC,PKN1,LRP5,ENPP1,AGT,SLC8A3,GADD45A,PKIB,IRAK3,NPPA,TGFB1,LYN,MACROH2A1,W…
GOBP_FEAR_RESPONSE	0.014915736	0.077347354	0.380730401	0.393154619	1.47785428	46	GRP,BCL2,GRIK2,CRHR1,DBH,BRINP1,EPHB2,EXT1,DRD1,GRM7,NEUROD2,ASIC4,MAPK8IP2,LARGE1,LYPD1,RPS6KB1,VDAC1,USP46,NR2E1,DRD4,ANKFN1,GABRA5,COMT,NPAS2,PRKAR1B,EIF4G1
GOBP_ANIMAL_ORGAN_FORMATION	0.01502049	0.077788883	0.380730401	0.367163876	1.43150488	63	TP63,AXIN2,FGFR1,EYA1,SULF1,HOXA11,HOXC11,SIX1,EXT1,ROBO1,GDNF,ROBO2,TBX5,BMP7,FOLR1,HES1,SMARCD3,LEMD2,FGFR2,RDH10,LRP2,PIM1,FGF8,SHH,GATA6,EMP2,NKX3-2,NOTCH1,ISL1,WNT11,TBR1,FRS2,MESP1,WNT5A,WNT2B,MEF2C,MAP2K1,WNT2,BMPR1A,BMP2,MAP2K2
GOBP_RESPONSE_TO_EPIDERMAL_GROWTH_FACTOR	0.015200317	0.078311242	0.380730401	0.401079045	1.502616423	44	GAREM1,PLCG1,AKT1,ERBB4,ZFP36L2,BAIAP2,STAT5B,CFLAR,FOXC1,SOX9,EGFR,PPP1R9B,ERBB2,IQGAP1,PDE8A,DAB2IP,TPR,SNAI2
GOBP_ADIPOSE_TISSUE_DEVELOPMENT	0.015169946	0.078311242	0.380730401	0.373779826	1.446434924	58	EBF2,ERRFI1,UMODL1,ZNF516,KLF7,XBP1,RASAL2,PAXIP1,PPARGC1A,SPTLC2,LRP5,HMGCS2,TBL1XR1,SORL1,FTO,RORC,VPS13B,PPARD,SLC25A25,PARP1,ARID5B,NCOA2,LPL,PUM2,BBS4,FOSL2,POU4F2,DYRK1B,NCOA1,SPART,DGAT2,CASR,SPI1,PPARG,SH3PXD2B,CD2AP
GOBP_ESTABLISHMENT_OF_ENDOTHELIAL_BARRIER	0.015185116	0.078311242	0.380730401	0.378652039	1.444860624	51	F11R,RAPGEF1,TNFRSF1A,CLDN1,ZDHHC21,RDX,PLCB1,PDE2A,PPP1R16B,TJP2,AFDN,ADD1,RAP1A,EZR,S1PR2,VEGFA,F2RL1,PTPRS,RAPGEF3,FASN,TJP3,TJP1,PROC,RAP1B
GOBP_PROTEOGLYCAN_BIOSYNTHETIC_PROCESS	0.015169946	0.078311242	0.380730401	0.36651231	1.428964544	63	CHST11,EXTL3,XYLT1,CHST8,EXT1,CHST9,HS3ST1,TCF7L2,B3GAT1,HS3ST4,FAM20B,PXYLP1,UST,HS3ST5,EXT2,DSE,HS3ST2,BMPR2,HS6ST3,B3GAT2,CHST15,CHST3,HS6ST1,NDST4,CANT1,HS3ST6,CHST10,CSGALNACT1,CYTL1
GOBP_BASEMENT_MEMBRANE_ORGANIZATION	0.015246101	0.078445242	0.380730401	0.410405374	1.486919546	37	PHLDB2,COL4A1,PHLDB1,POMGNT1,FLRT2,LAMA1,PRICKLE1,EXT1,POMT2,LAMB1,LARGE1,CLASP1,NTN4,PXDN,NID2,PLOD3,LAMC1
GOBP_ASYMMETRIC_CELL_DIVISION	0.01528327	0.078534626	0.380730401	0.49988292	1.596705807	18	SOX5,PAX6,PARD3,INSC,ZBTB16,TEAD3,ARHGEF2,DOCK7,ASPM,POU5F1
GOBP_REGULATION_OF_MYOBLAST_PROLIFERATION	0.015334338	0.078695109	0.380730401	0.528100225	1.63980605	16	MEGF10,SIX1,MEIS2,PAXBP1,MYOD1,KLHL41,GATA6,PPARD,MALAT1,KCNA5,ZNF609
GOBP_ORGANELLE_TRANSPORT_ALONG_MICROTUBULE	0.015470332	0.079188137	0.380730401	0.34216197	1.375957647	82	SYBU,AGBL4,PEX14,BICDL1,DYNC1I1,MAP2,HAP1,TMEM201,MAPT,SYNE2,KIF1A,AP3B2,SUN1,MAP1B,BORCS5,KIF3B,UCHL1,DTNBP1,COPG2,HTT,KIF13A,TRIM46,STK11,BICD1,AP3M2,NEFH,TUBA1A,PRKCZ,SUN2,LRPPRC,NDE1,KIF1B,CDR2L,BLOC1S5,AGTPBP1,AP3B1,NDEL1,MGARP,AP3D1,OPA1,KIFAP3,MREG,SNAPIN,BICD2,FEZ1,SPAST,TRAK1,AP3S1,FBXW11,ARHGAP21,HIF1A
GOBP_SENSORY_PERCEPTION_OF_LIGHT_STIMULUS	0.015470332	0.079188137	0.380730401	0.29349128	1.271274796	202	MYO7A,VAX2,EYA3,GRM8,SEMA5B,RAX,USH2A,BFSP2,CACNB4,SIX3,CEP250,MYO3B,RP1L1,ATP8A2,CRB2,BBS9,DHRS3,EYA4,GJC1,PAX6,CLIC5,SLC4A10,MYO3A,EFEMP1,RGS9,CNNM4,CRYBG3,USH1C,GLRA1,OAT,PCARE,CNGA3,TRPM1,TULP1,KIFC3,CRYBA2,PPT1,SIX6,RDH10,WHRN,RD3,NR2E3,OPN4,SOX14,GPR179,CPLX3,ABCA4,EPAS1,IMPG2,CHRNB2,ARRB1,POU6F2,NR2E1,PDE6B,RIMS1,RGR,VSX1,MYO9A,CACNA2D4,ADGRV1,GABRR2,CDH23,PRPH2,CRYAA,WFS1,SLC45A2,MFRP,CPL…
GOBP_CELL_VOLUME_HOMEOSTASIS	0.015532399	0.079403386	0.380730401	0.424730908	1.520685068	34	KCNN4,CLCN6,GPRC5B,SLC12A1,AQP4,KCNMA1,AQP1,TRPV4,SLC12A5,STK39,ANO6,SLC12A7,CLCN3,LRRC8A,P2RX7,SLC12A2,SLC12A8,SLC12A4,WNK1,ABCB8,SLC12A9,SHANK3
GOBP_EMBRYONIC_CAMERA_TYPE_EYE_MORPHOGENESIS	0.015642224	0.07986191	0.352487858	0.464371482	1.571628644	24	TFAP2A,PROX1,SOX11,SIX3,PHACTR4,WNT16,PAX6,BMP7,TBX2,ALDH1A3,KDM2B,STRA6,FOXF2,FRS2,HIPK2,WNT5A
GOBP_CIRCADIAN_SLEEP_WAKE_CYCLE	0.015769656	0.080083117	0.352487858	0.4677494	1.553438194	22	DRD2,BTBD9,NPS,ADORA1,FXR1,MTNR1B,NLGN1,CHRNB2,GHRH,PARP1,HCRTR2,PER3
GOBP_NEURON_PROJECTION_REGENERATION	0.015786488	0.080083117	0.352487858	0.377197954	1.448711217	55	JAK2,BCL2,PTPRF,RTN4RL1,KIAA0319,EPHA4,PRRX1,MAP1B,FOLR1,IGF1R,TNR,KLF4,TNC,PTN,GAP43,PTPRS,MATN2,RGMA,ULK1,KREMEN1,RTN4R,STK24,NREP,FIGNL2,PUM2,LRIG2,MTR,GFAP,APOD,NEO1,MAP2K1,MAP2K2,MMP2,MAG,RTN4RL2,BRAF,CTNNA1,SPP1,INPP5F,MAPK8IP3,CERS2
GOBP_CELLULAR_RESPONSE_TO_STARVATION	0.015770717	0.080083117	0.352487858	0.300167959	1.282450705	166	TNFRSF11A,BCL2,AMBRA1,XPR1,INHBB,PRKD1,TFEB,RPTOR,MAP1LC3A,MAP3K5,WNT4,CLEC16A,XBP1,RNF152,ELAPOR1,GAS6,KLF10,SESN1,KRT20,PMAIP1,SFRP1,PICK1,RRAGD,IMPACT,IGF1R,NFE2L2,NUPR2,DAPL1,USP33,DAP,PPM1D,BMPR2,HNRNPA1,SRD5A1,MFSD2A,PCK1,RRAGC,TNRC6A,MYOD1,PPARA,ASNS,SLC2A1,PRKAA2,MTOR,GLUL,PIK3C2B,MAP1LC3C,ATF3,VPS41,MYBBP1A,GPR155,CDKN1A,RALB,FADS1,WDR45B,SEH1L,ATG7,COMT,PDK4,SREBF2,STK24,SREBF1,YWHAG,NU…
GOBP_PROTEIN_POLYMERIZATION	0.015770717	0.080083117	0.352487858	0.286722829	1.258759587	259	TBCD,NAV3,JAK2,DYRK1A,MET,BAIAP2L1,CDC42EP4,PRKCE,FKBP4,AMBRA1,MAP2,CLIP1,SPTBN2,RDX,GSN,TPPP,SLIT2,BAIAP2,KRT5,SPIRE1,TTBK1,CCR7,FMN1,MAPT,VASP,NPHS1,CAMSAP1,COBL,FHDC1,MAP1B,TRPV4,CYRIB,SPIRE2,WASF1,PTK2B,KANK2,STMN1,SVIL,ABL1,MAPRE3,SNX9,ADD1,EVL,DMTN,DNM2,CHMP4B,ELN,DAAM2,SSH2,KANK4,CASQ2,ARHGAP28,CAPZA2,PIK3R2,PAK1,CRACD,CAPZB,SPTB,PREX1,CLASP1,ARFGEF1,RPS3,AVIL,ADD2,MTOR,SLAIN1,DLG1,CAPG,TP…
GOBP_RESPONSE_TO_NUTRIENT_LEVELS	0.015770717	0.080083117	0.352487858	0.264688831	1.192630352	466	SLC6A19,PROX1,TNFRSF11A,BCL2,CBS,SCNN1B,ASS1,GNPAT,AMBRA1,AKT1,HLCS,XPR1,ACE,PRL,INHBB,PRKAG2,CD40,PRKD1,TFEB,SRC,RPTOR,GAD2,STC2,MAP1LC3A,CCL28,MAP3K5,WNT4,CREBBP,LIPG,CNR1,CNTN2,NFKBIZ,MAPKAP1,MBD3,CLEC16A,RARA,XBP1,FOXK2,RASAL2,MAP1B,PPARGC1A,MBD2,RNF152,ELAPOR1,KCNB1,KL,TRPV4,GAS6,BMP7,KLF10,LDLR,FOLR1,ACSL1,PSPH,SESN1,KANK2,KRT20,CDKN2B,PMAIP1,SFRP1,PICK1,TMIGD1,ADSS1,RRAGD,ASL,IMPACT,IGF1R,…
GOBP_POSITIVE_REGULATION_OF_SMAD_PROTEIN_SIGNAL_TRANSDUCTION	0.015849887	0.080302048	0.352487858	0.403734697	1.471758017	38	JAK2,BMPER,KIAA0319,SMAD4,TGFBR3,BMP7,BMP6,TGFB2,TWSG1,BMPR2,GDF7,TGFB1,ATOH8,ACVR1,GDF6,PARP1,ACVRL1,TGFB3,ENG,BMP5
GOBP_CELL_CELL_SIGNALING_INVOLVED_IN_CARDIAC_CONDUCTION	0.015945947	0.08068568	0.352487858	0.44571751	1.539926884	28	KCNQ1,CACNA1C,ANK2,KCNJ5,CACNA1G,HCN4,CACNA2D1,GJC1,TBX5,CACNA1D,CASQ2,SCN1B,RNF207,PKP2,SCN3B,GJA1,SCN4B,KCNA5
GOBP_SYMBIONT_ENTRY_INTO_HOST	0.016071103	0.081215369	0.352487858	0.306484731	1.302898237	155	F11R,TRIM62,GRK2,XPR1,CLDN1,NCAM1,SRC,GSN,LRRC15,SELPLG,INSR,KRT6A,SLC7A1,EXOC2,FURIN,GAS6,LDLR,AVP,SIVA1,VAMP8,LAMP3,TMPRSS2,WWP1,SCARB1,CDHR3,EGFR,ILF3,EFNB2,HS3ST5,ITGA5,ITGB6,SLC20A2,ITCH,PVR,TRIM25,EPS15,TRIM38,TRIM26,CD86,NRP1,NECTIN1,CXCR4,UVRAG,CR1,ITGB5,HMGB1,TRIM59,SCARB2,SERPINB3,CD80,HAVCR1,PIKFYVE,IDE,TFRC,NECTIN3,TPCN1,CD81,NUP153,TNFRSF4,TRIM68,ITGB7,SIGLEC1,LGALS1,WWP2,JPT2,AVPR1B…
GOBP_COLLECTING_DUCT_DEVELOPMENT	0.016232497	0.081909076	0.352487858	0.517183246	1.581520335	15	PTCH1,DACT2,TFAP2B,AQP2,DLG5,PKD1,SHH,WNT7B,NOTCH1,CALB1,AKR1B1
GOBP_MAINTENANCE_OF_SYNAPSE_STRUCTURE	0.016249671	0.081909076	0.352487858	0.463762659	1.56956813	24	C1QL1,PCLO,SORT1,ERC1,ADGRB3,ERC2,PLXNA4,CHCHD10,SDF4,DLG1,DCTN1,SHANK2,CBLN2,RAPSN
GOBP_SKELETAL_MUSCLE_SATELLITE_CELL_PROLIFERATION	0.016291525	0.082015838	0.352487858	0.492708778	1.550376322	17	EPHB1,JAK2,ANGPT1,MEGF10,SIX1,CFLAR,PAXBP1
GOBP_NEUROMUSCULAR_PROCESS	0.016371489	0.082209741	0.352487858	0.300812538	1.282019468	160	SLC6A3,DRD2,MYO7A,CAMTA1,HOXD10,BCR,APP,CNTNAP2,ADCY5,PRKD1,NR4A1,GAA,CSMD1,TNNI1,ATP8A2,DRD1,NRXN1,POU4F1,CTNNA2,FGF12,ABL1,ALDH1A3,USH1C,GLRA1,HOMER1,NEUROG1,DRD3,TNR,ACTN3,UCHL1,KCNJ8,LARGE1,SLC8A3,ABCC8,GRIN2C,HMX3,RPS6KB1,GIGYF2,MTOR,SCN1A,DMPK,DCTN1,GCH1,SPTBN4,TUBA1A,PRKN,JPH3,XRCC1,STRA6,ANKFN1,CDH23,GRID2,TMEM150C,GRIN3A,NBN,KCNA1,COMT,MYH14,HEXB,HIPK2,AGTPBP1,TCF15,GBX1,CHRNA1,POU4F2,SP…
GOBP_VASCULAR_PROCESS_IN_CIRCULATORY_SYSTEM	0.016371489	0.082209741	0.352487858	0.281918878	1.236423696	255	SLC6A17,ECE1,SH3GL2,ANGPT1,ATP2B4,CBS,BCR,SCNN1B,DBH,NOS1,ACE,ZDHHC21,BDKRB2,ARHGAP35,SLC1A2,EDN2,SRC,ITGA4,ADORA1,SLC38A1,SLCO3A1,SLIT2,SLC7A2,INSR,SLC7A1,EXT1,PDE2A,SLC44A1,MTNR1B,PTP4A3,SLC13A3,DRD1,ASIC2,TJP2,DRD5,SLC8A1,KCNMA1,FOXC1,TRPV4,BMP6,AVP,SLC6A9,ABL1,SLC4A8,NOS3,SNTA1,ABCC1,LRP1,EGFR,KCNMB2,SLC4A4,CTNNBIP1,YES1,SVEP1,FERMT2,SLC29A4,KCNJ8,ZEB2,EXT2,AGT,ABCC8,LRP2,BMPR2,MFSD2A,NPPA,TG…
GOBP_CELLULAR_RESPONSE_TO_STEROL	0.016620548	0.08317018	0.352487858	0.462479426	1.547923557	23	PTCH1,INHBB,RORA,GRAMD1A,MLC1,GRAMD1B,ABCA1,RORC,GPR155,LRP6,LRP8,INSIG2
GOBP_CAMP_METABOLIC_PROCESS	0.016688248	0.08317018	0.352487858	0.465829883	1.547063306	22	ADCY2,ADCY9,ADCY5,CACNB4,PTHLH,PDE4B,ADCY7,PDE7B,ADCY1,PDE8A,ADCY10,PDE10A
GOBP_PRE_MIRNA_PROCESSING	0.016601831	0.08317018	0.352487858	0.490796527	1.544359159	17	AGO2,LIN28A,DROSHA,DICER1,AGO1,ADAR,AGO3,TUT4,PRKRA
GOBP_POSITIVE_REGULATION_OF_CELL_MATRIX_ADHESION	0.016688546	0.08317018	0.352487858	0.370590477	1.426579792	56	DISC1,CDH13,JUP,COL16A1,RIN2,CCL28,WNT4,CCR7,FMN1,FUT1,PTK2B,GSK3B,ABL1,SFRP1,EPB41L5,FERMT2,VEGFA,SMAD3,EMP2,MAP4K4,PRKCZ,PLEKHA2,NRP1,SKAP1
GOBP_CELLULAR_RESPONSE_TO_RETINOIC_ACID	0.016671874	0.08317018	0.352487858	0.353022853	1.387693124	66	FZD10,BRINP1,TBX1,BRINP2,RARA,AQP1,WNT9A,WNT3,PTK2B,MYB,GSK3B,WNT3A,SOX9,YES1,MEIOSIN,OSR1,FGFR2,PTK7,PCK1,ABCA1,STRA8,LYN,BRINP3,KLF4,TNC,SNW1,WNT7B,WNT5B,WNT11,TESC,WNT6,RORB,WNT5A,ABL2,ALDH1A2,RARG,WNT2,FZD7,FZD4,EPHA3
GOBP_LENS_DEVELOPMENT_IN_CAMERA_TYPE_EYE	0.016671874	0.08317018	0.352487858	0.340961056	1.371128334	82	PROX1,SOX1,SOX11,SKI,BFSP2,CRYAB,FAT1,SIX3,FZR1,BFSP1,CDON,PAX6,CRYBG3,BIRC7,CRYBA2,NF2,TGFB1,SMAD3,DLG1,SPRED2,FOXE3,WNT7B,BCAR3,TBC1D32,HSF4,PLAAT1,SLC7A11,NECTIN1,CRYAA,WNT5B,CRYGD,TMOD1,CDKN1B,FRS2,SKIL,HIPK2,GJA1,MEIS1,NECTIN3,WNT5A,WNT2B,TBC1D20,WNT2,SPRED3,CRYBB2,EPHA2,ABI2,MAF
GOBP_REGULATION_OF_ANOIKIS	0.016857118	0.083904875	0.352487858	0.462532301	1.56540408	24	PTK2,BCL2,TLE1,PIK3R3,SRC,SIK1,ITGA5,NTRK2,TLE5,MYBBP1A,CEACAM5,NOTCH1,SNAI2,PDK4
GOBP_UTERUS_DEVELOPMENT	0.016925503	0.084056127	0.352487858	0.462179418	1.546919424	23	ERRFI1,HOXA11,SRC,SMAD4,TGFB2,HOXA10,LHCGR,LHX1,STRA6,FOXL2,ASH1L,RBP4,CYP19A1,NIPBL,WNT5A,ESR1,GREB1L
GOBP_BONE_REMODELING	0.016972261	0.084056127	0.352487858	0.339674102	1.371158747	86	TNFRSF11A,SYT7,PRKCA,SRC,SYK,EXT1,SIGLEC15,WNT16,PTK2B,SFRP1,PLEKHM1,EGFR,LRP5,TF,INPP5D,MC4R,UBASH3B,PTN,CSK,LTBP3,CALCA,CTHRC1,RASSF2,P2RX7,DOCK5,NF1,PDK4,LRRK1,SPP2,TMEM119,TCIRG1,LEPR,GJA1,SNX10,TFRC,DCSTAMP,IL6,NCDN,LGR4,CTSK,GDF5,NOX4,EPHA2,RAC2,TMEM64,MITF,TPH1,PPARGC1B,P3H4,IHH,GPR137B,SPP1,GPR55,CARTPT,RAB7A,ZNF675,SLC4A2,IL20RA,CCDC154,NOTCH2,MDK,TNFRSF11B,CLDN18
GOBP_POSITIVE_REGULATION_OF_HORMONE_SECRETION	0.016972261	0.084056127	0.352487858	0.308625328	1.306742174	140	DRD2,GRP,SYBU,JAK2,TUNAR,FGFR1,SOX11,PRKCE,SLC30A8,SOX4,GALR1,AACS,INHBB,PRKD1,RAPGEF4,PLCB1,BLK,C1QTNF1,TCF7L2,SMAD4,NR0B2,GCK,SNAP25,BMP6,SELENOT,VAMP8,MYB,ADCYAP1,CFTR,EGFR,ANO1,KISS1,ABCC8,GNA11,GPR68,TACR1,LRRC8A,ORAI1,CAPN10,GHRH,PLA2G6,C1QTNF3,FOXL2,TFR2,MYRIP,ISL1,RBP4,EDN1,CYP19A1,TARDBP,MPC2,GAL,SNX4,GHRHR,MCU,GIPR,OSBP,CASR,ADCY8,PSMD9,PPARG,ABAT,F2,GABBR1,ILDR1,EDN3,RFX6,DYNLL1,NKX6-1…
GOBP_REGULATION_OF_EPITHELIAL_CELL_DIFFERENTIATION	0.016972261	0.084056127	0.352487858	0.30736058	1.305668429	150	NKX2-2,DLL1,PRKCH,F11R,TP63,TNFRSF1A,HOXA7,OVOL2,AJAP1,PTCH1,SIX2,ERRFI1,EXTL3,ESRP1,ZDHHC21,ABCA12,MYCL,RPTOR,PLCB1,KLF7,MAFG,TP73,STAT5B,GDNF,PAX6,FOXC1,FOXJ1,BMP7,BMP6,CDKN2B,ADD1,PROM1,KRT84,SOX9,JAG1,HES1,GRHL1,NKX6-3,NCOA3,OSR1,AHI1,S1PR2,MACROH2A1,VEGFA,LEF1,SPRED2,ATOH8,FOXN1,RFX3,PTCH2,FOXE3,LHX1
GOBP_ENTEROENDOCRINE_CELL_DIFFERENTIATION	0.017040354	0.084267689	0.352487858	0.420637415	1.506028931	34	NKX2-2,DLL1,CDH2,AKT1,NEUROD1,PAX6,BMP6,GSK3B,HES1,ONECUT1,NKX6-3,BMAL1,GATA6,RFX3,INSM1,BMP5,PDPK1,WNT5A,CLOCK,NKX6-2,CDK6,BHLHA15,RFX6,NKX6-1
GOBP_MATURE_B_CELL_DIFFERENTIATION	0.017057463	0.084267689	0.352487858	0.420616023	1.484292183	32	DLL1,DOCK10,NFKBIZ,ST3GAL1,BCL6,XBP1,PTK2B,CDH17,LFNG,POU2AF1,SLAMF8,CR1,CMTM7,MALT1,C17orf99,PLCG2,DDRGK1,LGALS1,IL6,ADA
GOBP_POSITIVE_REGULATION_OF_NEUROTRANSMITTER_TRANSPORT	0.017160841	0.084567773	0.352487858	0.460647626	1.559025549	24	DRD2,SYT1,STX1A,GPR158,RAB3B,NLGN1,SLC4A8,DTNBP1,SLC17A8,PRKN,DRD4,SNCA,STXBP1,SLC18A3,MICU3
GOBP_DETECTION_OF_TEMPERATURE_STIMULUS	0.017160841	0.084567773	0.352487858	0.433019509	1.477544248	26	EPHB1,DISC1,GRIK2,ADORA1,NGFR,ANO1,OPN4,CXCR4,ANO3,CALCA,DRGX,NR2F6,PRDM12,COMT,WDR47,SCN9A,TRPV1,NTRK1
GOBP_PLACENTA_DEVELOPMENT	0.017272647	0.085013139	0.352487858	0.31092064	1.31565697	139	PTK2,OVOL2,NR2F2,STK3,VASH1,AKT1,ST14,KRT8,LHX3,TFEB,GRHL2,STC2,ESRRB,VASH2,PRDM1,HTRA1,ALKBH1,DNAJB6,BMP7,SNAI1,ETNK2,HES1,EGFR,ZNF568,GCM1,FGFR2,BMPR2,PKD1,FBXW8,CCN1,EPAS1,LEF1,HS6ST1,PTN,PDGFB,ITGB8,E2F8,WNT7B,EGLN1,PPARD,STC1,MDFI,PHLDA2,LHX4,STOX2,PARP1,ASH1L,DLX3,GRB2,BMP5,CDKN1B,GATA2,MAPK14,HAND1,STK4,GJB5,NCOA1,GGNBP2,SOCS3,MME,BIRC6,MAP2K1,ADA,SPINT2,HSD17B2,WNT2,PPARG,DNMT3L,TEX19,MAP…
GOBP_NEPHRON_TUBULE_FORMATION	0.017335952	0.085113516	0.352487858	0.482122818	1.564020991	19	IRX2,IRX3,SIX4,IRX1,SIX1,GDNF,SOX9,OSR1
GOBP_PHENOL_CONTAINING_COMPOUND_BIOSYNTHETIC_PROCESS	0.017324569	0.085113516	0.352487858	0.390422355	1.467583796	46	SLC6A3,OCA2,DBH,GPR37,PARK7,TRPC1,KL,TGFB2,MOXD1,TPH2,OPN3,ZEB2,DDC,GCH1,SNCA,SLC7A11,PAH,SLC45A2,PNMT,TYR,NR4A2,INSM1
GOBP_SOMATIC_STEM_CELL_POPULATION_MAINTENANCE	0.017590606	0.086150537	0.352487858	0.363188784	1.4119958	61	TP63,SIX2,SKI,SOX4,TAF6L,ZFP36L2,TBX1,MED27,KIT,BMP7,KLF10,ZHX2,SFRP1,SOX9,HES1,LBH,LRP5,MED15,STAT3,KLF4,SALL4,BCL9L,NR2E1,POU5F1
GOBP_POSITIVE_REGULATION_OF_SMALL_GTPASE_MEDIATED_SIGNAL_TRANSDUCTION	0.017590606	0.086150537	0.352487858	0.356729621	1.405083009	68	F11R,MCF2L,RELN,RASGEF1A,SRC,APOA1,CDON,ADCYAP1R1,PRAG1,KITLG,ROBO1,SEMA4D,AUTS2,ITPKB,ADGRG1,LRP4,NGF,MMD2,PICALM,ERBB2,MAPRE2,PLXNB1,RASGRF1,F2RL1,ARRB1,MAP4K4,AKAP13
GOBP_CALCINEURIN_MEDIATED_SIGNALING	0.017625858	0.086216742	0.352487858	0.387266935	1.461458384	47	NFATC2,CAMTA1,ATP2B4,ADGRB2,NFATC4,PPP3CC,NFATC1,GSK3B,PPP3R1,AKAP6,ACTN3,NFAM1,RCAN1,TBC1D10C,DYRK2,MTOR,HOMER2,SPPL3,PPP3CA,HOMER3,LMCD1,CHERP,SLC8A2,NFATC3,PLCG2,NR5A2
GOBP_REGULATION_OF_OSTEOBLAST_DIFFERENTIATION	0.01787342	0.087320019	0.352487858	0.314228478	1.320403468	128	TWIST2,TP63,FBN2,NELL1,PTK2,IGFBP5,AXIN2,PTCH1,SOX11,SKI,SMOC1,PRKD1,DDR2,WNT4,MIR210,DNAI3,BMP7,WNT3,BMP6,GSK3B,CCN4,SFRP1,SEMA4D,TWSG1,SOX9,JAG1,CTNNBIP1,TMEM53,FERMT2,FGFR2,LRP5,BMPR2,CHRD,FAM20C,VEGFA,SMAD3,CCN1,HDAC7,WNT7B,ACVR1,SCUBE3,CTHRC1,NOTCH1,WWTR1,RASSF2,NPNT,SNAI2,TOB1,CRIM1,PPP3CA,TMEM119,TCIRG1,RORB,ID3,ZHX3,SMAD6,CLIC1,IL6,MEF2C,CDK6,IPO7,RANBP3L,PPARG,RUNX2,BMPR1A,TENT5A,LIMD1,B…
GOBP_BRANCHING_INVOLVED_IN_BLOOD_VESSEL_MORPHOGENESIS	0.017963146	0.087650429	0.352487858	0.417490942	1.473264233	32	COL4A1,NFATC4,PLXND1,ABL1,SEMA3E,PPP3R1,VEGFA,LEF1,FGF8,SHH,ACVR1,NRP1,GBX2,DLL4,EDN1,TBX20,ENG,STK4,KDR
GOBP_POSITIVE_REGULATION_OF_NEURON_MIGRATION	0.01815336	0.088469755	0.352487858	0.489364342	1.539852591	17	TBC1D24,RELN,DRD1,PAX6,NSMF,ARHGEF2,DAB2IP,SEMA6A,NIPBL,WDR62,SRGAP2C,ZNF609
GOBP_REGULATION_OF_CYTOSOLIC_CALCIUM_ION_CONCENTRATION	0.01819198	0.088549184	0.352487858	0.373508004	1.433555281	54	TUNAR,ATP2B4,TMEM178A,GRIA1,CACNB4,ADORA1,CNR1,SV2B,ERC2,SLC8B1,TRPC1,FZD9,BOK,TRPC4,CDH23,CALCA,SCGN,CNGB1,CALB1,GRM5,HCRTR2,CALB2,YWHAE,SLC8A2,WNT5A,GRID2IP,ATP2B2,ADCY8,CAV2,CAV1,F2,CALCB,TSPOAP1,TMEM64
GOBP_EMBRYONIC_HINDLIMB_MORPHOGENESIS	0.018357195	0.089243862	0.352487858	0.440881121	1.512850166	27	TP63,OSR2,CHD7,PITX1,WNT3,ALX4,OSR1,ZBTB16,AFF3,RARB,ALX3,FGF8,SHH,TBX4,NOTCH1
GOBP_GABAERGIC_NEURON_DIFFERENTIATION	0.018463667	0.08965161	0.352487858	0.489254076	1.539505625	17	DRD2,BCL11B,FEZF2,NKX2-1,DRD1,DLX2,GSX2,DLX1,GATA2,PRDM13,SHANK3,LHX6,RAC3,ZSWIM6
GOBP_ENDOTHELIAL_CELL_CHEMOTAXIS	0.018660613	0.090497127	0.352487858	0.440316301	1.51091203	27	MET,FGFR1,PRKD1,PLEKHG5,NR4A1,SMOC2,SEMA5A,VEGFA,P2RX4,CXCL13,NRP1,NOTCH1,HSPB1,KDR,EGR3,FGF4
GOBP_PHOSPHATIDYLINOSITOL_MEDIATED_SIGNALING	0.01875524	0.090827753	0.352487858	0.458994198	1.536258459	23	FGFR1,PLCB2,PLCG1,PLCB1,PLCH2,PLCH1,PLCB4,RPS6KB1,PIK3CD,PIK3C2B,PIK3C2G,PI4KA,PLCE1,PLCG2,PIK3C3
GOBP_REGULATION_OF_NEUROTRANSMITTER_TRANSPORT	0.01877458	0.090827753	0.352487858	0.336518171	1.368590207	91	DRD2,RIMS4,OTOF,SYT1,NOS1,SYT4,CACNB4,STX1A,RIMS3,GPR158,SV2B,DRD1,GDNF,RAB3B,PPFIA2,NLGN1,CHRNB4,SYT11,SLC4A8,RAP1A,DRD3,DTNBP1,SLC17A8,RIMS2,CPLX1,SNCAIP,CPLX3,DYSF,RIMS1,PRKN,DRD4,SNCA,CPLX4,MCTP2,STXBP1,SLC18A3,NF1,FER1L5,CPLX2,RAP1B,PER2,MICU3,SLC38A2,GFAP
GOBP_PIGMENT_CELL_DIFFERENTIATION	0.019151496	0.092406153	0.352487858	0.417341657	1.494228964	34	BCL2,OCA2,USP13,KITLG,KIT,LRMDA,ADAMTS9,ZEB2,ENPP1,GNA11,RAB32,ANKRD27,BLOC1S5,AP1M1,ADAMTSL4,MEF2C,AP3D1,CD63,MREG,EDN3,OR51E2,MITF,RAB27A
GOBP_LABYRINTHINE_LAYER_DEVELOPMENT	0.019132306	0.092406153	0.352487858	0.395748412	1.471875364	42	OVOL2,VASH1,AKT1,ST14,GRHL2,VASH2,DNAJB6,BMP7,HES1,GCM1,FGFR2,FBXW8,CCN1,LEF1,HS6ST1,WNT7B,EGLN1,GRB2,BMP5,GJB5,NCOA1,GGNBP2,SOCS3,BIRC6,MAP2K1,SPINT2,WNT2,JUNB,PCDH12
GOBP_HEPARAN_SULFATE_PROTEOGLYCAN_BIOSYNTHETIC_PROCESS	0.019170724	0.092406153	0.352487858	0.416407849	1.469442155	32	EXTL3,XYLT1,EXT1,HS3ST1,TCF7L2,HS3ST4,PXYLP1,HS3ST5,EXT2,DSE,HS3ST2,HS6ST3,HS6ST1,NDST4,HS3ST6,CSGALNACT1
GOBP_REGULATION_OF_CELLULAR_RESPONSE_TO_HYPOXIA	0.019603739	0.094378679	0.352487858	0.491118397	1.568710522	18	DRD2,ENO1,EPHA4,MIR210,DNMT3A,NFE2L2,KCNK2,AJUBA
GOBP_HEPARAN_SULFATE_PROTEOGLYCAN_METABOLIC_PROCESS	0.019699533	0.094381699	0.352487858	0.512560827	1.567385212	15	SULF1,HS3ST1,HS3ST4,SULF2,HS3ST5,HS3ST2,HS6ST3,HS6ST1,HS3ST6
GOBP_SYNAPTIC_VESICLE_CLUSTERING	0.019699533	0.094381699	0.352487858	0.512364657	1.566785333	15	CDH2,PCLO,SYNDIG1,SYN3,NLGN1,BRSK2,PCDH17,SYN2
GOBP_REGULATION_OF_EXTRACELLULAR_MATRIX_DISASSEMBLY	0.019699533	0.094381699	0.352487858	0.511897154	1.565355733	15	MELTF,FSCN1,DDR1,DDR2,LRP1,CLASP1,TGFB1,PDPN
GOBP_REGULATION_OF_NON_CANONICAL_WNT_SIGNALING_PATHWAY	0.019630293	0.094381699	0.352487858	0.45195491	1.533862067	25	TIAM1,MLLT3,ANKRD6,IFT80,ABL1,SFRP1,DAAM2,CSNK1E,ZNRF3,DACT1,LBX2,SPEF1,WNT5B,RNF213
GOBP_REGULATION_OF_B_CELL_ACTIVATION	0.019976128	0.095476265	0.352487858	0.318032461	1.328221369	119	NFATC2,BCL2,MSH2,ZFP36L2,CD40,TNFRSF21,EPHB2,SYK,IL27RA,STAT5B,THEMIS2,TLR4,BCL6,XBP1,PAXIP1,STAT6,FOXJ1,SFRP1,ID2,WNT3A,SHLD1,PKN1,NFAM1,INPP5D,TGFB1,LYN,TBC1D10C,SLAMF8,CARD11,CHRNB2,PCID2,VAV3,KMT5C,AHR,PELI1,CDKN1A,CR1,IKZF3,PPP2R3C,PMS2,TNFRSF13B,PAWR,NSD2,TNFSF13B,DDRGK1,TFRC,SUPT6H,CD81,TNFRSF4,MMP14,TNIP2,BANK1,CD28,CTLA4,IL6,MEF2C,SPI1,ADA,CD74,PTPRC
GOBP_ACTIN_POLYMERIZATION_OR_DEPOLYMERIZATION	0.019976128	0.095476265	0.352487858	0.293980879	1.264801491	180	JAK2,BAIAP2L1,CDC42EP4,PRKCE,MICAL2,ARHGAP35,SPTBN2,RDX,GSN,WIPF1,SLIT2,BAIAP2,SPIRE1,CCR7,FMN1,VASP,NPHS1,COBL,FHDC1,CYRIB,SPIRE2,ENAH,WASF1,PTK2B,KANK2,SVIL,ABL1,SNX9,ADD1,EVL,SEMA5A,DMTN,ELN,DAAM2,PPP1R9B,SSH2,KANK4,ARHGAP28,CFL2,CAPZA2,PIK3R2,CRACD,CAPZB,SPTB,PREX1,ARFGEF1,AVIL,ADD2,MTOR,DLG1,F2RL1,CAPG,FCHSD2,SPTBN4,SPTAN1,SPTBN5,BIN1,WASF3,PFN4,MICAL3,NCK2,LATS1,KANK1,HIP1R,MSRB2,GRB2,SSH1,…
GOBP_STABILIZATION_OF_MEMBRANE_POTENTIAL	0.0200152	0.095514087	0.352487858	0.486673002	1.531383919	17	KCNK3,KCNN4,KCNK9,KCNK1,KCNK10,KCNK16,KCNK2,CHCHD10
GOBP_REPRODUCTIVE_BEHAVIOR	0.020036176	0.095514087	0.352487858	0.39572356	1.475556198	43	OPRK1,APP,DBH,BRINP1,TAC1,CNR1,DRD1,DRD5,MBD2,AVP,MTNR1A,PPP1R1B,PPP1R9B,KLK14,FEV,MAPK8IP2,TACR1,OXT,SERPINE2,THRA
GOBP_LACTATION	0.020056273	0.095514087	0.352487858	0.40507085	1.460710354	36	SLC6A3,STAT5A,ERBB4,PRL,NCOR2,DDR1,FOXB1,STAT5B,XBP1,HK2,VEGFA,NEURL1,GPAT4,XDH,ATP7B,CCND1,OAS2,SLC29A1,GJA1,GHRHR,NCOA1
GOBP_CALCIUM_ION_REGULATED_EXOCYTOSIS	0.020296792	0.096543613	0.352487858	0.365191821	1.422081164	62	RIMS4,SYT7,SYT13,SYT1,SYT4,RAPGEF4,STX1A,CADPS,RPH3A,RIMS3,CADPS2,SYT10,SNAP25,KCNB1,DOC2A,SYT11,UNC13B,SYT2,SDF4,RIMS2,TSPAN18,SYN2,RIMS1,NOTCH1,UNC13A,STXBP1,EQTN,SYT6,SYT17,RAP1B
GOBP_CEREBELLAR_PURKINJE_CELL_LAYER_MORPHOGENESIS	0.020635814	0.098038653	0.352487858	0.485610986	1.52804214	17	DLL1,SPTBN2,RORA,SKOR2,FAIM2,WHRN,LHX1,LHX5,AGTPBP1,TTLL1,TTC21B,KIF14,LDB1,HERC1
GOBP_REGULATION_OF_AMYLOID_PRECURSOR_PROTEIN_CATABOLIC_PROCESS	0.020919086	0.099028659	0.352487858	0.395489307	1.481674834	44	RTN4,EPHA4,HAP1,ABCG1,CLU,NTRK2,GSAP,PICALM,CSNK1E,RTN1,CHRNA7,SORL1,LYN,SLC2A13,EFNA1,MIR298,PIN1,BIN1,SPON1
GOBP_KERATINIZATION	0.020898167	0.099028659	0.352487858	0.367712688	1.412280978	55	KRT7,KRT80,KRT86,KRT6C,KRT6B,ABCA12,KRT81,EVPL,KRT5,KRT6A,KRT75,KRT83,KAZN,KRT85,KRT84,KRT3,KRT74,KRT82,LORICRIN,KRT2,SPRR3,KRT77,KRT76,TGM3,SPRR1A,SPRR2F,KRT71,KRT78,CDH3,SHARPIN,SPRR2G,SPRR2D
GOBP_ICOSANOID_TRANSPORT	0.02087729	0.099028659	0.352487858	0.358845845	1.403972272	64	DRD2,TNFRSF11A,PROCA1,NOS2,ACE,BDKRB2,SLCO3A1,SYK,PLA2G2E,PNPLA8,SLCO2A1,ABCC1,DRD3,LHCGR,ABCC3,P2RX4,DRD4,PLA2R1,PLA2G12B,OXT,P2RX7,EDN1,SLCO4A1,SLC22A7,PLA2G4F,MAP2K6,NMUR2,IL1B,SLCO2B1,ABCC2,AVPR1B,SLC22A1
GOBP_RESPONSE_TO_PROSTAGLANDIN	0.020982096	0.09920855	0.352487858	0.415906554	1.467673159	32	PRKCE,AKT1,PTGER2,GNG2,CCR7,TGFBR3,PAX6,SFRP1,PPP1R9B,HMGCS2,PTGER4,PRKAA2,TNC,OXT,ACACA,EDN1
GOBP_RIBOSOMAL_SUBUNIT_EXPORT_FROM_NUCLEUS	0.021305904	0.100619669	0.352487858	-0.376269766	-1.67333282	15	RIOK2,LTV1,RPS15,NOP9,LSG1,EIF6,NMD3,SDAD1,NUP88,ABCE1,NPM1,MDN1,RAN,TSC1,XPO1
GOBP_POSITIVE_REGULATION_OF_AMYLOID_BETA_FORMATION	0.021742416	0.102559052	0.352487858	0.475369165	1.55177363	20	EPHA4,ABCG1,CLU,GSAP,PICALM,CSNK1E,CHRNA7,SLC2A13,EFNA1
GOBP_REGULATION_OF_DENDRITE_EXTENSION	0.022065011	0.103898885	0.352487858	0.446450919	1.515182412	25	SLC23A2,SYT1,SYT4,CPNE5,NEDD4L,SYT2,RNF157,RASAL1,RIMS2,RIMS1,PRKN,CXCR4,UNC13A,SYT17,ITSN2,SPAG9,SMURF1,CPNE6
GOBP_REGULATION_OF_BEHAVIOR	0.022078841	0.103898885	0.352487858	0.350027941	1.385924179	71	DRD2,GRP,NMU,NPS,OPRK1,RELN,ZFHX3,ADORA1,EPHB2,CNR1,FXR1,MTNR1B,SLC24A4,NLGN1,AHI1,NPSR1,STAT3,CNTNAP4,MC4R,MTOR,CHRNB2,GHRH,STRA6,PARP1,CFAP20,MBD5,HCRTR2,SGIP1,NPAS2,LEPR,PER3,EIF2AK4,HOXA1,NR4A3,MEF2C,TTC21B
GOBP_HINDBRAIN_MORPHOGENESIS	0.023049082	0.108336148	0.352487858	0.390967792	1.457823108	43	DLL1,PROX1,GLI2,CBS,GNPAT,SPTBN2,RORA,SKOR2,FAIM2,DAB1,ABL1,HES1,WHRN,LHX1,TUBA1A,XRCC1,SERPINE2,GSX2,LHX5,GRID2,COMT,AGTPBP1,TTLL1,TTC21B,MAP2K1,KIF14
GOBP_CELL_DIFFERENTIATION_INVOLVED_IN_EMBRYONIC_PLACENTA_DEVELOPMENT	0.023118427	0.108533493	0.352487858	0.458538915	1.522849338	22	NR2F2,STK3,ST14,KRT8,GRHL2,PRDM1,DNAJB6,SNAI1,GCM1,E2F8,MDFI,HAND1,STK4,GJB5
GOBP_REGULATION_OF_EXTRACELLULAR_MATRIX_ASSEMBLY	0.023284406	0.109183497	0.352487858	0.471912851	1.540490996	20	PHLDB2,PHLDB1,ANTXR1,SMAD4,TGFBR3,SOX9,AGT,CLASP1,TGFB1,SMAD3
GOBP_MONOATOMIC_ANION_HOMEOSTASIS	0.023592804	0.110499001	0.352487858	0.470480406	1.535814987	20	ATP6V1B1,KCNQ1,SLC12A1,SLC12A5,STK39,SLC12A7,TBXAS1,CPS1,SLC12A2,SLC12A8,SLC12A4,WNK1,CA12,SLC12A9
GOBP_REGULATION_OF_OLIGODENDROCYTE_DIFFERENTIATION	0.023627989	0.110533292	0.352487858	0.39079441	1.46408571	44	NKX2-2,ID4,TENM4,SOX1,TNFRSF21,TP73,DUSP10,HES1,DAAM2,DRD3,DLX2,ZNF488,TMEM98,MTOR,PTN,SHH,CXCR4,NOTCH1,GSX2,PTPRZ1,NF1,DLX1,SLC45A3
GOBP_MICROVILLUS_ORGANIZATION	0.023818729	0.111294346	0.352487858	0.431686995	1.481301218	27	ESPN,MYO1A,FSCN1,ATP8B1,CDHR2,RAP1GAP,PODXL,RAP1A,USH1C,EZR,PLD1,TNIK,MAP4K4,GLDN
GOBP_REGULATION_OF_VENTRICULAR_CARDIAC_MUSCLE_CELL_MEMBRANE_REPOLARIZATION	0.024699732	0.115275104	0.352487858	0.463990732	1.528459966	21	KCNQ1,KCNH6,NOS1,ANK2,KCNH2,CACNA2D1,NOS1AP,SNTA1,SCN1B,RNF207,GJA1,SCN4B,KCNE1
GOBP_OLIGOSACCHARIDE_BIOSYNTHETIC_PROCESS	0.024728987	0.115276019	0.352487858	0.430674175	1.477825804	27	B3GALT5,B3GALT1,B4GALT1,ST6GALNAC5,FUT9,FUT1,FUT8,ST3GAL4,B3GALT2,FBP1,ST3GAL3,FUT5,B3GALNT1,ST3GAL6,FUT6,FUT3,ST3GAL2,FUT2,ST6GALNAC6,FUT10,B4GALNT2,FBP2,ST6GALNAC1
GOBP_POSITIVE_REGULATION_OF_FAT_CELL_DIFFERENTIATION	0.024975025	0.115473105	0.287857117	0.357850621	1.395194199	63	ZBTB7C,AXIN2,STK3,AKT1,SOX13,ZNF385A,SIX1,RREB1,XBP1,CARM1,LMO3,BMP7,SFRP1,ID2,LRP5,ZBTB16,VSTM2A,PIM1,PPARD,CCDC3,SNAI2,HNRNPU,LPL,ADIG,CREBL2,CDS1,MAPK14,STK4,FRZB,PPARG,FNDC5,BMP2,CEBPB,TMEM64,RARRES2,AAMDC,ZBTB7B,TPH1,WIF1,WDFY2,SFRP2,ZFP36,CREB1,METRNL
GOBP_CHLORIDE_TRANSPORT	0.024975025	0.115473105	0.287857117	0.317648121	1.321780917	111	OCA2,BEST3,GABRG3,ATP8B1,CLCN6,BSND,SLC26A9,ANO4,SLC12A1,CLDN4,SLC26A4,SLC26A7,SLC17A6,CLIC5,ANO2,SLC4A10,SLC12A5,SLC4A8,CFTR,GABRB3,GLRA1,SLC26A11,ANO6,TTYH3,SLC26A10P,SLC17A8,ANO1,SLC12A7,CLCN3,CLCNKA,SLC1A7,GABRR1,GABRP,LRRC8A,ANO5,GABRR2,ANO3,OSTM1,PRKG2,GABRA5,GABRB2,SLC4A3,CLCA1,TTYH2,CLIC6,SLC12A2,SLC12A8,SLC12A4
GOBP_REGULATION_OF_MICROTUBULE_CYTOSKELETON_ORGANIZATION	0.024975025	0.115473105	0.287857117	0.301132364	1.275259492	145	TBCD,NAV3,DYRK1A,MET,FKBP4,PHLDB2,MAP2,TRAF3IP1,CLIP1,PHLDB1,MAP6,STMN3,TPPP,MAPT,EFNA5,CAMSAP1,DYNC1H1,MAP1B,TRPV4,STMN1,GSK3B,ABL1,MAPRE3,WNT3A,MAP6D1,CHMP4B,STIL,NUP62,PAK1,CLASP1,MAPRE2,PKD1,RPS3,ARHGEF2,BICD1,PRKAA2,SLAIN1,DIXDC1,TPX2,STMN2,MAPRE1,DCTN1,ARHGEF7,CKAP5,SNCA,SPEF1,APC2,TPR,FES,CDK5RAP2,HNRNPU,NME7,CAMSAP2,FSD1,WDR47,SKA1,MAP9,CDKN1B,STMND1,SENP6,MARK2,OCLN,HDGFL3,VPS4B,RNF4,GNA…
GOBP_NEGATIVE_REGULATION_OF_TRANSMEMBRANE_RECEPTOR_PROTEIN_SERINE_THREONINE_KINASE_SIGNALING_PATHWAY	0.024975025	0.115473105	0.287857117	0.298648361	1.267795497	148	LDLRAD4,FBN2,CHST11,OVOL2,NRROS,ONECUT2,GREM2,SMAD7,SKI,ADAMTSL2,DACT2,BMPER,NKX2-1,PMEPA1,VWC2L,CER1,VEPH1,SKOR2,PRDM16,MIR210,HTRA1,TGFBR3,MAGI2,NCLN,ABL1,SFRP1,TWSG1,LRP1,TMEM53,ONECUT1,LRP2,CHRD,SKOR1,SORL1,PPARA,VWC2,TMPRSS6,SPRED2,BCL9L,NBL1,ACVR1,PIN1,GPR155,NOTCH1,RBBP4,TOB1,PEG10,CRIM1,CIDEA,TBX20,TGFB3,TET1,CHRDL2,SNX25,DLX1,PDPK1,BRMS1L,SKIL,HIPK2,TRIM33,DKK3,STUB1,SMAD6,SPART,IL17RD,W…
GOBP_PROTEIN_CONTAINING_COMPLEX_LOCALIZATION	0.024975025	0.115473105	0.287857117	0.293726137	1.265509865	183	STAU2,NPTX1,SMAD7,C1QL2,FKBP4,NRG1,ERBB4,IFT122,TRAF3IP1,NSG1,RELN,KIF5C,CEP112,HIP1,CEP72,SPAG17,SCRIB,FXR1,DLG2,IPO9,IFT81,LMNA,WDPCP,SNAP25,CACNG5,IFT80,LCA5,SGCD,NLGN1,KIF3B,TUB,CLSTN1,PPP3R1,CACNG4,GPC6,RAP1A,EFNB2,AP2A2,EZR,RCC2,ERBB2,AP2B1,TERF1,ARHGAP44,CPLX1,GRIP1,IFT43,NETO1,DLG1,TAMALIN,EPS15,CACNG2,STAU1,LMNB2,PRKCZ,DYNC2H1,DRD4,HPCA,MAK,STX7,RALB,ARC,LRRC7,NETO2,HNRNPU,GPHN,SEH1L,KIF…
GOBP_TRANSFORMING_GROWTH_FACTOR_BETA_RECEPTOR_SIGNALING_PATHWAY	0.024975025	0.115473105	0.287857117	0.288773044	1.250154562	201	LDLRAD4,FBN2,CHST11,PTK2,OVOL2,NRROS,ONECUT2,SOX11,SMAD7,SKI,ADAMTSL2,NKX2-1,ZNF703,PMEPA1,ZFYVE9,PTPRK,SRC,VEPH1,APOA1,ZMIZ1,SKOR2,CREBBP,PRDM16,HTRA1,SDCBP,LTBP2,GCNT2,SMAD4,MIR183,TGFBR3,FURIN,FOLR1,TGFB2,CDKN2B,ZMIZ2,FMOD,TWSG1,SMAD9,ONECUT1,ITGB6,TSC22D1,FERMT2,FUT8,ZEB2,COL1A2,STAT3,ITGA3,TGFB1,PPARA,SMAD3,STK11,SPRED2,ITGB8,SNW1,BCL9L,ACVR1,LTBP3,PIN1,ADAM9,ITGB5,NPNT,RBBP4,PARP1,ACVRL1,PE…
GOBP_RESPONSE_TO_INSULIN	0.024975025	0.115473105	0.287857117	0.279614802	1.227554201	259	TWIST2,LPIN1,TNFRSF11A,ERRFI1,OPRK1,KCNQ1,AKT1,PIK3R3,INHBB,SRC,KLF15,SORT1,PIK3R1,BAIAP2,INSR,SLC39A14,DNAI1,CFLAR,CELA2A,ADIPOR1,XBP1,PAX6,PID1,GCK,TRPV4,GSK3B,LPIN2,NCOA5,PTPRA,INSRR,IGF1R,RAB31,SNX5,PRKDC,PIK3R2,ALPL,ECHDC3,KCNJ8,HMGCS2,ENPP1,IRS1,VWA2,ABCC8,SRD5A1,TNFSF10,PCK1,SORL1,LYN,PPARA,RPS6KB1,MC4R,SLC2A1,MTOR,PDE3B,SRSF4,SIK2,SGCB,CAPN10,BCAR3,FBP1,TBC1D4,PHIP,PRKCZ,IGFBP1,CPEB1,AHSG…
GOBP_REGULATION_OF_B_CELL_DIFFERENTIATION	0.025125628	0.115798327	0.287857117	0.422005484	1.483456903	31	ZFP36L2,SYK,STAT5B,BCL6,XBP1,SFRP1,ID2,NFAM1,INPP5D,SLAMF8,CARD11,PCID2,CR1,IKZF3,PPP2R3C,DDRGK1,MMP14,SPI1
GOBP_POSITIVE_REGULATION_OF_RESPONSE_TO_ENDOPLASMIC_RETICULUM_STRESS	0.025100402	0.115798327	0.287857117	0.412030558	1.478509962	35	BCL2L11,USP13,PIK3R1,XBP1,AGR2,PMAIP1,NFE2L2,RNFT2,BOK,RNF183,DAB2IP,ERN1,WFS1,PTPN2,PTPN1,NCK2,STUB1,NCK1,ATF6,CAV1,RNF185
GOBP_POTASSIUM_ION_IMPORT_ACROSS_PLASMA_MEMBRANE	0.025132937	0.115798327	0.352487858	0.388553315	1.455689594	44	KCNQ1,KCNH2,KCNK9,SLC12A1,ATP4B,KCNJ5,HCN4,ATP1A1,SLC12A5,KCNJ16,KCNJ4,ATP1A3,KCNJ8,ATP1B1,FXYD2,ABCC8,SLC12A7,DLG1,KCNJ6,SLC12A2,SLC12A8,SLC12A4
GOBP_PEPTIDYL_TYROSINE_DEPHOSPHORYLATION	0.025201613	0.115980045	0.287857117	0.432950457	1.503141415	29	PTPRT,PTPRF,PTPRO,DUSP10,DUSP8,PTPRB,DUSP4,DUSP16,UBASH3B,PTPRS,PTPN13,DUSP18,PTPRQ,PTPN2,PTPRZ1,PTPN1,PTPN9
GOBP_REGULATION_OF_PLATELET_AGGREGATION	0.025335826	0.116462598	0.352487858	0.429929995	1.475272205	27	F11R,JAK2,ADAMTS18,PRKCA,MMRN1,SYK,SH2B3,C1QTNF1,CELA2A,LYN,UBASH3B,PDPN,SERPINE2
GOBP_MAMMARY_GLAND_EPITHELIAL_CELL_DIFFERENTIATION	0.025500964	0.11699304	0.352487858	0.510928545	1.586486199	16	PTCH1,AKT1,ERBB4,ZNF703,FOXB1,ID2,IRF6,LBH
GOBP_REGULATION_OF_CELLULAR_RESPONSE_TO_OXIDATIVE_STRESS	0.025510204	0.11699304	0.287857117	0.467898201	1.517875904	19	TBC1D24,MAPKAP1,PNPLA8,BMP7,NFE2L2,FUT8,AIFM2,GCH1,PRKN,NCOA7,SLC7A11
GOBP_POSITIVE_THYMIC_T_CELL_SELECTION	0.025688078	0.117401619	0.352487858	0.501230155	1.532736586	15	TOX,ITPKB,ZAP70,STK11,SHH,FOXN1,PTPN2,NFATC3,CD74,PTPRC,DOCK2
GOBP_CHEMOKINE_C_X_C_MOTIF_LIGAND_2_PRODUCTION	0.025667351	0.117401619	0.287857117	0.47939675	1.531269712	18	MBP,TLR4,TGFB1,KLF4,F2RL1,FOXP1,POSTN,HMGB1,LPL,MCOLN2,OAS3,CD74,MAP2K5
GOBP_VESICLE_FUSION_TO_PLASMA_MEMBRANE	0.025665144	0.117401619	0.352487858	0.449509152	1.521328262	24	GRIK5,SYT1,STX1A,STX2,SNAP47,ERC2,SNAP25,DOC2A,CPLX1,CPLX3,STX11,STXBP1,CPLX2
GOBP_ESTABLISHMENT_OF_LYMPHOCYTE_POLARITY	0.026126747	0.118064125	0.352487858	0.510615054	1.585512778	16	RIPOR2,GSN,CCR7,SCRIB,ABL1,CRTAM,DOCK8,ABL2,TRAF3IP2,SNX27,MYH9,DOCK2,CCL19,CYP26B1
GOBP_POSITIVE_REGULATION_OF_VASCULAR_ASSOCIATED_SMOOTH_MUSCLE_CELL_MIGRATION	0.026014568	0.118064125	0.287857117	0.495431715	1.538366934	16	TERT,IGFBP5,FAT1,DDR2,FGF9,DOCK7,DOCK4,PDGFB,DOCK5,SSH1,NR4A3,MIR135B
GOBP_HYPOTHALAMUS_DEVELOPMENT	0.02607422	0.118064125	0.352487858	0.451502477	1.511183589	23	PLXNA1,RAX,NKX2-1,NRP2,HAP1,OTP,FOXB1,SEMA3E,POU3F2,SRD5A1,NRP1,PROP1,NCOA1,PRDM13,RAB3GAP1
GOBP_EMBRYONIC_CAMERA_TYPE_EYE_DEVELOPMENT	0.026078235	0.118064125	0.28201335	0.414976194	1.485759782	34	TFAP2A,PROX1,SOX11,SIX3,PHACTR4,WNT16,RARA,PAX6,BMP7,TBX2,ALDH1A3,RDH10,KDM2B,PPP1R13L,TULP3,STRA6,FOXF2,FRS2,HIPK2,WNT5A,ALDH1A2,RARG,WDR19,IHH,SP3,TWIST1,IFT140,HIPK1,NES
GOBP_POSITIVE_REGULATION_OF_CARTILAGE_DEVELOPMENT	0.026130653	0.118064125	0.28201335	0.42038583	1.477763404	31	SMAD7,HOXA11,SOX5,LOXL2,BMP6,SOX6,SOX9,ZNF219,ZBTB16,BMPR2,SMAD3,CCN1,PRKG2,GDF6,ACVRL1,BMP1,TAPT1,WNT5A,RUNX2,GDF5,BMP2,PKDCC,BMPR1B,FGF18
GOBP_REGULATION_OF_MUSCLE_TISSUE_DEVELOPMENT	0.026061994	0.118064125	0.352487858	0.388303727	1.447889462	43	DLL1,NIBAN2,BCL2,IGFBP5,MEGF10,CDON,WNT3A,MRTFB,ACTN3,MYOD1,TGFB1,SMAD3,RPS6KB1,SHOX2,LEF1,FGF8,SHH,CENPF,MYF5
GOBP_DETECTION_OF_LIGHT_STIMULUS	0.025974026	0.118064125	0.28201335	0.361496027	1.40159009	59	SEMA5B,CACNB4,GNGT1,CEP250,ATP8A2,SLC24A4,ASIC2,PLEKHB1,NMT1,OPN3,TULP1,CAMKMT,NR2E3,OPN4,GNA11,ABCA4,PDE6B,RGR,CACNA2D4,PRPH2,CNGB1,SAG,EYS,GRK7,GNAQ,PDE6C,CDS1,GPR52,FECH
GOBP_CELLULAR_RESPONSE_TO_CARBOHYDRATE_STIMULUS	0.025974026	0.118064125	0.28201335	0.303288516	1.28414572	140	PTPRN2,SYBU,TUNAR,NPTX1,LIN28A,OPRK1,PRKCE,NEUROD1,SOX4,ACE,ADCY5,ABCA12,RPTOR,PLCB1,ZBTB20,KLF7,EPHA5,TIAM1,SLC39A14,ZNF236,EFNA5,SMAD4,XBP1,PAX6,KCNB1,GAS6,SELENOT,BRSK2,PTPRN,UNC13B,CFTR,IGF1R,LRP5,ANO1,ABCC8,SLC12A7,PCK1,PIH1D1,TGFB1,PPARA,SMAD3,MLXIPL,PRKAA2,GPR68
GOBP_POSITIVE_REGULATION_OF_PROTEIN_SECRETION	0.025974026	0.118064125	0.28201335	0.303089619	1.283303578	140	SYBU,JAK2,TUNAR,PRKCE,FRMD4A,SLC30A8,SOX4,KCNN4,AACS,RAPGEF4,PLCB1,BLK,ABCG1,TLR4,TCF7L2,MYOM1,NR0B2,GCK,SNAP25,BMP6,MYO18A,TGFB2,UNC13B,CFTR,EGFR,TMEM132A,ANO1,ABCC8,PCSK1,TTN,TGFB1,GNA11,GPR68,LRRC8A,ORAI1,F2RL1,CAPN10,MYH10,PLA2G6,C1QTNF3,ADAM9,MYRIP,P2RX7,IER3IP1,EXPH5,ISL1,RBP4,TGFB3,TARDBP,MPC2,DNM1L,ATP13A2,NR1H2,MCU,WLS,GIPR,TMED10,OSBP,CASR,ADCY8,PSMD9,PPARG,ABAT,F2,CD2AP,RFX6,DYNLL1,OR5…
GOBP_REGULATION_OF_KINASE_ACTIVITY	0.025974026	0.118064125	0.28201335	0.258890754	1.167640815	475	HHEX,CAMK2N1,PROX1,PTPRT,ROR2,CDKN2A,TNFRSF11A,JAK2,PTK2,HEG1,NTF3,ANGPT1,NR2F2,AXIN2,MET,FGFR1,TCIM,ERRFI1,APP,AKT1,NRG1,ERBB4,CARD14,MMD,RELN,PRKAR2B,PRKAG2,CD40,MAP3K13,SRC,EPHA4,DDR1,DDR2,CARD10,SRCIN1,GPRC5B,PTPRO,PARK7,EPHB2,MAP3K5,TTBK1,CCR7,PKMYT1,INSR,PDGFC,SASH1,MAPT,CAMK2N2,TLR4,DUSP10,ROBO1,MAP4K2,CORO1C,SLC8A1,KIT,EREG,GAS6,HGS,TRIB2,PPM1E,TGFB2,PTK2B,ZFYVE28,CDKN2B,TNFRSF10B,ABL1,MA…
GOBP_RESPONSE_TO_AXON_INJURY	0.026284274	0.118623113	0.352487858	0.348124721	1.389328428	76	DRD2,JAK2,BCL2,PTPRF,RTN4RL1,KIAA0319,FLRT3,EPHA4,DPYSL3,MAP1B,KCNB1,FOLR1,IGF1R,TNR,PCSK1,KCNK2,LYN,KLF4,TNC,PTN,GAP43,PTPRS,P2RX4,MATN2,RGMA,KREMEN1,RTN4R,STK24,NREP,FIGNL2,PUM2,LRIG2,MTR,APOD,PLCG2,GIPR,SARM1,NEO1,MAP2K1,NTRK1,MAP2K2,MMP2,MAG,RTN4RL2,BRAF,CTNNA1,SPP1,INPP5F,SLC1A1,MAPK8IP3,FGF2,CERS2,CDK1
GOBP_CEREBELLAR_PURKINJE_CELL_LAYER_DEVELOPMENT	0.026315789	0.118630383	0.28201335	0.437468236	1.484696633	25	DLL1,SEZ6,SPTBN2,RORA,RERE,SKOR2,FAIM2,WHRN,LHX1,LHX5,AGTPBP1,TTLL1,TTC21B,KIF14,LDB1,B4GALT2,HERC1,NAGLU,ARCN1,KLHL1
GOBP_ACTIVATION_OF_ADENYLATE_CYCLASE_ACTIVITY	0.026847509	0.120889974	0.352487858	0.460941964	1.518416835	21	CRHR1,GLP1R,CAP1,FSHR,DRD1,DRD5,CAP2,ADCYAP1,LGR5,LHCGR,RXFP2,ADORA3,TSHR,GIPR,LGR4
GOBP_CELLULAR_RESPONSE_TO_PROSTAGLANDIN_E_STIMULUS	0.027253669	0.121205498	0.28201335	0.499877123	1.528599083	15	PRKCE,AKT1,PTGER2,GNG2,PAX6,SFRP1,PTGER4,PRKAA2,ACACA
GOBP_REGULATION_OF_GASTRULATION	0.027253669	0.121205498	0.28201335	0.499226913	1.526610773	15	TENM4,PHLDB2,PHLDB1,CRB2,OTX2,OSR1,CLASP1,LHX1
GOBP_REGULATION_OF_NUCLEAR_TRANSCRIBED_MRNA_POLY_A_TAIL_SHORTENING	0.027253669	0.121205498	0.28201335	0.496830661	1.519283155	15	AGO2,TENT4A,TNRC6B,TNRC6A,TENT4B,TNRC6C,CPEB3,TOB1
GOBP_REGULATION_OF_POSTSYNAPTIC_SPECIALIZATION_ASSEMBLY	0.027253669	0.121205498	0.28201335	0.496114214	1.517092297	15	PTPRD,SPTBN2,PTK2B,LRRTM1,GAP43,PTPRS,LRRTM2,GRID2
GOBP_REGULATION_OF_SKELETAL_MUSCLE_CELL_PROLIFERATION	0.027253669	0.121205498	0.28201335	0.494515524	1.512203581	15	EPHB1,JAK2,ANGPT1,SIX1,CFLAR,PAXBP1,SHH,PPARD,SELENON
GOBP_NUCLEUS_LOCALIZATION	0.027108434	0.121205498	0.276500599	0.428038905	1.497245243	30	CLMN,SYNE3,SLIT1,TMEM201,KIF25,SYNE2,SUN1,LMNA,DYNC1H1,PAX6,DOCK7,MTOR,DCTN1,LMNB2,BIN1,SUN2,NTN1
GOBP_POSITIVE_REGULATION_OF_ATP_METABOLIC_PROCESS	0.027108434	0.121205498	0.276500599	0.426095654	1.490447908	30	ENO1,APP,RPTOR,ZBTB20,BEND3,INSR,PID1,SLC4A4,UCHL1,PPARA,MLXIPL,PRKAA2,MTOR,ADCY10
GOBP_REGULATION_OF_VASCULAR_ENDOTHELIAL_GROWTH_FACTOR_RECEPTOR_SIGNALING_PATHWAY	0.027108434	0.121205498	0.276500599	0.422815398	1.478973842	30	HHEX,DLL1,NIBAN2,PDCD6,ROBO1,HGS,MIR296,CADM4,ITGA5,FGF9,DAB2IP,NRP1,NEDD4,PTPN1,EPN2,GRB10,IL1B
GOBP_POSITIVE_REGULATION_OF_GLUCOSE_IMPORT	0.027108434	0.121205498	0.276500599	0.411652634	1.452661699	32	TERT,AKT1,SLC1A2,KLF15,PIK3R1,CLTCL1,INSR,NFE2L2,OPN3,IRS1,FGF19,CAPN10,OSBPL8,SORBS1,CREBL2,MAPK14,POU4F2,OCLN,PRKCI
GOBP_POSTSYNAPTIC_SPECIALIZATION_ORGANIZATION	0.027027027	0.121205498	0.276500599	0.386160414	1.449367522	45	TMEM108,NPTX1,NTNG2,CDH2,C1QL2,PTPRD,SPTBN2,RELN,NRXN1,NLGN1,PTK2B,SLITRK3,LRRTM1,DLG1,GAP43,PTPRS,LRRTM2,SHANK2,GRID2,RAPSN,ZMYND8
GOBP_REGULATION_OF_BONE_MINERALIZATION	0.026973027	0.121205498	0.276500599	0.349025858	1.383998138	72	TFAP2A,FBN2,NELL1,OSR2,BMP2K,ANKH,DDR2,WNT4,SLC8A1,KL,BMP7,BMP6,PTK2B,SOX9,ACTN3,ANO6,RFLNA,SLC20A2,OSR1,FZD9,ENPP1,BMPR2,FAM20C,SMAD3,CCN1,PTN,RXRA,ACVR1,LTBP3,ADGRV1,AHSG,P2RX7
GOBP_CELLULAR_RESPONSE_TO_CHOLESTEROL	0.027720739	0.122869466	0.276500599	0.474502731	1.515637433	18	PTCH1,INHBB,GRAMD1A,MLC1,GRAMD1B,ABCA1,GPR155,LRP6,LRP8
GOBP_NEGATIVE_REGULATION_OF_ANOIKIS	0.027720739	0.122869466	0.276500599	0.473893781	1.513692351	18	PTK2,BCL2,TLE1,PIK3R3,SRC,ITGA5,NTRK2,CEACAM5,NOTCH1,SNAI2,PDK4
GOBP_ENAMEL_MINERALIZATION	0.027692308	0.122869466	0.276500599	0.456495936	1.490164712	20	FAM20A,TBX1,SLC24A4,CNNM4,CFTR,ITGB6,FAM20C,TGFB1,PPARA,NECTIN1
GOBP_N_GLYCAN_PROCESSING	0.027863777	0.123365629	0.276500599	0.482564633	1.518456366	17	MAN1A2,ST8SIA3,ST8SIA5,ST8SIA4,ST8SIA2,MGAT4A,FUT8,PRKCSH
GOBP_EMBRYONIC_PLACENTA_DEVELOPMENT	0.027972028	0.123569081	0.271288555	0.339127975	1.36125512	81	OVOL2,NR2F2,STK3,VASH1,AKT1,ST14,KRT8,TFEB,GRHL2,ESRRB,VASH2,PRDM1,DNAJB6,BMP7,SNAI1,HES1,EGFR,ZNF568,GCM1,FGFR2,PKD1,FBXW8,CCN1,EPAS1,LEF1,HS6ST1,PDGFB,E2F8,WNT7B,EGLN1,MDFI,PHLDA2,GRB2,BMP5,GATA2,HAND1,STK4,GJB5,NCOA1,GGNBP2,SOCS3,BIRC6,MAP2K1,SPINT2,WNT2,JUNB,PCDH12,CEBPB,SPINT1,E2F7,HIF1A,NODAL,PLK4,SP3,BPTF,EOMES
GOBP_POSITIVE_REGULATION_OF_DNA_BINDING_TRANSCRIPTION_FACTOR_ACTIVITY	0.027972028	0.123569081	0.271288555	0.288740627	1.248174948	194	PRKCH,TNFRSF11A,RNF220,STK3,CRTC1,HDAC4,AKT1,TRIM62,JUP,NEUROD1,CARD14,OPRD1,CD40,PRKD1,MAP3K13,RIPK4,DDR2,SLCO3A1,ERC1,PARK7,EPHA5,FZD2,TLR4,CFLAR,CAMK1D,KIT,PPARGC1A,TRIM37,RBCK1,CLU,PIDD1,NEUROD2,TFDP1,DHX9,NEUROG1,ADCY1,IKBKE,AGT,IRAK3,STAT3,HSF1,RPS3,TRAF5,FANK1,SMAD3,ARHGEF2,CARD11,TRIM25,SMARCB1,TRIM38,TRIM26,PRKCZ,LRP6,NOD1,TRIM14,ROR1,TRAF1,ARID5B,EDN1,IL18R1,UBE2N,ALK,TCF3,RPS6KA4,RTKN2…
GOBP_OLIGODENDROCYTE_DEVELOPMENT	0.028028028	0.12367874	0.271288555	0.385625137	1.444719367	44	NKX2-2,ID4,TENM4,SOX11,TPPP,FA2H,CLU,EIF2B5,B4GALT6,MAL,ZNF488,TGFB1,LYN,SHH,CERS6,WASF3,ERCC2,CNTN1,NKX6-2,EIF2B3,B4GALT5,PRDM8,MAG,EIF2B1,CNTNAP1,LPAR1
GOBP_REGULATION_OF_ASTROCYTE_DIFFERENTIATION	0.028282828	0.12411281	0.271288555	0.429139206	1.482649853	28	ID4,EPHA4,TTBK1,DAB1,LDLR,ID2,HES1,SHH,NR2E1,BIN1,NOTCH1,SERPINE2,NF1,GPR37L1,IL6,F2,BMP2,MAG,MBD1
GOBP_EMBRYONIC_PLACENTA_MORPHOGENESIS	0.028282828	0.12411281	0.271288555	0.434624803	1.470953356	24	ST14,GRHL2,DNAJB6,BMP7,ZNF568,GCM1,FGFR2,CCN1,LEF1,WNT7B,GRB2,BMP5,GJB5,NCOA1,SOCS3,SPINT2
GOBP_MYELIN_ASSEMBLY	0.028282828	0.12411281	0.271288555	0.433517613	1.467206161	24	TENM4,GNPAT,ANK2,TPPP,GPC1,UGT8,DICER1,ITGB4,EPB41L3,FIG4,ERCC2,CNTN1,PIKFYVE,PALS1,NCMAP,MAG,CNTNAP1
GOBP_APOPTOTIC_PROCESS_INVOLVED_IN_MORPHOGENESIS	0.028282828	0.12411281	0.271288555	0.432708286	1.464467056	24	TNFRSF1A,CRYAB,BCL2L11,SCRIB,JAG2,FOXC1,BMP7,TGFB2,LRP5,CCN1,LEF1
GOBP_PROSTATE_GLAND_MORPHOGENESIS	0.028282828	0.12411281	0.271288555	0.425249785	1.451032485	26	ID4,TP63,HOXD13,SULF1,BMP7,SFRP1,HOXA13,SOX9,FGFR2,TNC,SHH,NOTCH1,FRS2,WNT5A,ESR1,RARG,FOXA1,SERPINB5,MMP2
GOBP_REGULATION_OF_THE_FORCE_OF_HEART_CONTRACTION	0.028340081	0.124226631	0.271288555	0.434668728	1.475195555	25	ATP2B4,GRK2,NOS1,EDN2,GAA,GLRX3,SLC8A1,ATP1A1,NOS3
GOBP_NEGATIVE_REGULATION_OF_HIPPO_SIGNALING	0.028688461	0.12561493	0.352487858	0.457681678	1.507676929	21	SRC,WWC2,DLG5,AJUBA,WWC1,STRN4,SHANK2,MARK3,STRN3,CIT,MAPK14,WTIP,VGLL4
GOBP_POSITIVE_REGULATION_OF_CIRCADIAN_RHYTHM	0.028747433	0.125734364	0.271288555	0.471677568	1.506613413	18	NPS,NKX2-1,RORA,MTNR1B,NLGN1,THRAP3,BTRC,BMAL1,RORC,GHRH
GOBP_SYNAPTIC_VESICLE_CYTOSKELETAL_TRANSPORT	0.028895769	0.126005476	0.271288555	0.479735803	1.509555064	17	MAP2,AP3B2,BORCS5,DTNBP1,TRIM46,AP3M2,KIF1B,BLOC1S5,AP3B1,AP3D1,SNAPIN,AP3S1,AP3M1
GOBP_NEGATIVE_REGULATION_OF_VASCULAR_PERMEABILITY	0.028895769	0.126005476	0.271288555	0.479575152	1.509049553	17	SH3GL2,ANGPT1,ARHGAP35,SLIT2,PDE2A,FERMT2,ABCC8,VEGFA,AKAP12,PDE3A,RAMP2
GOBP_REGULATION_OF_RECEPTOR_INTERNALIZATION	0.029	0.126005476	0.266350657	0.356181059	1.384751351	61	DRD2,NTF3,ANGPT1,NRG1,HIP1,SYK,INSR,SCRIB,SDCBP,MAGI2,PICK1,PPP3R1,ANKRD13B,WNT3A,EFNB2,DTNBP1,AHI1,VEGFA,MKLN1,LRRTM1,ARRB1,ANXA2,LRRTM2,DRD4,HPCA
GOBP_RESPONSE_TO_CALCIUM_ION	0.028971029	0.126005476	0.266350657	0.308660745	1.292855003	123	NFATC2,PDCD6,SYT1,ITPR3,INHBB,CPNE5,KCNQ3,KCNH1,TRPC1,KCNMA1,KCNB1,NLGN1,PTK2B,ADD1,DMTN,NEUROD2,MNAT1,ITPKB,HOMER1,EGFR,KCNMB2,ADCY1,CASQ2,SLC25A13,PCSK1,IQGAP1,TTN,RASAL1,PRKAA2,SDC1,CACNG2,TRPM2,ENTPD6,TUBA1A,HPCA,ADGRV1,TNNT2,NEDD4,ADAM9,P2RX7,SUCNR1,EDN1,CPNE4,KCNMB1,PPP3CA,PEF1,PLCG2,WNT5A,CPNE3,GIPR,MEF2C,EEF2K,CALM1,CASR,ADCY8,CAV1,ECT2,AHCYL1,ITPKA,SLC25A24,JUNB,VPS54,CPNE1,CAMK2D,CPNE7,…
GOBP_MICROTUBULE_BASED_MOVEMENT	0.028971029	0.126005476	0.266350657	0.263578951	1.178385447	392	SYBU,KLC1,STAU2,DNAH17,AGBL4,PEX14,TMEM108,CCDC39,ATP2B4,BICDL1,DRC1,DYNC1I1,NPHP4,KIF21A,SLC22A16,APP,MAP2,IFT122,KIF19,TRAF3IP1,TTC12,FMN2,CFAP44,SPAG16,KATNIP,KIF5C,CELF3,TEKT5,CELSR2,HAP1,TMEM201,QRICH2,ARL8A,SPAG17,KIF25,TEX101,AQP4,MAPT,DNAI1,DNAH10,SYNE2,DLG2,ODAD3,IFT81,KIF1A,AP3B2,INPP5B,SUN1,WDPCP,DNAI3,DYNC1H1,ROPN1B,ARMC2,MAP1B,DNAH5,IFT80,LCA5,BORCS5,PDCL2,KIF3B,DNAAF5,APBA1,TUB,CFAP…
GOBP_RESPONSE_TO_INORGANIC_SUBSTANCE	0.028971029	0.126005476	0.266350657	0.257987023	1.163564838	475	TFAP2A,SLC6A3,DRD2,NFATC2,GRP,TERT,BCL2,KCNK3,NPTX1,PDCD6,ATP2B4,PTCH1,FGFR1,ASS1,SYT1,SLC30A8,KCNC1,AKT1,PPP2CB,CLDN1,ITPR3,SPIDR,KRT8,NFATC4,CRYAB,INHBB,MMP3,GRIA1,SRC,CER1,PLCB1,ANKH,ADORA1,MAP1LC3A,PARK7,SLC30A10,MAP3K5,CCR7,CPNE5,KCNQ3,TRPA1,MAPT,KCNH1,DLG2,CACNA1G,CFLAR,PPP5C,TRPC1,KIT,KCNMA1,AQP1,MAP1B,CASP9,KCNB1,STAT6,CPA1,BMP7,LOXL2,NLGN1,PCGF2,BMP6,PTK2B,ADCY7,MYB,ABL1,DDX11,SELENOV,AD…
GOBP_REPLACEMENT_OSSIFICATION	0.029116466	0.126234995	0.266350657	0.421189524	1.473286667	30	CBS,EXT1,DLX5,NAB2,COL13A1,FOXC1,NAB1,IFT80,BMP6,MEF2D,ALPL,SMPD3,MMP16,CSGALNACT1,INPPL1,TMEM119,FGFR3,MMP14,MEF2C,RUNX2,COL2A1,PEX7,FGF18,BPNT2,TEK
GOBP_CELLULAR_RESPONSE_TO_ANGIOTENSIN	0.029087262	0.126234995	0.266350657	0.411082949	1.462762723	33	PRKCA,ACE,FAT1,PRKD1,SRC,DDR2,SLC30A10,IGF1R,NFE2L2,BRIP1,AGT,ARID1B,HSF1
GOBP_POSITIVE_REGULATION_OF_MICROTUBULE_POLYMERIZATION_OR_DEPOLYMERIZATION	0.029233871	0.126467575	0.266350657	0.428086527	1.486254552	29	NAV3,MET,CLIP1,MAPT,MAP1B,TRPV4,PAK1,CLASP1,RPS3,SLAIN1,STMN2,MAPRE1,DCTN1,CKAP5,FES,CDK5RAP2,CDKN1B,OCLN
GOBP_SENSORY_PERCEPTION_OF_TEMPERATURE_STIMULUS	0.029233871	0.126467575	0.266350657	0.427482787	1.484158456	29	EPHB1,DISC1,TRPM8,BTBD9,OPRK1,GRIK2,ADORA1,TRPA1,ANO1,OPN4,CXCR4,CALCA,NR2F6,PRDM12,COMT,WDR47
GOBP_GAMMA_DELTA_T_CELL_ACTIVATION	0.029411765	0.127098552	0.266350657	0.437908278	1.465683662	23	CD247,SOX4,SOX13,SYK,STAT5B,JAG2
GOBP_SNARE_COMPLEX_ASSEMBLY	0.029531568	0.127477401	0.266350657	0.445524674	1.479627862	22	SNAP25,VAMP8,VPS8,ANKRD27,SNCA,VPS41,UVRAG,VPS33A,STXBP1,TGFBRAP1,STXBP6
GOBP_NUCLEAR_MIGRATION	0.029613584	0.127692488	0.352487858	0.446040103	1.50958754	24	CLMN,SYNE3,SLIT1,TMEM201,SYNE2,SUN1,LMNA,DYNC1H1,PAX6,DOCK7,DCTN1,LMNB2,SUN2,NTN1,LMNB1,PCM1,NUDC,HOOK3,FBXW11
GOBP_AMYLOID_PRECURSOR_PROTEIN_BIOSYNTHETIC_PROCESS	0.029927761	0.128510387	0.266350657	0.479072456	1.507467751	17	AGO2,AATF,NECAB3,ITM2C,MIR298,BACE2,PAWR,MIR147A,NECAB2,NECAB1
GOBP_RESPONSE_TO_DEXAMETHASONE	0.03003003	0.128510387	0.261663522	0.380916077	1.427077181	44	SMYD3,JAK2,AXIN2,ASS1,FBXO32,CLDN1,ACE,CFLAR,AQP1,CASP9,TBX2,IGF1R,EGFR,SRD5A1,PCK1,TGFB1,RPS6KB1,PAPPA,CPS1
GOBP_BIOLOGICAL_PROCESS_INVOLVED_IN_INTRASPECIES_INTERACTION_BETWEEN_ORGANISMS	0.03	0.128510387	0.261663522	0.375680868	1.422399018	48	GRP,NRXN3,GAD1,KCNQ1,CNTNAP2,RPTOR,BRINP1,TBX1,EXT1,NRXN1,GRID1,AVP,NPAS4,DRD3,MAPK8IP2,CHRNB2,NR2E1,ATXN1,SHANK2,DRD4,OXT
GOBP_POSITIVE_REGULATION_OF_PLASMA_MEMBRANE_BOUNDED_CELL_PROJECTION_ASSEMBLY	0.02997003	0.128510387	0.261663522	0.316389771	1.31046962	107	RIPOR2,CDC42EP4,FSCN1,WRAP73,ARHGAP35,ASAP1,RAB11FIP3,SEPTIN9,HAP1,PIK3R1,CCR7,MYO3B,SAXO1,COBL,DPYSL3,KIT,MYO3A,NLGN1,GSK3B,PLPPR5,PLEKHM1,AUTS2,TENM2,ANLN,HTT,AVIL,CCP110,NEURL1,PLEK2,MTOR,F2RL1,MARK4,NRP1,AGRN,P2RX7,WASF2,TGFB3,ZMYND8,PLCE1,TAPT1,BBS4,OCLN,EPS8,PALM,NDEL1,ACTR2,CLRN1,IFT88,CCDC88A,KCTD17,HSP90AA1,DZIP1,RAB3IP,GPM6A,FUZ,ABI2,RAC2,CDC42EP3,CENPJ
GOBP_ADAPTIVE_THERMOGENESIS	0.02997003	0.128510387	0.261663522	0.295915374	1.260982049	159	KSR2,LPIN1,JAK2,ESRRG,TRPM8,EBF2,DBH,NOVA1,ZNF516,SYK,DECR1,PRDM16,PDGFC,TLE3,TLR4,THADA,GADD45G,PEMT,ADIPOR1,DYNC1H1,PPARGC1A,TRPV4,STAT6,NOVA2,ACSL1,EHMT1,ADCYAP1,IGF1R,ACTN3,ALPL,SORL1,HSF1,VEGFA,MC4R,BMAL1,EPAS1,STK11,DOCK7,SFXN5,ZNF423,BMP8A,CXCR4,PTH2R,KDM1A,OXT,NOTCH1,THRA,PLAC8,HNRNPU,ADIPOR2,IL18R1,CIDEA,PLCL1,MFAP2,PER2,LEPR,CKB,GJA1,GNAS,PWWP2B,NR1H2,APPL2,GRB10,DIO2,TSHR,MAP2K6,G0S2,A…
GOBP_REGULATION_OF_CHEMOTAXIS	0.02997003	0.128510387	0.261663522	0.290648674	1.255961585	192	RIPOR2,DSCAM,PTK2,NTF3,MET,FEZF2,FGFR1,CDH13,SCG2,ADGRA2,EDN2,PRKD1,SLIT1,SLIT2,PTPRO,SMOC2,CCR7,TIAM1,SLC8B1,ROBO1,CAMK1D,ROBO2,TRPV4,GAS6,PLXNA4,ARTN,WNT3,NOVA2,CYRIB,PTK2B,SEMA5A,WNT3A,ANGPT2,EFNB2,TPBG,STK39,TUBB2B,F3,ANO6,BMPR2,TGFB1,LYN,VEGFA,SMAD3,SLAMF8,PTN,PDGFB,F2RL1,CCR6,IL16,NBL1,P2RX4,CXCL13,NEDD9,NRP1,CXCR4,PDGFRA,NOTCH1,HSPB1,PTPN2,HMGB1,S100A7,JAM3,SUCNR1,EDN1,ADAM10,CYP19A1,TBR1,…
GOBP_REGULATION_OF_ESTABLISHMENT_OF_PROTEIN_LOCALIZATION	0.02997003	0.128510387	0.261663522	0.256902276	1.159913916	496	DRD2,MIR148A,SYBU,JAK2,PCNT,TUNAR,SYT7,ANGPT1,PTPN14,PRKCE,FRMD4A,SLC30A8,JUP,NOS2,NEUROD1,SOX4,SPIDR,ICE1,KCNN4,ADCY5,AACS,INHBB,SYT4,RAB11FIP3,PRKD1,SRC,ABCA12,RAPGEF4,PLCB1,STX1A,BLK,PIK3R1,PARK7,TFAP2B,ABCG1,KLF7,UQCC2,EPHA5,TIAM1,EDEM2,CNR1,CORO2B,MAPT,MTNR1B,EFNA5,RAB11FIP1,PTP4A3,TLR4,SLC8B1,TCF7L2,MYOM1,CELA2A,NR0B2,GCK,SNAP25,MTCL1,KCNB1,GAS6,BMP6,SP100,MYO18A,TGFB2,KRT20,GSK3B,BRSK2,SFR…
GOBP_NEGATIVE_REGULATION_OF_MICROTUBULE_POLYMERIZATION_OR_DEPOLYMERIZATION	0.030120482	0.128758569	0.261663522	0.404835365	1.452691088	35	TBCD,NAV3,DYRK1A,FKBP4,MAP2,MAP1B,STMN1,MAP6D1,CLASP1,ARHGEF2,TPX2,STMN2,MAPRE1,ARHGEF7,SNCA,SPEF1,APC2,CAMSAP2,WDR47
GOBP_INHIBITORY_POSTSYNAPTIC_POTENTIAL	0.030176899	0.128860881	0.266350657	0.487599086	1.514045807	16	GRIK2,CHRNA4,INSYN1,NPAS4,UNC13B,GLRA1,RIMS2,RIMS1,DRD4
GOBP_SKELETAL_MUSCLE_CELL_PROLIFERATION	0.030221037	0.128910596	0.352487858	0.444960508	1.505933735	24	EPHB1,JAK2,ANGPT1,SRC,MEGF10,SIX1,CFLAR,MYB,PAXBP1,SHH,PPARD,SELENON
GOBP_CELL_PROLIFERATION_IN_FOREBRAIN	0.03030303	0.129121505	0.261663522	0.424674148	1.449068303	26	DISC1,FGFR1,SIX3,EMX2,PAX6,WNT3A,NFIB,POU3F2,AKNA,FGFR2,DOCK7,FGF8,DIXDC1,LHX5,PCM1,NUMBL,NUMB,KIF14,HOOK3,RRM1
GOBP_GASTRULATION_WITH_MOUTH_FORMING_SECOND	0.030364372	0.129244062	0.261663522	0.434071956	1.473170207	25	TENM4,TBXT,PRICKLE1,CRB2,SMAD4,OTX2,LRP5,ZBTB17,ACVR1,LHX1,MEGF8,FRS2,ETS2,WNT5A,FOXA2,RNF2,LDB1,NODAL,UGDH,PLPP3
GOBP_SURFACTANT_HOMEOSTASIS	0.030994375	0.13123678	0.352487858	0.462112424	1.508498923	20	LPCAT1,TMEM63A,ABCA12,ITGB6,ABCA3,ADGRF5,TGFB1,VEGFA,EPAS1
GOBP_MYOBLAST_FUSION	0.031031031	0.13123678	0.257206466	0.383237104	1.438395524	45	NFATC2,RIPOR2,NOS1,MYMK,DOCK1,ADGRB3,PTGFRN,TANC1,CDON,KCNH1,CFLAR,NPHS1,CACNA1S,ADAM12
GOBP_OVARIAN_FOLLICLE_DEVELOPMENT	0.031	0.13123678	0.257206466	0.370170233	1.412495744	51	BCL2,BCL2L1,INHBB,SRC,UMODL1,FSHR,KITLG,SMAD4,KIT,EREG,FOXC1,TAF4,EIF2B5,LFNG,IMMP2L,LHCGR,VEGFA,GPR149,FOXL2,KDR,FOXO3,MMP14,ESR1,SCAPER,GAS2,CEBPB,MMP2,SPO11,ZP3,MSH4,BMPR1B,VGF,CTNNA1,DMRTA1
GOBP_CARDIAC_CELL_DEVELOPMENT	0.030969031	0.13123678	0.257206466	0.334806511	1.343908819	81	PROX1,CTDP1,ALPK2,PRICKLE1,LMNA,SMAD4,FHOD3,TGFBR3,SLC8A1,TBX5,SGCD,NEB,BVES,SORBS2,MYO18B,AKAP6,JAG1,MAML1,NEBL,NRAP,LARGE1,TTN,PPARA,VEGFA,SHOX2,MTOR,COL14A1,SGCB,FOXP1,PI16,PDGFRA,RGS4,ADPRHL1,NOTCH1,HNRNPU,ISL1,EDN1
GOBP_SPHINGOLIPID_BIOSYNTHETIC_PROCESS	0.030969031	0.13123678	0.257206466	0.315949213	1.31082806	109	B3GALT1,ST6GALNAC5,CERKL,ST8SIA3,ST8SIA5,PRKD1,TLCD3B,HACD4,ST8SIA4,KDSR,ST8SIA2,ST3GAL1,FUT9,PEMT,FUT1,B4GALNT1,SPTLC2,UGT8,PNPLA1,FA2H,ZNF750,ABCC1,ST6GALNAC4,ELOVL5,B4GALT6,A3GALT2,HACD3,LARGE1,SPTLC3,ST3GAL5,B3GALT2,CCN1,CERS4,AGK,ACER2,CERS6,ST6GALNAC3,PLA2G6,DEGS2,ST3GAL3,P2RX7,B4GALT4,PPM1L,CERK,ABCA8,ELOVL1,ACER3,B3GALNT1,ELOVL2,VAPA,FUT6
GOBP_POSITIVE_REGULATION_OF_VASCULATURE_DEVELOPMENT	0.030969031	0.13123678	0.257206466	0.292184132	1.247199602	164	DLL1,AGO2,TERT,PDCD6,PLCG1,PRKCA,JUP,CCBE1,BMPER,CD40,PRKD1,SMOC2,VASH2,SASH1,RUNX1,MIR210,XBP1,FUT1,AQP1,ADAM12,ETS1,JAK1,PTK2B,PAK4,ABL1,SEMA5A,NOS3,ANGPT2,ITGA5,NFE2L2,F3,ANGPT4,CD34,STAT3,CHRNA7,TGFB1,HK2,VEGFA,KLF4,GATA6,ITGB8,PIK3CD,NR2E1,EMP2,RAPGEF3,NRP1,CXCR4,AKT3,RHOB,HSPB1,PKM,PTGIS,ACVRL1,ISL1,TJP1,ENG,PDPK1,CHI3L1,WNK1,NINJ1,GATA2,RAMP2,HIPK2,ADM2,KDR,WNT5A,IL1B,TIE1,TGM2,FLT1,WARS2,…
GOBP_POSITIVE_REGULATION_OF_CELL_MORPHOGENESIS	0.031124498	0.131491889	0.257206466	0.40876819	1.442482923	32	SS18L1,STAU2,TBC1D24,PTPRD,RELN,EPHA4,BAIAP2,EPHB2,TIAM1,PRKDC,FBXW8,ANKRD27,CAMK2B,LRP8,CUX1,EEF2K,ANAPC2,CUX2,CAPRIN2,FZD4,ITPKA
GOBP_POSITIVE_REGULATION_OF_TRANSCRIPTION_REGULATORY_REGION_DNA_BINDING	0.031302775	0.132104369	0.321775918	0.461654032	1.50700257	20	NIBAN2,NEUROD1,DAZAP2,PARK7,PAX6,FOXC1,POU4F1
GOBP_DENDRITIC_SPINE_MAINTENANCE	0.031568228	0.133083062	0.257206466	0.443387056	1.472528641	22	GRIN2B,TANC1,INSR,ZNF804A,PICK1,IGF1R,HOMER1,ITGA3,FYN,NEDD9
GOBP_MEMBRANE_DEPOLARIZATION_DURING_CARDIAC_MUSCLE_CELL_ACTION_POTENTIAL	0.031632653	0.133213094	0.257206466	0.461467097	1.497013208	19	CACNA1C,ANK2,CACNA1G,HCN4,CACNA2D1,SLC8A1,CACNA1D,ANK3,SCN1B,SCN3B,SCN2B,SCN4B,HCN2
GOBP_PHOSPHOLIPID_HOMEOSTASIS	0.031758798	0.133602496	0.321775918	0.500816201	1.555086322	16	APOA1,ABCG1,LIPG,ITGB6,ABCA3,ABCA1,TGFB1
GOBP_DETECTION_OF_MECHANICAL_STIMULUS	0.032	0.133625263	0.252961123	0.364082958	1.396366664	53	PTK2,CDH2,KCNQ1,JUP,LHFPL5,TRPA1,ASIC2,KIT,TMC1,WHRN,TMC2,PKD1,TTN,FYN,PKD1L3,SCN1A,PIEZO2,ADGRV1,CXCR4,ANO3,SERPINE2,STRC,KCNA1,SCN9A,PKD1L1,PDZD7,PIEZO1,BACE1,PKD1L2,NTRK1,MKKS,COL11A1
GOBP_POSITIVE_REGULATION_OF_MUSCLE_CELL_DIFFERENTIATION	0.031968032	0.133625263	0.252961123	0.349975132	1.37247131	65	PROX1,NIBAN2,BCL2,NRG1,PRKD1,LAMA1,TBX1,KIT,LAMB1,WNT3A,AKAP6,SMARCD3,EFNB2,ACTN3,MAML1,ATP11A,MYOD1,TGFB1,SHOX2,MTOR,SETD3,LAMC1,SHH,MYF5,CTH,NOTCH1,RBM24,EDN1,ENG,MAPK14,MESP1,MYLK3,MMP14,MEF2C,PIEZO1,PIAS1,LAMA2,SMYD1,ARRB2,CYP26B1,MAMSTR,OLFM2,HOPX,MAPK12,NID1,MDM2,SIRT1,NOTCH2,RBM4,MYOCD,BMP10,MYOG,BMP4
GOBP_MUSCLE_HYPERTROPHY	0.031968032	0.133625263	0.252961123	0.33379576	1.346222953	85	TNFRSF1A,CTDP1,ATP2B4,IGFBP5,PRKCA,HDAC4,MYMK,KLF15,TIAM1,GLRX3,LMNA,SMAD4,SORBS2,AKAP6,PDE9A,JARID2,MLIP,AGT,NPPA,TTN,PPARA,SMAD3,ADCY10,COL14A1,PAK2,GATA6,P2RX4,FOXP1,PI16,RGS4,NOTCH1,ACACB,PARP1,EDN1,PPP3CA,LMCD1,NFATC3,MEIS1,FOXO1,NR4A3,EZH2
GOBP_NEGATIVE_REGULATION_OF_VASCULATURE_DEVELOPMENT	0.031968032	0.133625263	0.252961123	0.316824064	1.316553812	110	HHEX,KLK3,NIBAN2,ATP2B4,ADGRB2,VASH1,APOH,PTPRM,PRL,SULF1,SARS1,HSPG2,ADGRB3,WNT4,OPTC,FOXC1,HGS,TGFB2,SEMA3E,ANGPT2,ADAMTS9,ISM1,AGO1,MINAR1,THBS2,GADD45A,ANGPT4,ABCC8,CNMD,KLF4,PDE3B,DAB2IP,NPPB,ADGRB1,SEMA6A,TAFA5,CREB3L1,STAT1,MIR200B,NF1,SLC12A2,EPN2
GOBP_INORGANIC_ANION_TRANSMEMBRANE_TRANSPORT	0.031968032	0.133625263	0.252961123	0.310980841	1.298771191	119	OCA2,BEST3,GABRG3,XPR1,CLCN6,BSND,SLC26A9,ANO4,ANKH,SLC12A1,CLDN4,SLC26A4,SLC26A7,SLC17A6,SLC13A4,CLIC5,ANO2,SLC12A5,SLC4A8,CFTR,GABRB3,GLRA1,SLC26A11,ANO6,TTYH3,SLC20A2,SLC26A10P,SLC17A8,ANO1,SLC12A7,CLCN3,CLCNKA,SLC1A7,GABRR1,GABRP,LRRC8A,SLC37A3,ANO5,GABRR2,ANO3,SLC13A1,GABRA5,GABRB2,SLC4A3,CLCA1,SLC25A10,TTYH2,CLIC6,SLC12A2,SLC12A8,SLC12A4,SLC17A1
GOBP_REGULATION_OF_PROTEIN_LOCALIZATION_TO_NUCLEUS	0.031968032	0.133625263	0.252961123	0.300692194	1.272375424	139	TERT,JAK2,ANGPT1,AKT1,JUP,PRKD1,CACNB4,SRC,CARD10,MFHAS1,PIK3R1,PARK7,CREBBP,DCLK1,ILRUN,TCF7L2,LMNA,TRIM29,JAK1,GSK3B,CCT5,MDFIC,CDH1,RASSF5,PKIA,NF2,NGFR,PIK3R2,FERMT2,TMEM98,OTUD7B,TGFB1,SMAD3,NVL,STK11,MTOR,FYN,SHH,PINX1,GLUL,PIN1,FBXO4,WWTR1,MARK3,TPR,PARP1,NF1,EDN1,LATS1,FERMT1,BAG3,IPO5,TARDBP,PARP9,MAPK14,LIMK2,PKIG,ATP13A2,APOD,DMAP1,TFRC,POLR1A,HCLS1,IPO7,CABP1,HSP90AA1,F2,CD2AP,ECT2,CC…
GOBP_CALCIUM_MEDIATED_SIGNALING	0.031968032	0.133625263	0.252961123	0.281161686	1.221662946	211	KSR2,NFATC2,CAMTA1,ATP2B4,TRPM8,ADGRB2,PLCG1,APP,CDH13,CACNA1C,NOS1,ITPR3,ANK2,NFATC4,GRIN2B,PPP3CC,EDN2,GRIA1,TRAT1,PRKD1,NCALD,SYK,CCR7,TRPA1,MAPT,SLC24A4,CA8,SLC8A1,SAMD14,NFATC1,SGCD,GSK3B,PPP3R1,NEUROD2,AKAP6,PPP1R9B,ACTN3,CASQ2,ACKR3,RIT2,KCNJ8,ATP1B1,HTT,GRIN2C,ZAP70,NFAM1,LHCGR,RCAN1,TBC1D10C,MCOLN3,DYRK2,MTOR,HOMER2,CCR6,DMPK,TRPM2,TRPM5,P2RX4,HPCA,CXCR4,SPPL3,PDGFRA,RCAN2,P2RX7,GRM5,MCT…
GOBP_REGULATION_OF_ENDOPLASMIC_RETICULUM_STRESS_INDUCED_INTRINSIC_APOPTOTIC_SIGNALING_PATHWAY	0.032128514	0.133880058	0.252961123	0.420434744	1.470646507	30	BCL2L1,BCL2L11,TXNDC12,PARK7,XBP1,PMAIP1,BOK,RNF183,PRKN,WFS1,PTPN2,CREB3L1,PTPN1,NCK2,NCK1,GRINA,OPA1
GOBP_REGULATION_OF_NEUROTRANSMITTER_RECEPTOR_ACTIVITY	0.032128514	0.133880058	0.252961123	0.392375692	1.430350365	38	CNIH3,RELN,DLGAP4,EPHB2,SHISA9,CACNG5,NLGN1,SLC6A9,CACNG4,OPRM1,DLGAP3,MAPK8IP2,NETO1,BEGAIN,CACNG2
GOBP_CARDIAC_ATRIUM_MORPHOGENESIS	0.032258065	0.134268338	0.252961123	0.424123362	1.472495017	29	PROX1,HEG1,SOX4,TBX5,TGFB2,BMPR2,SHOX2,CCN1,ACVR1,ZFPM1,NOTCH1,DLL4,ISL1,TBX20,ENG,NSD2,MESP1,WNT5A
GOBP_VASCULAR_ASSOCIATED_SMOOTH_MUSCLE_CELL_DIFFERENTIATION	0.032323232	0.134268338	0.252961123	0.423831806	1.464313107	28	NFATC2,NFATC4,KIT,NFATC1,HES1,FGF9,VEGFA,PDGFB,SGCB,GATA6,CTH,NOTCH1,ENG,RAMP2,MESP1,NFATC3
GOBP_REGULATION_OF_SUPEROXIDE_METABOLIC_PROCESS	0.032290616	0.134268338	0.252961123	0.423258724	1.452380244	27	SYK,MAPT,ELAVL1,BMP7,EGFR,NFE2L2,PON3,HVCN1,TGFB1,F2RL1,GCH1
GOBP_EMBRYONIC_DIGESTIVE_TRACT_MORPHOGENESIS	0.032494759	0.134698755	0.257206466	0.489246714	1.496091827	15	HLX,OVOL2,SIX2,SOX11,ID2,FGFR2,SHOX2,SHH,PDGFRA,NIPBL,RBPMS2,HNF1B,IHH,TCF21
GOBP_ATRIAL_SEPTUM_MORPHOGENESIS	0.032494759	0.134698755	0.257206466	0.487657468	1.491231993	15	SOX4,TBX5,TGFB2,BMPR2,CCN1,ACVR1,ZFPM1,ISL1,TBX20,NSD2
GOBP_REGULATION_OF_ADENYLATE_CYCLASE_ACTIVATING_G_PROTEIN_COUPLED_RECEPTOR_SIGNALING_PATHWAY	0.032653061	0.135213668	0.252961123	0.45898374	1.488957123	19	ATP2B4,PRKCA,NOS1,MRAP2,PDE2A,PDE4B,PDE3B,POMC,CRTC3,PDE3A,APLP1,MRAP,PDE4D
GOBP_FC_GAMMA_RECEPTOR_SIGNALING_PATHWAY	0.033099298	0.135645573	0.248911114	0.404518768	1.448318541	34	PTK2,LIMK1,VAV2,PRKCE,CD247,SRC,SYK,ABL1,YES1,PAK1,LYN,FYN,VAV3,PLA2G6
GOBP_REGULATION_OF_GLIAL_CELL_PROLIFERATION	0.033099298	0.135645573	0.248911114	0.399468489	1.440507897	36	PRKCH,SOX11,SKI,DICER1,MYB,CDKN2B,HES1,EGFR,NF2,ABCC8,LYN,SHH,NOTCH1,NTN1,NF1,GFAP,PLAG1,IL1B,PRKCI,IL6
GOBP_SPLEEN_DEVELOPMENT	0.033099298	0.135645573	0.248911114	0.399049806	1.438998099	36	BCL2,BCL2L11,CACNB4,NFKBIZ,CDKN2B,ABL1,PBX1,JARID2,FLVCR1,CDH17,ONECUT1,PKN1,PCID2,NKX3-2,BARX1,POLB,SLC40A1,PPP2R3C
GOBP_SMOOTH_MUSCLE_CELL_DIFFERENTIATION	0.032967033	0.135645573	0.248911114	0.357644353	1.386656405	59	NFATC2,NFATC4,WNT4,SIX1,KIT,NFATC1,EREG,TBX2,SOX9,MRTFB,HES1,SMARCD3,MRTFA,FGFR2,FGF9,TGFB1,VEGFA,PDGFB,SHH,SGCB,GATA6,PRDM6,ACVR1,CTH,NOTCH1,NPNT,ENG,RAMP2,MESP1,NFATC3,RBPMS2,MEF2C,PIAS1
GOBP_REGULATION_OF_HEART_GROWTH	0.033	0.135645573	0.248911114	0.356250423	1.374916889	57	PROX1,CTDP1,FGFR1,ERBB4,BASP1,TP73,RUNX1,TGFBR3,TBX5,TBX2,AKAP6,JARID2,FGFR2,FGF9,KCNK2,PPARA,PIM1,COL14A1,GATA6,FOXP1,PI16,RGS4,NOTCH1,ACACB,MIR200B,RBP4,EDN1,TBX20
GOBP_MAMMARY_GLAND_EPITHELIUM_DEVELOPMENT	0.032967033	0.135645573	0.248911114	0.348703027	1.364288841	64	JAK2,PTCH1,AKT1,ERBB4,ZNF703,SRC,RTN4,DDR1,CSMD1,WNT4,SCRIB,RREB1,FOXB1,ROBO1,STAT6,WNT3,ID2,DEAF1,IRF6,LBH,FGFR2,LRP5,TGFB1,BTRC,ORAI1,WNT7B
GOBP_POSITIVE_REGULATION_OF_BLOOD_VESSEL_ENDOTHELIAL_CELL_MIGRATION	0.033	0.135645573	0.248911114	0.349860144	1.362378598	62	ANGPT1,FGFR1,STAT5A,PLCG1,PRKCA,AKT1,CD40,PRKD1,RHOJ,MIR210,TGFBR3,ETS1,ABL1,NOS3,MIR296,NFE2L2,ANGPT4,TGFB1,VEGFA,HDAC7,PDGFB,P2RX4,NRP1,AKT3,HSPB1,HMGB1,PDPK1,GATA2,MAPK14
GOBP_SYNAPTIC_VESICLE_RECYCLING	0.032967033	0.135645573	0.248911114	0.339278905	1.352304482	75	SH3GL2,SYT7,TBC1D24,BTBD9,SYT1,PPP3CC,STX1A,SYNJ2,AMPH,SCRIB,AP3B2,PACSIN1,STON2,NLGN1,SYT11,SNX9,WNT3A,DNM2,SYT2,PICALM,AP2B1,SNAP91,AP3M2,GIT2,PRKN,SNCA,BIN1,PIP5K1C,SH3GL1,SYNJ1
GOBP_NEGATIVE_REGULATION_OF_CELL_CELL_ADHESION	0.032967033	0.135645573	0.248911114	0.287841717	1.241807613	186	MBP,HLX,RIPOR2,JAK2,PTK2,EPCAM,ADAMTS18,SMAD7,ASS1,AKT1,MAD1L1,ZNF703,LAG3,TNFRSF21,ABCA12,RDX,APOA1,CCL28,SH2B3,C1QTNF1,SCRIB,RUNX1,PLA2G2E,BCL6,IRF1,TRPV4,FOXJ1,BMP6,PAG1,ABL1,PODXL,VTCN1,TWSG1,JAG1,TNR,CDH1,AKNA,EPB41L5,NF2,DAPL1,FGL1,ERBB2,ITCH,DLG5,CRTAM,RUNX3,TGFB1,PPARA,VEGFA,UBASH3B,KLF4,DLG1,SHH,SOCS6,DTX1,GLMN,CD86,PELI1,GTPBP4,NOTCH1,SERPINE2,PTPN2,CR1,HMGB1
GOBP_CELLULAR_RESPONSE_TO_INSULIN_STIMULUS	0.032967033	0.135645573	0.248911114	0.285315089	1.234688077	200	LPIN1,AKT1,PIK3R3,INHBB,SRC,PIK3R1,BAIAP2,INSR,SLC39A14,DNAI1,CFLAR,ADIPOR1,XBP1,PAX6,PID1,GCK,GSK3B,LPIN2,NCOA5,PTPRA,INSRR,IGF1R,RAB31,SNX5,PRKDC,PIK3R2,ECHDC3,HMGCS2,ENPP1,IRS1,VWA2,SRD5A1,PCK1,SORL1,RPS6KB1,MTOR,PDE3B,SIK2,SGCB,CAPN10,BCAR3,FBP1,TBC1D4,PHIP,PRKCZ,IGFBP1,CPEB1,AHSG,PTPN2,WDTC1,STAT1,PARP1,PKM,PTPN1,BCAR1,PDK4,INSIG2,NCOA2,KANK1,OSBPL8,SORBS1,GRB2,KAT2B,SREBF1,YWHAG,MYO5A,PDPK1…
GOBP_REGULATORY_NCRNA_MEDIATED_HETEROCHROMATIN_FORMATION	0.033298647	0.136181169	0.252961123	0.483473886	1.501236631	16	FKBP6,ZNFX1,DNMT3A,MAEL,PIWIL1,NRDE2,TDRD9,TDRD5,TDRD12,EZH2,PIWIL2,SPOCD1
GOBP_REGULATION_OF_NEURON_PROJECTION_REGENERATION	0.033266129	0.136181169	0.248911114	0.421018712	1.461716121	29	PTPRF,RTN4RL1,KIAA0319,EPHA4,PRRX1,IGF1R,TNR,KLF4,PTN,PTPRS,RGMA,KREMEN1,RTN4R,STK24,FIGNL2,PUM2,LRIG2,NEO1,MAP2K1
GOBP_CORONARY_VASCULATURE_MORPHOGENESIS	0.033880903	0.138324493	0.248911114	0.466313974	1.489481237	18	ACE,TBX1,TGFBR3,TBX5,SGCD,LRP2,VEGFA,ARID2,NRP1,NOTCH1,SEC24B
GOBP_POSITIVE_REGULATION_OF_POTASSIUM_ION_TRANSMEMBRANE_TRANSPORT	0.034136546	0.138324493	0.245041785	0.416174205	1.455743489	30	RGS7,OPRK1,KCNC1,KCNQ1,ANK2,KCNN4,KCNH2,NOS1AP,AKAP6,ANO6,ATP1B1,FXYD2,NPPA,RNF207,KCNMB1,GALR2,GAL,KCNE1
GOBP_POTASSIUM_ION_HOMEOSTASIS	0.034102307	0.138324493	0.245041785	0.403971106	1.446357721	34	ATP6V1B1,SCNN1B,KCNQ1,KCNH2,KLHL3,SLC12A1,ATP4B,KCNMA1,ATP1A1,SLC12A5,ATP1A3,ATP1B1,FXYD2,SLC12A7,SLC12A2,SLC12A8,SLC12A4,WNK1,KCNA5
GOBP_STEM_CELL_DIVISION	0.034136546	0.138324493	0.245041785	0.413172897	1.445245157	30	ZFP36L2,PRDM15,ESRRB,EXT1,MLLT3,FUT9,TGFB2,WNT3A,LBH,NCOA3,ZBTB16,NOTCH1,WWTR1,TDRD12,HOXB4,EVI2B
GOBP_REGULATION_OF_MEMBRANE_DEPOLARIZATION	0.034102307	0.138324493	0.245041785	0.388197717	1.427628446	40	BCL2,SMAD7,SRC,NEDD4L,CACNA1G,HCN4,TBX5,PTPN3,ANK3,FZD9,SCN1B,BOK,ADCY10,P2RX7,PARP1,PPP2R3C,SCN3B,GJA1,SCN2B,KDR,GPD1L,HCN2,HCN1,CAMK2D,GCLC,MLLT11
GOBP_EYE_PHOTORECEPTOR_CELL_DIFFERENTIATION	0.034068136	0.138324493	0.245041785	0.374976557	1.41507726	47	MYO7A,SDK2,DSCAM,GNGT1,PRDM1,CRB2,PAX6,PROM1,USH1C,SOX9,NTRK2,TULP1,NR2E3,STAT3,VEGFA,OLFM3,MFRP,NOTCH1,TTC8,NRL,SAMD11,FSCN2,PDE6C,AGTPBP1,BBS4,RORB
GOBP_POSITIVE_REGULATION_OF_RECEPTOR_MEDIATED_ENDOCYTOSIS	0.034	0.138324493	0.245041785	0.363532609	1.389435408	52	DRD2,NTF3,ANGPT1,LDLRAP1,HIP1,SYK,INSR,MAGI2,PICK1,CLU,WNT3A,DTNBP1,PPT1,AHI1,TF,VEGFA,BICD1,ARRB1,ANXA2,DGKD
GOBP_POSITIVE_REGULATION_OF_EPITHELIAL_CELL_DIFFERENTIATION	0.033966034	0.138324493	0.245041785	0.350600567	1.366927564	63	NKX2-2,PRKCH,OVOL2,PTCH1,RPTOR,TP73,GDNF,PAX6,FOXC1,FOXJ1,BMP7,BMP6,CDKN2B,PROM1,SOX9,NCOA3,AHI1,MACROH2A1,LEF1,ATOH8,FOXN1,RFX3,PTCH2,LHX1,NOTCH1,MACROH2A2,ACVRL1
GOBP_REGULATED_EXOCYTOSIS	0.033966034	0.138324493	0.245041785	0.281714565	1.22304691	208	GRP,GRIK5,RIMS4,SYT7,SYT13,BCR,OTOF,SYT1,SYT4,CACNB4,ABCA12,RAPGEF4,CLNK,PCLO,STX1A,STX2,SNAP47,CADPS,RPH3A,SNPH,SYK,RIMS3,NAPB,SCRIB,CADPS2,UNC13D,SV2B,RAB11FIP1,ERC2,SYT10,PPFIA2,KIT,SNAP25,KCNB1,DOC2A,NLGN1,VAMP8,SYT11,UNC13B,SLC4A8,RAP1A,SYT2,RAB31,DTNBP1,OSBPL2,LYN,SDF4,RIMS2,CPLX1,CPLX3,TSPAN18,CHGA,F2RL1,PIK3CD,SYN2,RABGEF1,STX11,RIMS1,STEAP2,SNCA,RAB44,PIP5K1C,NOTCH1,CPLX4,RAB15,P2RX7,UNC…
GOBP_COLLATERAL_SPROUTING	0.034343434	0.138737682	0.245041785	0.423405729	1.44474022	26	DCC,APP,CRABP2,EFNA5,EPHA7,COBL,WNT3,SEMA4D,WNT3A,FSTL4,PTPRS,RGMA,ULK1,LPAR3
GOBP_NEGATIVE_REGULATION_OF_INFLAMMATORY_RESPONSE_TO_ANTIGENIC_STIMULUS	0.034343434	0.138737682	0.245041785	0.422424558	1.441392279	26	PLCG1,SRC,SYK,FURIN,PSMA1,YES1,RHBDF2,LYN,FYN,FGR,PSMB4,MAPK14,IL20RB,SPN,HCK
GOBP_GLUTAMATE_SECRETION	0.034308779	0.138737682	0.245041785	0.419940099	1.440992634	27	SYT4,ADORA1,AVP,APBA1,GRM7,NTRK2,DTNBP1,KCNJ8,ABCC8,SNCA,P2RX7,STXBP1,NF1,SLC38A2,GJA1,RAB3GAP1,TRPV1,GABBR1,BEST1,KMO
GOBP_IMMUNOLOGICAL_SYNAPSE_FORMATION	0.034903136	0.140385875	0.321775918	0.498371361	1.547494841	16	EPHB1,CCR7,DLG1,NEDD9,NCK2,LGALS3,DOCK8,CD6,CD81,CD2AP,PRF1,DOCK2,CCL19
GOBP_POSITIVE_REGULATION_OF_RAS_PROTEIN_SIGNAL_TRANSDUCTION	0.035087719	0.140385875	0.245041785	0.472586565	1.487058997	17	RASGEF1A,SRC,KITLG,ITPKB,NGF,MMD2,PICALM,RASGRF1,NOTCH1
GOBP_REGULATION_OF_EXTRINSIC_APOPTOTIC_SIGNALING_PATHWAY_IN_ABSENCE_OF_LIGAND	0.035105316	0.140385875	0.241339977	0.386093629	1.419890493	40	EYA2,TERT,BCL2,FGFR1,EYA1,EYA3,BCL2L1,AKT1,C8orf44-SGK3,GDNF,EYA4,WWOX
GOBP_REGULATION_OF_INFLAMMATORY_RESPONSE_TO_ANTIGENIC_STIMULUS	0.035105316	0.140385875	0.241339977	0.384782821	1.415069891	40	PLCG1,SRC,PARK7,SYK,CCR7,CNR1,FURIN,PSMA1,YES1,RHBDF2,LYN,FYN,FGR,PSMB4,MAPK14,CD81,CD28,IL20RB,SPN,HCK,ZP3
GOBP_CELLULAR_RESPONSE_TO_CAMP	0.035	0.140385875	0.241339977	0.372990995	1.412214646	48	RAPGEF1,IGFBP5,ASS1,KCNQ1,INHBB,PDE2A,HCN4,AQP1,DMTN,CFTR,RAP1A,AKAP6,EZR,SRD5A1,PCK1,FBP1,CPS1,RAPGEF3,AHR,STC1,KDM1A
GOBP_LUNG_ALVEOLUS_DEVELOPMENT	0.035	0.140385875	0.241339977	0.369062005	1.404454887	50	IGFBP5,ERRFI1,ACE,NKX2-1,MAN1A2,EDN2,ABCA12,ASXL1,ITGB6,FGFR2,BMPR2,TGFB1,HS6ST1,SMPD3,GATA6,LTBP3,SLC7A11,STRA6,SELENON,TGFB3,PTGES3,FOSL2,MMP12,KDR,PGR,STK40,ADA,FOXA1,PDGFA,PKDCC,PHF14,MAN2A1,TCF21,CREB1,HOPX
GOBP_GLUCOSE_IMPORT	0.034965035	0.140385875	0.241339977	0.34001336	1.34826073	72	TERT,AKT1,ACE,SLC1A2,ASPSCR1,PRKAG2,KLF15,SORT1,PIK3R1,CLTCL1,INSR,DRD1,PID1,NFE2L2,OPN3,ENPP1,IRS1,FGF19,HK2,RPS6KB1,SLC2A1,SGCB,CAPN10,ACACB,OSBPL8,SORBS1,CREBL2,MAPK14,POU4F2,OCLN,APPL2,GRB10,PRKCI,CD2AP,HNF1A,AKT2,TSC1,MEF2A,SLC2A2,SESN2,PEA15,PTPN11,STXBP3,RHOQ
GOBP_MUSCLE_ORGAN_MORPHOGENESIS	0.034965035	0.140385875	0.241339977	0.335557201	1.341965729	78	PROX1,DSP,HEG1,SMAD7,NRG1,XIRP2,CHD7,TBX1,TNNI1,FZD2,SMAD4,TGFBR3,FOXC1,POU4F1,TGFB2,GSC,MYLK,FGFR2,MYLK2,LRP2,TTN,TGFB1,SHOX2,EGLN1,ZFPM1,MYF5,TNNT2,NOTCH1,DLL4,ARID5B,ISL1,TBX20,ENG,PKP2,HAND1,TCF15
GOBP_POSITIVE_REGULATION_OF_SMALL_MOLECULE_METABOLIC_PROCESS	0.034965035	0.140385875	0.241339977	0.304654716	1.282951843	132	ENO1,PRKCE,APP,CLYBL,AKT1,NOS2,NOS1,SRC,RPTOR,LDLRAP1,APOA1,PARK7,ZBTB20,ABCG1,BEND3,WNT4,INSR,MIR210,ADCYAP1R1,KLHL25,PPARGC1A,PID1,GCK,BMP6,AVP,PMAIP1,NOS3,SLC4A4,ELOVL5,ACTN3,UCHL1,CPT1A,RDH10,IRS1,LHCGR,PPARA,MLXIPL,STK11,DYRK2,PRKAA2,MTOR,ADCY10,WDR5,LPGAT1,SNCA,PPARD,PTPN2,CRY1,CD244,P2RX7,SREBF2,SORBS1,SLC45A3,KAT2B,SREBF1
GOBP_ENDOTHELIAL_CELL_PROLIFERATION	0.034965035	0.140385875	0.241339977	0.293993295	1.251130423	156	PROX1,ANGPT1,PDCD6,NR2F2,FGFR1,STAT5A,PLCG1,VASH1,APOH,PRKCA,PTPRM,AKT1,CDH13,BMPER,SCG2,DBH,PRL,NRP2,SULF1,PRKD1,RPTOR,ITGA4,NR4A1,APOA1,HSPG2,VASH2,PPP1R16B,FUT1,LOXL2,BMP6,SCARB1,SEMA5A,F3,SLC39A9,NGFR,ZEB2,ANGPT4,CD34,BMPR2,STAT3,VEGFA,NOX5,CNMD,DLG1,PDGFB,ATOH8,PIK3CD,MIR129-1,NRP1,ERN1,AKT3,COL8A2,HMGB1,STAT1,DLL4,ACVRL1,NF1,XDH
GOBP_CIRCADIAN_SLEEP_WAKE_CYCLE_SLEEP	0.035379813	0.140632983	0.245041785	0.479086757	1.48761414	16	DRD2,BTBD9,ADORA1,FXR1,MTNR1B,CHRNB2,GHRH,PARP1,PER3
GOBP_REGULATION_OF_LONG_TERM_NEURONAL_SYNAPTIC_PLASTICITY	0.035244015	0.140632983	0.321775918	0.44394615	1.485892483	23	DRD2,GRIK2,APP,EPHB2,FXR1,KIT,NEURL1,NETO1,CAMK2B,SNCA,GRM5,NF1
GOBP_SYNAPTIC_TRANSMISSION_DOPAMINERGIC	0.035353535	0.140632983	0.241339977	0.421605726	1.456622137	28	SLC6A3,DRD2,PARK7,DRD1,GDNF,RAB3B,DRD5,DRD3,CNTNAP4,CHRNB2,PRKN,DRD4,SNCA
GOBP_TYPE_B_PANCREATIC_CELL_DIFFERENTIATION	0.035353535	0.140632983	0.241339977	0.421309724	1.455599469	28	NKX2-2,DLL1,CDH2,AKT1,PAX6,BMP6,GSK3B,ONECUT1,BMAL1,GATA6,RFX3,INSM1,BMP5,PDPK1,WNT5A,CLOCK,CDK6,BHLHA15,RFX6,NKX6-1
GOBP_AXIS_ELONGATION	0.035353535	0.140632983	0.241339977	0.421079317	1.454803424	28	HOXD13,SIX4,PRICKLE1,SIX1,MAGI2,SFRP1,WNT3A,SOX9,FGFR2,RDH10,PTK7,TGFB1,TNC,SHH
GOBP_POSTSYNAPTIC_DENSITY_ASSEMBLY	0.035353535	0.140632983	0.241339977	0.42885096	1.451412239	24	NPTX1,C1QL2,PTPRD,RELN,NRXN1,PTK2B,SLITRK3,LRRTM1,PTPRS,LRRTM2,GRID2
GOBP_NEGATIVE_REGULATION_OF_RECEPTOR_SIGNALING_PATHWAY_VIA_STAT	0.035856939	0.141545451	0.321775918	0.443152849	1.483237296	23	PTPRT,PTPRD,NEUROD1,SH2B3,ADIPOR1,DAB1,HGS,NF2,PTPN2,PIBF1,GGNBP2,PARP14,SOCS3,PPARG,CAV1
GOBP_NEURAL_TUBE_PATTERNING	0.036144578	0.141545451	0.237793834	0.412084131	1.441436744	30	RNF220,PTCH1,SSBP3,PAX6,GPR161,GSC,WNT3A,HES1,ARL13B,KDM2B,FGF8,SHH,DZIP1L,TBC1D32,TULP3,GBX2
GOBP_POSITIVE_REGULATION_OF_SMOOTHENED_SIGNALING_PATHWAY	0.036144578	0.141545451	0.237793834	0.398211154	1.428921099	35	DCDC2,SKOR2,PRRX1,SCUBE1,SFRP1,ARMC9,FGF9,DLG5,CIBAR1,KIF7,SHOX2,EVC,SHH,TEDC1,DYNC2H1,TTC23,DHH,STK36,TEDC2,GORAB,FOXA1,INTU,TXNDC15,NDST1,IHH,CTNNA1,TUBD1,UCHL5
GOBP_PROSTATE_GLAND_DEVELOPMENT	0.036072144	0.141545451	0.237793834	0.375180831	1.410291448	46	ID4,TP63,PTCH1,FKBP4,HOXD13,SULF1,HOXA11,RARA,BMP7,SFRP1,HOXA13,SOX9,HOXA10,FGFR2,STK11,TNC,SHH,NOTCH1,CYP19A1,PSAPL1,CDKN1B,FRS2,PLAG1,WNT5A,ESR1,RARG,FOXA1,SERPINB5
GOBP_BLOOD_VESSEL_REMODELING	0.036108325	0.141545451	0.237793834	0.383463684	1.410218659	40	CBS,BCR,DBH,ACE,CHD7,EXT1,FOXC1,SEMA3C,NOS3,JAG1,AGT,BMPR2,TGFB1,EPAS1,FGF8
GOBP_NEGATIVE_REGULATION_OF_ACTIN_FILAMENT_DEPOLYMERIZATION	0.036072144	0.141545451	0.237793834	0.379073065	1.40985608	42	SPTBN2,RDX,GSN,SVIL,ADD1,DMTN,CAPZA2,CRACD,CAPZB,SPTB,AVIL,ADD2,CAPG,SPTBN4,SPTAN1,SPTBN5,TMOD1,PLEKHH2,EPS8,CARMIL1,SCIN,LIMA1,TMOD2
GOBP_SYNAPTIC_VESICLE_LOCALIZATION	0.036	0.141545451	0.237793834	0.362173929	1.389044971	53	CDH2,MAP2,KIF5C,PCLO,SYNDIG1,AP3B2,SYN3,NLGN1,BORCS5,BRSK2,DNM2,DTNBP1,PCDH17,PICALM,SNAP91,TRIM46,AP3M2,SYN2,PRKN,SNCA,KIF1B,SYNJ1,BLOC1S5,DNM1,LIN7A,AP3B1,AP3D1,SNAPIN,BSN,RAB27A,AP3S1,AP3M1,BRSK1,SPG11,TMEM230,CTBP1
GOBP_GLIAL_CELL_PROLIFERATION	0.036	0.141545451	0.237793834	0.361070392	1.384812576	53	PRKCH,SOX11,SKI,SOX4,NFIA,PTK2B,DICER1,MYB,CDKN2B,CLU,NFIB,HES1,EGFR,NF2,ABCC8,LYN,SHH,NOTCH1,NTN1,NF1,LEPR,CX3CL1,GFAP,PLAG1,IL1B,PRKCI,IL6
GOBP_VESICLE_CYTOSKELETAL_TRAFFICKING	0.036	0.141545451	0.237793834	0.355080328	1.363763639	55	SYBU,MYO5B,BICDL1,DYNC1I1,MAP2,SYT4,HAP1,KIF1A,AP3B2,ACTN4,PPFIA2,BORCS5,KIF3B,DTNBP1,HTT,KIF13A,TRIM46,TANC2,STK11,AP3M2,PRKCZ,NDE1,KIF1B,CDR2L,BLOC1S5
GOBP_NON_MOTILE_CILIUM_ASSEMBLY	0.036	0.141545451	0.237793834	0.346636532	1.349825642	62	DISC1,KCNQ1,WRAP73,IFT122,SEPTIN9,HAP1,VANGL2,CEP250,IFT80,ARL13B,MAPRE1,DCTN1,TBC1D32,DYNC2H1,GFY,MAK,KCNF1,TTC8,CCDC13,CEP131,CC2D2A,BBS4,IFT57,PIBF1,EXOC5,C2CD3,BBS7,TMEM17,CEP350,PCM1,IFT88,CEP89,GORAB,CEP126,INTU,FUZ,CENPJ,MKKS
GOBP_REGULATION_OF_MICROTUBULE_POLYMERIZATION_OR_DEPOLYMERIZATION	0.035964036	0.141545451	0.237793834	0.331314954	1.336862395	84	TBCD,NAV3,DYRK1A,MET,FKBP4,MAP2,CLIP1,STMN3,MAPT,CAMSAP1,MAP1B,TRPV4,STMN1,ABL1,MAPRE3,MAP6D1,PAK1,CLASP1,MAPRE2,RPS3,ARHGEF2,SLAIN1,TPX2,STMN2,MAPRE1,DCTN1,ARHGEF7,CKAP5,SNCA,SPEF1,APC2,FES,CDK5RAP2,NME7,CAMSAP2,WDR47,SKA1,CDKN1B,STMND1
GOBP_PHENOL_CONTAINING_COMPOUND_METABOLIC_PROCESS	0.035964036	0.141545451	0.237793834	0.314846159	1.300318845	105	SLC6A3,DRD2,BCL2,OCA2,BTBD9,DBH,GPR37,PARK7,DRD1,SLC26A7,TRPC1,KL,DUOXA2,TGFB2,MOXD1,DRD3,TPH2,OPN3,ZEB2,SRD5A1,DDC,SNCAIP,EPAS1,CHRNB2,FOXE1,GCH1,PRKN,DRD4,SNCA,SLC7A11,PAH,SLC45A2,DUOXA1,CPQ,PNMT,TG,RNF180,SLC16A10,TYR,COMT,NR4A2,INSM1,TPO
GOBP_POSITIVE_REGULATION_OF_CYSTEINE_TYPE_ENDOPEPTIDASE_ACTIVITY	0.035964036	0.141545451	0.237793834	0.308369827	1.289658616	121	JAK2,BCL2,PDCD6,BBC3,BCL2L1,GRIN2B,GSN,HIP1,SYK,MAP3K5,TTBK1,ST18,MAPT,ROBO1,CASP9,PMAIP1,ASPH,PIDD1,CRADD,SOX7,TNFSF15,F3,MTCH1,NLRP1,NGFR,DAP,TNFSF10,BOK,GRAMD4,RPS3,SMAD3,ANP32B,ACER2,FYN,SNCA,CASC2,FOXL2,NOD1,CARD8,HMGB1,EGLN3,XDH,KHDC1,HIP1R,MALT1,APAF1,CARD9,IFI16,IFT57,CASP8AP2,BCL2L13,F2R,DIABLO,PPARG,ACVR1C,DAPK1,TBC1D10A,GRIN2A,MYC,S100A9,PPM1F,NLRC4,UACA,BAD,CYFIP2,NODAL,CASP10
GOBP_POSITIVE_REGULATION_OF_PEPTIDYL_TYROSINE_PHOSPHORYLATION	0.035964036	0.141545451	0.237793834	0.295753995	1.253556001	146	TNFRSF1A,JAK2,NTF3,ANGPT1,ERBB4,RELN,CD40,SRC,EPHA4,SRCIN1,GPRC5B,SYK,EFNA5,KITLG,TNFRSF18,KIT,CRLF1,BMP6,ABL1,SEMA4D,DOK7,TNK2,IL24,LRP4,HES1,ITGA5,YES1,AGT,ANGPT4,TGFB1,LYN,HSF1,VEGFA,ARHGEF2,MTOR,FYN,FGF8,PAK2,EFNA1,ACVR1,NEDD9,NRP1,FLT3,PTPN1,ISL1,LRP8,OSM,LRRK1,CD80,PARP9,FGFR3,CSPG4,PLCG2,PIBF1,PARP14,HCLS1,BANK1,IL6,FBXW7,OSBP,ADNP,CD74,PTPRC,PTPRJ,RICTOR
GOBP_REGULATION_OF_BINDING	0.035964036	0.141545451	0.237793834	0.278429604	1.209173163	214	MIR148A,RIPOR2,TERT,DISC1,NIBAN2,JAK2,PEX14,RNF220,MET,STK3,GREM2,SOX11,PTPRF,MAP2,HDAC4,AKT1,SKI,PPP2CB,NEUROD1,DAZAP2,ITGA4,EPHA4,LDLRAP1,BLK,PARK7,TTBK1,TIAM1,ILRUN,TCF7L2,RARA,PAX6,FOXC1,POU4F1,SP100,E2F1,STMN1,GSK3B,ABL1,DDX11,ADD1,LRP1,HES1,NGF,CTNNBIP1,ARHGAP28,CSNK1E,USP33,HMBOX1,EPB41,DACT1,NVL,ADD2,TLE5,LEF1,GPSM1,PDGFB,PINX1,ANXA2,ZNF593,PRKN,PIN1,ZFPM1,TNKS,KDM1A,SPPL3,CDKN1A,GTPBP4,M…
GOBP_REGULATION_OF_CELLULAR_RESPONSE_TO_VASCULAR_ENDOTHELIAL_GROWTH_FACTOR_STIMULUS	0.036322511	0.142101972	0.321775918	0.438013644	1.482422621	24	DLL1,ATP2B4,CCBE1,ADGRA2,SMOC2,PTP4A3,ROBO1,CADM4,VEGFA,DAB2IP,SEMA6A,XDH
GOBP_CDC42_PROTEIN_SIGNAL_TRANSDUCTION	0.036420395	0.142344541	0.241339977	0.47761669	1.483049431	16	APOA1,RHOJ,ABL1,RHOBTB1,RIT2,ABCA1,RHOBTB2,NRP1,RHOU,NTN1,RHOV,RALBP1
GOBP_METANEPHRIC_NEPHRON_MORPHOGENESIS	0.036511156	0.142558816	0.237793834	0.432831579	1.448691895	23	SIX2,WNT4,FMN1,GDNF,SOX9,SALL1,HES1,PKD1,KIF26B,LHX1,STAT1
GOBP_VASCULAR_WOUND_HEALING	0.036923077	0.143616423	0.237793834	0.446692636	1.458163264	20	SMOC2,XBP1,MCAM,CD34,VEGFA,CXCR4,TAFA5,MIR200B,ADIPOR2,SLC12A2,GATA2,KDR,ALOX5
GOBP_NEGATIVE_REGULATION_OF_CARDIAC_MUSCLE_TISSUE_GROWTH	0.036923077	0.143616423	0.237793834	0.446108274	1.456255699	20	CTDP1,TP73,TBX5,JARID2,KCNK2,PPARA,FOXP1,PI16,RGS4,MIR200B,RBP4
GOBP_POSITIVE_REGULATION_OF_SMOOTH_MUSCLE_CELL_PROLIFERATION	0.036963037	0.143616423	0.234392647	0.331390566	1.330197262	81	TERT,JAK2,IGFBP5,AKT1,CDH13,SRC,LDLRAP1,DDR2,PIK3R1,MAP3K5,TLR4,EREG,MYB,CCN4,ID2,MNAT1,IGF1R,EGFR,MEF2D,FGFR2,FGF9,TGFB1,RPS6KB1,SMPD3,PDGFB,FOXP1,ERN1,STAT1,NF1,EDN1,FRS2,NOTCH3,CX3CL1,GJA1,NR4A3,HDAC1,PDGFD,RBPMS2,IL6,MIR135B,PHB1
GOBP_SPHINGOLIPID_METABOLIC_PROCESS	0.036963037	0.143616423	0.234392647	0.29076241	1.241620947	165	B3GALT1,ST6GALNAC5,CERKL,ST8SIA3,ST8SIA5,PRKD1,ABCA12,SGPP2,TLCD3B,HACD4,ST8SIA4,KDSR,ST8SIA2,ST3GAL1,FUT9,PEMT,FUT1,KIT,B4GALNT1,SPTLC2,PLPP2,UGT8,PNPLA1,FA2H,ZNF750,CEL,ABCC1,ST6GALNAC4,ELOVL5,B4GALT6,PPT1,TECR,A3GALT2,HACD3,LARGE1,SPTLC3,ST3GAL5,B3GALT2,CCN1,CERS4,AGK,ACER2,SMPD3,ITGB8,CERS6,ST6GALNAC3,PLA2G6,DEGS2,ST3GAL3,NSMAF,TEX2,P2RX7,ARV1,SCARB2,B4GALT4,PPM1L,SMPDL3A,GALC,CREM,CERK,FUT5,…
GOBP_WOUND_HEALING	0.036963037	0.143616423	0.234392647	0.261906799	1.17107184	398	F11R,DSP,JAK2,SFTA3,PTK2,SYT7,GNA12,EPB41L4B,AJAP1,ITPK1,B4GALT1,ADAMTS18,VAV2,PRKCE,APOH,PRKCA,PHLDB2,NRG1,CLDN1,ARHGAP35,CD40,SRC,MMRN1,DDR1,DDR2,TSKU,EVPL,FBLN1,EPHB2,SYK,SMOC2,WNT4,CLDN4,KRT6A,SH2B3,C1QTNF1,SCRIB,EXT1,RREB1,TLR4,MACF1,CFLAR,PEAR1,CELA2A,XBP1,DRD5,AQP1,NFATC1,EREG,SCUBE1,DGKB,GAS6,TGFB2,CCN4,SYT11,SCARB1,MCAM,DMTN,COL5A1,WNT3A,NOS3,MYLK,DST,CADM4,CHMP4B,ITGA5,NFE2L2,SVEP1,GRHL…
GOBP_AMYLOID_BETA_METABOLIC_PROCESS	0.037	0.143619374	0.234392647	0.360323327	1.38194736	53	DYRK1A,ACE,RTN4,EPHA4,HAP1,ABCG1,CLU,NTRK2,GSAP,PICALM,CSNK1E,MGAT3,RTN1,CHRNA7,SORL1,SLC2A13,EFNA1,MIR298,PIN1,BIN1,SPON1,BACE2,APH1B,IDE,MME,TMED10,BACE1,PSEN2,PSEN1
GOBP_GLIAL_CELL_APOPTOTIC_PROCESS	0.037151703	0.143638348	0.237793834	0.4685178	1.474256066	17	DLL1,PRKCH,PRKCA,TNFRSF21,CASP9,GAS6,CERS6,AKAP12,TRAF2,PRKCI
GOBP_POSITIVE_REGULATION_OF_AXON_EXTENSION	0.037111334	0.143638348	0.234392647	0.405181391	1.441763118	33	DISC1,DSCAM,LIMK1,MAP3K13,ISLR2,CDH4,MAPT,MACF1,MAP1B,SEMA5A,BMPR2,RUFY3,VEGFA,ADCY10,NRP1,NTN1,MEGF8,POU4F2,ANAPC2,ADNP
GOBP_FC_RECEPTOR_MEDIATED_STIMULATORY_SIGNALING_PATHWAY	0.03718593	0.143638348	0.234392647	0.408749368	1.436858275	31	PTK2,LIMK1,VAV2,PRKCE,SRC,SYK,ABL1,YES1,PAK1,LYN,FYN,CSK,RABGEF1,VAV3,PLA2G6,FGR,APPL2,NR4A3,PTPRC,PTPRJ,HCK
GOBP_POSITIVE_REGULATION_OF_CILIUM_ASSEMBLY	0.037148594	0.143638348	0.234392647	0.409775143	1.43336009	30	WRAP73,ARHGAP35,ASAP1,RAB11FIP3,SEPTIN9,HAP1,SAXO1,GSK3B,HTT,CCP110,MARK4,TAPT1,BBS4,IFT88,CCDC88A,KCTD17,DZIP1,RAB3IP,FUZ,CENPJ
GOBP_FACE_MORPHOGENESIS	0.03718593	0.143638348	0.234392647	0.406628738	1.429403719	31	PAX9,SKI,TBX1,PRICKLE1,DLX5,ASPH,TGFB1,LEF1,ANKRD11,STRA6,PDGFRA,ARID5B,TGFB3,NIPBL,SGPL1,CRISPLD2,CRISPLD1,RAB3GAP1,EP300,MMP2,PLEKHA1,PTPN11
GOBP_DEVELOPMENTAL_INDUCTION	0.037298387	0.143932589	0.234392647	0.417465975	1.449381529	29	FGFR1,NKX2-1,HOXA11,HOXC11,WNT4,SIX1,ROBO1,GDNF,ROBO2,WNT3,SOX9,SALL1,FGF8,C12orf43,FRS2,MESP1,HIPK2,WNT2B
GOBP_AXO_DENDRITIC_TRANSPORT	0.037962038	0.146067318	0.23112671	0.337483899	1.341628838	73	SYBU,STAU2,AGBL4,TMEM108,APP,MAP2,KIF5C,HAP1,ARL8A,MAPT,DLG2,KIF1A,AP3B2,DYNC1H1,BORCS5,KIF3B,APBA1,DST,UCHL1,DTNBP1,TRIM46,KLC3,NETO1,AP3M2,RABGEF1,DCTN1,STAU1,HSPB1,KIF1B,HNRNPU,BLOC1S5,KIF17
GOBP_TISSUE_REMODELING	0.037962038	0.146067318	0.23112671	0.290847031	1.241087905	162	TNFRSF11A,SYT7,IGFBP5,CBS,BCR,PRKCA,DBH,ACE,CHD7,SRC,DDR2,SYK,EXT1,RUNX1,SIGLEC15,WNT16,FOXC1,PTK2B,SFRP1,PLEKHM1,SEMA3C,NOS3,JAG1,EGFR,LRP5,BSX,AGT,ELF3,BMPR2,TF,INPP5D,TGFB1,MC4R,EPAS1,UBASH3B,PTN,CSK,FGF8,LTBP3,CALCA,CTHRC1,RASSF2,P2RX7,DOCK5,DLL4,ACVRL1,NF1,PDK4,LRRK1,SPP2,PPP3CA,TMEM119,TCIRG1,LEPR,CSPG4,GJA1,FOSL2,SNX10,TFRC,DCSTAMP,MMP14,F2R,TIE1,IL6,MEF2C,NCDN,LGR4,PPARG,CAV1,CTSK,GDF5,NO…
GOBP_INORGANIC_ION_HOMEOSTASIS	0.037962038	0.146067318	0.23112671	0.255856399	1.154560196	489	DRD2,DISC1,BCL2,TUNAR,ATP2B4,TRPM8,ATP6V1B1,TMEM178A,BDKRB1,FGFR1,PLCB2,BTBD9,FAM20A,PLCG1,SCNN1B,PRKCE,SCNN1G,GRIK2,SLC30A8,APP,KCNQ1,CACNA1C,XPR1,NOS1,ITPR3,ANK2,KCNH2,EDN2,CHD7,GRIA1,CD40,PRKD1,CACNB4,PLCB1,ANKH,ADORA1,HAP1,STC2,KLHL3,SLC30A10,SLC12A1,CCR7,SLC39A14,CNR1,EXT1,TRPA1,ATP4B,MIR210,SV2B,ERC2,THADA,SLC8B1,DRD1,SCNN1A,LIME1,CYB561,GLRX3,SLC24A4,SMAD4,SLC17A6,TRPC1,DRD5,PLCH2,SLC8A1,C…
GOBP_CELLULAR_COMPONENT_DISASSEMBLY_INVOLVED_IN_EXECUTION_PHASE_OF_APOPTOSIS	0.038190955	0.146805734	0.23112671	0.403684133	1.419052681	31	DEDD2,CECR2,DICER1,BOK,HSF1,CAPN10,TOP2A,FOXL2,DFFA,DNASE2,CIDEA,APAF1,IL6,SHARPIN,ERN2,ACVR1C,VPS54,NMNAT1,ACIN1,CDK5RAP3
GOBP_NEGATIVE_REGULATION_OF_RECEPTOR_SIGNALING_PATHWAY_VIA_JAK_STAT	0.03877551	0.148908469	0.23112671	0.452703225	1.468582942	19	PTPRD,NEUROD1,SH2B3,ADIPOR1,DAB1,HGS,NF2,PTPN2,PIBF1,GGNBP2,PARP14,SOCS3,CAV1
GOBP_REGULATION_OF_RHO_PROTEIN_SIGNAL_TRANSDUCTION	0.038961039	0.149187685	0.227987203	0.330428145	1.32633412	81	F11R,RIPOR2,HEG1,MET,BCR,MCF2L,ARHGAP35,APOA1,PRAG1,BCL6,ROBO1,KANK2,STMN1,ABL1,SEMA4D,ADGRG1,TAGAP,RIT2,ERBB2,ABCA1,ITGA3,PLXNB1,ARHGEF2,F2RL1,ARRB1,ARHGEF18,AKAP13,ARHGAP20,NRP1,ARHGDIA,ARHGDIB,CDC42SE1,MYO9B,KANK1,RTN4R,SCAI,STARD13,EPS8,ABL2,F2R
GOBP_REGULATION_OF_RESPONSE_TO_WOUNDING	0.038961039	0.149187685	0.227987203	0.291814029	1.243669127	160	PTK2,AJAP1,ADAMTS18,PTPRF,PRKCE,APOH,PHLDB2,EXTL3,RTN4RL1,CLDN1,KIAA0319,MMRN1,EPHA4,DDR2,EPHB2,SMOC2,WNT4,CLDN4,SH2B3,C1QTNF1,RREB1,XBP1,CCN4,DMTN,NOS3,MYLK,IGF1R,CADM4,TNR,NFE2L2,F3,ANO6,FERMT2,ST3GAL4,CLASP1,STAT3,ARFGEF1,SMAD3,UBASH3B,KLF4,MTOR,PTN,PDGFB,F2RL1,ANXA2,PTPRS,F11,CXCR4,PDGFRA,TAFA5,SERPINE2,RGMA,TSPAN8,MIR200B,KREMEN1,EDN1,SLC12A2,PRDX2,KANK1,RTN4R,FERMT1,PROC,STK24,FIGNL2,PUM2
GOBP_REGENERATION	0.038961039	0.149187685	0.227987203	0.286004014	1.233177483	185	LPIN1,JAK2,BCL2,PTCH1,PTPRF,RTN4RL1,ERBB4,CLDN1,ACE,KIAA0319,MYMK,EPHA4,HSPG2,PTGFRN,RUNX1,DUSP10,CFLAR,PRRX1,TGFBR3,NR0B2,PTPRU,MAP1B,IGF2R,GAS6,ELAVL4,FOLR1,SULF2,LGR6,ANGPT2,NFIB,IGF1R,EGFR,TNR,PTPN3,CPT1A,FZD9,LARGE1,MYOD1,TGFB1,KLF4,TNC,PTN,GAP43,PTPRS,POSTN,IGFBP1,PPARD,BIN3,CPQ,CDKN1A,NOTCH1,MATN2,FLT3,SELENON,RGMA,ULK1,EYS,KREMEN1,RTN4R,CCND1,PPP3CA,STK24,LCP1,NREP,FIGNL2,BCL9,CDKN1B,NINJ…
GOBP_RESPONSE_TO_FATTY_ACID	0.039	0.149192864	0.227987203	0.356610115	1.367706085	53	GLDC,ASS1,GNPAT,CLDN1,SRC,PLCB1,PPP5C,PID1,LDLR,ACSL1,SOX9,HES1,CPT1A,HMGCS2,IRS1,PCSK1,TBXAS1,CPS1,EDN1,PDK4,LPL,SREBF1,ID3,DGAT2,FOXO1,FOXO3,GIPR
GOBP_MATURE_B_CELL_DIFFERENTIATION_INVOLVED_IN_IMMUNE_RESPONSE	0.039393939	0.15055468	0.227987203	0.418448347	1.445713583	28	DLL1,DOCK10,NFKBIZ,ST3GAL1,BCL6,XBP1,PTK2B,CDH17,LFNG,POU2AF1,CR1,C17orf99,PLCG2,DDRGK1,LGALS1,IL6,ADA,MFNG,PHF14,NKX2-3
GOBP_NEGATIVE_REGULATION_OF_MYELOID_CELL_APOPTOTIC_PROCESS	0.040041068	0.152294263	0.227987203	0.451254624	1.441379272	18	BCL2,APOH,STAT5B,KITLG,GAS6,ITPKB
GOBP_APOPTOTIC_DNA_FRAGMENTATION	0.040041068	0.152294263	0.227987203	0.450724221	1.439685078	18	CECR2,DICER1,HSF1,FOXL2,DFFA,DNASE2,CIDEA,APAF1,IL6,VPS54,NMNAT1
GOBP_REGULATION_OF_MYOTUBE_DIFFERENTIATION	0.04004004	0.152294263	0.224966094	0.373901173	1.403355178	45	NIBAN2,BCL2,HDAC4,TBX1,XBP1,SIK1,ACTN3,MAML1,ATP11A,MYOD1,SHOX2,MTOR,DMPK,MYF5,CEACAM5,RBM38,NOTCH1,RBM24,MIR200B,TMEM119,MAPK14,HDAC1,MMP14,HDAC9,PIEZO1,BHLHA15,SMYD1
GOBP_RESPONSE_TO_LEUKEMIA_INHIBITORY_FACTOR	0.03996004	0.152294263	0.224966094	0.321165665	1.311136607	94	GLDC,SOX1,RFX2,SMAD7,NRP2,CACNB4,EXT1,BSPRY,PFKP,PTP4A3,PAX6,MRAS,MSC,JARID2,NFYB,BCAT2,PRDM5,SSTR1,HK2,BCLAF1,KLF4,NEFH,TRIM25,ADAM23,SRSF3,DTX1,CTH,MYBL2,HNRNPU,SPOCK2,ARID5B,SPRY4,ABCD4,PARP16,TLE4,SMARCA5,FOSL2,SNX10,EPS8,TFRC,NR5A2,SOCS3,GFPT2,FGF4,WDR35,HELLS,POLR1F,RARG,PADI2,FZD4,ILDR1,ABCG4,SRM,PLA2G10,MIR493,MRPL15,CREB1,XRCC5,MTF2,KDM5B,PCOLCE2,CACYBP,UBXN2A,INA,SRSF7,SBNO2,SHMT1,PMM1,…
GOBP_POSITIVE_REGULATION_OF_PROTEIN_KINASE_ACTIVITY	0.03996004	0.152294263	0.224966094	0.277101666	1.207266238	231	PROX1,TNFRSF11A,JAK2,PTK2,NTF3,ANGPT1,AXIN2,FGFR1,TCIM,AKT1,NRG1,CARD14,MMD,RELN,PRKAG2,CD40,MAP3K13,SRC,EPHA4,DDR2,CARD10,SRCIN1,GPRC5B,PARK7,MAP3K5,TTBK1,CCR7,INSR,PDGFC,SASH1,TLR4,ROBO1,MAP4K2,KIT,EREG,GAS6,TGFB2,PTK2B,TNFRSF10B,ABL1,MAPRE3,SNX9,DOK7,ADCYAP1,RAP1A,EGFR,TNFSF15,MMD2,FERMT2,PAK1,ERBB2,AGT,PIH1D1,IQGAP1,DIRAS2,RPS3,CCN1,STK11,PDGFB,DAB2IP,TPX2,EMP2,EFNA1,DRD4,CD86,SNCA,NEDD9,TAB2…
GOBP_VESICLE_TRANSPORT_ALONG_MICROTUBULE	0.04008016	0.152296931	0.224966094	0.373740535	1.393586888	43	SYBU,BICDL1,DYNC1I1,MAP2,HAP1,KIF1A,AP3B2,BORCS5,KIF3B,DTNBP1,HTT,KIF13A,TRIM46,STK11,AP3M2,PRKCZ,NDE1,KIF1B,CDR2L,BLOC1S5,AP3B1,NDEL1,AP3D1,KIFAP3,SNAPIN,TRAK1,AP3S1,FBXW11
GOBP_PULMONARY_VALVE_MORPHOGENESIS	0.041025641	0.155146538	0.224966094	0.442582589	1.444746613	20	SLIT2,ROBO1,ROBO2,NFATC1,TGFB2,NOS3,JAG1,STRA6,NOTCH1,TBX20,SMAD2,SMAD6,HEYL
GOBP_NEURON_CELLULAR_HOMEOSTASIS	0.040959041	0.155146538	0.222056046	0.35010181	1.357412507	59	DISC1,ATP6V1H,ATP6V1B1,FGGY,APP,CACNB4,TSC22D4,ADORA1,CNR1,SV2B,ERC2,ATP6V0A4,ATP6V1C1,SLC24A2,CLCN3,HAAO,DCTN1,PRKN,NELL2,SCGN,CALB1,ATP6V0A1,CALB2,ATP6V1A,ATP6V0D1,HEXB,SLC8A2,CX3CL1,CHRNA1
GOBP_OLIGOSACCHARIDE_METABOLIC_PROCESS	0.041	0.155146538	0.222056046	0.345195068	1.344212486	62	B3GALT5,B3GALT1,B4GALT1,ST6GALNAC5,ST8SIA3,ST8SIA5,GAA,ST8SIA4,ST8SIA2,TREH,FUT9,FUT1,ST6GALNAC4,FUT8,AMY1A,ST3GAL4,B3GALT2,ST6GAL2,ST6GALNAC3,FBP1,ST3GAL3,FUT5,HEXB,B3GALNT1,ST3GAL6,FUT6,FUT3,ST3GAL2,MAN1B1,SI,MAN2B2,FUT2,LCT,GBA3,GAL3ST4,ST6GALNAC6,FUT10,B4GALNT2,ST8SIA1,NPC1,FBP2,GAL3ST3,ST6GALNAC1,GM2A
GOBP_REGULATION_OF_ACTIN_FILAMENT_BUNDLE_ASSEMBLY	0.040959041	0.155146538	0.222056046	0.319997528	1.311991859	99	F11R,ARHGEF10L,LIMK1,MET,PHLDB2,MTSS1,RHPN2,RDX,APOA1,PIK3R1,WNT4,CORO2B,PPM1E,STMN1,ABL1,SFRP1,EVL,NF2,CGNL1,ARHGAP28,PIK3R2,FERMT2,PAK1,CLASP1,SMAD3,PTGER4,MTOR,TACR1,PAK2,ARHGEF18,PRKN,RAPGEF3,NRP1,SYNPO,TTC8,ARHGEF10,WASF2,PPFIA1,WNT11,TJP1,TGFB3,LIMCH1,BBS4,CX3CL1,CARMIL1,RHPN1,TMEFF2,CCDC88A,ASAP3,SHANK3,PXN,SWAP70,MKKS,SLC9A1,TSC1,ALMS1,LPAR1,BRAF,PPM1F
GOBP_RESPONSE_TO_CARBOHYDRATE	0.040959041	0.155146538	0.222056046	0.277591956	1.205697745	215	PTPRN2,NKX2-2,SYBU,TUNAR,NPTX1,LIN28A,OPRK1,PRKCE,SLC30A8,EXTL3,NEUROD1,SOX4,ACE,ADCY5,ABCA12,RPTOR,PLCB1,ZBTB20,KLF7,EPHA5,TIAM1,SLC39A14,ZNF236,EFNA5,TCF7L2,SMAD4,XBP1,RASAL2,NR0B2,PAX6,MAP1B,GCK,KCNB1,GAS6,SELENOT,PTK2B,BRSK2,PTPRN,MAFA,UNC13B,CFTR,ANGPT2,EIF2B5,IGF1R,ERCC1,LRP5,HMGCS2,ANO1,ABCC8,SLC12A7,PCK1,PCSK1,PIH1D1,TGFB1,LYN,PPARA,SMAD3,RPS6KB1,MLXIPL,PRKAA2,GPR68,SGCB,SMARCB1,FBP1,GLUL…
GOBP_REGULATION_OF_PRESYNAPTIC_MEMBRANE_POTENTIAL	0.041372351	0.156308683	0.222056046	0.413127038	1.417614133	27	GRIK5,GRIK3,GRIK2,KCNC1,GRIK4,GRIN2B,GRIA1,GLRA1,KCNJ8,GABRR1,SCN1A,GABRA5,KCNA1,GRIA4
GOBP_RESPONSE_TO_VITAMIN	0.041958042	0.157919879	0.219250347	0.326808537	1.316645355	83	CBS,HLCS,CD40,STC2,NFKBIZ,RARA,MAP1B,KL,GAS6,BMP7,FOLR1,KANK2,SFRP1,IGF1R,DNMT3A,EGFR,MN1,ALPL,BRIP1,ABCA1,TGFB1,PIM1,TNC,TRIM25,SNW1,RXRA,POSTN,STC1,NNT,SNAI2,FES,GDAP1,TYR
GOBP_REGULATION_OF_CALCIUM_MEDIATED_SIGNALING	0.041958042	0.157919879	0.219250347	0.321702695	1.31114874	93	CAMTA1,ATP2B4,APP,CDH13,PPP3CC,EDN2,TRAT1,SYK,MAPT,SLC24A4,CA8,GSK3B,PPP3R1,NEUROD2,AKAP6,ACTN3,RIT2,HTT,ZAP70,LHCGR,RCAN1,TBC1D10C,DYRK2,MTOR,HOMER2,P2RX4,SPPL3,PDGFRA,GRM5,EDN1,PPP3CA,HOMER3,LMCD1,CHERP,SLC8A2,PDK2,PLCG2,NMUR2,P2RX3,JPT2,CALM1,ADA,PTPRC,FHL2,PTPRJ,TMEM100,SLC9A1,CIB1,CALM3,PRKACA
GOBP_AMINE_TRANSPORT	0.041958042	0.157919879	0.219250347	0.323165069	1.30838052	88	DRD2,OPRK1,SYT1,SLC22A16,GRK2,CHRNA4,SLC43A2,SYT4,ADORA1,STX1A,SLC38A1,CNR1,SLC44A1,DRD1,GDNF,RAB3B,KCNB1,AVP,SLC43A1,SYT11,GRM7,DRD3,DTNBP1,SLC17A8,CHGA,CHRNB2,PRKN,DRD4,SNCA,ADORA3,OXT,RGS4,P2RX7,SLC18A1,STXBP1,SLC18A3,SLC12A2
GOBP_AMINO_ACID_TRANSPORT	0.041958042	0.157919879	0.219250347	0.293616792	1.244497446	146	SLC6A3,SLC6A19,SLC6A17,SLC6A18,SLC38A6,SLC43A2,SLC1A2,SYT4,CACNB4,SH3BP4,ADORA1,SLC38A1,SLC6A5,SLC7A2,SLC7A1,LLGL2,LRRC8B,SLC6A15,SLC7A14,SLC17A6,AVP,APBA1,SLC6A9,SLC43A1,GRM7,SLC38A8,SLC38A11,NTRK2,DTNBP1,SLC25A13,SLC7A9,KCNJ8,SLC17A8,LRP5,SLC7A4,ABCC8,SFXN1,SLC1A7,SFXN5,LRRC8A,PDPN,SLC38A10,SLC25A29,SNCA,SLC7A11,TRPC4,RGS4,SLC66A1L,P2RX7,SLC7A6,STXBP1,SLC47A1,SLC16A10,SLC32A1,NF1,SLC12A2,LRRC8D…
GOBP_REGULATION_OF_BRANCHING_INVOLVED_IN_URETERIC_BUD_MORPHOGENESIS	0.042094456	0.157983639	0.222056046	0.449320331	1.435200831	18	SIX2,SIX4,SIX1,GDNF,SOX9,AGT,TGFB1,VEGFA,LHX1,WNT2B,HOXB7,LGR4
GOBP_PHOTORECEPTOR_CELL_MAINTENANCE	0.042084168	0.157983639	0.219250347	0.376544771	1.400452798	42	NPHP4,USH2A,ESRRB,RP1L1,CRB2,LCA5,TUB,PROM1,USH1C,TULP1,ERCC6,CLCN3,ABCA4,SLC2A1,CIB2,ADGRV1,CDH23,MAK,CNGB1,BBS4,PCDH15,CLRN1,USP45,CRB1,MKKS,SPATA7
GOBP_SODIUM_ION_HOMEOSTASIS	0.042084168	0.157983639	0.219250347	0.370090927	1.396639993	47	DRD2,ATP6V1B1,SCNN1B,SCNN1G,SLC12A1,EXT1,ATP4B,SCNN1A,SLC8A1,ATP1A1,ATP1A3,EXT2,ATP1B1,AGT,FXYD2,MLLT6,NPPB,SCN7A,COMT,EDN1,SLC12A2
GOBP_ATRIAL_SEPTUM_DEVELOPMENT	0.042596349	0.159716178	0.219250347	0.42702384	1.429253333	23	SOX4,ANK2,TBX5,MDM4,TGFB2,BMPR2,CCN1,ACVR1,ZFPM1,ISL1,WNT11,TBX20,NSD2,WNT5A
GOBP_REGULATION_OF_ENDOTHELIAL_CELL_CHEMOTAXIS	0.042857143	0.160461949	0.219250347	0.448007223	1.453348972	19	MET,FGFR1,PRKD1,SMOC2,SEMA5A,VEGFA,P2RX4,CXCL13,NOTCH1,HSPB1,KDR,FGF4
GOBP_REGULATION_OF_CELL_SUBSTRATE_JUNCTION_ORGANIZATION	0.042957043	0.160461949	0.216542837	0.342132299	1.341714659	65	PTK2,PHLDB2,COL16A1,SRC,PIK3R1,WNT4,FMN1,EFNA5,MACF1,CORO1C,WDPCP,ABL1,SFRP1,PTPRA,DMTN,EPB41L5,FERMT2,RCC2,CLASP1,MAPRE2,VEGFA,SMAD3,MAP4K4,NRP1,PEAK1,ACVRL1,LIMCH1,APOD,KDR,MMP14,PTPRJ,SLK,EPHA3,TLN1,FAM107A,LDB1,SLC9A1,TSC1,CAMSAP3,PPM1F,LIMS1
GOBP_RESPONSE_TO_FIBROBLAST_GROWTH_FACTOR	0.042957043	0.160461949	0.216542837	0.311178208	1.285170159	105	FGFR1,KCNC1,ZFP36L2,SULF1,FLRT3,FGF5,FLRT2,NR4A1,TBX1,SMOC2,WNT4,EXT1,PAX6,KL,GPC1,SFRP1,TBX2,SULF2,OTX2,NGFR,FGFR2,FGF9,DSTYK,EXT2,FGF19,FAM20C,IQGAP1,TNC,FGF8,CPS1,LHX1,CXCL13,POSTN,CREB3L1,FIBP,DLL4,GRB2,HHIP,SPRY4,FGFR3,FRS2,KIF16B,SHISA2,GALNT3,WNT5A,KLB,EGR3,FGF4,FGF6,CEP57,CASR
GOBP_ANTIGEN_RECEPTOR_MEDIATED_SIGNALING_PATHWAY	0.042957043	0.160461949	0.216542837	0.287046837	1.231840147	175	NFATC2,PRKCH,BCL2,UBASH3A,PLCG1,CD247,KCNN4,RFTN1,TRAT1,TNFRSF21,CACNB4,BLK,SYK,CCR7,SHB,NFKBIZ,THEMIS2,LIME1,THEMIS,PDE4B,ABL1,RBCK1,KHDRBS1,VTCN1,EIF2B5,FCHO1,EZR,ZAP70,NFAM1,INPP5D,LYN,RPS3,BTRC,STK11,CARD11,FYN,CSK,PIK3CD,GCSAM,VAV3,FOXP1,SPPL3,SLC39A6,SKAP1,PTPN2,DGKZ,KLHL6,LAT2,BCAR1,UBE2N,PAWR,GRB2,DENND1B,MALT1,WNK1,LGALS3,FOSL2,PLCG2,FCMR,PHPT1,CD81,SH2B2,CD79B,BANK1,UBR2,CD28,CTLA4,MEF2…
GOBP_EXCRETION	0.043346774	0.161765431	0.216542837	0.408277615	1.417480873	29	DRD2,ATP6V1B1,KCNMA1,ATP6V0A4,CHRNB4,NPSR1,AGT,MLLT6,TACR1,CHRNB2,NPPB,STC1,COMT,EDN1
GOBP_SUBPALLIUM_DEVELOPMENT	0.043522267	0.162115337	0.216542837	0.419974949	1.425327238	25	DRD2,FOXP2,BCL11B,CNTNAP2,DRD1,ALDH1A3,DLX2,RARB,FGF8,FOXP1,SLC7A11,GSX2,DLX1,BBS4,SHANK3,MKKS,OGDH,ZSWIM6
GOBP_POSITIVE_REGULATION_OF_AMYLOID_PRECURSOR_PROTEIN_CATABOLIC_PROCESS	0.043522267	0.162115337	0.216542837	0.41970012	1.424394514	25	EPHA4,ABCG1,CLU,GSAP,PICALM,CSNK1E,CHRNA7,LYN,SLC2A13,EFNA1,SPON1
GOBP_REGULATION_OF_CELL_COMMUNICATION_BY_ELECTRICAL_COUPLING	0.043704475	0.162641323	0.219250347	0.466853113	1.449627405	16	IRX3,SLC8A1,TBX5,TRDN,CASQ2,ANK3,CALM1,PDE4D,CAV1,CAMK2D,CALM3
GOBP_ADENYLATE_CYCLASE_ACTIVATING_ADRENERGIC_RECEPTOR_SIGNALING_PATHWAY	0.043877551	0.162966006	0.216542837	0.436715678	1.43861156	21	DRD2,ATP2B4,ADCY9,DRD1,PDE4B,DRD5,DRD3,CHGA,AKAP13
GOBP_RAS_PROTEIN_SIGNAL_TRANSDUCTION	0.043956044	0.162966006	0.213927855	0.308004187	1.283580339	114	KSR2,RAPGEF1,CDKN2A,RAPGEF5,PPP2CB,RASGEF1A,SRC,RAPGEF4,PARK7,EPHB2,MAPKAP1,KITLG,SDCBP,TGFB2,RALGPS2,MRAS,ITPKB,NGF,NUP62,DOK5,RALGPS1,RIT2,MMD2,PICALM,RASGEF1B,RGL1,PLD1,RASAL1,RASGRF1,DAB2IP,RAPGEFL1,RABGEF1,RASA2,DOK6,GRAP2,FBP1,RAPGEF3,KSR1,CDKN1A,NOTCH1,RALB,RRAS2,NTN1,NF1,DHCR24,RALGDS,GRB2,SPRY4,PLCE1
GOBP_AMIDE_BIOSYNTHETIC_PROCESS	0.043956044	0.162966006	0.213927855	0.293216006	1.240552683	143	B3GALT1,ASS1,ST6GALNAC5,SLC1A2,ST8SIA3,TLCD3B,ACSBG1,ST8SIA4,ST8SIA2,ST3GAL1,PEMT,ACSS1,B4GALNT1,SPTLC2,UGT8,PNPLA1,ACSL1,FA2H,ZNF750,ASL,MMUT,ST6GALNAC4,ELOVL5,NFE2L2,B4GALT6,PPT1,TECR,SPTLC3,ACSF3,ST3GAL5,B3GALT2,DIP2A,GSS,CCN1,ASNS,CERS4,AGK,CERS6,ST6GALNAC3,CPS1,PLA2G6,SNCA,SLC7A11,ACLY,DEGS2,ST3GAL3,ACACA,ACACB,P2RX7,PDK1,B4GALT4,PDK4,MGST2,ABCA8,ELOVL1,MPC2,ELOVL2,VAPA,PDK2,GNE,ST3GAL2,OSBP…
GOBP_NEGATIVE_REGULATION_OF_KINASE_ACTIVITY	0.043956044	0.162966006	0.213927855	0.288058765	1.229403626	163	HHEX,CAMK2N1,PTPRT,CDKN2A,HEG1,NR2F2,ERRFI1,AKT1,PRKAR2B,PRKAG2,SRCIN1,PTPRO,PARK7,EPHB2,MAPT,CAMK2N2,DUSP10,CORO1C,SLC8A1,TRIB2,PPM1E,ZFYVE28,ABL1,PTPRB,UCHL1,PKIA,DTNBP1,HIPK3,LRP5,AGT,SLC8A3,GADD45A,PKIB,IRAK3,NPPA,LYN,MACROH2A1,WARS1,UBASH3B,ADAR,PAK2,DAB2IP,MAPK8IP1,PRKN,SNCA,DEPTOR,CDKN1A,LRP6,WWTR1,PTPRQ,HSPB1,TFAP4,HNRNPU,PTPN1,NF1,GNAQ,LATS1,SERPINB3,IPO5,YWHAG,SPRY4,PDPK1,CDKN1B,AIDA,GS…
GOBP_CELLULAR_RESPONSE_TO_PROSTAGLANDIN_STIMULUS	0.044102564	0.163314571	0.216542837	0.440074376	1.436558915	20	PRKCE,AKT1,PTGER2,GNG2,PAX6,SFRP1,PTGER4,PRKAA2,TNC,ACACA
GOBP_INNER_EAR_RECEPTOR_CELL_STEREOCILIUM_ORGANIZATION	0.044132397	0.163314571	0.213927855	0.396316399	1.418951195	34	MYO7A,LHFPL5,TSKU,SCRIB,CECR2,USH1C,HES1,TECTA,WHRN,TPRN,ANKRD24,ADGRV1,CDH23,CTHRC1,TTC8,STRC,SEC24B,CLRN1,PDZD7,IFT88,PLS1,GRXCR1,TRIOBP,USH1G,TRIP11
GOBP_RESPONSE_TO_VITAMIN_D	0.044176707	0.163326185	0.213927855	0.391329056	1.404225719	35	STC2,KL,BMP7,KANK2,SFRP1,MN1,ALPL,TGFB1,PIM1,TNC,TRIM25,SNW1,RXRA,STC1,SNAI2,FES,GDAP1,TYR
GOBP_PULMONARY_VALVE_DEVELOPMENT	0.044444444	0.164163046	0.213927855	0.421371841	1.426099751	24	TNFRSF1A,SLIT2,ROBO1,ROBO2,NFATC1,TGFB2,NOS3,JAG1,BMPR2,STRA6,NOTCH1,TBX20,SMAD2,SMAD6,HEYL
GOBP_NEUROPEPTIDE_SIGNALING_PATHWAY	0.044955045	0.165432897	0.211400189	0.320840713	1.304831347	91	GRP,NMU,NPS,OPRK1,CMKLR2,GALR1,OPRD1,GPR37,SORT1,TAC1,RXFP3,NXPH4,ADCYAP1,OPRM1,MCHR2,GLRA1,CPE,GPR139,NPSR1,SORCS2,NPPA,SSTR1,SORL1,MC2R,NTSR2,GPR149,NPPB,ECEL1,CALCA,SCG5,GPR83,NPY,SSTR5,HCRTR2,POMC,SSTR2,NMS,GALR2,GAL,UTS2R,SORCS3,NMUR2,PROKR1,NXPH2
GOBP_SUBSTRATE_ADHESION_DEPENDENT_CELL_SPREADING	0.044955045	0.165432897	0.211400189	0.31606164	1.295854695	99	PTK2,MELTF,SRC,SRGAP2,DOCK1,ITGA4,APOA1,PIK3R1,SRCIN1,FBLN1,PARVG,ANTXR1,RREB1,EFNA5,UNC13D,ACTN4,CORO1C,PARVA,BVES,EPHB3,ABL1,LAMB1,DMTN,FERMT2,RCC2,PREX1,OLFM4,NTN4,LAMC1,PDPN,EFNA1,ARHGEF7,POSTN,NEDD9,NRP1,MERTK,PEAK1,DOCK5,LAMA5
GOBP_CELL_RECOGNITION	0.044955045	0.165432897	0.211400189	0.29166269	1.237068586	147	DSCAML1,EPHB1,FOXG1,NRCAM,DSCAM,FEZF2,CADM1,B4GALT1,APP,NTM,CNTNAP2,ARHGAP35,TNFRSF21,RTN4,EPHA4,CNTNAP3,MEGF10,CNTN4,EPHB2,PLXND1,CCR7,TEX101,CNR1,CNTN2,EXT1,ROBO1,OPCML,PEAR1,ROBO2,CNTN6,FOLR1,MYO18A,EPHB3,TUB,SCARB1,SEMA5A,CRTAC1,CCT5,COLEC11,TULP1
GOBP_REGULATION_OF_BODY_FLUID_LEVELS	0.044955045	0.165432897	0.211400189	0.264404249	1.173801901	347	SLC6A3,DRD2,F11R,JAK2,HEG1,MYO5B,GNA12,ATP6V1B1,ITPK1,ADAMTS18,STAT5A,VAV2,OPRK1,SCNN1B,PRKCE,APOH,SCNN1G,PRKCA,ERBB4,PRL,KCNN4,CD40,SRC,MMRN1,NCOR2,DDR1,ADORA1,CELSR2,FBLN1,PTPRO,EPHB2,ZNF385A,SYK,PRICKLE1,SH2B3,C1QTNF1,EXT1,AQP4,CORO2B,FOXB1,STAT5B,TLR4,SCNN1A,PEAR1,CELA2A,XBP1,AGR2,AQP1,PDSS2,SCUBE1,DGKB,TRPV4,GAS6,AVP,VAMP8,CEL,DMTN,WNT3A,CFTR,NOS3,AQP2,AQP5,EGFR,NEUROG1,NFE2L2,STK39,SVEP1,F3…
GOBP_NEURAL_NUCLEUS_DEVELOPMENT	0.045	0.165444856	0.211400189	0.347696332	1.341903134	57	KIRREL3,MBP,FOXP2,BCL2,PHOX2A,KCNC1,NKX2-1,BASP1,TTBK1,SCRIB,MAPKAP1,YWHAQ,ALDH1A3,POTEE,GNB4,NFIB,FGF9,LARGE1,CHRNB2,ZNF148,RAD1,YWHAE,SEC24B,SYPL2,CKB,CCDC14,KCNE1,NDUFS3,CALM1,PADI2,DYNLL1,PHOX2B,CALM3,COX6B1
GOBP_DETECTION_OF_VISIBLE_LIGHT	0.045045045	0.165457124	0.211400189	0.367586229	1.377137779	44	SEMA5B,CACNB4,CEP250,ATP8A2,NMT1,OPN3,TULP1,CAMKMT,OPN4,GNA11,ABCA4,PDE6B,RGR,CACNA2D4,PRPH2,CNGB1,SAG,EYS,GRK7,GNAQ,PDE6C,GPR52
GOBP_VASODILATION	0.04509018	0.1654697	0.211400189	0.371029468	1.394686622	46	NOS1,BDKRB2,ADORA1,EXT1,DRD1,KCNMA1,NOS3,EGFR,KCNJ8,EXT2,NPPA,VEGFA,PLOD3,F2RL1,NPPB,GCH1,CPS1,CALCA,KCNMB1,KAT2B
GOBP_MYOTUBE_CELL_DEVELOPMENT	0.045135406	0.165482585	0.211400189	0.376129277	1.392264594	41	NFATC2,SMYD3,NIBAN2,BCL2,SKI,SIX1,CACNA1S,ACTA1,HOMER1,DNER,ACTN3,LARGE1,MYOD1,RCAN1,SHOX2,MYF5,BIN3,SELENON
GOBP_MELANOCYTE_DIFFERENTIATION	0.045454545	0.166498783	0.211400189	0.421000736	1.424843777	24	BCL2,OCA2,USP13,KITLG,KIT,LRMDA,ADAMTS9,ZEB2,ENPP1,GNA11
GOBP_NEUROTRANSMITTER_RECEPTOR_TRANSPORT_TO_PLASMA_MEMBRANE	0.04578564	0.167554872	0.213927855	0.464843602	1.443387666	16	NSG1,SCRIB,SNAP25,CLSTN1,ARHGAP44,CPLX1,GRIP1,TAMALIN,LRRC7
GOBP_POSITIVE_REGULATION_OF_CARBOHYDRATE_METABOLIC_PROCESS	0.045954046	0.167554872	0.208955028	0.330765876	1.317575766	74	PRKCE,APP,AKT1,SRC,RPTOR,ZBTB20,INSR,MIR210,ADCYAP1R1,PPARGC1A,GCK,PMAIP1,SLC4A4,ACTN3,UCHL1,IRS1,LHCGR,PPARA,MLXIPL,STK11,DYRK2,PRKAA2,MTOR,ADCY10,PDGFB,WDR5,SNCA,PTPN2,CRY1,CD244,P2RX7,SORBS1,SLC45A3,KAT2B
GOBP_REGULATION_OF_EMBRYONIC_DEVELOPMENT	0.045954046	0.167554872	0.208955028	0.324979614	1.311299175	84	DLL1,TENM4,NIBAN2,PHLDB2,PHLDB1,TLE6,PLCB1,LAMA1,RBM19,WNT4,INSR,CRB2,WDPCP,LAMA3,EHMT1,WNT3A,JAG1,HES1,NFE2L2,OTX2,OSR1,CLASP1,TADA2A,WDR5,LHX1,UTP25,TRIP12,NOTCH1,PHLDA2,LAMA5,INO80D,KAT2B,RUVBL1,INO80C,MBIP,KAT14,NIPBL,WNT2B,NR2C2,FOXA2,B4GALT5,WNT2,TDG,LAMA2
GOBP_POSITIVE_REGULATION_OF_B_CELL_ACTIVATION	0.045954046	0.167554872	0.208955028	0.328371278	1.310494558	76	NFATC2,BCL2,MSH2,CD40,EPHB2,SYK,STAT5B,TLR4,BCL6,XBP1,PAXIP1,STAT6,WNT3A,SHLD1,INPP5D,TGFB1,CARD11,CHRNB2,PCID2,VAV3,KMT5C,PELI1,CDKN1A,PPP2R3C,PMS2,NSD2,TNFSF13B,DDRGK1,TFRC,CD81,TNFRSF4,MMP14,TNIP2,CD28,IL6,MEF2C,SPI1,ADA,CD74,PTPRC
GOBP_ORGANIC_CATION_TRANSPORT	0.045954046	0.167554872	0.208955028	0.311265612	1.287365109	106	SLC6A3,SLC6A17,SEC14L1,SLC22A16,SLC44A3,SLC43A2,SLC1A2,STX1A,SLC38A1,SLC6A5,SLC7A2,SLC7A1,SLC44A1,LLGL2,SLC6A15,KCNB1,SLC6A9,SLC43A1,SLC25A42,SLC35F3,SLC44A5,SLC29A4,SLC17A8,SFXN1,SLC25A29,SNCA,SLC47A2,ADORA3,OXT,RGS4,SLC66A1L,SLC7A6,ATP13A3,SLC47A1,SLC16A10,SLC32A1,SLC18A3,COMT,SLC25A19,SLC25A26,SLC38A2,SLC44A2,SLC22A18,SLC38A3,SLC22A5,SLC22A1,MFSD12,RALBP1,PSEN1,GABBR1,SLC15A4,SLC38A9,SLC36A1,S…
GOBP_NEGATIVE_REGULATION_OF_SYNAPTIC_TRANSMISSION	0.046	0.167568411	0.208955028	0.358334864	1.367334339	51	DRD2,STAU2,GRIK3,GRIK2,GRIA1,ADORA1,MAPT,DRD1,DRD5,KCNB1,PTK2B,PICK1,DRD3,TNR,PCDH17,SLC24A2,SORCS2,SHANK2,ARC,GRID2,STXBP1,SORCS3,IL1B,GRID2IP,ADCY8,ADNP,SHANK3,GABBR1,BCHE
GOBP_CELLULAR_RESPONSE_TO_FATTY_ACID	0.046231156	0.168255959	0.208955028	0.396867967	1.39509212	31	ASS1,CLDN1,SRC,PLCB1,PID1,LDLR,HES1,CPT1A,HMGCS2,IRS1,CPS1,EDN1,PDK4,LPL,SREBF1,ID3,DGAT2
GOBP_INSULIN_METABOLIC_PROCESS	0.046826223	0.170265468	0.211400189	0.460384749	1.429542464	16	PCSK2,SLC30A8,CELA2A,PAX6,CPE,PCSK1,ERN1,FOSL2,IDE
GOBP_FEEDING_BEHAVIOR	0.046953047	0.170414215	0.206587923	0.318367636	1.301728114	96	DRD2,NMU,OPRK1,APP,ACE,OPRD1,MRAP2,CNR1,CNTN2,ATP8A2,CNTFR,DRD1,SLC24A4,NEGR1,POU4F1,NTRK2,UCHL1,CPT1A,NPSR1,BSX,STAT3,MC4R,GIGYF2,TACR1,FYN,USP46,DACH1,STRA6,CALCA,GLS,OXT,GPR83,CFAP20,NPY,HCRTR2,TBR1,SGIP1,LEPR,GALR2,ADM2,GAL,EIF2AK4,NMUR2,NR4A3
GOBP_POSITIVE_REGULATION_OF_CELL_SUBSTRATE_ADHESION	0.046953047	0.170414215	0.206587923	0.302937853	1.264397574	118	DISC1,JAK2,PRKCE,CDH13,JUP,COL16A1,DOCK1,RIN2,APOA1,CCL28,WNT4,CCR7,FMN1,RREB1,UNC13D,CCDC80,AGR2,FUT1,PTK2B,GSK3B,ABL1,SFRP1,ITGA5,EPB41L5,FERMT2,EGFLAM,PREX1,EDIL3,OLFM4,ITGA3,VWC2,VEGFA,SMAD3,CCN1,PDGFB,EMP2,MAP4K4,ARHGEF7,PRKCZ,PLEKHA2,NEDD9,NRP1,SKAP1,NPNT,DOCK5,SPOCK2,FERMT1,STK4,COL26A1,CX3CL1,UTRN,KDR,CARMIL1
GOBP_VENTRICULAR_SEPTUM_MORPHOGENESIS	0.047094188	0.170770242	0.206587923	0.371945459	1.383346946	42	PROX1,SOX11,SMAD7,SOX4,SLIT2,FZD2,ROBO1,SMAD4,ROBO2,TGFBR3,TGFB2,NOS3,HES1,FGFR2,BMPR2,EGLN1,ACVR1,ZFPM1,NOTCH1,WNT11,NSD2,WNT5A,HEYL,BMPR1A,SLIT3,TBX3,RBM15,FZD1,TGFBR1,NKX2-5,ADAMTS19,SAV1,ZFPM2
GOBP_NEGATIVE_REGULATION_OF_AMIDE_METABOLIC_PROCESS	0.047667343	0.17269073	0.206587923	0.42207953	1.412704675	23	RTN4,HAP1,CLU,NTRK2,RTN1,CHRNA7,SORL1,MIR298,PIN1,BIN1,SPON1
GOBP_NEGATIVE_REGULATION_OF_CALCINEURIN_MEDIATED_SIGNALING	0.048218029	0.174049975	0.208955028	0.474115801	1.449822256	15	ATP2B4,GSK3B,ACTN3,RCAN1,TBC1D10C,DYRK2,MTOR,HOMER2
GOBP_REGULATION_OF_PROTEIN_SUMOYLATION	0.048205128	0.174049975	0.206587923	0.438415156	1.431142632	20	HDAC4,PARK7,HMG20A,UBA2,HMG20B,PIAS4,SAE1,RASD2,PIAS1,UBE2I,TOLLIP
GOBP_NEGATIVE_REGULATION_OF_REACTIVE_OXYGEN_SPECIES_METABOLIC_PROCESS	0.048144433	0.174049975	0.204294757	0.38387001	1.384258822	36	TFAP2A,BCL2,BCR,CRYAB,MMP3,PARK7,CFLAR,PON3,HK2,PPARA,VDAC1,ADCY10,FYN,PRKN
GOBP_VASCULAR_ENDOTHELIAL_GROWTH_FACTOR_SIGNALING_PATHWAY	0.048144433	0.174049975	0.204294757	0.376311289	1.383915148	40	DLL1,CCBE1,NRP2,ADGRA2,SMOC2,PTP4A3,ROBO1,FOXC1,CADM4,VEGFA,DAB2IP,PIK3CD,SEMA6A,NRP1,PDGFRA,FLT3,XDH
GOBP_EPITHELIAL_TUBE_BRANCHING_INVOLVED_IN_LUNG_MORPHOGENESIS	0.048484848	0.174853994	0.204294757	0.410628328	1.418695894	28	CELSR1,NKX2-1,LAMA1,CTSZ,EXT1,TBX2,SOX9,FGFR2,RDH10,DLG5,TNC,SHH,HHIP,WNT2B,WNT2,RSPO2,FOXA1
GOBP_ACTIN_FILAMENT_DEPOLYMERIZATION	0.049	0.176071558	0.202071709	0.349194646	1.344217017	56	MICAL2,SPTBN2,RDX,GSN,SVIL,ADD1,SEMA5A,DMTN,PPP1R9B,CFL2,CAPZA2,CRACD,CAPZB,SPTB,AVIL,ADD2,F2RL1,CAPG,SPTBN4,SPTAN1,SPTBN5,MICAL3,TMOD1,PLEKHH2,EPS8,CARMIL1,SCIN,LIMA1,TMOD2
GOBP_POSITIVE_REGULATION_OF_CALCIUM_MEDIATED_SIGNALING	0.049	0.176071558	0.202071709	0.347817079	1.335867543	55	CAMTA1,APP,CDH13,PPP3CC,EDN2,TRAT1,SYK,CA8,PPP3R1,NEUROD2,AKAP6,ZAP70,LHCGR,P2RX4,SPPL3,PDGFRA,GRM5,EDN1,PPP3CA,LMCD1,CHERP,PLCG2,NMUR2,P2RX3,ADA,PTPRC,PTPRJ,SLC9A1,CIB1,PRKACA
GOBP_CELLULAR_PIGMENTATION	0.049	0.176071558	0.202071709	0.345613983	1.333866494	57	MYO7A,BCL2,DTNBP1,AP1S3,ZEB2,KIF13A,RAB32,AP1B1,ANKRD27,DCTN1,LYST,VPS33A,BLOC1S5,RAB17,POMC,MLPH,BACE2,SHROOM3,MYO5A,AP1M1,AP3B1,PIKFYVE,HPS3,BBS7,AP3D1,CD63,CDH3,MREG,MKKS,SNAPIN,ASIP,RAB27A,AP3S1,RAB11A,ARL6,AP3M1,HPS5,VPS33B
GOBP_POSITIVE_REGULATION_OF_PEPTIDYL_SERINE_PHOSPHORYLATION	0.048951049	0.176071558	0.202071709	0.328126551	1.307853215	75	SMYD3,BCL2,NTF3,ANGPT1,APP,AKT1,NOS1,OPRD1,PRKD1,RPTOR,PARK7,MAPKAP1,CNOT9,AVP,WNT3A,EGFR,NGF,NTRK2,PAK1,FNIP2,TNKS1BP1,DOCK7,BCAR3,SNCA,LATS1,OSM,SH2D3A,CREBL2,STK4,EIF4G1,FNIP1,TFRC,WNT5A,SH2D3C,IL6,CAV1,AXIN1
GOBP_POSITIVE_REGULATION_OF_AMINE_TRANSPORT	0.049196787	0.176140483	0.202071709	0.380607202	1.393963327	39	DRD2,OPRK1,SYT1,GRK2,SYT4,STX1A,SLC38A1,GDNF,RAB3B,KCNB1,AVP,DTNBP1,SLC17A8,CHRNB2,DRD4,OXT,P2RX7,STXBP1,SLC18A3,SLC12A2,SLC38A3,ABAT,RAB3GAP1,PSEN1,GABBR1,KMO
GOBP_BRAIN_MORPHOGENESIS	0.049196787	0.176140483	0.202071709	0.382342127	1.393774416	38	CDH2,SLIT1,SLC4A10,CTNNA2,OTX1,GDF7,FGF8,TUBA1A,AKT3,GSX2,VPS51,NF1,PROP1,FANCC,FZD6,SPEF2,BBS4,WNT5A,FOXO3,FZD3,EMX1,SHANK3,PSEN1,MKKS,FBXW11
GOBP_LONG_TERM_SYNAPTIC_DEPRESSION	0.049196787	0.176140483	0.202071709	0.398321864	1.393297452	30	STAU2,GRIA1,ADORA1,MAPT,DRD1,DRD5,KCNB1,PTK2B,PICK1,SLC24A2,SORCS2,SHANK2,ARC,GRID2,STXBP1,SORCS3,GRID2IP,ADCY8,SHANK3
GOBP_SPECIFICATION_OF_ANIMAL_ORGAN_IDENTITY	0.049196787	0.176140483	0.202071709	0.384917726	1.381219624	35	AXIN2,FGFR1,HOXA11,HOXC11,SIX1,EXT1,ROBO1,GDNF,ROBO2,SMARCD3,FGFR2,LRP2,FGF8,ISL1,WNT11,TBR1,FRS2,MESP1,WNT5A,WNT2B,MEF2C,WNT2
GOBP_CELLULAR_RESPONSE_TO_GROWTH_HORMONE_STIMULUS	0.049494949	0.17704821	0.202071709	0.409569706	1.397529097	26	JAK2,PTK2,STAT5A,PIK3R1,STAT5B,STAT6,JAK1,STAT3,LYN,MBD5,PTPN1
GOBP_CARDIAC_MUSCLE_TISSUE_MORPHOGENESIS	0.04995005	0.178194108	0.199915231	0.344663824	1.33632838	59	PROX1,DSP,HEG1,SMAD7,NRG1,XIRP2,CHD7,TNNI1,SMAD4,TGFBR3,FOXC1,POU4F1,TGFB2,FGFR2,MYLK2,LRP2,TTN,TGFB1,EGLN1,ZFPM1,TNNT2,NOTCH1,DLL4,ISL1,TBX20,ENG,PKP2,HAND1,WNT5A,WNT2,BMPR1A,BMP2,ACTC1,COL11A1,NAGLU,TPM1,FKBP1A,TGFBR1,NKX2-5,MED1,ZFPM2,PTCD2,RBPJ,BMP10,ANKRD1,EDNRA
GOBP_REGULATION_OF_BIOMINERAL_TISSUE_DEVELOPMENT	0.04995005	0.178194108	0.199915231	0.31932996	1.298687244	91	TFAP2A,FBN2,NELL1,OSR2,BMP2K,ANKH,DDR2,WNT4,SLC8A1,KL,GAS6,BMP7,BMP6,PTK2B,CFTR,NOS3,SOX9,ACTN3,ANO6,RFLNA,SLC20A2,OSR1,FZD9,ENPP1,BMPR2,FAM20C,TGFB1,SMAD3,CCN1,PTN,RXRA,ACVR1,LTBP3,ADGRV1,AHSG,NOTCH1,P2RX7
GOBP_PROTEIN_DEPOLYMERIZATION	0.04995005	0.178194108	0.199915231	0.306867583	1.277621089	112	NCKAP5,NAV3,SH3GL2,KIF19,MICAL2,SPTBN2,STMN3,RDX,GSN,MAP1B,TRPV4,STMN1,SVIL,ADD1,SEMA5A,DMTN,ASPH,MAP6D1,PPP1R9B,CFL2,CAPZA2,CRACD,CAPZB,SPTB,CLASP1,ARHGEF2,AVIL,ADD2,F2RL1,CAPG,TPX2,STMN2,KIF24,SPTBN4,SPTAN1,SPTBN5,CKAP5,SPEF1,APC2,MICAL3,SH3GL1,SYNJ1,CAMSAP2,WDR47,TMOD1,STMND1,PLEKHH2,EPS8,HDGFL3,CARMIL1,VPS4B,SCIN,LIMA1,TMOD2,VPS4A,DNAJC6,LMOD1,KIF14,DSTN,DIAPH3,BMERB1,SWAP70,CIB1,SPAST,TRIOBP…
GOBP_HEART_FORMATION	0.050200803	0.178767133	0.199915231	0.395839132	1.396858175	32	AXIN2,EYA1,SIX1,EXT1,ROBO1,ROBO2,TBX5,FOLR1,HES1,SMARCD3,LEMD2,LRP2,PIM1,EMP2,NOTCH1,ISL1,WNT11,MESP1,WNT5A,MEF2C
GOBP_POSITIVE_REGULATION_OF_GLUCOSE_TRANSMEMBRANE_TRANSPORT	0.050200803	0.178767133	0.199915231	0.381562859	1.390933703	38	TERT,AKT1,SLC1A2,KLF15,PIK3R1,CLTCL1,INSR,NFE2L2,OPN3,IRS1,FGF19,CAPN10,OSBPL8,SORBS1,CREBL2,MAPK14,POU4F2,OCLN,NR4A3,PRKCI,AKT2,C2CD5,MEF2A,BRAF,PTPN11,RHOQ
GOBP_ADENOHYPOPHYSIS_DEVELOPMENT	0.050314465	0.179011197	0.204294757	0.471885111	1.44300092	15	SLC6A3,DRD2,LHX3,WNT4,HES1,FGF8,GHRH,PROP1,GATA2,GHRHR
GOBP_ADRENERGIC_RECEPTOR_SIGNALING_PATHWAY	0.050505051	0.179367534	0.199915231	0.408247139	1.410469032	28	DRD2,ATP2B4,KCNQ1,ADCY9,ZDHHC21,DRD1,PDE4B,DRD5,DRD3,CHGA,AKAP13,LMBRD2,CRTC3
GOBP_NEGATIVE_REGULATION_OF_STEM_CELL_DIFFERENTIATION	0.050505051	0.179367534	0.199915231	0.408906148	1.395264913	26	ZFP36L2,ESRRB,PRICKLE1,GSK3B,JAG1,HES1,NFE2L2,LBH,STAT3,NOTCH1,HNRNPU,NELFB,TCF15,EZH2,HSPA9,CDK13,N4BP2L2,TBX3,ZFP36,YAP1
GOBP_PROTEIN_LOCALIZATION_TO_CYTOSKELETON	0.050949051	0.180138044	0.197822021	0.343327068	1.328590327	58	DISC1,STK3,RAB11FIP3,ABHD17C,CEP72,CEP250,GSK3B,ABL1,MAPRE3,NUDCD3,STIL,PPP1R9B,NUP62,NSFL1C,MAPRE2,BICD1,MAPRE1,MARK4,MCPH1,HNRNPU,CEP131,CCDC14,BBS4,SNX10,PIBF1,C2CD3,CEP350,PCM1,CEP83,CEP192,AURKA,FAM83D,HOOK3,KLHL21,RAB11A,UBXN2B,DVL1,CSNK1D,ABHD17A
GOBP_MUSCLE_CELL_MIGRATION	0.050949051	0.180138044	0.197822021	0.319160354	1.292166849	88	TERT,BCL2,GNA12,IGFBP5,PLXNA1,ACE,SEMA6D,TCP11L2,FAT1,SRC,DDR1,DDR2,MEGF10,SIX4,SLIT2,SIX1,TLR4,PARVA,CCN4,LRP1,NFE2L2,FGF9,SORL1,RPS6KB1,DOCK7,TACR1,DOCK4,PDGFB,ABHD2,POSTN,NRP1,BIN3,TAFA5,DOCK5,NF1,SSH1,GRB10,PLEKHO1,PLAT,NR4A3,PDGFD,MEF2C
GOBP_NEGATIVE_REGULATION_OF_EPITHELIAL_CELL_PROLIFERATION	0.050949051	0.180138044	0.197822021	0.295931501	1.244862859	131	NKX2-8,DRD2,IL26,NR2F2,PTCH1,STK3,B4GALT1,VASH1,APOH,PTPRM,SCG2,MTSS1,PRL,SULF1,PTPRK,RAP1GAP,DUSP10,ROBO1,TGFBR3,PAX6,EREG,IFT80,TGFB2,CDKN2B,SFRP1,TMIGD1,SOX9,NFIB,EFNB2,IRF6,NGFR,FGFR2,RUNX3,TGFB1,CNMD,STK11,DLG1,DAB2IP,ATOH8,MCC,MIR129-1,PPARD,NOTCH1,STAT1,SNAI2,DLL4,ACVRL1,NF1,XDH,MARVELD3
GOBP_RESPONSE_TO_ACID_CHEMICAL	0.050949051	0.180138044	0.197822021	0.295854212	1.240853034	125	ATP2B4,ASS1,BCL2L1,COL4A1,KRT8,SLC1A2,MMP3,GRIA1,COL16A1,RPTOR,SH3BP4,BAIAP2,SIX1,PDGFC,XBP1,KCNB1,SESN1,RRAGD,AQP2,GLRA1,IGF1R,DNMT3A,EGFR,PPP1R9B,NTRK2,NSMF,HMGCS2,COL1A2,PCK1,RRAGC,LYN,HSF1,SST,VEGFA,RPS6KB1,NEURL1,MTOR,FYN,CAPN2,CPS1,TUBA1A,HPCA,CPEB1,PDGFRA,CPEB3,EDN1,CASTOR3P,IPO5,CDKN1B,PLEC,MTHFR,UBR2,PDGFD,LRP11,NTRK1,PRMT1,EP300,CEBPB,MMP2,SIPA1,UMOD,SLC38A9,GCLC,RRAGA,UFL1,COL5A2,SESN2…
GOBP_POSITIVE_REGULATION_OF_PEPTIDASE_ACTIVITY	0.050949051	0.180138044	0.197822021	0.289260128	1.227784092	152	MBP,JAK2,BCL2,PDCD6,BBC3,BCL2L1,CTSV,GRIN2B,EPHA4,GSN,HIP1,SYK,MAP3K5,TTBK1,ST18,CLDN4,MAPT,ROBO1,CASP9,PMAIP1,ASPH,PIDD1,CRADD,SOX7,TNFSF15,F3,MTCH1,NLRP1,NGFR,DAP,TNFSF10,STAT3,BOK,GRAMD4,LYN,RPS3,SMAD3,ANP32B,ACER2,FYN,EFNA1,SNCA,CASC2,FOXL2,NOD1,CR1,CARD8,HMGB1,EGLN3,XDH,SERPINB3,KHDC1,HIP1R,APH1B,MALT1,APAF1,CARD9,IFI16,IFT57,DDRGK1,CASP8AP2,BCL2L13,F2R,DIABLO,PPARG,CTSK,ACVR1C,DAPK1,TBC1D10…
GOBP_PHOTOTRANSDUCTION	0.05115346	0.180218275	0.197822021	0.372459586	1.37868102	41	GNGT1,SLC24A4,ASIC2,PLEKHB1,NMT1,OPN3,CAMKMT,NR2E3,OPN4,GNA11,ABCA4,PDE6B,RGR,CNGB1,SAG,GRK7,GNAQ,PDE6C,CDS1,GPR52
GOBP_NEUROTRANSMITTER_UPTAKE	0.051102204	0.180218275	0.197822021	0.36943358	1.377527306	43	SLC6A3,DRD2,NOS1,SLC1A2,SLC38A1,PARK7,DRD1,GDNF,RAB3B,SNAP25,DRD3,SLC29A4,SLC17A8,SLC1A7,PRKN,DRD4,SNCA,SLC18A1,SLC18A3,PER2,SLC29A1,GFAP
GOBP_POSITIVE_T_CELL_SELECTION	0.051102204	0.180218275	0.197822021	0.369123414	1.376370772	43	BCL11B,BCL2,TOX,THEMIS,STAT6,JAK1,ITPKB,ZAP70,STAT3,STK11,MTOR,SHH,FOXN1,ZFPM1,PTPN2,NFATC3,SOCS3,IL6,OPA1,CD74,PTPRC,BRD4,SPN,EP300,DOCK2,BRAF,IL23R,BATF,BRD2,IRF4,IL12RB1
GOBP_POSITIVE_REGULATION_OF_ORGAN_GROWTH	0.05115346	0.180218275	0.197822021	0.371478295	1.37504871	41	HLX,PROX1,FGFR1,AKT1,ERBB4,CACNA2D2,BASP1,TGFBR3,TBX5,TBX2,AKAP6,FGFR2,FGF9,PIM1,FGF8,GATA6,NOTCH1,ACACB,EDN1,TBX20
GOBP_DOPAMINE_SECRETION	0.051204819	0.180239146	0.197822021	0.395511997	1.383468767	30	DRD2,OPRK1,SYT1,CHRNA4,SYT4,CNR1,GDNF,SYT11,DRD3,DTNBP1,CHRNB2,PRKN,SNCA
GOBP_ESTABLISHMENT_OF_PLANAR_POLARITY_OF_EMBRYONIC_EPITHELIUM	0.051362683	0.180634544	0.202071709	0.471718446	1.442491267	15	CELSR1,FZD2,SFRP1,DVL3,GRHL3,PTK7,CTHRC1,FOXF2,SEC24B,WNT5A,SFRP2,DVL1,FZD1
GOBP_GROOMING_BEHAVIOR	0.051599587	0.181306964	0.199915231	0.452528691	1.423944122	17	DRD2,NMU,DRD1,AVP,PPT1,CNTNAP4,MC4R,OXT
GOBP_PHOSPHATE_ION_HOMEOSTASIS	0.052361396	0.183658408	0.197822021	0.442510212	1.413448226	18	XPR1,ANKH,SLC17A6,SLC34A2,ALPL,SLC17A8,ENPP1,ENPP3
GOBP_REGULATION_OF_SYNAPTIC_VESICLE_ENDOCYTOSIS	0.052361396	0.183658408	0.197822021	0.441795872	1.411166509	18	SYT7,BTBD9,PPP3CC,NLGN1,SYT11,SNX9
GOBP_CELL_COMMUNICATION_BY_ELECTRICAL_COUPLING_INVOLVED_IN_CARDIAC_CONDUCTION	0.052525253	0.184070386	0.195789002	0.407245732	1.389599259	26	IRX3,CACNA1C,GJC1,SLC8A1,TBX5,ATP1A1,ATP1A3,TRDN,ATP1B1,PKP2,GJA1,CALM1,PDE4D,CAV1,CAMK2D,CALM3,PRKACA
GOBP_SMOOTH_MUSCLE_CELL_MIGRATION	0.052947053	0.185221304	0.193813303	0.327193566	1.303345791	74	TERT,BCL2,GNA12,IGFBP5,PLXNA1,ACE,SEMA6D,FAT1,SRC,DDR1,DDR2,SLIT2,TLR4,PARVA,CCN4,LRP1,NFE2L2,FGF9,SORL1,RPS6KB1,DOCK7,TACR1,DOCK4,PDGFB,ABHD2,POSTN,NRP1,TAFA5,DOCK5,NF1,SSH1,GRB10,PLAT,NR4A3,PDGFD,MEF2C
GOBP_NEGATIVE_REGULATION_OF_PROTEIN_SERINE_THREONINE_KINASE_ACTIVITY	0.052947053	0.185221304	0.193813303	0.321654566	1.295881052	83	HHEX,CDKN2A,HEG1,NR2F2,AKT1,PRKAR2B,DUSP10,SLC8A1,ABL1,UCHL1,PKIA,HIPK3,LRP5,AGT,SLC8A3,GADD45A,PKIB,IRAK3,NPPA,LYN,MACROH2A1,DAB2IP,MAPK8IP1,CDKN1A,LRP6,TFAP4,PTPN1,NF1,LATS1,SERPINB3,IPO5,SPRY4,CDKN1B,AIDA,PKIG,PRKAR1B
GOBP_REGULATION_OF_OXIDATIVE_PHOSPHORYLATION	0.053061224	0.185457161	0.195789002	0.432940839	1.426176632	21	UQCC2,MIR210,AK4,ACTN3,MACROH2A1,MLXIPL,COX7A2L,SNCA,TMEM135,SHMT2
GOBP_ESTABLISHMENT_OF_EPITHELIAL_CELL_APICAL_BASAL_POLARITY	0.053459119	0.186683386	0.197822021	0.467392519	1.429262798	15	FAT1,LAMA1,EZR,PTK7,SYNE4,MYO9A,TTC8,TCF15,WNT5A
GOBP_TYPE_B_PANCREATIC_CELL_DEVELOPMENT	0.053752535	0.187542927	0.193813303	0.418788256	1.401688746	23	NKX2-2,DLL1,CDH2,AKT1,BMP6,GSK3B,BMAL1,RFX3,INSM1,BMP5,PDPK1,WNT5A,CLOCK,CDK6,BHLHA15,NKX6-1
GOBP_NEGATIVE_REGULATION_OF_ERK1_AND_ERK2_CASCADE	0.053946054	0.188052721	0.19189224	0.337751034	1.321439537	64	WNK2,CNKSR3,EPHA4,FBLN1,EPHB2,PTPRR,TLR4,DUSP10,SMAD4,LMO3,ABL1,DUSP4,EZR,LYN,TBC1D10C,DLG1,CSK,SPRED2,DUSP26,DAB2IP,PIN1,ATF3,SEMA6A,C3orf33,PTPN2
GOBP_CARDIAC_VENTRICLE_MORPHOGENESIS	0.054	0.188075505	0.19189224	0.333522587	1.313675378	68	PROX1,DSP,HEG1,SMAD7,NRG1,SOX4,CHD7,GRHL2,TNNI1,SMAD4,TGFBR3,TBX5,FOXC1,POU4F1,TGFB2,SEMA3C,JAG1,SMARCD3,CPE,FGFR2,LRP2,TGFB1,PPP1R13L,TNNT2,NOTCH1,DLL4,ISL1,TBX20,ENG,PKP2,MESP1,HAND1
GOBP_ACTIVIN_RECEPTOR_SIGNALING_PATHWAY	0.054108216	0.188287101	0.19189224	0.365917668	1.375471548	46	SMAD7,SKI,DACT2,INHBB,CER1,CFC1B,ACVR1B,CFC1,SMAD4,ZC3H3,MAGI2,NCLN,FGF9,BMPR2,GDF7,DACT1,SMAD3,ACVR1,DMRT1,GDF6,ACVRL1,SMAD2
GOBP_GLYCOSIDE_METABOLIC_PROCESS	0.054256101	0.188359118	0.321775918	-0.319122191	-1.637135805	20	AKR1C4,GBA2,FUCA1,GBA1,TH,AKR1C2,AKR7A2,AKR1C1,NAGA,SLC34A1,FUCA2,AKR1C3,CBR4,ABHD10,SULT1C4,GBA3,GUSB,AKR1B10,AKR1A1,AKR1B1
GOBP_REGULATION_OF_MESENCHYMAL_CELL_PROLIFERATION	0.054216867	0.188359118	0.19189224	0.389844053	1.37570242	32	FGFR1,TBX1,SIX1,PRRX1,LMNA,SOX9,NFIB,CTNNBIP1,FGFR2,FGF9,LRP5,CHRD,SHOX2,SHH,STAT1,WNT11,KDR,WNT5A,WNT2,BMPR1A,PDGFA,MYC,PHF14,IHH,ARHGAP5
GOBP_REGULATION_OF_KIDNEY_DEVELOPMENT	0.054271357	0.188359118	0.19189224	0.389951131	1.370777678	31	SIX2,BASP1,SIX4,WNT4,SIX1,GDNF,SOX9,OSR1,AGT,TGFB1,VEGFA,LHX1,STAT1,PPP3CA,EZH2,WNT2B,HOXB7,LGR4,HNF1B
GOBP_PHOSPHATIDYLCHOLINE_BIOSYNTHETIC_PROCESS	0.054545455	0.189144946	0.19189224	0.403925924	1.395539497	28	LPCAT1,SLC44A3,APOA1,SLC44A1,PEMT,SLC44A5,MFSD2A,CAPN2,ABHD3,GPAT4,CDS1,LCAT,SLC44A2,CHPT1,FABP3,LPCAT3,PCYT1A,CHKA
GOBP_MICROTUBULE_POLYMERIZATION	0.054945055	0.190198109	0.190023305	0.319174896	1.288409823	86	TBCD,NAV3,DYRK1A,MET,FKBP4,MAP2,CLIP1,TPPP,MAPT,CAMSAP1,MAP1B,TRPV4,STMN1,ABL1,MAPRE3,PAK1,CLASP1,RPS3,SLAIN1,TPX2,STMN2,MAPRE1,DCTN1,ARHGEF7,TUBA1A,PIN1,CKAP5,SNCA,CCDC57,FES,CDK5RAP2,NDE1,NME7,CAMSAP2,CDKN1B,NEDD1,OCLN,HDGFL3,NDEL1,TUBGCP3,CEP192,DIAPH3,CENPJ,HAUS1,TUBGCP5,FBXO5
GOBP_REGULATION_OF_CELL_DIVISION	0.054945055	0.190198109	0.190023305	0.284823804	1.220093334	171	DRD2,DLL1,TP63,PTCH1,GAREM1,PRKCE,BCL2L1,PRDM15,AHCTF1,RAB11FIP3,TLE6,FGF5,ESRRB,PDGFC,RXFP3,MACC1,RAB11FIP4,MLLT3,PAX6,EREG,KIF3B,TGFB2,SVIL,INSC,IGF1R,DRD3,NUP62,LBH,NCOA3,FGFR2,FGF9,KIF13A,TADA2A,TGFB1,DCDC1,VEGFA,CCP110,ASPM,PTN,PDGFB,FGF8,SHH,WDR5,E2F8,POU5F1,PIN1,INCENP,UVRAG,SSTR5,TGFB3,BIRC5,FSD1,OSM,CDC6,ATXN10,KAT2B,MAP9,MBIP,WNK1,CIT,PIK3R4,KAT14,EVI2B,BBS4,PIK3C3,IL1B,CSPP1,PDGFD,MAP1…
GOBP_POSITIVE_REGULATION_OF_SMOOTH_MUSCLE_CELL_MIGRATION	0.055220884	0.1908199	0.190023305	0.376450695	1.378740234	39	TERT,BCL2,IGFBP5,SEMA6D,FAT1,SRC,DDR2,TLR4,CCN4,FGF9,RPS6KB1,DOCK7,DOCK4,PDGFB,POSTN,NRP1,DOCK5
GOBP_ASTROCYTE_DEVELOPMENT	0.055220884	0.1908199	0.190023305	0.376206483	1.377845815	39	DLL1,ROR2,APP,TTBK1,MAPT,TLR4,DRD1,LDLR,EIF2B5,LRP1,EGFR,POU3F2,ZEB2,ROR1,NF1,LAMC3,GFAP,IL1B,IL6,CDK6,C1QA
GOBP_REGULATION_OF_CELL_FATE_SPECIFICATION	0.056008147	0.192868331	0.190023305	0.425857021	1.414309804	22	FGFR1,ESRP1,MBD3,PAX6,WNT3A,GATAD2B,GATAD2A,MTA3,CHD4,RBBP4,MTA1,MESP1,HDAC1,FZD7,LMO4,BMPR1A
GOBP_REGULATION_OF_PLATELET_ACTIVATION	0.056	0.192868331	0.188204146	0.36101683	1.366878188	48	F11R,JAK2,ADAMTS18,PRKCA,MMRN1,SYK,SH2B3,C1QTNF1,TLR4,PEAR1,CELA2A,NOS3,SVEP1,LYN,UBASH3B,PDGFB,PDPN,PDGFRA,SERPINE2
GOBP_CYTOPLASMIC_MICROTUBULE_ORGANIZATION	0.055944056	0.192868331	0.188204146	0.340378952	1.317181853	58	KIF19,CLIP1,STMN3,TPPP,CCDC88C,MAPT,DYNC1H1,TRPV4,TRDN,EZR,KATNAL2,CLASP1,SLAIN1,DLG1,CLIP2,TBCB,HOOK1,CAMSAP2,CCDC13,FSD1,LIMK2,TUBGCP3,MAP10,PCM1,KATNAL1,PLK3,CCDC88A,CLIP4,AXIN1,CEP126,SLK,CENPJ,TUBGCP5,CIB1,HOOK3
GOBP_STEROID_HORMONE_MEDIATED_SIGNALING_PATHWAY	0.055944056	0.192868331	0.188204146	0.293953111	1.236028005	129	TP63,JAK2,ESRRG,ERRFI1,FKBP4,PMEPA1,SRC,NCOR2,PARK7,ZMIZ1,ESRRB,KDM4C,CNOT9,CARM1,LMO3,KANK2,SFRP1,LBH,PKN1,PAK1,SAFB2,SCGB2A1,RXRG,NR2E3,PPARA,BMAL1,NR2E1,ABHD2,RXRA,FOXP1,PPARD,NEDD4,KDM1A,CRY1,SAFB,UFSP2,NR2C1,PARP1,ISL1,LATS1,STRN3,SKP2,PAQR8,PDE3A,PTGES3,POU4F2,PIAS2,TRERF1,GHRHR,DDRGK1,SCGB2A2,RBFOX2,NR4A3,CLOCK,HDAC1,TRIM68,PGR,HEYL,ESR1,PADI2,CRY2,PHB1,FOXA1,UBR5,SRARP,OR51E2,EP300,PAQR7,…
GOBP_NEGATIVE_REGULATION_OF_CELLULAR_RESPONSE_TO_INSULIN_STIMULUS	0.056168506	0.193085322	0.188204146	0.371482149	1.366155596	40	PID1,NCOA5,ENPP1,IRS1,RPS6KB1,PRKCZ,AHSG,PTPN2,PTPN1,KANK1,PTPRE,APPL2,GRB10,IL1B,NCK1,SOCS3,GRB14,ZNF592,GRB7,PTPRJ,LONP1,TSC2,PIP4K2A,TNS2
GOBP_NEGATIVE_REGULATION_OF_EPITHELIAL_TO_MESENCHYMAL_TRANSITION	0.056168506	0.193085322	0.188204146	0.367304664	1.359599773	41	LDLRAD4,OVOL2,SMAD7,TRIM62,NKX2-1,EPHA4,MARK1,ADIPOR1,TBX5,TGFB2,SFRP1,ZNF750,VEGFA,SPRED2,DAB2IP,EFNA1,BMP5,IL17RD,FOXA2,MIR379,FOXA1,SPRED3,FUZ
GOBP_MAINTENANCE_OF_BLOOD_BRAIN_BARRIER	0.0562249	0.193111841	0.188204146	0.377316818	1.367038026	37	MBP,F11R,SH3GL2,ANGPT1,CLDN1,TJP2,ZEB2,ABCC8,MFSD2A,VEGFA,LAMC1,TJP3,JAM3,SLC12A2,TJP1,ESAM,GJA1,OCLN,IL6,CLDN12,LAMA2,CD2AP
GOBP_POSITIVE_REGULATION_OF_PROTEIN_MATURATION	0.056680162	0.194338982	0.188204146	0.41154978	1.396733574	25	ENO1,MELTF,CCBE1,SOX4,SRC,GSN,NKD2,PLGRKT,TNP1,ANXA2,SPON1,TFR2,ASTL,MMP14,MYH9,KLKB1,NLRC4
GOBP_POSITIVE_REGULATION_OF_MESENCHYMAL_CELL_PROLIFERATION	0.056680162	0.194338982	0.188204146	0.41153273	1.39667571	25	FGFR1,TBX1,SIX1,PRRX1,SOX9,FGFR2,FGF9,LRP5,CHRD,SHOX2,SHH,STAT1,KDR,WNT5A,WNT2,BMPR1A,PDGFA,MYC,IHH,ARHGAP5
GOBP_GLYCOLIPID_BIOSYNTHETIC_PROCESS	0.056943057	0.194903457	0.186432558	0.32591464	1.298251307	74	B3GALT1,PIGV,ST6GALNAC5,ST8SIA3,ST8SIA5,ST8SIA4,ST8SIA2,ST3GAL1,FUT9,FUT1,B4GALNT1,UGT8,PIGZ,FA2H,PGAP1,ST6GALNAC4,B4GALT6,A3GALT2,LARGE1,ST3GAL4,ST3GAL5,B3GALT2,GAL3ST2,ST6GALNAC3,PIGN,ST3GAL3,PIGP,PIGU,B4GALT4,CERK,PGAP3,PIGX,B3GALNT1,ST3GAL6,FUT6,ST3GAL2,B4GALT5,PIGG,TM9SF2,FUT2,GAL3ST4,PIGK,ST6GALNAC6,DPM2,SCCPDH,A4GALT,PRKAA1,ST8SIA1,GAL3ST3,GAL3ST1,PGAP4
GOBP_NEGATIVE_REGULATION_OF_PROTEIN_LOCALIZATION	0.056943057	0.194903457	0.186432558	0.279785595	1.209971509	196	DRD2,MIR148A,RIPOR2,ANGPT1,FRMD4A,BCL2L1,ASTN2,AKT1,INHBB,SYT4,RAB11FIP3,MFHAS1,LRRC15,PARK7,ABHD17C,KLF7,MRAP2,CORO2B,MAPT,MTNR1B,RAB11FIP1,DCLK1,ILRUN,NEDD4L,TRIM29,PID1,KCNB1,SP100,GSK3B,SFRP1,DMTN,OPRM1,MDFIC,DRD3,PKIA,RHBDF2,NSFL1C,PICALM,FZD9,IRS1,TMEM98,GNAO1,ABCC8,OTUD7B,TERF1,GOPC,TGFB1,MACROH2A1,LYPD1,FAM3D,SERGEF,CHGA,MTOR,CYP51A1,CSK,F2RL1,BMP8A,PRKN,DRD4,FBXO4,MARK3,SIAH3,NF1,PPFIA1,…
GOBP_REGULATION_OF_LIPID_STORAGE	0.057	0.194930172	0.186432558	0.358677812	1.36198789	49	ABCG1,SCARB1,IKBKE,TTC39B,CPT1A,ABCA1,FITM1,VSTM2A,PPARA,FTO,PPARD,PTPN2,ACACB,ALKBH7,CIDEA,SREBF2,OSBPL8,LPL,SREBF1,NR1H2,PLIN2,OSBPL11,PLIN3,IL6,FBXW7,PPARG,NFKB1,HILPDA
GOBP_PROTEIN_LOCALIZATION_TO_CELL_CELL_JUNCTION	0.057142857	0.195180205	0.188204146	0.428699698	1.412205634	21	F11R,DSP,SCRIB,TJP2,JAK1,CGNL1,DLG5,PAK2,ARHGEF18,TJP3,TJP1
GOBP_RESPONSE_TO_INTERLEUKIN_6	0.057171515	0.195180205	0.186432558	0.385400279	1.379867671	34	PTPRT,JAK2,SRC,SELPLG,ST18,SMAD4,PID1,JAK1,PCK1,STAT3,PTPN2,PTGIS,STAT4,CHI3L1,ST3GAL6,FOXA2,IL6,SPI1,CTR9,PHB1,NFKB1,FER,YAP1,GFI1,MIRLET7E,SBNO2
GOBP_AORTIC_VALVE_MORPHOGENESIS	0.057228916	0.195208176	0.186432558	0.373186019	1.36678345	39	AXIN2,SLIT2,ROBO1,ROBO2,NFATC1,SNAI1,NOS3,SOX9,JAG1,ELN,CDH11,NPPA,TGFB1,EFNA1,NOTCH1,SNAI2,DLL4,TBX20,SMAD2,SMAD6,HEYL,TIE1
GOBP_SYMPATHETIC_NERVOUS_SYSTEM_DEVELOPMENT	0.058044807	0.197526858	0.186432558	0.425424056	1.412871886	22	TP63,PHOX2A,SOX11,SOX4,NRP2,TFAP2B,GDNF,PLXNA4,SEMA3A,NRP1,NF1,INSM1
GOBP_CATECHOLAMINE_SECRETION	0.058058058	0.197526858	0.184706471	0.365580529	1.372125485	45	DRD2,OPRK1,SYT1,GRK2,CHRNA4,SYT4,STX1A,CNR1,GDNF,KCNB1,SYT11,DRD3,DTNBP1,CHGA,CHRNB2,PRKN,SNCA,ADORA3,OXT
GOBP_CARDIAC_MUSCLE_CELL_PROLIFERATION	0.058	0.197526858	0.184706471	0.359879667	1.362572672	48	TENM4,FGFR1,SKI,ERBB4,TP73,RUNX1,TGFBR3,TBX5,FOXC1,TGFB2,ABL1,TBX2,JARID2,FGFR2,FGF9,KCNK2,PIM1,ARID2,GATA6,NOTCH1,FES,MIR200B,RBP4,TBX20
GOBP_INCLUSION_BODY_ASSEMBLY	0.058163265	0.197545953	0.186432558	0.436446401	1.415845313	19	MAPT,DNAJB6,TRIM37,CLU,SACS,SORL1,HSF1,SNCAIP,PRKN,BAG3
GOBP_NEGATIVE_REGULATION_OF_CALCIUM_MEDIATED_SIGNALING	0.058163265	0.197545953	0.186432558	0.427639374	1.408712754	21	ATP2B4,SLC24A4,GSK3B,ACTN3,RCAN1,TBC1D10C,DYRK2,MTOR,HOMER2
GOBP_NEGATIVE_REGULATION_OF_CELL_JUNCTION_ASSEMBLY	0.058585859	0.198811036	0.184706471	0.400323549	1.383093508	28	PHLDB2,ACE,SRC,SLIT1,EPHA7,CORO1C,ROBO2,DMTN,RCC2,PTPN13,ACVRL1,APOD,WNT5A,IL1B,MMP14,IKBKB,FAM107A
GOBP_REGULATION_OF_POSITIVE_CHEMOTAXIS	0.058823529	0.199276636	0.184706471	0.416079632	1.392622951	23	NTF3,CDH13,SCG2,ARTN,ANGPT2,F3,VEGFA,SMAD3,F2RL1,IL16
GOBP_GLYCOSYL_COMPOUND_BIOSYNTHETIC_PROCESS	0.058823529	0.199276636	0.184706471	0.415952729	1.392198204	23	ADK,TYW1,PRTFDC1,DCTD,TYW1B,UCKL1,MTAP,TK1,DNPH1,TK2,ADA2,ADA
GOBP_MONOATOMIC_ANION_TRANSPORT	0.058941059	0.19950442	0.183023938	0.283201489	1.206804464	159	OCA2,BEST3,GABRG3,KCNQ1,ATP8B1,SLC1A2,CLCN6,BSND,SLC26A9,ANO4,SLC12A1,CLDN4,SLC39A14,SLC26A4,LRRC8B,SLC26A7,SLC17A6,CLIC5,ANO2,SLC4A10,SLC12A5,SLC4A8,CFTR,GABRB3,GLRA1,ABCC1,SLC26A11,SLC4A4,ANO6,TTYH3,SLC26A10P,SLC17A8,ANO1,SLC12A7,GOPC,MCOLN3,CLCN3,CLCNKA,VDAC1,SLC1A7,ABCC3,GABRR1,GABRP,SLC4A5,LRRC8A,ANO5,GABRR2,ANO3,STC1,OSTM1,SLC13A1,PRKG2,GABRA5,GABRB2,SLC4A3,CLCA1,TG,TTYH2,CLIC6,ABCC5,SLC12A…
GOBP_MODIFICATION_OF_POSTSYNAPTIC_STRUCTURE	0.059063136	0.199747197	0.184706471	0.423938604	1.407938567	22	BAIAP2,TIAM1,DRD1,WASF1,SPTB,FILIP1,ARHGAP44,EGLN1,STAU1,WASF3,RHOB,SYNPO
GOBP_CEREBELLAR_CORTEX_DEVELOPMENT	0.059118236	0.19976324	0.183023938	0.361282722	1.363399804	47	DLL1,PROX1,SEZ6,GLI2,SPTBN2,RORA,RERE,SKOR2,FAIM2,NEUROD2,WHRN,LHX1,TUBA1A,SERPINE2,LHX5,GRID2,COMT,AGTPBP1,TTLL1,EZH2,TTC21B,MAP2K1,KIF14,LDB1,OGDH,B4GALT2,HERC1,TRNP1,NAGLU,ARCN1,KLHL1,PTPN11,TTBK2,AARS1,MDK,ZNF365,CBLN1,COQ8B,KNDC1,GLI1
GOBP_STRIATUM_DEVELOPMENT	0.059183673	0.199814155	0.184706471	0.435250859	1.411966942	19	DRD2,FOXP2,BCL11B,CNTNAP2,DRD1,ALDH1A3,RARB,FOXP1,SLC7A11,BBS4,SHANK3,MKKS,OGDH,ZSWIM6
GOBP_RESPONSE_TO_INTERLEUKIN_7	0.059796416	0.201711209	0.321775918	-0.340868541	-1.515897815	15	IL7,PDIA3,HSPD1,LSP1,STIP1,RAD23B,GIPC1,P4HB,TSLP,YBX1,CRKL,IL7R,ATP5F1B
[truncated: 2,848 more rows]
