# Supplementary material for: Exploring the Utility of Cell-Free DNA Hydroxymethylation Profiling in Small-Cell Lung Cancer
Source: Int J Mol Sci. 2026 May 15;27(10):4407. doi: 10.3390/ijms27104407 (PMC13207598; doi:10.3390/ijms27104407)
Supplement: Supplementary file 1 [file ijms-27-04407-s001.zip › Table S2_5hmC and RNA-seq results per gene.csv]

ENSG_ID	peak	Gene_symbol	Median_RPKM_5hmC	Median_RNA_CPM
ENSG00000000419	chr20.49556294.49556584	DPM1	2.141853335	32.74862263
ENSG00000000419	chr20.49559854.49560317	DPM1	2.92592842	32.74862263
ENSG00000000419	chr20.49573877.49574079	DPM1	2.578049368	32.74862263
ENSG00000000419	chr20.49572687.49573144	DPM1	4.868771707	32.74862263
ENSG00000000419	chr20.49551643.49551900	DPM1	4.067300395	32.74862263
ENSG00000000419	chr20.49572017.49572411	DPM1	3.570382624	32.74862263
ENSG00000000419	chr20.49565018.49565254	DPM1	3.250417276	32.74862263
ENSG00000000457	chr1.169861451.169861977	SCYL3	5.062815992	22.49795539
ENSG00000000457	chr1.169818637.169819030	SCYL3	3.32204714	22.49795539
ENSG00000000457	chr1.169830951.169831234	SCYL3	1.537827921	22.49795539
ENSG00000000457	chr1.169837912.169838345	SCYL3	2.361230348	22.49795539
ENSG00000000457	chr1.169849917.169850370	SCYL3	3.152732138	22.49795539
ENSG00000000457	chr1.169850947.169851464	SCYL3	2.643430471	22.49795539
ENSG00000000457	chr1.169854477.169854705	SCYL3	2.194312631	22.49795539
ENSG00000000457	chr1.169851942.169852336	SCYL3	1.769086095	22.49795539
ENSG00000000457	chr1.169860227.169860920	SCYL3	3.213108706	22.49795539
ENSG00000000457	chr1.169831668.169831985	SCYL3	1.388576245	22.49795539
ENSG00000000460	chr1.169693185.169693421	C1orf112	1.325000209	37.93682453
ENSG00000000460	chr1.169818637.169819030	C1orf112	3.32204714	37.93682453
ENSG00000000460	chr1.169631956.169632161	C1orf112	1.882983061	37.93682453
ENSG00000000460	chr1.169636059.169636435	C1orf112	0.926775872	37.93682453
ENSG00000000460	chr1.169653484.169653799	C1orf112	0.442242606	37.93682453
ENSG00000000460	chr1.169782622.169782931	C1orf112	2.395953916	37.93682453
ENSG00000000460	chr1.169656978.169657433	C1orf112	0.918201899	37.93682453
ENSG00000000460	chr1.169796418.169796798	C1orf112	1.12328506	37.93682453
ENSG00000000460	chr1.169637936.169638152	C1orf112	0.964689441	37.93682453
ENSG00000000460	chr1.169709777.169710250	C1orf112	2.063437288	37.93682453
ENSG00000000460	chr1.169677468.169677847	C1orf112	0.804526818	37.93682453
ENSG00000000460	chr1.169795376.169795785	C1orf112	2.719387124	37.93682453
ENSG00000000460	chr1.169797209.169797763	C1orf112	1.135124292	37.93682453
ENSG00000000460	chr1.169769177.169769484	C1orf112	3.091018464	37.93682453
ENSG00000000460	chr1.169815021.169815392	C1orf112	1.577531088	37.93682453
ENSG00000000460	chr1.169724307.169724617	C1orf112	1.26388687	37.93682453
ENSG00000000460	chr1.169661339.169661812	C1orf112	0.968558085	37.93682453
ENSG00000000938	chr1.27951719.27952763	FGR	5.330443527	0.503888161
ENSG00000000938	chr1.27959847.27960288	FGR	6.156988491	0.503888161
ENSG00000000938	chr1.27939315.27939751	FGR	5.406126848	0.503888161
ENSG00000000938	chr1.27961369.27961996	FGR	7.392517529	0.503888161
ENSG00000000938	chr1.27941455.27942355	FGR	6.642555859	0.503888161
ENSG00000000971	chr1.196627881.196628406	CFH	1.360589725	0
ENSG00000000971	chr1.196626055.196626311	CFH	2.312048915	0
ENSG00000000971	chr1.196663672.196663929	CFH	0.711770187	0
ENSG00000000971	chr1.196716100.196716645	CFH	1.533699876	0
ENSG00000000971	chr1.196712547.196712858	CFH	1.286617849	0
ENSG00000000971	chr1.196659580.196660127	CFH	2.040126473	0
ENSG00000000971	chr1.196653461.196653826	CFH	2.09364142	0
ENSG00000001084	chr6.53373331.53373546	GCLC	2.964560031	58.01904952
ENSG00000001084	chr6.53380540.53381079	GCLC	4.446840046	58.01904952
ENSG00000001084	chr6.53388320.53388938	GCLC	4.514134842	58.01904952
ENSG00000001084	chr6.53469381.53469624	GCLC	1.075167523	58.01904952
ENSG00000001084	chr6.53391275.53391675	GCLC	7.733759384	58.01904952
ENSG00000001084	chr6.53430972.53431701	GCLC	3.840086043	58.01904952
ENSG00000001084	chr6.53475511.53476192	GCLC	4.338148216	58.01904952
ENSG00000001084	chr6.53371775.53372051	GCLC	2.207365998	58.01904952
ENSG00000001084	chr6.53443631.53444455	GCLC	4.97904913	58.01904952
ENSG00000001084	chr6.53431807.53432238	GCLC	2.575755048	58.01904952
ENSG00000001084	chr6.53443123.53443553	GCLC	4.567678415	58.01904952
ENSG00000001084	chr6.53377967.53378235	GCLC	2.11065453	58.01904952
ENSG00000001084	chr6.53413048.53413916	GCLC	4.350351164	58.01904952
ENSG00000001084	chr6.53468565.53469240	GCLC	3.286112331	58.01904952
ENSG00000001084	chr6.53459282.53459515	GCLC	3.542041804	58.01904952
ENSG00000001084	chr6.53452986.53453631	GCLC	4.860780388	58.01904952
ENSG00000001084	chr6.53473245.53473488	GCLC	4.395957379	58.01904952
ENSG00000001084	chr6.53438066.53438545	GCLC	4.890346371	58.01904952
ENSG00000001084	chr6.53476666.53476951	GCLC	4.391698085	58.01904952
ENSG00000001084	chr6.53386508.53386923	GCLC	7.61360755	58.01904952
ENSG00000001084	chr6.53452004.53452264	GCLC	4.283483936	58.01904952
ENSG00000001084	chr6.53453750.53454063	GCLC	2.49189624	58.01904952
ENSG00000001084	chr6.53409928.53410824	GCLC	3.150753006	58.01904952
ENSG00000001084	chr6.53370977.53371268	GCLC	4.084875544	58.01904952
ENSG00000001084	chr6.53412104.53412515	GCLC	1.266631552	58.01904952
ENSG00000001084	chr6.53407517.53407729	GCLC	5.579310528	58.01904952
ENSG00000001084	chr6.53390027.53390269	GCLC	4.048470301	58.01904952
ENSG00000001084	chr6.53395233.53395755	GCLC	5.490276892	58.01904952
ENSG00000001084	chr6.53480569.53481047	GCLC	5.926576915	58.01904952
ENSG00000001084	chr6.53467696.53467980	GCLC	2.449677323	58.01904952
ENSG00000001084	chr6.53478786.53479079	GCLC	4.396346905	58.01904952
ENSG00000001084	chr6.53405874.53406449	GCLC	4.15249021	58.01904952
ENSG00000001084	chr6.53361842.53362377	GCLC	2.080128211	58.01904952
ENSG00000001084	chr6.53392497.53392829	GCLC	4.726862622	58.01904952
ENSG00000001167	chr6.41048792.41049329	NFYA	2.577061156	75.37902563
ENSG00000001167	chr6.41060585.41060934	NFYA	2.461212698	75.37902563
ENSG00000001167	chr6.41067669.41069068	NFYA	3.808134747	75.37902563
ENSG00000001167	chr6.41043706.41044003	NFYA	4.472641481	75.37902563
ENSG00000001167	chr6.41042547.41043171	NFYA	5.740838756	75.37902563
ENSG00000001167	chr6.41045982.41046214	NFYA	4.043001026	75.37902563
ENSG00000001167	chr6.41055845.41056269	NFYA	4.640967974	75.37902563
ENSG00000001460	chr1.24740448.24741915	STPG1	7.486528922	21.10830528
ENSG00000001460	chr1.24706142.24706532	STPG1	2.127729888	21.10830528
ENSG00000001460	chr1.24711690.24712379	STPG1	8.261205389	21.10830528
ENSG00000001460	chr1.24712727.24713874	STPG1	4.620829548	21.10830528
ENSG00000001460	chr1.24702642.24703128	STPG1	3.390274165	21.10830528
ENSG00000001460	chr1.24718343.24718893	STPG1	4.772925321	21.10830528
ENSG00000001460	chr1.24685991.24686712	STPG1	4.951882821	21.10830528
ENSG00000001460	chr1.24702197.24702476	STPG1	3.463343844	21.10830528
ENSG00000001460	chr1.24708802.24709111	STPG1	3.376413044	21.10830528
ENSG00000001460	chr1.24693295.24693910	STPG1	6.067668422	21.10830528
ENSG00000001460	chr1.24690775.24690974	STPG1	5.902669699	21.10830528
ENSG00000001460	chr1.24720531.24720726	STPG1	4.857314728	21.10830528
ENSG00000001460	chr1.24691420.24692139	STPG1	6.376274594	21.10830528
ENSG00000001460	chr1.24700618.24701834	STPG1	5.173973299	21.10830528
ENSG00000001460	chr1.24736144.24736344	STPG1	4.263538833	21.10830528
ENSG00000001460	chr1.24717802.24718101	STPG1	3.114736457	21.10830528
ENSG00000001460	chr1.24700187.24700540	STPG1	7.661202428	21.10830528
ENSG00000001460	chr1.24727012.24727292	STPG1	3.325341413	21.10830528
ENSG00000001460	chr1.24710517.24710888	STPG1	6.517044868	21.10830528
ENSG00000001460	chr1.24699540.24699934	STPG1	4.240000669	21.10830528
ENSG00000001460	chr1.24735521.24735812	STPG1	1.032205853	21.10830528
ENSG00000001461	chr1.24745645.24746422	NIPAL3	6.062758097	89.05074319
ENSG00000001461	chr1.24767997.24768358	NIPAL3	2.895345237	89.05074319
ENSG00000001461	chr1.24752243.24752967	NIPAL3	5.404487474	89.05074319
ENSG00000001461	chr1.24790934.24791560	NIPAL3	4.236138283	89.05074319
ENSG00000001461	chr1.24774767.24775066	NIPAL3	3.63952608	89.05074319
ENSG00000001461	chr1.24743653.24744100	NIPAL3	7.776247194	89.05074319
ENSG00000001461	chr1.24754290.24754734	NIPAL3	5.578056914	89.05074319
ENSG00000001461	chr1.24745113.24745428	NIPAL3	7.431486584	89.05074319
ENSG00000001461	chr1.24783975.24784664	NIPAL3	2.755726642	89.05074319
ENSG00000001461	chr1.24762357.24762728	NIPAL3	4.858897929	89.05074319
ENSG00000001461	chr1.24759281.24759801	NIPAL3	3.818171056	89.05074319
ENSG00000001461	chr1.24764097.24765614	NIPAL3	6.951547722	89.05074319
ENSG00000001461	chr1.24789504.24789715	NIPAL3	4.305965359	89.05074319
ENSG00000001461	chr1.24788550.24789176	NIPAL3	6.633773522	89.05074319
ENSG00000001461	chr1.24753348.24753919	NIPAL3	5.357722132	89.05074319
ENSG00000001461	chr1.24771056.24771345	NIPAL3	4.012701833	89.05074319
ENSG00000001461	chr1.24780696.24781005	NIPAL3	3.949176523	89.05074319
ENSG00000001461	chr1.24795107.24795742	NIPAL3	5.680539183	89.05074319
ENSG00000001461	chr1.24777626.24778024	NIPAL3	2.226979384	89.05074319
ENSG00000001461	chr1.24778237.24778580	NIPAL3	4.22995194	89.05074319
ENSG00000001461	chr1.24790118.24790755	NIPAL3	4.690394066	89.05074319
ENSG00000001461	chr1.24782612.24783075	NIPAL3	4.141529677	89.05074319
ENSG00000001461	chr1.24768521.24768861	NIPAL3	4.35462358	89.05074319
ENSG00000001461	chr1.24798923.24799478	NIPAL3	4.518346037	89.05074319
ENSG00000001561	chr6.46112735.46113059	ENPP4	1.816206061	79.81504855
ENSG00000001561	chr6.46098296.46098732	ENPP4	4.64760915	79.81504855
ENSG00000001561	chr6.46109619.46109871	ENPP4	2.482264135	79.81504855
ENSG00000001561	chr6.46105032.46105812	ENPP4	2.525494736	79.81504855
ENSG00000001617	chr3.50203586.50203927	SEMA3F	6.427031846	20.94685789
ENSG00000001617	chr3.50205238.50205638	SEMA3F	5.856233817	20.94685789
ENSG00000001617	chr3.50208156.50208403	SEMA3F	7.748668429	20.94685789
ENSG00000001617	chr3.50208988.50209452	SEMA3F	8.161631481	20.94685789
ENSG00000001617	chr3.50204747.50204999	SEMA3F	8.631813297	20.94685789
ENSG00000001617	chr3.50193258.50193515	SEMA3F	2.033650198	20.94685789
ENSG00000001617	chr3.50194576.50194879	SEMA3F	4.530557883	20.94685789
ENSG00000001617	chr3.50195220.50195841	SEMA3F	7.706241173	20.94685789
ENSG00000001617	chr3.50198762.50199128	SEMA3F	7.238180475	20.94685789
ENSG00000001626	chr7.117281834.117282122	CFTR	0.967118778	0.019862676
ENSG00000001626	chr7.117205103.117205759	CFTR	2.866172109	0.019862676
ENSG00000001626	chr7.117313516.117313954	CFTR	1.635202058	0.019862676
ENSG00000001626	chr7.117206181.117206516	CFTR	1.390507347	0.019862676
ENSG00000001626	chr7.117270293.117270915	CFTR	2.526557388	0.019862676
ENSG00000001626	chr7.117118985.117119715	CFTR	1.605972329	0.019862676
ENSG00000001626	chr7.117212476.117212773	CFTR	1.405033779	0.019862676
ENSG00000001626	chr7.117306238.117306483	CFTR	1.811574912	0.019862676
ENSG00000001626	chr7.117147782.117148336	CFTR	3.547152066	0.019862676
ENSG00000001626	chr7.117282815.117283368	CFTR	3.027046861	0.019862676
ENSG00000001626	chr7.117313030.117313339	CFTR	2.084719339	0.019862676
ENSG00000001626	chr7.117279933.117280362	CFTR	2.985848428	0.019862676
ENSG00000001626	chr7.117178031.117178281	CFTR	0.835151375	0.019862676
ENSG00000001626	chr7.117257329.117257631	CFTR	1.03959403	0.019862676
ENSG00000001626	chr7.117337569.117337858	CFTR	2.290010547	0.019862676
ENSG00000001626	chr7.117343337.117343584	CFTR	2.070830361	0.019862676
ENSG00000001626	chr7.117296269.117296554	CFTR	2.500657025	0.019862676
ENSG00000001626	chr7.117300968.117301161	CFTR	1.079123882	0.019862676
ENSG00000001626	chr7.117195337.117195715	CFTR	3.252657303	0.019862676
ENSG00000001626	chr7.117130645.117131243	CFTR	1.005237318	0.019862676
ENSG00000001626	chr7.117138018.117138448	CFTR	1.214327338	0.019862676
ENSG00000001626	chr7.117256592.117256873	CFTR	0.742376004	0.019862676
ENSG00000001626	chr7.117213890.117214285	CFTR	1.585985099	0.019862676
ENSG00000001626	chr7.117238576.117239013	CFTR	1.367945779	0.019862676
ENSG00000001626	chr7.117330399.117330616	CFTR	1.504248139	0.019862676
ENSG00000001626	chr7.117186912.117187139	CFTR	0.651531328	0.019862676
ENSG00000001626	chr7.117179156.117179510	CFTR	2.06401441	0.019862676
ENSG00000001626	chr7.117332223.117332548	CFTR	2.01181653	0.019862676
ENSG00000001626	chr7.117288254.117288866	CFTR	1.639470122	0.019862676
ENSG00000001626	chr7.117174245.117174557	CFTR	0.782264998	0.019862676
ENSG00000001626	chr7.117188370.117188573	CFTR	1.611447213	0.019862676
ENSG00000001626	chr7.117284545.117284825	CFTR	2.905658831	0.019862676
ENSG00000001626	chr7.117349800.117350101	CFTR	0.816395442	0.019862676
ENSG00000001626	chr7.117186322.117186538	CFTR	0.661815663	0.019862676
ENSG00000001626	chr7.117148671.117148880	CFTR	0.782702932	0.019862676
ENSG00000001626	chr7.117330887.117331336	CFTR	1.04998997	0.019862676
ENSG00000001626	chr7.117318131.117318436	CFTR	1.600319898	0.019862676
ENSG00000001626	chr7.117243519.117243932	CFTR	0.866973072	0.019862676
ENSG00000001626	chr7.117263558.117264074	CFTR	1.012270835	0.019862676
ENSG00000001626	chr7.117175135.117175474	CFTR	2.704492094	0.019862676
ENSG00000001626	chr7.117311306.117311923	CFTR	3.799918707	0.019862676
ENSG00000001626	chr7.117180191.117180445	CFTR	1.342656025	0.019862676
ENSG00000001629	chr7.91897259.91897466	ANKIB1	3.051390022	122.1387188
ENSG00000001629	chr7.91897755.91898204	ANKIB1	3.477579642	122.1387188
ENSG00000001629	chr7.91890345.91890855	ANKIB1	3.09056389	122.1387188
ENSG00000001629	chr7.91925302.91925576	ANKIB1	3.068841838	122.1387188
ENSG00000001629	chr7.91926489.91926681	ANKIB1	5.40556421	122.1387188
ENSG00000001629	chr7.91987783.91988040	ANKIB1	3.779470051	122.1387188
ENSG00000001629	chr7.91889593.91890054	ANKIB1	3.890650982	122.1387188
ENSG00000001629	chr7.92017664.92018013	ANKIB1	1.79432236	122.1387188
ENSG00000001629	chr7.92028655.92029678	ANKIB1	2.173189923	122.1387188
ENSG00000001629	chr7.91896194.91896606	ANKIB1	2.158098927	122.1387188
ENSG00000001629	chr7.91940768.91941144	ANKIB1	0.81183337	122.1387188
ENSG00000001629	chr7.91966350.91966711	ANKIB1	1.97698949	122.1387188
ENSG00000001629	chr7.91981786.91981981	ANKIB1	2.096525711	122.1387188
ENSG00000001629	chr7.91914191.91914395	ANKIB1	2.38595279	122.1387188
ENSG00000001629	chr7.91920398.91920694	ANKIB1	3.915934296	122.1387188
ENSG00000001629	chr7.91995083.91995345	ANKIB1	3.275378115	122.1387188
ENSG00000001629	chr7.91960916.91961172	ANKIB1	2.963528986	122.1387188
ENSG00000001629	chr7.91922491.91922859	ANKIB1	2.488328087	122.1387188
ENSG00000001629	chr7.91920952.91921279	ANKIB1	3.006724678	122.1387188
ENSG00000001629	chr7.91879494.91879957	ANKIB1	2.241043103	122.1387188
ENSG00000001629	chr7.91952298.91952633	ANKIB1	1.712162664	122.1387188
ENSG00000001629	chr7.92024909.92025291	ANKIB1	1.686862489	122.1387188
ENSG00000001629	chr7.91911535.91911986	ANKIB1	3.029418106	122.1387188
ENSG00000001629	chr7.91928098.91928398	ANKIB1	3.104388495	122.1387188
ENSG00000001629	chr7.91908234.91908719	ANKIB1	3.436002309	122.1387188
ENSG00000001629	chr7.91962179.91962397	ANKIB1	1.595304377	122.1387188
ENSG00000001629	chr7.91972283.91972766	ANKIB1	2.30361306	122.1387188
ENSG00000001629	chr7.91942508.91942831	ANKIB1	1.889266546	122.1387188
ENSG00000001630	chr7.91759325.91759620	CYP51A1	2.498831996	4.578256206
ENSG00000001630	chr7.91761181.91761512	CYP51A1	3.942429437	4.578256206
ENSG00000001630	chr7.91749752.91750040	CYP51A1	3.337346537	4.578256206
ENSG00000001630	chr7.91754024.91754492	CYP51A1	3.061209823	4.578256206
ENSG00000001630	chr7.91754869.91755309	CYP51A1	2.780127927	4.578256206
ENSG00000001630	chr7.91745219.91745545	CYP51A1	4.658268804	4.578256206
ENSG00000001630	chr7.91760241.91760754	CYP51A1	6.235736395	4.578256206
ENSG00000001630	chr7.91744367.91744656	CYP51A1	2.722893358	4.578256206
ENSG00000001630	chr7.91746298.91746552	CYP51A1	1.689067538	4.578256206
ENSG00000001630	chr7.91762503.91762888	CYP51A1	5.965933584	4.578256206
ENSG00000001630	chr7.91764747.91765656	CYP51A1	6.207939809	4.578256206
ENSG00000001631	chr7.91838217.91838418	KRIT1	2.590811989	70.42667406
ENSG00000001631	chr7.91839875.91840266	KRIT1	2.228281274	70.42667406
ENSG00000001631	chr7.91831872.91832136	KRIT1	1.800428164	70.42667406
ENSG00000001631	chr7.91856277.91856774	KRIT1	1.49048947	70.42667406
ENSG00000001631	chr7.91873324.91873547	KRIT1	2.833433592	70.42667406
ENSG00000001631	chr7.91872222.91872511	KRIT1	3.327389251	70.42667406
ENSG00000001631	chr7.91839126.91839459	KRIT1	1.83270168	70.42667406
ENSG00000001631	chr7.91845166.91845399	KRIT1	2.147425609	70.42667406
ENSG00000001631	chr7.91852831.91853121	KRIT1	2.680696284	70.42667406
ENSG00000002016	chr12.1024324.1024539	RAD52	6.489034285	15.05259975
ENSG00000002016	chr12.1059244.1059806	RAD52	5.475142606	15.05259975
ENSG00000002016	chr12.1075656.1076136	RAD52	3.117892351	15.05259975
ENSG00000002016	chr12.1067667.1068376	RAD52	4.029227658	15.05259975
ENSG00000002016	chr12.1055828.1056342	RAD52	5.017521697	15.05259975
ENSG00000002016	chr12.1072890.1073249	RAD52	4.539001586	15.05259975
ENSG00000002016	chr12.1088475.1088814	RAD52	3.242616084	15.05259975
ENSG00000002016	chr12.1062286.1063245	RAD52	6.649446148	15.05259975
ENSG00000002016	chr12.1053361.1053597	RAD52	5.088225049	15.05259975
ENSG00000002016	chr12.1052419.1052905	RAD52	3.557460884	15.05259975
ENSG00000002016	chr12.1097508.1098141	RAD52	4.346702137	15.05259975
ENSG00000002016	chr12.1080846.1081471	RAD52	3.738415105	15.05259975
ENSG00000002016	chr12.1061774.1062069	RAD52	5.867854468	15.05259975
ENSG00000002016	chr12.1025450.1025838	RAD52	7.179002951	15.05259975
ENSG00000002016	chr12.1078104.1078402	RAD52	3.721492244	15.05259975
ENSG00000002016	chr12.1040181.1040591	RAD52	2.292153646	15.05259975
ENSG00000002016	chr12.1041831.1042245	RAD52	3.299510805	15.05259975
ENSG00000002016	chr12.1044619.1044852	RAD52	3.901131009	15.05259975
ENSG00000002016	chr12.1079068.1079339	RAD52	2.631140424	15.05259975
ENSG00000002016	chr12.1022016.1022299	RAD52	5.52828192	15.05259975
ENSG00000002016	chr12.1057626.1058073	RAD52	7.626406885	15.05259975
ENSG00000002016	chr12.1082932.1083357	RAD52	3.873689492	15.05259975
ENSG00000002016	chr12.1086344.1086687	RAD52	3.722935853	15.05259975
ENSG00000002016	chr12.1071441.1071804	RAD52	3.738171584	15.05259975
ENSG00000002016	chr12.1090759.1091285	RAD52	2.861281926	15.05259975
ENSG00000002079	chr7.98846401.98846812	MYH16	3.556706944	0.008799746
ENSG00000002079	chr7.98850145.98850518	MYH16	3.827113344	0.008799746
ENSG00000002079	chr7.98851053.98851420	MYH16	4.391167336	0.008799746
ENSG00000002079	chr7.98865806.98866287	MYH16	3.580622334	0.008799746
ENSG00000002079	chr7.98866405.98866601	MYH16	4.745781629	0.008799746
ENSG00000002079	chr7.98866871.98867396	MYH16	2.407899384	0.008799746
ENSG00000002079	chr7.98865330.98865681	MYH16	2.631670766	0.008799746
ENSG00000002079	chr7.98871953.98872386	MYH16	4.397359111	0.008799746
ENSG00000002079	chr7.98873318.98873697	MYH16	2.203553776	0.008799746
ENSG00000002079	chr7.98875246.98875694	MYH16	2.827123049	0.008799746
ENSG00000002079	chr7.98878076.98878366	MYH16	1.973480972	0.008799746
ENSG00000002079	chr7.98839153.98839430	MYH16	2.441781991	0.008799746
ENSG00000002079	chr7.98888915.98889233	MYH16	3.495137056	0.008799746
ENSG00000002079	chr7.98889661.98890148	MYH16	2.933074571	0.008799746
ENSG00000002079	chr7.98899122.98899514	MYH16	4.361177127	0.008799746
ENSG00000002079	chr7.98900658.98900876	MYH16	3.265698216	0.008799746
ENSG00000002079	chr7.98883141.98883519	MYH16	1.376350782	0.008799746
ENSG00000002079	chr7.98905718.98905977	MYH16	3.709589035	0.008799746
ENSG00000002079	chr7.98868351.98868796	MYH16	4.980744251	0.008799746
ENSG00000002079	chr7.98838446.98838672	MYH16	2.795987333	0.008799746
ENSG00000002330	chr11.64044004.64044731	BAD	5.192932915	21.01296965
ENSG00000002330	chr11.64048383.64048648	BAD	5.438871142	21.01296965
ENSG00000002330	chr11.64040730.64041250	BAD	3.587028549	21.01296965
ENSG00000002330	chr11.64041603.64042004	BAD	6.897805482	21.01296965
ENSG00000002330	chr11.64050256.64050676	BAD	4.262789214	21.01296965
ENSG00000002549	chr4.17605582.17605797	LAP3	4.845777979	22.66333063
ENSG00000002549	chr4.17584992.17586102	LAP3	2.071239082	22.66333063
ENSG00000002549	chr4.17587675.17587890	LAP3	3.988076131	22.66333063
ENSG00000002549	chr4.17580208.17580711	LAP3	3.78661479	22.66333063
ENSG00000002549	chr4.17596964.17597256	LAP3	3.549242262	22.66333063
ENSG00000002587	chr4.11424442.11424976	HS3ST1	5.2242491	5.102818209
ENSG00000002587	chr4.11408023.11408949	HS3ST1	4.408617101	5.102818209
ENSG00000002587	chr4.11399746.11400326	HS3ST1	2.058377247	5.102818209
ENSG00000002587	chr4.11428383.11429575	HS3ST1	3.718960514	5.102818209
ENSG00000002587	chr4.11421363.11421620	HS3ST1	4.433801478	5.102818209
ENSG00000002587	chr4.11421634.11422298	HS3ST1	5.447316386	5.102818209
ENSG00000002587	chr4.11403483.11403754	HS3ST1	1.678060029	5.102818209
ENSG00000002587	chr4.11425126.11425837	HS3ST1	5.19420134	5.102818209
ENSG00000002587	chr4.11411608.11412026	HS3ST1	2.504447499	5.102818209
ENSG00000002587	chr4.11417514.11418308	HS3ST1	5.289175115	5.102818209
ENSG00000002587	chr4.11401896.11402128	HS3ST1	2.204145621	5.102818209
ENSG00000002587	chr4.11410087.11410420	HS3ST1	4.51345143	5.102818209
ENSG00000002726	chr7.150542651.150542862	AOC1	3.219680619	0.128000726
ENSG00000002726	chr7.150555781.150556177	AOC1	4.95886498	0.128000726
ENSG00000002726	chr7.150543759.150544121	AOC1	2.283299676	0.128000726
ENSG00000002726	chr7.150528449.150529010	AOC1	1.532783709	0.128000726
ENSG00000002726	chr7.150535801.150536001	AOC1	1.071423438	0.128000726
ENSG00000002726	chr7.150529680.150529916	AOC1	3.291487842	0.128000726
ENSG00000002726	chr7.150553444.150553794	AOC1	3.087882838	0.128000726
ENSG00000002726	chr7.150546324.150546510	AOC1	2.615616695	0.128000726
ENSG00000002745	chr7.120968665.120969588	WNT16	3.26297138	0.555179028
ENSG00000002745	chr7.120967776.120968136	WNT16	3.778177387	0.555179028
ENSG00000002745	chr7.120971142.120972094	WNT16	3.162650775	0.555179028
ENSG00000002745	chr7.120976488.120977066	WNT16	3.264217523	0.555179028
ENSG00000002746	chr7.43254098.43254461	HECW1	0.98606278	0.107269618
ENSG00000002746	chr7.43228473.43228827	HECW1	1.617698487	0.107269618
ENSG00000002746	chr7.43379991.43380304	HECW1	0.83063208	0.107269618
ENSG00000002746	chr7.43508596.43508908	HECW1	2.693265223	0.107269618
ENSG00000002746	chr7.43342517.43342969	HECW1	1.070349091	0.107269618
ENSG00000002746	chr7.43343519.43344079	HECW1	1.407556282	0.107269618
ENSG00000002746	chr7.43346663.43346940	HECW1	1.032883027	0.107269618
ENSG00000002746	chr7.43348831.43349374	HECW1	1.145734045	0.107269618
ENSG00000002746	chr7.43577356.43577817	HECW1	1.704529172	0.107269618
ENSG00000002746	chr7.43180980.43181346	HECW1	1.167535839	0.107269618
ENSG00000002746	chr7.43283315.43283614	HECW1	1.086743638	0.107269618
ENSG00000002746	chr7.43190324.43190695	HECW1	0.525843696	0.107269618
ENSG00000002746	chr7.43369678.43370070	HECW1	1.889938204	0.107269618
ENSG00000002746	chr7.43314109.43314343	HECW1	0.916408983	0.107269618
ENSG00000002746	chr7.43521381.43521727	HECW1	1.117851615	0.107269618
ENSG00000002746	chr7.43199969.43200695	HECW1	0.64265539	0.107269618
ENSG00000002746	chr7.43422615.43423247	HECW1	0.567025042	0.107269618
ENSG00000002746	chr7.43427506.43427877	HECW1	0.493647065	0.107269618
ENSG00000002746	chr7.43430891.43431218	HECW1	1.10967925	0.107269618
ENSG00000002746	chr7.43456412.43456753	HECW1	0.850645856	0.107269618
ENSG00000002746	chr7.43462340.43462688	HECW1	2.241992606	0.107269618
ENSG00000002746	chr7.43477485.43477915	HECW1	0.999332302	0.107269618
ENSG00000002746	chr7.43359708.43360462	HECW1	1.133699624	0.107269618
ENSG00000002746	chr7.43365159.43365526	HECW1	2.145758353	0.107269618
ENSG00000002746	chr7.43368019.43368724	HECW1	2.075708543	0.107269618
ENSG00000002746	chr7.43507204.43507816	HECW1	2.681364041	0.107269618
ENSG00000002746	chr7.43495862.43496219	HECW1	2.631338657	0.107269618
ENSG00000002746	chr7.43335997.43336436	HECW1	1.167195295	0.107269618
ENSG00000002746	chr7.43375595.43375912	HECW1	0.61872848	0.107269618
ENSG00000002746	chr7.43320610.43320954	HECW1	1.354233242	0.107269618
ENSG00000002746	chr7.43559931.43560132	HECW1	2.312923111	0.107269618
ENSG00000002746	chr7.43279852.43280574	HECW1	1.092170227	0.107269618
ENSG00000002746	chr7.43237218.43237678	HECW1	1.652119196	0.107269618
ENSG00000002746	chr7.43575892.43576208	HECW1	2.343046416	0.107269618
ENSG00000002746	chr7.43576426.43576979	HECW1	2.985964796	0.107269618
ENSG00000002746	chr7.43481535.43481754	HECW1	1.481923143	0.107269618
ENSG00000002746	chr7.43605419.43605720	HECW1	2.791364287	0.107269618
ENSG00000002746	chr7.43288548.43288959	HECW1	2.373954549	0.107269618
ENSG00000002746	chr7.43403826.43404319	HECW1	1.21890112	0.107269618
ENSG00000002746	chr7.43595663.43596182	HECW1	0.917525891	0.107269618
ENSG00000002746	chr7.43551477.43551777	HECW1	2.934001633	0.107269618
ENSG00000002746	chr7.43357486.43357806	HECW1	0.671093453	0.107269618
ENSG00000002746	chr7.43568203.43568396	HECW1	1.843267807	0.107269618
ENSG00000002746	chr7.43212372.43212935	HECW1	0.809277177	0.107269618
ENSG00000002746	chr7.43479747.43480115	HECW1	1.556322393	0.107269618
ENSG00000002822	chr7.2118596.2120856	MAD1L1	8.578230277	33.32803745
ENSG00000002822	chr7.1881945.1882684	MAD1L1	6.191003323	33.32803745
ENSG00000002822	chr7.1857848.1859119	MAD1L1	12.17507526	33.32803745
ENSG00000002822	chr7.2182703.2184427	MAD1L1	8.616725998	33.32803745
ENSG00000002822	chr7.2144442.2145400	MAD1L1	10.79787257	33.32803745
ENSG00000002822	chr7.1902769.1903400	MAD1L1	9.200340188	33.32803745
ENSG00000002822	chr7.1856675.1857642	MAD1L1	11.40668129	33.32803745
ENSG00000002822	chr7.1891253.1891751	MAD1L1	11.32010663	33.32803745
ENSG00000002822	chr7.1895882.1896540	MAD1L1	12.52703732	33.32803745
ENSG00000002822	chr7.1855196.1855878	MAD1L1	15.24344865	33.32803745
ENSG00000002822	chr7.1888681.1889559	MAD1L1	10.9700316	33.32803745
ENSG00000002822	chr7.1865456.1867211	MAD1L1	4.28764524	33.32803745
ENSG00000002822	chr7.1905812.1906340	MAD1L1	7.520858678	33.32803745
ENSG00000002822	chr7.1863969.1865144	MAD1L1	6.875316894	33.32803745
ENSG00000002822	chr7.1933671.1934190	MAD1L1	5.390890021	33.32803745
ENSG00000002822	chr7.1863387.1863672	MAD1L1	7.278936155	33.32803745
ENSG00000002822	chr7.1911754.1913202	MAD1L1	8.554593766	33.32803745
ENSG00000002822	chr7.2155314.2156154	MAD1L1	14.44408107	33.32803745
ENSG00000002822	chr7.2256482.2256980	MAD1L1	3.745174096	33.32803745
ENSG00000002822	chr7.1876710.1878449	MAD1L1	7.219792996	33.32803745
ENSG00000002822	chr7.1894564.1895006	MAD1L1	16.30483941	33.32803745
ENSG00000002822	chr7.2219729.2220026	MAD1L1	3.751641971	33.32803745
ENSG00000002822	chr7.2012784.2013173	MAD1L1	6.872054047	33.32803745
ENSG00000002822	chr7.1913357.1914510	MAD1L1	7.939934937	33.32803745
ENSG00000002822	chr7.1972704.1973645	MAD1L1	9.830480654	33.32803745
ENSG00000002822	chr7.1981925.1982208	MAD1L1	9.94581906	33.32803745
ENSG00000002822	chr7.1907129.1907696	MAD1L1	9.766631392	33.32803745
ENSG00000002822	chr7.2007043.2007929	MAD1L1	8.574752571	33.32803745
ENSG00000002822	chr7.2222120.2222499	MAD1L1	7.785834429	33.32803745
ENSG00000002822	chr7.1948345.1948883	MAD1L1	13.02549827	33.32803745
ENSG00000002822	chr7.2073054.2073405	MAD1L1	6.521257559	33.32803745
ENSG00000002822	chr7.2021549.2021791	MAD1L1	6.872004619	33.32803745
ENSG00000002822	chr7.2157734.2158733	MAD1L1	11.68026171	33.32803745
ENSG00000002822	chr7.2162230.2163391	MAD1L1	10.49334219	33.32803745
ENSG00000002822	chr7.1921033.1922212	MAD1L1	11.36243221	33.32803745
ENSG00000002822	chr7.1861353.1861685	MAD1L1	5.430704669	33.32803745
ENSG00000002822	chr7.1925244.1926278	MAD1L1	10.00216776	33.32803745
ENSG00000002822	chr7.2070070.2070424	MAD1L1	8.090929515	33.32803745
ENSG00000002822	chr7.1930035.1930271	MAD1L1	11.78325801	33.32803745
ENSG00000002822	chr7.2159808.2160188	MAD1L1	11.11636969	33.32803745
ENSG00000002822	chr7.1882953.1883387	MAD1L1	9.726214734	33.32803745
ENSG00000002822	chr7.1956987.1957739	MAD1L1	10.15069147	33.32803745
ENSG00000002822	chr7.1935948.1936490	MAD1L1	8.770137982	33.32803745
ENSG00000002822	chr7.1938328.1939226	MAD1L1	7.927899705	33.32803745
ENSG00000002822	chr7.1884754.1885685	MAD1L1	5.75436481	33.32803745
ENSG00000002822	chr7.2168746.2169481	MAD1L1	15.04787095	33.32803745
ENSG00000002822	chr7.2082851.2083955	MAD1L1	4.228149036	33.32803745
ENSG00000002822	chr7.2169656.2170357	MAD1L1	8.408274726	33.32803745
ENSG00000002822	chr7.2086144.2087037	MAD1L1	7.575430991	33.32803745
ENSG00000002822	chr7.1967435.1968757	MAD1L1	12.75784589	33.32803745
ENSG00000002822	chr7.1898768.1899548	MAD1L1	9.405209133	33.32803745
ENSG00000002822	chr7.1941521.1942573	MAD1L1	7.703463296	33.32803745
ENSG00000002822	chr7.2105782.2106166	MAD1L1	12.1550024	33.32803745
ENSG00000002822	chr7.2174607.2174979	MAD1L1	4.476935985	33.32803745
ENSG00000002822	chr7.1905342.1905620	MAD1L1	5.842707732	33.32803745
ENSG00000002822	chr7.2009572.2009857	MAD1L1	10.51112747	33.32803745
ENSG00000002822	chr7.2108109.2108444	MAD1L1	9.120884106	33.32803745
ENSG00000002822	chr7.2090137.2090537	MAD1L1	10.17975903	33.32803745
ENSG00000002822	chr7.2090753.2091457	MAD1L1	9.542843574	33.32803745
ENSG00000002822	chr7.2177507.2178366	MAD1L1	8.503807615	33.32803745
ENSG00000002822	chr7.1979221.1980450	MAD1L1	12.14358946	33.32803745
ENSG00000002822	chr7.2091507.2093249	MAD1L1	9.408053392	33.32803745
ENSG00000002822	chr7.2125803.2126287	MAD1L1	10.06475296	33.32803745
ENSG00000002822	chr7.1981235.1981795	MAD1L1	14.33148214	33.32803745
ENSG00000002822	chr7.2180651.2180949	MAD1L1	5.961838507	33.32803745
ENSG00000002822	chr7.2127972.2128942	MAD1L1	7.977292711	33.32803745
ENSG00000002822	chr7.2094303.2094869	MAD1L1	10.47965734	33.32803745
ENSG00000002822	chr7.1914716.1915904	MAD1L1	7.690654557	33.32803745
ENSG00000002822	chr7.1987981.1988236	MAD1L1	11.60540178	33.32803745
ENSG00000002822	chr7.1988778.1989542	MAD1L1	4.801009486	33.32803745
ENSG00000002822	chr7.1949201.1950163	MAD1L1	9.670925317	33.32803745
ENSG00000002822	chr7.1993126.1993334	MAD1L1	11.59971622	33.32803745
ENSG00000002822	chr7.1994647.1994952	MAD1L1	9.264617382	33.32803745
ENSG00000002822	chr7.1950393.1951402	MAD1L1	6.823163915	33.32803745
ENSG00000002822	chr7.2199621.2199968	MAD1L1	17.61274172	33.32803745
ENSG00000002822	chr7.1952963.1953482	MAD1L1	7.592683403	33.32803745
ENSG00000002822	chr7.2271165.2271811	MAD1L1	5.271145876	33.32803745
ENSG00000002822	chr7.2270557.2270943	MAD1L1	6.780682298	33.32803745
ENSG00000002822	chr7.2203615.2204057	MAD1L1	8.333508667	33.32803745
ENSG00000002822	chr7.1931262.1932439	MAD1L1	5.949199514	33.32803745
ENSG00000002822	chr7.1932797.1933115	MAD1L1	10.71043976	33.32803745
ENSG00000002822	chr7.2211474.2212622	MAD1L1	8.266710477	33.32803745
ENSG00000002822	chr7.2212886.2213798	MAD1L1	5.112217923	33.32803745
ENSG00000002822	chr7.1957968.1958284	MAD1L1	6.845771564	33.32803745
ENSG00000002822	chr7.1939602.1940422	MAD1L1	9.409595541	33.32803745
ENSG00000002822	chr7.1960553.1960900	MAD1L1	9.287066549	33.32803745
ENSG00000002822	chr7.2028764.2029443	MAD1L1	5.496593747	33.32803745
ENSG00000002822	chr7.1966046.1966462	MAD1L1	10.46837027	33.32803745
ENSG00000002822	chr7.1966609.1967168	MAD1L1	7.819477842	33.32803745
ENSG00000002822	chr7.2047756.2048867	MAD1L1	9.069475966	33.32803745
ENSG00000002822	chr7.1904094.1904403	MAD1L1	10.64639822	33.32803745
ENSG00000002822	chr7.2006275.2006591	MAD1L1	6.152071124	33.32803745
ENSG00000002822	chr7.2050840.2051377	MAD1L1	9.877904905	33.32803745
ENSG00000002822	chr7.1973808.1974818	MAD1L1	11.98981548	33.32803745
ENSG00000002822	chr7.2070571.2073033	MAD1L1	8.622502823	33.32803745
ENSG00000002822	chr7.2052947.2054144	MAD1L1	9.238248874	33.32803745
ENSG00000002822	chr7.2056107.2057507	MAD1L1	10.67147394	33.32803745
ENSG00000002822	chr7.2239625.2240472	MAD1L1	6.1571387	33.32803745
ENSG00000002822	chr7.2037443.2038111	MAD1L1	11.76416482	33.32803745
ENSG00000002822	chr7.2242668.2243191	MAD1L1	7.95775952	33.32803745
ENSG00000002822	chr7.2018736.2021435	MAD1L1	7.835006313	33.32803745
ENSG00000002822	chr7.2245148.2245453	MAD1L1	11.72963568	33.32803745
ENSG00000002822	chr7.2264863.2265289	MAD1L1	3.970304626	33.32803745
ENSG00000002822	chr7.2202807.2203380	MAD1L1	9.879868046	33.32803745
ENSG00000002822	chr7.2196552.2197129	MAD1L1	9.938685044	33.32803745
ENSG00000002822	chr7.1926440.1926836	MAD1L1	9.348410025	33.32803745
ENSG00000002822	chr7.1892744.1894098	MAD1L1	9.906910891	33.32803745
ENSG00000002822	chr7.2209463.2210259	MAD1L1	10.67779812	33.32803745
ENSG00000002822	chr7.2014271.2014828	MAD1L1	7.052174073	33.32803745
ENSG00000002822	chr7.2160257.2161345	MAD1L1	14.17677216	33.32803745
ENSG00000002822	chr7.1989664.1991212	MAD1L1	11.40038806	33.32803745
ENSG00000002822	chr7.2138759.2139444	MAD1L1	10.79781829	33.32803745
ENSG00000002822	chr7.2096372.2097051	MAD1L1	11.22619914	33.32803745
ENSG00000002822	chr7.2198534.2199137	MAD1L1	10.32957616	33.32803745
ENSG00000002822	chr7.2022068.2022256	MAD1L1	9.969049193	33.32803745
ENSG00000002822	chr7.1996191.1996854	MAD1L1	5.4325106	33.32803745
ENSG00000002822	chr7.2031784.2032105	MAD1L1	11.85375065	33.32803745
ENSG00000002822	chr7.2201956.2202207	MAD1L1	9.012159817	33.32803745
ENSG00000002822	chr7.1971452.1971672	MAD1L1	14.29641618	33.32803745
ENSG00000002822	chr7.2208291.2209447	MAD1L1	9.378174528	33.32803745
ENSG00000002822	chr7.2051960.2052270	MAD1L1	8.334647391	33.32803745
ENSG00000002822	chr7.2165408.2165921	MAD1L1	14.6817662	33.32803745
ENSG00000002822	chr7.2224753.2225299	MAD1L1	5.249387229	33.32803745
ENSG00000002822	chr7.2214044.2214287	MAD1L1	4.041826616	33.32803745
ENSG00000002822	chr7.2149493.2150805	MAD1L1	10.85412347	33.32803745
ENSG00000002822	chr7.2002951.2003593	MAD1L1	8.94691532	33.32803745
ENSG00000002822	chr7.2027270.2028492	MAD1L1	3.932640894	33.32803745
ENSG00000002822	chr7.2004125.2004457	MAD1L1	8.744253717	33.32803745
ENSG00000002822	chr7.2046671.2047028	MAD1L1	10.33036691	33.32803745
ENSG00000002822	chr7.2121745.2122791	MAD1L1	11.5019345	33.32803745
ENSG00000002822	chr7.2004806.2006160	MAD1L1	8.605934731	33.32803745
ENSG00000002822	chr7.2068947.2069408	MAD1L1	7.471255261	33.32803745
ENSG00000002822	chr7.2264026.2264831	MAD1L1	3.64133304	33.32803745
ENSG00000002822	chr7.2129133.2129578	MAD1L1	10.6261479	33.32803745
ENSG00000002822	chr7.1983832.1984182	MAD1L1	17.03585727	33.32803745
ENSG00000002822	chr7.2052281.2052883	MAD1L1	7.157356628	33.32803745
ENSG00000002822	chr7.2135031.2136044	MAD1L1	10.76018614	33.32803745
ENSG00000002822	chr7.1909070.1909641	MAD1L1	8.659424047	33.32803745
ENSG00000002822	chr7.2059562.2059818	MAD1L1	9.244075013	33.32803745
ENSG00000002822	chr7.2255790.2256076	MAD1L1	4.462334262	33.32803745
ENSG00000002822	chr7.2242125.2242504	MAD1L1	8.650927144	33.32803745
ENSG00000002822	chr7.2230037.2231212	MAD1L1	7.387777527	33.32803745
ENSG00000002822	chr7.2076595.2077373	MAD1L1	4.971432299	33.32803745
ENSG00000002822	chr7.1923031.1924196	MAD1L1	6.649073755	33.32803745
ENSG00000002822	chr7.2033488.2036396	MAD1L1	10.75633339	33.32803745
ENSG00000002822	chr7.2049373.2049659	MAD1L1	15.58080253	33.32803745
ENSG00000002822	chr7.2223888.2224077	MAD1L1	6.979884632	33.32803745
ENSG00000002822	chr7.2078477.2079092	MAD1L1	10.63264491	33.32803745
ENSG00000002822	chr7.1986839.1987176	MAD1L1	9.561831832	33.32803745
ENSG00000002822	chr7.2235888.2237425	MAD1L1	8.656551934	33.32803745
ENSG00000002822	chr7.2040280.2041049	MAD1L1	9.188621688	33.32803745
ENSG00000002822	chr7.2136379.2136989	MAD1L1	9.517450786	33.32803745
ENSG00000002822	chr7.2041241.2041701	MAD1L1	10.95590207	33.32803745
ENSG00000002822	chr7.2232731.2233533	MAD1L1	6.364745241	33.32803745
ENSG00000002822	chr7.2198075.2198450	MAD1L1	8.30581037	33.32803745
ENSG00000002822	chr7.2085234.2085876	MAD1L1	6.646279952	33.32803745
ENSG00000002822	chr7.2151227.2151852	MAD1L1	8.800481229	33.32803745
ENSG00000002822	chr7.2097460.2098585	MAD1L1	6.537399341	33.32803745
ENSG00000002822	chr7.2127381.2127669	MAD1L1	6.157353913	33.32803745
ENSG00000002822	chr7.2049795.2050603	MAD1L1	8.904673516	33.32803745
ENSG00000002822	chr7.2253459.2253746	MAD1L1	5.136487992	33.32803745
ENSG00000002822	chr7.1956403.1956681	MAD1L1	8.590111129	33.32803745
ENSG00000002822	chr7.2043950.2044317	MAD1L1	8.968433281	33.32803745
ENSG00000002822	chr7.2080265.2081066	MAD1L1	6.386059746	33.32803745
ENSG00000002822	chr7.2166331.2166736	MAD1L1	14.68945393	33.32803745
ENSG00000002822	chr7.2225963.2226223	MAD1L1	6.015805547	33.32803745
ENSG00000002822	chr7.2114175.2115004	MAD1L1	5.7524752	33.32803745
ENSG00000002822	chr7.2102367.2104259	MAD1L1	10.5403867	33.32803745
ENSG00000002822	chr7.2243329.2243932	MAD1L1	7.296822847	33.32803745
ENSG00000002822	chr7.2249052.2249582	MAD1L1	6.504840948	33.32803745
ENSG00000002822	chr7.2026691.2027246	MAD1L1	9.224409017	33.32803745
ENSG00000002822	chr7.2146079.2147394	MAD1L1	11.72785306	33.32803745
ENSG00000002822	chr7.2191341.2192514	MAD1L1	8.714901316	33.32803745
ENSG00000002822	chr7.1996999.1998801	MAD1L1	4.611440672	33.32803745
ENSG00000002822	chr7.2148378.2149317	MAD1L1	13.59524918	33.32803745
ENSG00000002822	chr7.1958442.1958769	MAD1L1	8.54653296	33.32803745
ENSG00000002822	chr7.2134264.2134543	MAD1L1	5.45928912	33.32803745
ENSG00000002822	chr7.2131984.2132254	MAD1L1	7.6818293	33.32803745
ENSG00000002822	chr7.2108787.2109673	MAD1L1	11.26810434	33.32803745
ENSG00000002822	chr7.2173695.2174137	MAD1L1	7.097844079	33.32803745
ENSG00000002822	chr7.2143899.2144213	MAD1L1	12.00088555	33.32803745
ENSG00000002822	chr7.2190391.2191156	MAD1L1	7.925314168	33.32803745
ENSG00000002822	chr7.2029502.2030883	MAD1L1	11.43699529	33.32803745
ENSG00000002822	chr7.2197188.2197951	MAD1L1	6.48323371	33.32803745
ENSG00000002822	chr7.2237833.2238330	MAD1L1	9.56262033	33.32803745
ENSG00000002822	chr7.2262380.2262812	MAD1L1	6.161903066	33.32803745
ENSG00000002822	chr7.2105034.2105536	MAD1L1	9.444310216	33.32803745
ENSG00000002822	chr7.2139690.2140720	MAD1L1	11.51912715	33.32803745
ENSG00000002822	chr7.2187831.2188041	MAD1L1	7.832845378	33.32803745
ENSG00000002822	chr7.2181875.2182516	MAD1L1	5.217136666	33.32803745
ENSG00000002834	chr17.37044666.37044893	LASP1	10.24584361	181.3694089
ENSG00000002834	chr17.37043540.37044268	LASP1	5.506512605	181.3694089
ENSG00000002834	chr17.37074830.37075070	LASP1	7.619859454	181.3694089
ENSG00000002834	chr17.37068418.37069159	LASP1	6.926300746	181.3694089
ENSG00000002834	chr17.37042158.37042590	LASP1	8.353000715	181.3694089
ENSG00000002834	chr17.37042987.37043365	LASP1	7.447054652	181.3694089
ENSG00000002834	chr17.37033076.37033397	LASP1	5.132703027	181.3694089
ENSG00000002834	chr17.37064539.37065341	LASP1	4.041003129	181.3694089
ENSG00000002834	chr17.37053801.37054228	LASP1	7.857294622	181.3694089
ENSG00000002834	chr17.37027893.37028283	LASP1	5.738633131	181.3694089
ENSG00000002834	chr17.37057448.37057824	LASP1	5.04363762	181.3694089
ENSG00000002834	chr17.37033787.37034084	LASP1	7.997753115	181.3694089
ENSG00000002834	chr17.37028993.37029720	LASP1	7.239110807	181.3694089
ENSG00000002834	chr17.37070554.37070969	LASP1	4.619398486	181.3694089
ENSG00000002834	chr17.37032513.37033029	LASP1	4.139344942	181.3694089
ENSG00000002834	chr17.37054561.37055104	LASP1	5.891853873	181.3694089
ENSG00000002834	chr17.37036824.37037159	LASP1	6.060851727	181.3694089
ENSG00000002834	chr17.37058008.37058394	LASP1	7.997417757	181.3694089
ENSG00000002919	chr17.46186283.46187425	SNX11	4.853409126	24.84732731
ENSG00000002919	chr17.46200349.46200757	SNX11	5.125848502	24.84732731
ENSG00000002919	chr17.46188109.46188556	SNX11	5.841239761	24.84732731
ENSG00000002919	chr17.46195225.46195784	SNX11	2.990714758	24.84732731
ENSG00000002919	chr17.46199586.46199883	SNX11	3.446751206	24.84732731
ENSG00000002919	chr17.46180679.46180923	SNX11	5.589833248	24.84732731
ENSG00000002933	chr7.150497937.150499010	TMEM176A	2.492992945	5.119597463
ENSG00000002933	chr7.150499214.150499641	TMEM176A	3.912852499	5.119597463
ENSG00000003056	chr12.9096265.9096555	M6PR	3.279130334	45.78541627
ENSG00000003137	chr2.72373376.72373985	CYP26B1	2.543570561	2.040058415
ENSG00000003137	chr2.72356860.72357103	CYP26B1	4.868293603	2.040058415
ENSG00000003137	chr2.72357791.72358524	CYP26B1	2.546106095	2.040058415
ENSG00000003137	chr2.72365406.72365718	CYP26B1	4.30245749	2.040058415
ENSG00000003137	chr2.72369735.72371648	CYP26B1	4.530937425	2.040058415
ENSG00000003147	chr7.8248158.8248513	ICA1	4.617067858	54.12763999
ENSG00000003147	chr7.8190801.8192100	ICA1	6.574704629	54.12763999
ENSG00000003147	chr7.8273087.8273464	ICA1	2.587484853	54.12763999
ENSG00000003147	chr7.8225551.8225954	ICA1	2.58236112	54.12763999
ENSG00000003147	chr7.8255560.8255781	ICA1	6.003816043	54.12763999
ENSG00000003147	chr7.8254524.8254826	ICA1	7.353917961	54.12763999
ENSG00000003147	chr7.8214124.8214656	ICA1	5.656633311	54.12763999
ENSG00000003147	chr7.8252031.8252536	ICA1	10.09860596	54.12763999
ENSG00000003147	chr7.8157671.8157988	ICA1	1.46921531	54.12763999
ENSG00000003147	chr7.8173751.8174151	ICA1	3.376318458	54.12763999
ENSG00000003147	chr7.8263429.8263686	ICA1	3.554885939	54.12763999
ENSG00000003147	chr7.8239219.8239461	ICA1	3.056566724	54.12763999
ENSG00000003147	chr7.8241777.8242058	ICA1	3.473034673	54.12763999
ENSG00000003147	chr7.8165872.8166057	ICA1	7.712374206	54.12763999
ENSG00000003147	chr7.8276560.8276861	ICA1	5.067238088	54.12763999
ENSG00000003147	chr7.8279019.8279710	ICA1	3.863995044	54.12763999
ENSG00000003147	chr7.8232976.8233294	ICA1	2.243480236	54.12763999
ENSG00000003147	chr7.8260105.8260450	ICA1	3.319554699	54.12763999
ENSG00000003147	chr7.8152787.8153176	ICA1	3.220578595	54.12763999
ENSG00000003147	chr7.8274905.8275256	ICA1	4.863313728	54.12763999
ENSG00000003147	chr7.8153801.8154009	ICA1	5.707098846	54.12763999
ENSG00000003147	chr7.8179572.8179902	ICA1	4.120610383	54.12763999
ENSG00000003147	chr7.8245298.8245535	ICA1	5.156839717	54.12763999
ENSG00000003147	chr7.8162835.8163477	ICA1	5.705509003	54.12763999
ENSG00000003147	chr7.8253141.8254432	ICA1	5.993194519	54.12763999
ENSG00000003147	chr7.8223929.8224240	ICA1	4.601626305	54.12763999
ENSG00000003147	chr7.8206871.8207525	ICA1	3.119685536	54.12763999
ENSG00000003147	chr7.8160219.8160651	ICA1	4.316032042	54.12763999
ENSG00000003147	chr7.8180488.8181063	ICA1	4.545638795	54.12763999
ENSG00000003147	chr7.8195432.8196254	ICA1	4.829116014	54.12763999
ENSG00000003147	chr7.8215389.8215899	ICA1	7.00264379	54.12763999
ENSG00000003147	chr7.8175601.8176229	ICA1	3.161696793	54.12763999
ENSG00000003147	chr7.8199546.8199790	ICA1	5.702549934	54.12763999
ENSG00000003147	chr7.8270413.8270907	ICA1	3.984669472	54.12763999
ENSG00000003147	chr7.8220055.8220466	ICA1	2.895105968	54.12763999
ENSG00000003147	chr7.8268103.8268490	ICA1	2.028408831	54.12763999
ENSG00000003147	chr7.8239643.8239869	ICA1	3.152732138	54.12763999
ENSG00000003147	chr7.8293402.8293718	ICA1	3.145889315	54.12763999
ENSG00000003147	chr7.8250453.8250702	ICA1	10.4964962	54.12763999
ENSG00000003147	chr7.8294457.8294797	ICA1	5.02539776	54.12763999
ENSG00000003147	chr7.8200586.8200839	ICA1	9.942265463	54.12763999
ENSG00000003147	chr7.8236303.8236624	ICA1	4.352892564	54.12763999
ENSG00000003147	chr7.8213102.8213995	ICA1	3.427983288	54.12763999
ENSG00000003147	chr7.8185536.8186582	ICA1	7.450645831	54.12763999
ENSG00000003147	chr7.8161572.8162044	ICA1	4.844593429	54.12763999
ENSG00000003147	chr7.8215910.8216889	ICA1	3.592907538	54.12763999
ENSG00000003147	chr7.8226571.8226836	ICA1	3.221696637	54.12763999
ENSG00000003147	chr7.8268637.8268842	ICA1	3.989505236	54.12763999
ENSG00000003147	chr7.8188443.8189594	ICA1	5.943129271	54.12763999
ENSG00000003147	chr7.8178589.8178897	ICA1	2.709871957	54.12763999
ENSG00000003147	chr7.8262185.8262688	ICA1	3.466215314	54.12763999
ENSG00000003147	chr7.8204046.8204487	ICA1	3.905263589	54.12763999
ENSG00000003147	chr7.8243260.8243552	ICA1	3.660797271	54.12763999
ENSG00000003147	chr7.8229100.8229813	ICA1	5.754734177	54.12763999
ENSG00000003147	chr7.8260849.8261478	ICA1	5.441327402	54.12763999
ENSG00000003147	chr7.8298797.8300251	ICA1	7.003980877	54.12763999
ENSG00000003147	chr7.8288907.8289168	ICA1	3.566492126	54.12763999
ENSG00000003147	chr7.8280115.8280593	ICA1	1.919681236	54.12763999
ENSG00000003147	chr7.8187515.8187871	ICA1	6.755794603	54.12763999
ENSG00000003249	chr16.90076427.90078084	DBNDD1	5.632306452	34.63477782
ENSG00000003249	chr16.90075496.90075822	DBNDD1	7.117330469	34.63477782
ENSG00000003393	chr2.202598978.202599242	ALS2	2.013663417	55.85356248
ENSG00000003393	chr2.202619071.202619462	ALS2	4.612356564	55.85356248
ENSG00000003393	chr2.202615559.202615819	ALS2	4.863518195	55.85356248
ENSG00000003393	chr2.202607477.202607690	ALS2	1.52347239	55.85356248
ENSG00000003393	chr2.202578876.202579211	ALS2	1.81976304	55.85356248
ENSG00000003393	chr2.202634759.202635140	ALS2	4.322155807	55.85356248
ENSG00000003393	chr2.202569118.202569533	ALS2	1.929926774	55.85356248
ENSG00000003393	chr2.202591938.202592299	ALS2	1.734945025	55.85356248
ENSG00000003393	chr2.202623469.202623808	ALS2	2.154945972	55.85356248
ENSG00000003393	chr2.202580267.202580639	ALS2	2.447358327	55.85356248
ENSG00000003393	chr2.202574558.202574825	ALS2	1.216504073	55.85356248
ENSG00000003400	chr2.202092260.202092615	CASP10	4.424115042	0.573005542
ENSG00000003400	chr2.202060474.202060802	CASP10	2.389476089	0.573005542
ENSG00000003400	chr2.202047270.202047651	CASP10	2.23195771	0.573005542
ENSG00000003400	chr2.202064953.202065541	CASP10	2.693926674	0.573005542
ENSG00000003400	chr2.202084395.202085000	CASP10	2.763532788	0.573005542
ENSG00000003400	chr2.202072997.202073331	CASP10	5.489715295	0.573005542
ENSG00000003400	chr2.202083583.202083889	CASP10	3.3280033	0.573005542
ENSG00000003400	chr2.202078385.202078625	CASP10	1.938632649	0.573005542
ENSG00000003402	chr2.202035958.202036312	CFLAR	4.748732597	99.7929547
ENSG00000003402	chr2.202022430.202022698	CFLAR	2.438112226	99.7929547
ENSG00000003402	chr2.202040130.202040799	CFLAR	3.486645287	99.7929547
ENSG00000003402	chr2.202019896.202020216	CFLAR	4.76199674	99.7929547
ENSG00000003402	chr2.201988665.201989430	CFLAR	5.32957005	99.7929547
ENSG00000003402	chr2.202009737.202010119	CFLAR	4.654281237	99.7929547
ENSG00000003402	chr2.202030856.202031624	CFLAR	3.454372216	99.7929547
ENSG00000003402	chr2.201982020.201982941	CFLAR	1.127813449	99.7929547
ENSG00000003402	chr2.202002685.202003245	CFLAR	6.554599165	99.7929547
ENSG00000003402	chr2.202003792.202004823	CFLAR	4.459336519	99.7929547
ENSG00000003402	chr2.201979832.201980855	CFLAR	8.529581508	99.7929547
ENSG00000003402	chr2.201990509.201991221	CFLAR	7.193654712	99.7929547
ENSG00000003402	chr2.202016149.202016556	CFLAR	2.111334422	99.7929547
ENSG00000003402	chr2.202015535.202016085	CFLAR	1.69861195	99.7929547
ENSG00000003402	chr2.201992303.201992686	CFLAR	6.490203951	99.7929547
ENSG00000003402	chr2.201984117.201984649	CFLAR	4.184603069	99.7929547
ENSG00000003402	chr2.202018219.202019144	CFLAR	4.08203444	99.7929547
ENSG00000003436	chr2.188392027.188392391	TFPI	2.441903717	0.033190628
ENSG00000003436	chr2.188381461.188381739	TFPI	1.438798455	0.033190628
ENSG00000003436	chr2.188335609.188335968	TFPI	0.724495759	0.033190628
ENSG00000003436	chr2.188365590.188365948	TFPI	3.399307231	0.033190628
ENSG00000003436	chr2.188394987.188395490	TFPI	2.357922902	0.033190628
ENSG00000003509	chr2.37459920.37460292	NDUFAF7	3.233000902	15.69048124
ENSG00000003509	chr2.37474193.37474449	NDUFAF7	2.331362845	15.69048124
ENSG00000003509	chr2.37478692.37478955	NDUFAF7	1.82669157	15.69048124
ENSG00000003509	chr2.37465467.37465655	NDUFAF7	3.591615838	15.69048124
ENSG00000003756	chr3.50137746.50138089	RBM5	2.174230188	77.04227851
ENSG00000003756	chr3.50149585.50149999	RBM5	5.162477744	77.04227851
ENSG00000003756	chr3.50134522.50134957	RBM5	5.281453431	77.04227851
ENSG00000003756	chr3.50143418.50143701	RBM5	3.575713378	77.04227851
ENSG00000003987	chr8.17178141.17178614	MTMR7	4.700922241	42.86332668
ENSG00000003987	chr8.17237270.17237688	MTMR7	3.426509325	42.86332668
ENSG00000003987	chr8.17176384.17176667	MTMR7	4.199942461	42.86332668
ENSG00000003987	chr8.17204321.17204771	MTMR7	6.215660335	42.86332668
ENSG00000003987	chr8.17171571.17171789	MTMR7	2.713226353	42.86332668
ENSG00000003987	chr8.17207558.17207968	MTMR7	4.876185258	42.86332668
ENSG00000003987	chr8.17194038.17194465	MTMR7	6.205744634	42.86332668
ENSG00000003987	chr8.17206352.17206621	MTMR7	6.346891245	42.86332668
ENSG00000003987	chr8.17181698.17182123	MTMR7	3.013884564	42.86332668
ENSG00000003987	chr8.17266835.17267092	MTMR7	3.649370301	42.86332668
ENSG00000003987	chr8.17240720.17241400	MTMR7	4.111056452	42.86332668
ENSG00000003987	chr8.17244295.17244630	MTMR7	2.777410163	42.86332668
ENSG00000003987	chr8.17236761.17237155	MTMR7	4.179907641	42.86332668
ENSG00000003987	chr8.17263981.17264242	MTMR7	2.666959226	42.86332668
ENSG00000003987	chr8.17169666.17170104	MTMR7	4.347275294	42.86332668
ENSG00000003987	chr8.17267244.17267502	MTMR7	3.776329244	42.86332668
ENSG00000003987	chr8.17178840.17179128	MTMR7	2.92017822	42.86332668
ENSG00000003987	chr8.17203463.17204099	MTMR7	3.912462037	42.86332668
ENSG00000003987	chr8.17188704.17189235	MTMR7	2.361090598	42.86332668
ENSG00000003987	chr8.17250464.17250785	MTMR7	1.337615597	42.86332668
ENSG00000003987	chr8.17242745.17243423	MTMR7	3.488832433	42.86332668
ENSG00000003987	chr8.17231461.17231883	MTMR7	2.720031466	42.86332668
ENSG00000003987	chr8.17254695.17255085	MTMR7	1.208428354	42.86332668
ENSG00000003987	chr8.17167473.17167714	MTMR7	3.396025118	42.86332668
ENSG00000003987	chr8.17198704.17199102	MTMR7	5.676322646	42.86332668
ENSG00000003987	chr8.17258020.17258335	MTMR7	2.348935937	42.86332668
ENSG00000003987	chr8.17251057.17251519	MTMR7	1.875685661	42.86332668
ENSG00000003987	chr8.17168913.17169414	MTMR7	2.851275679	42.86332668
ENSG00000003987	chr8.17265049.17265319	MTMR7	2.703782715	42.86332668
ENSG00000003987	chr8.17208436.17208653	MTMR7	3.612350814	42.86332668
ENSG00000003987	chr8.17233438.17233765	MTMR7	2.4008917	42.86332668
ENSG00000003987	chr8.17216670.17216954	MTMR7	3.348164656	42.86332668
ENSG00000003987	chr8.17183771.17184058	MTMR7	4.160835078	42.86332668
ENSG00000003987	chr8.17195576.17195812	MTMR7	3.071517249	42.86332668
ENSG00000003987	chr8.17218221.17218857	MTMR7	1.92470395	42.86332668
ENSG00000003987	chr8.17195982.17196744	MTMR7	3.339053793	42.86332668
ENSG00000003987	chr8.17225613.17225941	MTMR7	3.499772589	42.86332668
ENSG00000003987	chr8.17256345.17256617	MTMR7	1.433068534	42.86332668
ENSG00000003987	chr8.17180944.17181239	MTMR7	2.509276061	42.86332668
ENSG00000003987	chr8.17226400.17226743	MTMR7	3.032772944	42.86332668
ENSG00000003987	chr8.17219888.17220168	MTMR7	4.569091901	42.86332668
ENSG00000003989	chr8.17396217.17396477	SLC7A2	3.987003884	2.637303872
ENSG00000003989	chr8.17402295.17402969	SLC7A2	1.767086902	2.637303872
ENSG00000003989	chr8.17387226.17387878	SLC7A2	2.227571845	2.637303872
ENSG00000003989	chr8.17409277.17409584	SLC7A2	3.029901996	2.637303872
ENSG00000003989	chr8.17422538.17422848	SLC7A2	1.724459165	2.637303872
ENSG00000003989	chr8.17397537.17397926	SLC7A2	2.395951121	2.637303872
ENSG00000003989	chr8.17421530.17421751	SLC7A2	1.310454427	2.637303872
ENSG00000003989	chr8.17355110.17356322	SLC7A2	1.935174162	2.637303872
ENSG00000003989	chr8.17398269.17398632	SLC7A2	3.045270634	2.637303872
ENSG00000003989	chr8.17363929.17364153	SLC7A2	2.256672443	2.637303872
ENSG00000003989	chr8.17392756.17392992	SLC7A2	1.939931038	2.637303872
ENSG00000003989	chr8.17378995.17379311	SLC7A2	3.010179581	2.637303872
ENSG00000003989	chr8.17420861.17421109	SLC7A2	2.310388173	2.637303872
ENSG00000003989	chr8.17411928.17412253	SLC7A2	1.664194468	2.637303872
ENSG00000003989	chr8.17362339.17362553	SLC7A2	4.039267261	2.637303872
ENSG00000003989	chr8.17394038.17394745	SLC7A2	2.862084209	2.637303872
ENSG00000003989	chr8.17370463.17370753	SLC7A2	1.727316138	2.637303872
ENSG00000003989	chr8.17385472.17386017	SLC7A2	2.257796919	2.637303872
ENSG00000003989	chr8.17396932.17397313	SLC7A2	2.497976249	2.637303872
ENSG00000003989	chr8.17418324.17418572	SLC7A2	2.37055008	2.637303872
ENSG00000003989	chr8.17382904.17383319	SLC7A2	1.398658091	2.637303872
ENSG00000003989	chr8.17415076.17415386	SLC7A2	1.715822526	2.637303872
ENSG00000004059	chr7.127229172.127229737	ARF5	4.325953082	107.7810242
ENSG00000004059	chr7.127230972.127231217	ARF5	6.143943388	107.7810242
ENSG00000004139	chr17.26719518.26720003	SARM1	4.625470588	73.07696023
ENSG00000004139	chr17.26696688.26697379	SARM1	3.527026867	73.07696023
ENSG00000004139	chr17.26700793.26701279	SARM1	4.573696019	73.07696023
ENSG00000004139	chr17.26707179.26707737	SARM1	4.514663274	73.07696023
ENSG00000004139	chr17.26711962.26712882	SARM1	4.674408018	73.07696023
ENSG00000004142	chr17.26674012.26674242	POLDIP2	6.796675607	81.66701773
ENSG00000004399	chr3.129299824.129300162	PLXND1	10.72888615	94.13288868
ENSG00000004399	chr3.129320950.129321459	PLXND1	8.746640924	94.13288868
ENSG00000004399	chr3.129273652.129274948	PLXND1	9.962503211	94.13288868
ENSG00000004399	chr3.129294919.129295497	PLXND1	9.476346858	94.13288868
ENSG00000004399	chr3.129305542.129306105	PLXND1	7.814328013	94.13288868
ENSG00000004399	chr3.129302899.129303399	PLXND1	7.175571871	94.13288868
ENSG00000004399	chr3.129286159.129286686	PLXND1	7.315604109	94.13288868
ENSG00000004399	chr3.129304677.129305144	PLXND1	7.110618687	94.13288868
ENSG00000004399	chr3.129317862.129318306	PLXND1	12.59893398	94.13288868
ENSG00000004399	chr3.129295771.129297675	PLXND1	10.67284544	94.13288868
ENSG00000004399	chr3.129279828.129280656	PLXND1	7.383864428	94.13288868
ENSG00000004399	chr3.129309802.129310404	PLXND1	8.908690704	94.13288868
ENSG00000004399	chr3.129283763.129284408	PLXND1	4.292442421	94.13288868
ENSG00000004399	chr3.129313236.129313618	PLXND1	12.4455897	94.13288868
ENSG00000004399	chr3.129289456.129290789	PLXND1	9.76502084	94.13288868
ENSG00000004399	chr3.129308088.129308437	PLXND1	10.67909642	94.13288868
ENSG00000004399	chr3.129321734.129322539	PLXND1	10.66320447	94.13288868
ENSG00000004399	chr3.129311544.129312048	PLXND1	10.10064597	94.13288868
ENSG00000004399	chr3.129316732.129317081	PLXND1	10.73140261	94.13288868
ENSG00000004399	chr3.129315000.129316577	PLXND1	10.93872352	94.13288868
ENSG00000004455	chr1.33491722.33492870	AK2	4.599296665	114.9082013
ENSG00000004455	chr1.33493903.33494208	AK2	5.114087709	114.9082013
ENSG00000004455	chr1.33478816.33479099	AK2	4.457384712	114.9082013
ENSG00000004455	chr1.33493090.33493682	AK2	5.508593533	114.9082013
ENSG00000004455	chr1.33501073.33501276	AK2	3.111221199	114.9082013
ENSG00000004455	chr1.33517560.33518990	AK2	5.925000935	114.9082013
ENSG00000004455	chr1.33497626.33497967	AK2	3.064864067	114.9082013
ENSG00000004455	chr1.33478184.33478681	AK2	5.369246125	114.9082013
ENSG00000004455	chr1.33517230.33517529	AK2	3.947435697	114.9082013
ENSG00000004455	chr1.33522899.33523309	AK2	5.364912255	114.9082013
ENSG00000004455	chr1.33473944.33474503	AK2	5.840130856	114.9082013
ENSG00000004455	chr1.33522100.33522386	AK2	6.229859837	114.9082013
ENSG00000004455	chr1.33480130.33480362	AK2	4.785187643	114.9082013
ENSG00000004455	chr1.33511557.33511943	AK2	4.82278974	114.9082013
ENSG00000004455	chr1.33509610.33510122	AK2	2.660515038	114.9082013
ENSG00000004455	chr1.33520884.33521623	AK2	5.375203551	114.9082013
ENSG00000004455	chr1.33524001.33524301	AK2	2.382893027	114.9082013
ENSG00000004455	chr1.33498462.33498709	AK2	5.635026751	114.9082013
ENSG00000004468	chr4.15779556.15780396	CD38	1.933759941	0.156950865
ENSG00000004468	chr4.15793487.15794091	CD38	5.927692572	0.156950865
ENSG00000004468	chr4.15844541.15844772	CD38	2.076335012	0.156950865
ENSG00000004468	chr4.15832919.15833093	CD38	1.068478835	0.156950865
ENSG00000004468	chr4.15793137.15793370	CD38	4.58453788	0.156950865
ENSG00000004468	chr4.15789294.15789639	CD38	3.630131943	0.156950865
ENSG00000004468	chr4.15810940.15811406	CD38	2.017171818	0.156950865
ENSG00000004468	chr4.15810339.15810582	CD38	3.431967755	0.156950865
ENSG00000004468	chr4.15791814.15792315	CD38	2.926481407	0.156950865
ENSG00000004478	chr12.2910179.2910905	FKBP4	6.165632416	125.2520711
ENSG00000004487	chr1.23348950.23349330	KDM1A	6.747805555	221.0278189
ENSG00000004487	chr1.23354644.23354826	KDM1A	4.870463699	221.0278189
ENSG00000004487	chr1.23352128.23352931	KDM1A	5.003648153	221.0278189
ENSG00000004487	chr1.23403170.23403506	KDM1A	2.2632257	221.0278189
ENSG00000004487	chr1.23370765.23371318	KDM1A	4.290227951	221.0278189
ENSG00000004487	chr1.23389821.23390009	KDM1A	2.717280051	221.0278189
ENSG00000004487	chr1.23353861.23354239	KDM1A	6.575826695	221.0278189
ENSG00000004487	chr1.23407732.23408420	KDM1A	2.971669726	221.0278189
ENSG00000004487	chr1.23383277.23383576	KDM1A	3.34998395	221.0278189
ENSG00000004487	chr1.23362957.23363242	KDM1A	7.007385109	221.0278189
ENSG00000004487	chr1.23366743.23367175	KDM1A	5.305154391	221.0278189
ENSG00000004487	chr1.23347709.23348192	KDM1A	7.309130888	221.0278189
ENSG00000004487	chr1.23358575.23358917	KDM1A	6.063230319	221.0278189
ENSG00000004487	chr1.23365900.23366576	KDM1A	6.342719604	221.0278189
ENSG00000004487	chr1.23392016.23392232	KDM1A	2.41516938	221.0278189
ENSG00000004487	chr1.23363602.23363834	KDM1A	9.156308189	221.0278189
ENSG00000004487	chr1.23360745.23361021	KDM1A	3.778881463	221.0278189
ENSG00000004487	chr1.23376796.23377013	KDM1A	4.769926604	221.0278189
ENSG00000004487	chr1.23395880.23396470	KDM1A	3.162168992	221.0278189
ENSG00000004487	chr1.23405427.23406040	KDM1A	3.95894031	221.0278189
ENSG00000004487	chr1.23372966.23373241	KDM1A	5.461930353	221.0278189
ENSG00000004534	chr3.50072825.50073120	RBM6	2.829054501	73.48858201
ENSG00000004534	chr3.50083795.50084042	RBM6	2.916813959	73.48858201
ENSG00000004534	chr3.50071566.50072246	RBM6	2.766740525	73.48858201
ENSG00000004534	chr3.49979697.49980167	RBM6	4.734389473	73.48858201
ENSG00000004534	chr3.49984332.49984788	RBM6	4.176047821	73.48858201
ENSG00000004534	chr3.49995903.49996201	RBM6	5.951422344	73.48858201
ENSG00000004534	chr3.50006155.50006481	RBM6	3.85522067	73.48858201
ENSG00000004534	chr3.50009969.50010424	RBM6	1.715911008	73.48858201
ENSG00000004534	chr3.50030499.50030795	RBM6	3.709832491	73.48858201
ENSG00000004534	chr3.50032475.50032846	RBM6	1.824772563	73.48858201
ENSG00000004534	chr3.50047360.50047813	RBM6	3.433378607	73.48858201
ENSG00000004534	chr3.50086886.50087176	RBM6	3.728710628	73.48858201
ENSG00000004534	chr3.50111609.50111938	RBM6	0.587718955	73.48858201
ENSG00000004534	chr3.50081854.50082109	RBM6	5.327820456	73.48858201
ENSG00000004534	chr3.50121358.50121784	RBM6	6.340742588	73.48858201
ENSG00000004534	chr3.50121982.50122299	RBM6	11.57856465	73.48858201
ENSG00000004534	chr3.50134522.50134957	RBM6	5.281453431	73.48858201
ENSG00000004534	chr3.50119771.50120389	RBM6	4.319684282	73.48858201
ENSG00000004660	chr17.3793146.3793953	CAMKK1	7.080860146	15.12825218
ENSG00000004660	chr17.3791042.3791590	CAMKK1	6.523303575	15.12825218
ENSG00000004660	chr17.3782566.3783787	CAMKK1	4.646203507	15.12825218
ENSG00000004660	chr17.3787217.3787699	CAMKK1	3.419380926	15.12825218
ENSG00000004660	chr17.3774138.3774927	CAMKK1	6.107774371	15.12825218
ENSG00000004660	chr17.3776403.3776711	CAMKK1	5.786309945	15.12825218
ENSG00000004660	chr17.3781408.3782002	CAMKK1	3.596400067	15.12825218
ENSG00000004660	chr17.3791593.3792901	CAMKK1	5.521389978	15.12825218
ENSG00000004660	chr17.3785494.3785767	CAMKK1	5.098995379	15.12825218
ENSG00000004660	chr17.3769046.3770033	CAMKK1	5.444425003	15.12825218
ENSG00000004700	chr12.21629369.21629745	RECQL	1.181321628	50.83800047
ENSG00000004700	chr12.21652531.21652830	RECQL	2.04040787	50.83800047
ENSG00000004700	chr12.21639592.21639979	RECQL	3.177209067	50.83800047
ENSG00000004700	chr12.21644430.21644725	RECQL	1.65243352	50.83800047
ENSG00000004700	chr12.21630639.21631218	RECQL	4.596024695	50.83800047
ENSG00000004700	chr12.21636113.21636318	RECQL	3.324051324	50.83800047
ENSG00000004700	chr12.21637845.21638221	RECQL	3.70590115	50.83800047
ENSG00000004700	chr12.21635351.21635647	RECQL	3.649316081	50.83800047
ENSG00000004700	chr12.21626366.21626576	RECQL	3.003872643	50.83800047
ENSG00000004700	chr12.21632284.21632663	RECQL	4.175586345	50.83800047
ENSG00000004766	chr7.92866214.92866572	CCDC132	4.965430957	43.78445598
ENSG00000004766	chr7.92913607.92913861	CCDC132	1.680335893	43.78445598
ENSG00000004766	chr7.92875052.92875543	CCDC132	2.940527894	43.78445598
ENSG00000004766	chr7.92917116.92917493	CCDC132	3.989141733	43.78445598
ENSG00000004766	chr7.92922962.92923238	CCDC132	1.814070731	43.78445598
ENSG00000004766	chr7.92869176.92869411	CCDC132	1.979705375	43.78445598
ENSG00000004766	chr7.92894468.92894976	CCDC132	2.753696278	43.78445598
ENSG00000004766	chr7.92915718.92915949	CCDC132	2.036618476	43.78445598
ENSG00000004766	chr7.92862983.92863331	CCDC132	1.955364204	43.78445598
ENSG00000004766	chr7.92966298.92966516	CCDC132	1.39958495	43.78445598
ENSG00000004766	chr7.92973099.92973364	CCDC132	0.617923367	43.78445598
ENSG00000004766	chr7.92936395.92936701	CCDC132	3.591170907	43.78445598
ENSG00000004766	chr7.92936842.92937076	CCDC132	2.219731686	43.78445598
ENSG00000004766	chr7.92943263.92944083	CCDC132	2.460418747	43.78445598
ENSG00000004766	chr7.92867513.92867791	CCDC132	2.376663226	43.78445598
ENSG00000004766	chr7.92911327.92911549	CCDC132	4.073391535	43.78445598
ENSG00000004766	chr7.92897090.92897466	CCDC132	0.761877978	43.78445598
ENSG00000004766	chr7.92955137.92955456	CCDC132	1.476548395	43.78445598
ENSG00000004766	chr7.92961050.92961253	CCDC132	2.659448022	43.78445598
ENSG00000004766	chr7.92883758.92884135	CCDC132	1.275784589	43.78445598
ENSG00000004766	chr7.92986565.92987646	CCDC132	1.647495114	43.78445598
ENSG00000004766	chr7.92899268.92899653	CCDC132	2.42077963	43.78445598
ENSG00000004766	chr7.92877764.92878264	CCDC132	0.973156959	43.78445598
ENSG00000004766	chr7.92930370.92931434	CCDC132	1.813275922	43.78445598
ENSG00000004766	chr7.92884511.92885083	CCDC132	2.081646874	43.78445598
ENSG00000004776	chr19.36246055.36248163	HSPB6	4.860071528	0.30737615
ENSG00000004777	chr19.36277332.36278477	ARHGAP33	8.759866249	89.1619846
ENSG00000004777	chr19.36274390.36274643	ARHGAP33	8.745716283	89.1619846
ENSG00000004777	chr19.36267287.36267723	ARHGAP33	5.345657534	89.1619846
ENSG00000004777	chr19.36268103.36268907	ARHGAP33	4.698101215	89.1619846
ENSG00000004777	chr19.36265574.36265914	ARHGAP33	4.002475702	89.1619846
ENSG00000004777	chr19.36275300.36275982	ARHGAP33	7.017982445	89.1619846
ENSG00000004779	chr16.23593965.23595236	NDUFAB1	3.031738109	24.4641545
ENSG00000004799	chr7.95216173.95216911	PDK4	4.255142805	7.920763094
ENSG00000004799	chr7.95213702.95213946	PDK4	4.577015364	7.920763094
ENSG00000004799	chr7.95220114.95220351	PDK4	4.524288048	7.920763094
ENSG00000004799	chr7.95225038.95225427	PDK4	4.394724643	7.920763094
ENSG00000004799	chr7.95224185.95224783	PDK4	3.95393345	7.920763094
ENSG00000004809	chr6.110759937.110760421	SLC22A16	4.845161094	0.200278723
ENSG00000004809	chr6.110751879.110752923	SLC22A16	3.543865628	0.200278723
ENSG00000004809	chr6.110766447.110766918	SLC22A16	2.661229234	0.200278723
ENSG00000004809	chr6.110770746.110770964	SLC22A16	1.771207811	0.200278723
ENSG00000004809	chr6.110796336.110797369	SLC22A16	5.99852517	0.200278723
ENSG00000004809	chr6.110778887.110779223	SLC22A16	4.276713139	0.200278723
ENSG00000004809	chr6.110759097.110759491	SLC22A16	3.320770576	0.200278723
ENSG00000004809	chr6.110751467.110751832	SLC22A16	2.672788645	0.200278723
ENSG00000004809	chr6.110767929.110768346	SLC22A16	2.099504655	0.200278723
ENSG00000004809	chr6.110795746.110796033	SLC22A16	6.308099391	0.200278723
ENSG00000004809	chr6.110777844.110778192	SLC22A16	4.034044213	0.200278723
ENSG00000004809	chr6.110746113.110746515	SLC22A16	2.991604061	0.200278723
ENSG00000004809	chr6.110750542.110751173	SLC22A16	3.747565535	0.200278723
ENSG00000004809	chr6.110792555.110792991	SLC22A16	4.913067702	0.200278723
ENSG00000004838	chr3.50383447.50383768	ZMYND10	5.803856752	5.8102834
ENSG00000004846	chr7.20779522.20779807	ABCB5	2.981146313	0
ENSG00000004846	chr7.20700851.20701133	ABCB5	2.589134684	0
ENSG00000004846	chr7.20784609.20785060	ABCB5	1.746989102	0
ENSG00000004846	chr7.20770309.20770718	ABCB5	1.810886147	0
ENSG00000004846	chr7.20806998.20807274	ABCB5	3.888465674	0
ENSG00000004846	chr7.20815703.20816906	ABCB5	2.389064182	0
ENSG00000004846	chr7.20777783.20778097	ABCB5	2.499976119	0
ENSG00000004846	chr7.20739507.20739872	ABCB5	2.607177396	0
ENSG00000004846	chr7.20672082.20672309	ABCB5	1.670234538	0
ENSG00000004846	chr7.20724242.20724876	ABCB5	1.8706514	0
ENSG00000004846	chr7.20760761.20761048	ABCB5	3.61322227	0
ENSG00000004846	chr7.20707092.20707703	ABCB5	2.933292461	0
ENSG00000004846	chr7.20790660.20790989	ABCB5	2.350875821	0
ENSG00000004846	chr7.20707768.20709162	ABCB5	4.17737945	0
ENSG00000004846	chr7.20686915.20687295	ABCB5	0.666340288	0
ENSG00000004846	chr7.20664591.20665110	ABCB5	3.634883605	0
ENSG00000004846	chr7.20682863.20683091	ABCB5	2.895585328	0
ENSG00000004846	chr7.20785283.20785826	ABCB5	3.035043232	0
ENSG00000004864	chr7.95763369.95763829	SLC25A13	2.139274825	27.92698222
ENSG00000004864	chr7.95765513.95765913	SLC25A13	3.811972453	27.92698222
ENSG00000004864	chr7.95753515.95753755	SLC25A13	4.239406694	27.92698222
ENSG00000004864	chr7.95782106.95782497	SLC25A13	1.942925891	27.92698222
ENSG00000004864	chr7.95754059.95754481	SLC25A13	3.224401978	27.92698222
ENSG00000004864	chr7.95762519.95762837	SLC25A13	4.377166376	27.92698222
ENSG00000004864	chr7.95789447.95789848	SLC25A13	3.081810317	27.92698222
ENSG00000004864	chr7.95796849.95797196	SLC25A13	2.7420314	27.92698222
ENSG00000004864	chr7.95797646.95798006	SLC25A13	5.086889427	27.92698222
ENSG00000004864	chr7.95787792.95788878	SLC25A13	3.39006242	27.92698222
ENSG00000004864	chr7.95820119.95820378	SLC25A13	1.391095888	27.92698222
ENSG00000004864	chr7.95812573.95813019	SLC25A13	4.97864063	27.92698222
ENSG00000004864	chr7.95817043.95817825	SLC25A13	5.88212098	27.92698222
ENSG00000004864	chr7.95765968.95766300	SLC25A13	3.208376884	27.92698222
ENSG00000004864	chr7.95833555.95833914	SLC25A13	3.97594553	27.92698222
ENSG00000004864	chr7.95824369.95824590	SLC25A13	1.110591998	27.92698222
ENSG00000004864	chr7.95827243.95827810	SLC25A13	3.472555262	27.92698222
ENSG00000004864	chr7.95830841.95831170	SLC25A13	2.863609009	27.92698222
ENSG00000004864	chr7.95750282.95750717	SLC25A13	2.691933782	27.92698222
ENSG00000004864	chr7.95750917.95751400	SLC25A13	6.438835956	27.92698222
ENSG00000004864	chr7.95842398.95842640	SLC25A13	2.522708675	27.92698222
ENSG00000004864	chr7.95848113.95848607	SLC25A13	2.836167226	27.92698222
ENSG00000004864	chr7.95849067.95849323	SLC25A13	3.04922445	27.92698222
ENSG00000004864	chr7.95786444.95787277	SLC25A13	4.566108809	27.92698222
ENSG00000004864	chr7.95859981.95860253	SLC25A13	1.632408163	27.92698222
ENSG00000004864	chr7.95862460.95863091	SLC25A13	1.812239897	27.92698222
ENSG00000004864	chr7.95865458.95866073	SLC25A13	4.581872911	27.92698222
ENSG00000004864	chr7.95867706.95868252	SLC25A13	5.233420075	27.92698222
ENSG00000004864	chr7.95874063.95874618	SLC25A13	4.719647571	27.92698222
ENSG00000004864	chr7.95804060.95804471	SLC25A13	3.342935914	27.92698222
ENSG00000004864	chr7.95807812.95808250	SLC25A13	2.717047059	27.92698222
ENSG00000004864	chr7.95808444.95808634	SLC25A13	1.993787826	27.92698222
ENSG00000004864	chr7.95811831.95812096	SLC25A13	3.447972076	27.92698222
ENSG00000004864	chr7.95781501.95781869	SLC25A13	1.585533778	27.92698222
ENSG00000004864	chr7.95896759.95897089	SLC25A13	2.40410595	27.92698222
ENSG00000004864	chr7.95782775.95783024	SLC25A13	3.103156084	27.92698222
ENSG00000004864	chr7.95934762.95935467	SLC25A13	5.483857875	27.92698222
ENSG00000004864	chr7.95901816.95902582	SLC25A13	1.866154355	27.92698222
ENSG00000004864	chr7.95907215.95907697	SLC25A13	4.01284679	27.92698222
ENSG00000004864	chr7.95909239.95909516	SLC25A13	5.041839588	27.92698222
ENSG00000004864	chr7.95913968.95914740	SLC25A13	4.581632366	27.92698222
ENSG00000004864	chr7.95798470.95799003	SLC25A13	3.907392856	27.92698222
ENSG00000004864	chr7.95874679.95874955	SLC25A13	2.592310449	27.92698222
ENSG00000004864	chr7.95876215.95876838	SLC25A13	4.475372032	27.92698222
ENSG00000004864	chr7.95776199.95776652	SLC25A13	3.688987366	27.92698222
ENSG00000004864	chr7.95841849.95842267	SLC25A13	2.167938693	27.92698222
ENSG00000004864	chr7.95927745.95928182	SLC25A13	1.147254777	27.92698222
ENSG00000004864	chr7.95932215.95932811	SLC25A13	2.83973212	27.92698222
ENSG00000004864	chr7.95933972.95934390	SLC25A13	5.57530392	27.92698222
ENSG00000004864	chr7.95949386.95949638	SLC25A13	4.257331983	27.92698222
ENSG00000004864	chr7.95941534.95942059	SLC25A13	5.004042115	27.92698222
ENSG00000004864	chr7.95943404.95943659	SLC25A13	4.9066414	27.92698222
ENSG00000004864	chr7.95946231.95946891	SLC25A13	4.126844287	27.92698222
ENSG00000004864	chr7.95925267.95926141	SLC25A13	3.225638529	27.92698222
ENSG00000004864	chr7.95926600.95927052	SLC25A13	4.488171711	27.92698222
ENSG00000004864	chr7.95801967.95802346	SLC25A13	6.645619547	27.92698222
ENSG00000004864	chr7.95919174.95919439	SLC25A13	2.147444406	27.92698222
ENSG00000004864	chr7.95882153.95882498	SLC25A13	3.113020207	27.92698222
ENSG00000004864	chr7.95761446.95762017	SLC25A13	4.89593178	27.92698222
ENSG00000004864	chr7.95840814.95841266	SLC25A13	4.85248421	27.92698222
ENSG00000004864	chr7.95880159.95880689	SLC25A13	4.76266675	27.92698222
ENSG00000004864	chr7.95760326.95760723	SLC25A13	5.39449896	27.92698222
ENSG00000004864	chr7.95836124.95836781	SLC25A13	4.772417167	27.92698222
ENSG00000004864	chr7.95898909.95899168	SLC25A13	3.220769739	27.92698222
ENSG00000004864	chr7.95900081.95900352	SLC25A13	3.138945915	27.92698222
ENSG00000004864	chr7.95916189.95916946	SLC25A13	4.607381912	27.92698222
ENSG00000004864	chr7.95818094.95818806	SLC25A13	3.442714874	27.92698222
ENSG00000004864	chr7.95878268.95878509	SLC25A13	5.151068765	27.92698222
ENSG00000004864	chr7.95914778.95915497	SLC25A13	5.281809396	27.92698222
ENSG00000004864	chr7.95773370.95773699	SLC25A13	3.461940679	27.92698222
ENSG00000004864	chr7.95834040.95834323	SLC25A13	2.971589808	27.92698222
ENSG00000004864	chr7.95777559.95777872	SLC25A13	2.670356626	27.92698222
ENSG00000004864	chr7.95838696.95838947	SLC25A13	3.419380926	27.92698222
ENSG00000004864	chr7.95772367.95772697	SLC25A13	2.602490768	27.92698222
ENSG00000004866	chr7.116846885.116847529	ST7	2.234499733	31.85334419
ENSG00000004866	chr7.116632458.116632842	ST7	1.678099567	31.85334419
ENSG00000004866	chr7.116598138.116598447	ST7	4.417087045	31.85334419
ENSG00000004866	chr7.116686198.116686483	ST7	6.716905244	31.85334419
ENSG00000004866	chr7.116779256.116779551	ST7	2.647468526	31.85334419
ENSG00000004866	chr7.116622083.116622639	ST7	6.424328504	31.85334419
ENSG00000004866	chr7.116688610.116688868	ST7	5.618160105	31.85334419
ENSG00000004866	chr7.116843952.116844279	ST7	4.773038411	31.85334419
ENSG00000004866	chr7.116799160.116799700	ST7	2.430574724	31.85334419
ENSG00000004866	chr7.116594979.116595347	ST7	7.111447289	31.85334419
ENSG00000004866	chr7.116802985.116803454	ST7	5.790532829	31.85334419
ENSG00000004866	chr7.116757804.116758087	ST7	2.874965252	31.85334419
ENSG00000004866	chr7.116675931.116676230	ST7	3.746222382	31.85334419
ENSG00000004866	chr7.116852121.116852545	ST7	3.297956248	31.85334419
ENSG00000004866	chr7.116686967.116687303	ST7	6.603716207	31.85334419
ENSG00000004866	chr7.116667144.116667348	ST7	2.045102392	31.85334419
ENSG00000004866	chr7.116609377.116610265	ST7	3.153276503	31.85334419
ENSG00000004866	chr7.116726696.116727165	ST7	4.314380981	31.85334419
ENSG00000004866	chr7.116620127.116620441	ST7	4.164140881	31.85334419
ENSG00000004866	chr7.116673497.116673905	ST7	4.907393263	31.85334419
ENSG00000004866	chr7.116728900.116729205	ST7	6.310911296	31.85334419
ENSG00000004866	chr7.116775820.116776376	ST7	3.88887663	31.85334419
ENSG00000004866	chr7.116736500.116736796	ST7	4.016106596	31.85334419
ENSG00000004866	chr7.116604305.116604695	ST7	3.690216919	31.85334419
ENSG00000004866	chr7.116658488.116658984	ST7	5.184676991	31.85334419
ENSG00000004866	chr7.116822432.116822883	ST7	3.100954437	31.85334419
ENSG00000004866	chr7.116677488.116677974	ST7	3.962804447	31.85334419
ENSG00000004866	chr7.116725380.116725770	ST7	5.718274075	31.85334419
ENSG00000004866	chr7.116764651.116765174	ST7	3.917352498	31.85334419
ENSG00000004866	chr7.116830578.116831365	ST7	2.338196605	31.85334419
ENSG00000004866	chr7.116649860.116650191	ST7	3.243314926	31.85334419
ENSG00000004866	chr7.116797717.116798019	ST7	4.106986084	31.85334419
ENSG00000004866	chr7.116653494.116653773	ST7	4.585410086	31.85334419
ENSG00000004866	chr7.116799809.116800061	ST7	4.551087675	31.85334419
ENSG00000004866	chr7.116654807.116655114	ST7	6.125347261	31.85334419
ENSG00000004866	chr7.116752794.116753155	ST7	5.961168573	31.85334419
ENSG00000004866	chr7.116730768.116731271	ST7	6.776137213	31.85334419
ENSG00000004866	chr7.116676359.116676608	ST7	3.390640151	31.85334419
ENSG00000004866	chr7.116860318.116860518	ST7	2.841891602	31.85334419
ENSG00000004866	chr7.116605153.116605546	ST7	5.660897045	31.85334419
ENSG00000004866	chr7.116784971.116785201	ST7	4.090870013	31.85334419
ENSG00000004866	chr7.116648700.116649072	ST7	2.309448912	31.85334419
ENSG00000004866	chr7.116710542.116710869	ST7	5.091149763	31.85334419
ENSG00000004866	chr7.116745973.116746362	ST7	2.882023982	31.85334419
ENSG00000004866	chr7.116711023.116711357	ST7	7.040038507	31.85334419
ENSG00000004866	chr7.116840434.116840878	ST7	2.518210543	31.85334419
ENSG00000004866	chr7.116672065.116672455	ST7	3.037396444	31.85334419
ENSG00000004866	chr7.116681872.116682236	ST7	2.656811716	31.85334419
ENSG00000004866	chr7.116702222.116702453	ST7	3.896646063	31.85334419
ENSG00000004866	chr7.116753994.116754286	ST7	6.378299911	31.85334419
ENSG00000004866	chr7.116629924.116630187	ST7	4.063567666	31.85334419
ENSG00000004866	chr7.116704480.116705058	ST7	3.394376655	31.85334419
ENSG00000004866	chr7.116641061.116641419	ST7	2.658013724	31.85334419
ENSG00000004866	chr7.116722981.116723463	ST7	4.562402691	31.85334419
ENSG00000004866	chr7.116866048.116866372	ST7	3.199778409	31.85334419
ENSG00000004866	chr7.116869137.116869503	ST7	3.400309481	31.85334419
ENSG00000004866	chr7.116789965.116790270	ST7	4.104902609	31.85334419
ENSG00000004866	chr7.116610452.116610802	ST7	4.21455425	31.85334419
ENSG00000004866	chr7.116680414.116680634	ST7	2.542962337	31.85334419
ENSG00000004866	chr7.116769667.116769961	ST7	2.920962689	31.85334419
ENSG00000004866	chr7.116700708.116701075	ST7	2.593007954	31.85334419
ENSG00000004866	chr7.116750614.116750893	ST7	4.002156042	31.85334419
ENSG00000004866	chr7.116805788.116806127	ST7	4.106811982	31.85334419
ENSG00000004866	chr7.116851200.116851614	ST7	3.939072822	31.85334419
ENSG00000004866	chr7.116714376.116714643	ST7	4.471345158	31.85334419
ENSG00000004866	chr7.116663562.116664083	ST7	3.609483328	31.85334419
ENSG00000004866	chr7.116732102.116732506	ST7	7.236791266	31.85334419
ENSG00000004866	chr7.116708574.116709073	ST7	4.771134635	31.85334419
ENSG00000004866	chr7.116689895.116690964	ST7	6.530311375	31.85334419
ENSG00000004866	chr7.116744004.116744465	ST7	2.609559386	31.85334419
ENSG00000004866	chr7.116732992.116733191	ST7	7.396542708	31.85334419
ENSG00000004866	chr7.116695788.116696170	ST7	2.929250071	31.85334419
ENSG00000004866	chr7.116735163.116735390	ST7	5.740730584	31.85334419
ENSG00000004866	chr7.116712692.116713233	ST7	3.158462052	31.85334419
ENSG00000004866	chr7.116861492.116861876	ST7	2.427067369	31.85334419
ENSG00000004866	chr7.116705200.116705512	ST7	5.130028996	31.85334419
ENSG00000004866	chr7.116737999.116738391	ST7	2.09119104	31.85334419
ENSG00000004866	chr7.116824178.116824655	ST7	2.192852534	31.85334419
ENSG00000004866	chr7.116759508.116759825	ST7	1.435321786	31.85334419
ENSG00000004866	chr7.116829732.116830217	ST7	3.022826474	31.85334419
ENSG00000004866	chr7.116860632.116861223	ST7	3.223739619	31.85334419
ENSG00000004866	chr7.116837859.116838400	ST7	3.114138397	31.85334419
ENSG00000004866	chr7.116766800.116767049	ST7	3.61684931	31.85334419
ENSG00000004866	chr7.116664401.116664617	ST7	2.977273425	31.85334419
ENSG00000004866	chr7.116785385.116785566	ST7	4.305772988	31.85334419
ENSG00000004866	chr7.116809881.116810370	ST7	4.396346905	31.85334419
ENSG00000004866	chr7.116676824.116677267	ST7	4.81950009	31.85334419
ENSG00000004866	chr7.116812991.116813474	ST7	3.732255083	31.85334419
ENSG00000004897	chr17.45207388.45207669	CDC27	3.237108709	149.9398353
ENSG00000004897	chr17.45202529.45202903	CDC27	3.120330474	149.9398353
ENSG00000004939	chr17.42330465.42330744	SLC4A1	3.935072321	0.058925717
ENSG00000004939	chr17.42335619.42337312	SLC4A1	2.482227991	0.058925717
ENSG00000004939	chr17.42342556.42342927	SLC4A1	5.130252296	0.058925717
ENSG00000004939	chr17.42335159.42335617	SLC4A1	2.736601739	0.058925717
ENSG00000004948	chr7.93073349.93073689	CALCR	2.098739576	0.372967335
ENSG00000004948	chr7.93065170.93065497	CALCR	2.377884107	0.372967335
ENSG00000004948	chr7.93073860.93074151	CALCR	1.046986955	0.372967335
ENSG00000004948	chr7.93057828.93058191	CALCR	2.300549814	0.372967335
ENSG00000004948	chr7.93105019.93105501	CALCR	1.493659229	0.372967335
ENSG00000004975	chr17.7136102.7136846	DVL2	4.187629461	75.4897012
ENSG00000005001	chr16.2906588.2906927	PRSS22	2.905681129	0.44836417
ENSG00000005001	chr16.2906087.2906543	PRSS22	2.222106344	0.44836417
ENSG00000005001	chr16.2902812.2903525	PRSS22	2.348717032	0.44836417
ENSG00000005007	chr19.18944855.18945224	UPF1	4.513235466	193.9537443
ENSG00000005007	chr19.18957692.18958248	UPF1	7.683511814	193.9537443
ENSG00000005007	chr19.18963231.18963734	UPF1	6.779028342	193.9537443
ENSG00000005007	chr19.18966920.18967376	UPF1	5.740500558	193.9537443
ENSG00000005007	chr19.18958693.18959096	UPF1	7.287344003	193.9537443
ENSG00000005007	chr19.18971631.18971896	UPF1	8.071468368	193.9537443
ENSG00000005007	chr19.18973396.18973674	UPF1	5.561211621	193.9537443
ENSG00000005007	chr19.18973985.18974606	UPF1	7.963328866	193.9537443
ENSG00000005007	chr19.18969871.18970494	UPF1	7.379845235	193.9537443
ENSG00000005007	chr19.18946519.18946859	UPF1	3.717402508	193.9537443
ENSG00000005007	chr19.18951575.18952409	UPF1	6.894761567	193.9537443
ENSG00000005007	chr19.18954279.18954510	UPF1	11.80611332	193.9537443
ENSG00000005007	chr19.18977399.18977710	UPF1	13.6295421	193.9537443
ENSG00000005007	chr19.18945629.18946465	UPF1	5.563381768	193.9537443
ENSG00000005007	chr19.18959821.18960386	UPF1	4.955400959	193.9537443
ENSG00000005007	chr19.18974816.18975244	UPF1	11.49423886	193.9537443
ENSG00000005020	chr7.26722429.26723056	SKAP2	2.879657094	65.75451075
ENSG00000005020	chr7.26762062.26762514	SKAP2	3.157562513	65.75451075
ENSG00000005020	chr7.26835750.26836109	SKAP2	2.523239756	65.75451075
ENSG00000005020	chr7.26732386.26732983	SKAP2	3.325597463	65.75451075
ENSG00000005020	chr7.26710533.26710821	SKAP2	3.233290439	65.75451075
ENSG00000005020	chr7.26961541.26961881	SKAP2	0.640385821	65.75451075
ENSG00000005020	chr7.26762798.26763128	SKAP2	3.330783893	65.75451075
ENSG00000005020	chr7.26768870.26769073	SKAP2	2.546983476	65.75451075
ENSG00000005020	chr7.26829015.26829739	SKAP2	3.866569395	65.75451075
ENSG00000005020	chr7.26886237.26886622	SKAP2	2.495905299	65.75451075
ENSG00000005020	chr7.26826749.26827652	SKAP2	5.078448792	65.75451075
ENSG00000005020	chr7.26828350.26828652	SKAP2	3.698362019	65.75451075
ENSG00000005020	chr7.26736709.26737021	SKAP2	3.678456383	65.75451075
ENSG00000005020	chr7.27027103.27027318	SKAP2	4.040567818	65.75451075
ENSG00000005020	chr7.26848595.26849048	SKAP2	1.629194429	65.75451075
ENSG00000005020	chr7.26746568.26746982	SKAP2	2.46933487	65.75451075
ENSG00000005020	chr7.26753201.26753527	SKAP2	3.593124053	65.75451075
ENSG00000005020	chr7.26817664.26818103	SKAP2	3.501585884	65.75451075
ENSG00000005020	chr7.26826124.26826409	SKAP2	3.852518356	65.75451075
ENSG00000005020	chr7.26872898.26873175	SKAP2	1.569408361	65.75451075
ENSG00000005020	chr7.26712939.26713794	SKAP2	3.641948336	65.75451075
ENSG00000005020	chr7.26883448.26883756	SKAP2	3.395998388	65.75451075
ENSG00000005020	chr7.26984425.26984831	SKAP2	3.995803711	65.75451075
ENSG00000005020	chr7.26724970.26725535	SKAP2	3.333227838	65.75451075
ENSG00000005020	chr7.26893477.26893788	SKAP2	3.028817221	65.75451075
ENSG00000005020	chr7.26790953.26791186	SKAP2	1.657668848	65.75451075
ENSG00000005020	chr7.27019296.27019782	SKAP2	1.424449789	65.75451075
ENSG00000005020	chr7.26858313.26859225	SKAP2	4.352798699	65.75451075
ENSG00000005020	chr7.26861627.26861848	SKAP2	2.855032106	65.75451075
ENSG00000005020	chr7.26951156.26951706	SKAP2	2.000888328	65.75451075
ENSG00000005020	chr7.26708249.26708852	SKAP2	3.809845398	65.75451075
ENSG00000005020	chr7.26867529.26868127	SKAP2	1.559968175	65.75451075
ENSG00000005020	chr7.26754025.26754445	SKAP2	3.097606569	65.75451075
ENSG00000005020	chr7.26812072.26812960	SKAP2	2.014225907	65.75451075
ENSG00000005020	chr7.26979112.26979515	SKAP2	2.110415459	65.75451075
ENSG00000005020	chr7.26711418.26711680	SKAP2	3.749831538	65.75451075
ENSG00000005020	chr7.26739945.26740588	SKAP2	1.495992928	65.75451075
ENSG00000005020	chr7.26782568.26783014	SKAP2	2.02284637	65.75451075
ENSG00000005020	chr7.26896988.26898260	SKAP2	4.251361601	65.75451075
ENSG00000005020	chr7.26849301.26849846	SKAP2	1.632408163	65.75451075
ENSG00000005020	chr7.27034391.27034944	SKAP2	2.408036126	65.75451075
ENSG00000005020	chr7.26745870.26746328	SKAP2	2.09263061	65.75451075
ENSG00000005020	chr7.27031640.27031894	SKAP2	4.813050403	65.75451075
ENSG00000005020	chr7.26956615.26956931	SKAP2	2.002173894	65.75451075
ENSG00000005020	chr7.26880876.26881230	SKAP2	2.77804421	65.75451075
ENSG00000005020	chr7.26864573.26864860	SKAP2	2.347059684	65.75451075
ENSG00000005020	chr7.26960201.26960441	SKAP2	2.023035836	65.75451075
ENSG00000005020	chr7.26788795.26789255	SKAP2	1.771128268	65.75451075
ENSG00000005020	chr7.26803159.26803510	SKAP2	1.863216445	65.75451075
ENSG00000005020	chr7.26724361.26724772	SKAP2	3.590554713	65.75451075
ENSG00000005020	chr7.26890912.26891319	SKAP2	3.186053869	65.75451075
ENSG00000005020	chr7.26855092.26855389	SKAP2	2.206276721	65.75451075
ENSG00000005020	chr7.26998474.26999017	SKAP2	1.71597609	65.75451075
ENSG00000005020	chr7.27028485.27028993	SKAP2	1.706173794	65.75451075
ENSG00000005020	chr7.26855621.26855990	SKAP2	2.716203203	65.75451075
ENSG00000005020	chr7.26938610.26939204	SKAP2	2.64247944	65.75451075
ENSG00000005059	chr4.110550711.110551427	CCDC109B	3.438653049	22.6981716
ENSG00000005059	chr4.110535819.110536119	CCDC109B	1.830266196	22.6981716
ENSG00000005059	chr4.110568598.110569069	CCDC109B	2.151488558	22.6981716
ENSG00000005059	chr4.110587109.110587997	CCDC109B	2.593760345	22.6981716
ENSG00000005059	chr4.110517928.110518836	CCDC109B	8.371011285	22.6981716
ENSG00000005059	chr4.110603670.110604264	CCDC109B	4.22218554	22.6981716
ENSG00000005059	chr4.110605205.110605724	CCDC109B	4.227260283	22.6981716
ENSG00000005059	chr4.110598968.110599326	CCDC109B	4.965430957	22.6981716
ENSG00000005059	chr4.110497254.110497489	CCDC109B	3.315489065	22.6981716
ENSG00000005059	chr4.110563419.110563707	CCDC109B	1.579350616	22.6981716
ENSG00000005059	chr4.110482877.110483391	CCDC109B	5.698489188	22.6981716
ENSG00000005059	chr4.110495582.110496466	CCDC109B	5.0404303	22.6981716
ENSG00000005059	chr4.110580133.110580502	CCDC109B	3.305083143	22.6981716
ENSG00000005059	chr4.110569224.110569704	CCDC109B	2.393815347	22.6981716
ENSG00000005059	chr4.110524916.110525531	CCDC109B	4.08356484	22.6981716
ENSG00000005059	chr4.110544401.110544719	CCDC109B	1.464609619	22.6981716
ENSG00000005059	chr4.110510490.110511273	CCDC109B	3.408353982	22.6981716
ENSG00000005059	chr4.110602702.110603403	CCDC109B	3.885817769	22.6981716
ENSG00000005059	chr4.110487818.110488312	CCDC109B	4.640670407	22.6981716
ENSG00000005059	chr4.110512157.110512629	CCDC109B	1.917876045	22.6981716
ENSG00000005059	chr4.110483629.110484279	CCDC109B	3.724025639	22.6981716
ENSG00000005059	chr4.110575406.110575697	CCDC109B	2.157513637	22.6981716
ENSG00000005059	chr4.110488527.110489010	CCDC109B	3.387666264	22.6981716
ENSG00000005059	chr4.110497961.110498448	CCDC109B	4.118832725	22.6981716
ENSG00000005059	chr4.110551766.110552224	CCDC109B	5.317434841	22.6981716
ENSG00000005059	chr4.110562105.110562406	CCDC109B	2.806821317	22.6981716
ENSG00000005073	chr7.27222352.27223167	HOXA11	5.433718191	0.946536954
ENSG00000005073	chr7.27224390.27225352	HOXA11	5.75534014	0.946536954
ENSG00000005100	chr17.5365428.5365920	DHX33	3.585958562	38.34827624
ENSG00000005100	chr17.5347530.5347918	DHX33	3.239043609	38.34827624
ENSG00000005102	chr17.41727787.41728237	MEOX1	3.344700741	0.016502994
ENSG00000005102	chr17.41720297.41721041	MEOX1	2.890686055	0.016502994
ENSG00000005102	chr17.41722240.41722771	MEOX1	6.689756695	0.016502994
ENSG00000005102	chr17.41737303.41737803	MEOX1	2.788672123	0.016502994
ENSG00000005102	chr17.41733731.41734253	MEOX1	5.728109476	0.016502994
ENSG00000005102	chr17.41728419.41728927	MEOX1	2.262131988	0.016502994
ENSG00000005108	chr7.11449696.11449901	THSD7A	2.908544909	7.118958996
ENSG00000005108	chr7.11797950.11798877	THSD7A	2.39112372	7.118958996
ENSG00000005108	chr7.11703793.11703994	THSD7A	1.18097392	7.118958996
ENSG00000005108	chr7.11733135.11733497	THSD7A	2.404304817	7.118958996
ENSG00000005108	chr7.11564022.11564353	THSD7A	1.081104975	7.118958996
ENSG00000005108	chr7.11857703.11858316	THSD7A	2.455199963	7.118958996
ENSG00000005108	chr7.11677639.11677990	THSD7A	3.825764757	7.118958996
ENSG00000005108	chr7.11577960.11578440	THSD7A	2.635414252	7.118958996
ENSG00000005108	chr7.11486723.11487189	THSD7A	1.908554297	7.118958996
ENSG00000005108	chr7.11681351.11681622	THSD7A	2.41717082	7.118958996
ENSG00000005108	chr7.11691646.11692102	THSD7A	1.173537856	7.118958996
ENSG00000005108	chr7.11660282.11661426	THSD7A	1.167635184	7.118958996
ENSG00000005108	chr7.11511819.11512034	THSD7A	1.509366164	7.118958996
ENSG00000005108	chr7.11500115.11500511	THSD7A	1.293616951	7.118958996
ENSG00000005108	chr7.11667798.11668616	THSD7A	1.960560532	7.118958996
ENSG00000005108	chr7.11706714.11707140	THSD7A	2.75164301	7.118958996
ENSG00000005108	chr7.11476693.11477044	THSD7A	1.355435976	7.118958996
ENSG00000005108	chr7.11502458.11502768	THSD7A	1.029493515	7.118958996
ENSG00000005108	chr7.11636026.11636463	THSD7A	0.938171323	7.118958996
ENSG00000005108	chr7.11580410.11581272	THSD7A	1.996348654	7.118958996
ENSG00000005108	chr7.11468439.11469152	THSD7A	2.212540599	7.118958996
ENSG00000005108	chr7.11572745.11572998	THSD7A	1.617791493	7.118958996
ENSG00000005108	chr7.11433974.11434530	THSD7A	2.162072364	7.118958996
ENSG00000005108	chr7.11519812.11520279	THSD7A	1.533875435	7.118958996
ENSG00000005108	chr7.11756362.11757023	THSD7A	2.585931166	7.118958996
ENSG00000005108	chr7.11483620.11484028	THSD7A	9.781658561	7.118958996
ENSG00000005108	chr7.11443308.11443530	THSD7A	1.931444942	7.118958996
ENSG00000005108	chr7.11522825.11523108	THSD7A	1.691610713	7.118958996
ENSG00000005108	chr7.11739355.11740036	THSD7A	1.877844477	7.118958996
ENSG00000005108	chr7.11513927.11514222	THSD7A	2.313360043	7.118958996
ENSG00000005108	chr7.11638161.11638382	THSD7A	2.149159746	7.118958996
ENSG00000005108	chr7.11806023.11806217	THSD7A	2.149979437	7.118958996
ENSG00000005108	chr7.11503759.11503994	THSD7A	2.437655318	7.118958996
ENSG00000005108	chr7.11652913.11653637	THSD7A	2.673386206	7.118958996
ENSG00000005108	chr7.11782685.11782961	THSD7A	1.883165871	7.118958996
ENSG00000005108	chr7.11415975.11416458	THSD7A	2.346140779	7.118958996
ENSG00000005108	chr7.11493080.11493461	THSD7A	1.02897596	7.118958996
ENSG00000005108	chr7.11630872.11631555	THSD7A	2.863730344	7.118958996
ENSG00000005108	chr7.11682383.11682834	THSD7A	1.325575777	7.118958996
ENSG00000005108	chr7.11826180.11826545	THSD7A	1.4031856	7.118958996
ENSG00000005108	chr7.11834913.11835529	THSD7A	1.337270441	7.118958996
ENSG00000005108	chr7.11445631.11445913	THSD7A	1.72834036	7.118958996
ENSG00000005108	chr7.11524087.11524378	THSD7A	2.064411706	7.118958996
ENSG00000005108	chr7.11545322.11545695	THSD7A	1.959158063	7.118958996
ENSG00000005108	chr7.11849758.11850078	THSD7A	2.048194589	7.118958996
ENSG00000005108	chr7.11850747.11850984	THSD7A	1.319432981	7.118958996
ENSG00000005108	chr7.11553551.11553846	THSD7A	2.417804714	7.118958996
ENSG00000005108	chr7.11856736.11857033	THSD7A	2.259512071	7.118958996
ENSG00000005108	chr7.11737335.11737775	THSD7A	1.913676883	7.118958996
ENSG00000005108	chr7.11558676.11559044	THSD7A	1.610288811	7.118958996
ENSG00000005108	chr7.11419802.11420163	THSD7A	1.930356374	7.118958996
ENSG00000005108	chr7.11754512.11754829	THSD7A	2.153316267	7.118958996
ENSG00000005108	chr7.11868489.11868769	THSD7A	1.120985733	7.118958996
ENSG00000005108	chr7.11687803.11688119	THSD7A	1.490522039	7.118958996
ENSG00000005108	chr7.11512976.11513748	THSD7A	1.629997366	7.118958996
ENSG00000005108	chr7.11770186.11770433	THSD7A	2.2540107	7.118958996
ENSG00000005108	chr7.11768736.11769183	THSD7A	2.404252214	7.118958996
ENSG00000005108	chr7.11592164.11593111	THSD7A	1.796728065	7.118958996
ENSG00000005108	chr7.11773806.11774274	THSD7A	1.752319997	7.118958996
ENSG00000005108	chr7.11410058.11410386	THSD7A	0.884258003	7.118958996
ENSG00000005108	chr7.11481936.11482224	THSD7A	2.269384736	7.118958996
ENSG00000005108	chr7.11518413.11518697	THSD7A	2.405639483	7.118958996
ENSG00000005108	chr7.11819928.11820274	THSD7A	2.842091338	7.118958996
ENSG00000005108	chr7.11454636.11455442	THSD7A	1.590972521	7.118958996
ENSG00000005108	chr7.11741801.11742073	THSD7A	2.408316714	7.118958996
ENSG00000005108	chr7.11521383.11521650	THSD7A	3.078715902	7.118958996
ENSG00000005108	chr7.11742677.11742909	THSD7A	2.677926136	7.118958996
ENSG00000005108	chr7.11791067.11791902	THSD7A	2.49091266	7.118958996
ENSG00000005108	chr7.11704493.11705074	THSD7A	2.697809704	7.118958996
ENSG00000005108	chr7.11796696.11796873	THSD7A	1.61315439	7.118958996
ENSG00000005108	chr7.11845591.11845950	THSD7A	1.700339892	7.118958996
ENSG00000005108	chr7.11771841.11772232	THSD7A	1.093075645	7.118958996
ENSG00000005108	chr7.11450423.11451111	THSD7A	3.608872782	7.118958996
ENSG00000005108	chr7.11624907.11625501	THSD7A	2.272111559	7.118958996
ENSG00000005108	chr7.11814192.11814614	THSD7A	1.157678224	7.118958996
ENSG00000005108	chr7.11570080.11570479	THSD7A	1.218879091	7.118958996
ENSG00000005108	chr7.11504328.11505122	THSD7A	1.240510307	7.118958996
ENSG00000005108	chr7.11492261.11492556	THSD7A	2.851119951	7.118958996
ENSG00000005108	chr7.11498373.11498735	THSD7A	2.357970292	7.118958996
ENSG00000005108	chr7.11455476.11455723	THSD7A	0.961922306	7.118958996
ENSG00000005108	chr7.11789112.11789532	THSD7A	3.580742939	7.118958996
ENSG00000005108	chr7.11837876.11838138	THSD7A	2.409951055	7.118958996
ENSG00000005108	chr7.11501369.11501813	THSD7A	2.670546387	7.118958996
ENSG00000005108	chr7.11632407.11633647	THSD7A	2.27432209	7.118958996
ENSG00000005108	chr7.11844263.11844608	THSD7A	2.146663913	7.118958996
ENSG00000005108	chr7.11581906.11582140	THSD7A	1.115088842	7.118958996
ENSG00000005108	chr7.11514833.11515123	THSD7A	3.728710628	7.118958996
ENSG00000005108	chr7.11618946.11619285	THSD7A	2.053405991	7.118958996
ENSG00000005108	chr7.11806890.11807143	THSD7A	1.71946114	7.118958996
ENSG00000005108	chr7.11864986.11865443	THSD7A	1.097486891	7.118958996
ENSG00000005108	chr7.11738312.11738794	THSD7A	3.123105661	7.118958996
ENSG00000005108	chr7.11506228.11506551	THSD7A	2.282883552	7.118958996
ENSG00000005108	chr7.11788464.11788831	THSD7A	3.796534603	7.118958996
ENSG00000005108	chr7.11781893.11782161	THSD7A	1.945632277	7.118958996
ENSG00000005108	chr7.11563312.11563534	THSD7A	1.372471662	7.118958996
ENSG00000005108	chr7.11614032.11614502	THSD7A	2.532449382	7.118958996
ENSG00000005108	chr7.11689469.11690388	THSD7A	1.960805495	7.118958996
ENSG00000005108	chr7.11821193.11821438	THSD7A	2.338563638	7.118958996
ENSG00000005108	chr7.11780487.11781079	THSD7A	2.356792605	7.118958996
ENSG00000005108	chr7.11638723.11639362	THSD7A	1.222586593	7.118958996
ENSG00000005108	chr7.11807797.11808281	THSD7A	1.47560865	7.118958996
ENSG00000005108	chr7.11646720.11647074	THSD7A	2.158514817	7.118958996
ENSG00000005108	chr7.11630057.11630491	THSD7A	2.078211233	7.118958996
ENSG00000005108	chr7.11584282.11584655	THSD7A	2.551408896	7.118958996
ENSG00000005108	chr7.11441731.11442021	THSD7A	0.70219726	7.118958996
ENSG00000005108	chr7.11803738.11804190	THSD7A	1.862983456	7.118958996
ENSG00000005108	chr7.11755534.11755768	THSD7A	1.748591657	7.118958996
ENSG00000005108	chr7.11650498.11650721	THSD7A	1.834459997	7.118958996
ENSG00000005108	chr7.11728732.11728988	THSD7A	2.446961033	7.118958996
ENSG00000005108	chr7.11531284.11531887	THSD7A	1.855304125	7.118958996
ENSG00000005108	chr7.11612960.11613828	THSD7A	1.871452371	7.118958996
ENSG00000005108	chr7.11814907.11815263	THSD7A	4.097072576	7.118958996
ENSG00000005108	chr7.11766234.11766842	THSD7A	2.561398973	7.118958996
ENSG00000005108	chr7.11816467.11816887	THSD7A	4.269550484	7.118958996
ENSG00000005108	chr7.11680670.11680951	THSD7A	1.527808499	7.118958996
ENSG00000005156	chr17.33324322.33325008	LIG3	4.973260967	85.70076123
ENSG00000005156	chr17.33308817.33309131	LIG3	2.326111478	85.70076123
ENSG00000005156	chr17.33317437.33318408	LIG3	3.130947942	85.70076123
ENSG00000005156	chr17.33325181.33325514	LIG3	3.113305388	85.70076123
ENSG00000005156	chr17.33329843.33330187	LIG3	3.652139026	85.70076123
ENSG00000005156	chr17.33314847.33315329	LIG3	4.744291288	85.70076123
ENSG00000005156	chr17.33316546.33316773	LIG3	4.314817031	85.70076123
ENSG00000005156	chr17.33325562.33326038	LIG3	1.454312468	85.70076123
ENSG00000005156	chr17.33309314.33310294	LIG3	4.801606263	85.70076123
ENSG00000005175	chr12.48069014.48069400	RPAP3	1.84927699	40.62038475
ENSG00000005175	chr12.48096047.48096662	RPAP3	2.685429378	40.62038475
ENSG00000005175	chr12.48076733.48077119	RPAP3	1.188019783	40.62038475
ENSG00000005175	chr12.48067854.48068364	RPAP3	1.138633593	40.62038475
ENSG00000005175	chr12.48084742.48085028	RPAP3	1.990314328	40.62038475
ENSG00000005175	chr12.48092419.48092715	RPAP3	3.143067316	40.62038475
ENSG00000005175	chr12.48081539.48081811	RPAP3	1.904630005	40.62038475
ENSG00000005175	chr12.48057908.48058637	RPAP3	1.965070688	40.62038475
ENSG00000005175	chr12.48064236.48064669	RPAP3	3.022360317	40.62038475
ENSG00000005175	chr12.48066517.48066888	RPAP3	1.988317932	40.62038475
ENSG00000005175	chr12.48097184.48097475	RPAP3	5.165959021	40.62038475
ENSG00000005175	chr12.48098108.48099017	RPAP3	3.865366096	40.62038475
ENSG00000005175	chr12.48086459.48086925	RPAP3	1.719163893	40.62038475
ENSG00000005187	chr16.20636242.20636955	ACSM3	0.844269213	0.428872398
ENSG00000005187	chr16.20705356.20705822	ACSM3	1.12065101	0.428872398
ENSG00000005187	chr16.20745194.20745650	ACSM3	2.389185611	0.428872398
ENSG00000005187	chr16.20659237.20659524	ACSM3	0.72217221	0.428872398
ENSG00000005187	chr16.20621641.20622090	ACSM3	0.808832876	0.428872398
ENSG00000005187	chr16.20753424.20754018	ACSM3	4.499957014	0.428872398
ENSG00000005187	chr16.20674427.20674747	ACSM3	0.323965104	0.428872398
ENSG00000005187	chr16.20685792.20686783	ACSM3	3.616685021	0.428872398
ENSG00000005187	chr16.20651664.20652211	ACSM3	1.117011608	0.428872398
ENSG00000005187	chr16.20750413.20750941	ACSM3	4.512811358	0.428872398
ENSG00000005187	chr16.20632886.20633167	ACSM3	1.496332457	0.428872398
ENSG00000005187	chr16.20802827.20803412	ACSM3	1.153503735	0.428872398
ENSG00000005189	chr16.20837657.20837924	AC004381.6	1.957767728	25.02895885
ENSG00000005189	chr16.20832555.20832771	AC004381.6	2.459082053	25.02895885
ENSG00000005189	chr16.20823246.20823716	AC004381.6	3.987251502	25.02895885
ENSG00000005189	chr16.20818829.20819662	AC004381.6	6.332822639	25.02895885
ENSG00000005189	chr16.20850826.20851077	AC004381.6	2.392096104	25.02895885
ENSG00000005189	chr16.20821780.20822232	AC004381.6	5.986899911	25.02895885
ENSG00000005194	chr16.57464904.57465145	CIAPIN1	1.730165562	32.89576676
ENSG00000005194	chr16.57479879.57480231	CIAPIN1	2.943822262	32.89576676
ENSG00000005206	chr19.2330696.2332780	SPPL2B	6.375888297	84.95892651
ENSG00000005206	chr19.2335684.2335900	SPPL2B	16.24357003	84.95892651
ENSG00000005206	chr19.2336901.2337786	SPPL2B	9.148332369	84.95892651
ENSG00000005206	chr19.2340976.2341172	SPPL2B	9.899525616	84.95892651
ENSG00000005206	chr19.2334367.2334775	SPPL2B	6.487589168	84.95892651
ENSG00000005206	chr19.2345447.2346503	SPPL2B	7.694008648	84.95892651
ENSG00000005206	chr19.2339317.2339677	SPPL2B	5.372500146	84.95892651
ENSG00000005206	chr19.2333283.2334197	SPPL2B	5.826654258	84.95892651
ENSG00000005206	chr19.2352062.2352272	SPPL2B	9.651403698	84.95892651
ENSG00000005238	chr9.35113615.35114285	FAM214B	3.054467872	9.986925887
ENSG00000005238	chr9.35115303.35115755	FAM214B	1.35126349	9.986925887
ENSG00000005238	chr9.35114582.35115238	FAM214B	2.028686699	9.986925887
ENSG00000005243	chr17.46104930.46105328	COPZ2	3.672589626	0.303732625
ENSG00000005243	chr17.46104092.46104478	COPZ2	5.373870799	0.303732625
ENSG00000005243	chr17.46114137.46114886	COPZ2	3.114736457	0.303732625
ENSG00000005249	chr7.106723458.106723807	PRKAR2B	5.339548211	34.21480801
ENSG00000005249	chr7.106694369.106694891	PRKAR2B	4.840907298	34.21480801
ENSG00000005249	chr7.106781364.106781598	PRKAR2B	3.386208806	34.21480801
ENSG00000005249	chr7.106688914.106689138	PRKAR2B	5.582336232	34.21480801
ENSG00000005249	chr7.106692465.106692823	PRKAR2B	5.037394582	34.21480801
ENSG00000005249	chr7.106760229.106760628	PRKAR2B	5.236185277	34.21480801
ENSG00000005249	chr7.106771526.106771775	PRKAR2B	4.881405184	34.21480801
ENSG00000005249	chr7.106719009.106720215	PRKAR2B	3.417961317	34.21480801
ENSG00000005249	chr7.106773945.106774121	PRKAR2B	2.308919804	34.21480801
ENSG00000005249	chr7.106742410.106742725	PRKAR2B	2.632729071	34.21480801
ENSG00000005249	chr7.106686999.106687605	PRKAR2B	4.287027035	34.21480801
ENSG00000005249	chr7.106709909.106710250	PRKAR2B	5.381866845	34.21480801
ENSG00000005249	chr7.106733304.106733642	PRKAR2B	3.250207227	34.21480801
ENSG00000005249	chr7.106789139.106789393	PRKAR2B	2.160431863	34.21480801
ENSG00000005249	chr7.106709396.106709736	PRKAR2B	4.791907832	34.21480801
ENSG00000005249	chr7.106717300.106717873	PRKAR2B	3.776469951	34.21480801
ENSG00000005249	chr7.106716714.106717117	PRKAR2B	4.827243927	34.21480801
ENSG00000005249	chr7.106758895.106759256	PRKAR2B	6.83781101	34.21480801
ENSG00000005249	chr7.106757758.106758108	PRKAR2B	5.932772034	34.21480801
ENSG00000005249	chr7.106775551.106775769	PRKAR2B	2.876684849	34.21480801
ENSG00000005249	chr7.106769781.106770080	PRKAR2B	4.692938101	34.21480801
ENSG00000005249	chr7.106711198.106711568	PRKAR2B	2.804873353	34.21480801
ENSG00000005249	chr7.106704758.106705025	PRKAR2B	5.210134604	34.21480801
ENSG00000005249	chr7.106754780.106755098	PRKAR2B	3.011026489	34.21480801
ENSG00000005249	chr7.106785227.106785540	PRKAR2B	3.311605094	34.21480801
ENSG00000005249	chr7.106706290.106706515	PRKAR2B	5.719141549	34.21480801
ENSG00000005249	chr7.106802229.106802649	PRKAR2B	2.004587899	34.21480801
ENSG00000005249	chr7.106782383.106782836	PRKAR2B	4.203642851	34.21480801
ENSG00000005249	chr7.106763029.106763613	PRKAR2B	3.926721114	34.21480801
ENSG00000005249	chr7.106770969.106771269	PRKAR2B	4.834230788	34.21480801
ENSG00000005249	chr7.106766501.106767181	PRKAR2B	6.751301849	34.21480801
ENSG00000005249	chr7.106743749.106744282	PRKAR2B	3.136143951	34.21480801
ENSG00000005249	chr7.106783738.106783922	PRKAR2B	5.765999481	34.21480801
ENSG00000005339	chr16.3880691.3881162	CREBBP	5.45928912	225.4796868
ENSG00000005339	chr16.3787277.3787682	CREBBP	3.693857686	225.4796868
ENSG00000005339	chr16.3791963.3792284	CREBBP	2.651531953	225.4796868
ENSG00000005339	chr16.3915702.3916067	CREBBP	12.5738669	225.4796868
ENSG00000005339	chr16.3789402.3789696	CREBBP	5.210967111	225.4796868
ENSG00000005339	chr16.3798129.3798705	CREBBP	4.913297953	225.4796868
ENSG00000005339	chr16.3819998.3821009	CREBBP	6.854812719	225.4796868
ENSG00000005339	chr16.3891118.3891412	CREBBP	6.188912922	225.4796868
ENSG00000005339	chr16.3824753.3825024	CREBBP	8.707578743	225.4796868
ENSG00000005339	chr16.3899259.3899592	CREBBP	6.538469354	225.4796868
ENSG00000005339	chr16.3826709.3826982	CREBBP	5.241386821	225.4796868
ENSG00000005339	chr16.3830564.3830895	CREBBP	8.512727247	225.4796868
ENSG00000005339	chr16.3837084.3838138	CREBBP	3.597306766	225.4796868
ENSG00000005339	chr16.3872747.3873017	CREBBP	10.68202453	225.4796868
ENSG00000005339	chr16.3843873.3844520	CREBBP	5.376170899	225.4796868
ENSG00000005339	chr16.3848113.3848365	CREBBP	8.468095904	225.4796868
ENSG00000005339	chr16.3802889.3803299	CREBBP	7.209054351	225.4796868
ENSG00000005339	chr16.3911889.3912186	CREBBP	9.584231746	225.4796868
ENSG00000005339	chr16.3811393.3811896	CREBBP	6.292173957	225.4796868
ENSG00000005339	chr16.3900215.3900510	CREBBP	7.862726565	225.4796868
ENSG00000005339	chr16.3928628.3928873	CREBBP	8.727685309	225.4796868
ENSG00000005339	chr16.3822697.3823140	CREBBP	8.57155624	225.4796868
ENSG00000005339	chr16.3903362.3904191	CREBBP	9.281103444	225.4796868
ENSG00000005339	chr16.3872023.3872671	CREBBP	7.413049249	225.4796868
ENSG00000005339	chr16.3778874.3779214	CREBBP	5.126521504	225.4796868
ENSG00000005339	chr16.3909847.3910277	CREBBP	8.387517539	225.4796868
ENSG00000005339	chr16.3880005.3880410	CREBBP	5.834771482	225.4796868
ENSG00000005339	chr16.3886736.3887053	CREBBP	7.23590454	225.4796868
ENSG00000005339	chr16.3889115.3889694	CREBBP	4.84425308	225.4796868
ENSG00000005339	chr16.3848823.3849167	CREBBP	2.851531255	225.4796868
ENSG00000005339	chr16.3870613.3870940	CREBBP	9.881257521	225.4796868
ENSG00000005339	chr16.3809814.3810115	CREBBP	4.627741771	225.4796868
ENSG00000005339	chr16.3863596.3863898	CREBBP	7.559971054	225.4796868
ENSG00000005339	chr16.3815027.3815294	CREBBP	5.467773362	225.4796868
ENSG00000005339	chr16.3913230.3913891	CREBBP	9.975140017	225.4796868
ENSG00000005339	chr16.3910713.3910928	CREBBP	12.77121266	225.4796868
ENSG00000005339	chr16.3842958.3843634	CREBBP	7.545768192	225.4796868
ENSG00000005339	chr16.3795764.3796158	CREBBP	3.815241888	225.4796868
ENSG00000005339	chr16.3860086.3860641	CREBBP	3.740446042	225.4796868
ENSG00000005339	chr16.3901662.3902053	CREBBP	8.336941688	225.4796868
ENSG00000005339	chr16.3852745.3853651	CREBBP	6.808601932	225.4796868
ENSG00000005339	chr16.3924275.3924705	CREBBP	10.22570998	225.4796868
ENSG00000005339	chr16.3919615.3920009	CREBBP	10.00437047	225.4796868
ENSG00000005339	chr16.3905286.3905624	CREBBP	10.07855541	225.4796868
ENSG00000005339	chr16.3925311.3925754	CREBBP	11.39178398	225.4796868
ENSG00000005339	chr16.3927128.3927562	CREBBP	9.257486403	225.4796868
ENSG00000005379	chr17.56400555.56401296	BZRAP1	5.249908195	86.41557508
ENSG00000005379	chr17.56402602.56403157	BZRAP1	4.183570094	86.41557508
ENSG00000005379	chr17.56378802.56379097	BZRAP1	2.832743178	86.41557508
ENSG00000005379	chr17.56385708.56386113	BZRAP1	5.929865468	86.41557508
ENSG00000005379	chr17.56381510.56382309	BZRAP1	2.712636982	86.41557508
ENSG00000005379	chr17.56391610.56392190	BZRAP1	6.424852424	86.41557508
ENSG00000005381	chr17.56348897.56349413	MPO	2.768550079	0.157877385
ENSG00000005381	chr17.56355153.56357464	MPO	2.827059811	0.157877385
ENSG00000005421	chr7.95021935.95022134	PON1	3.014041091	0.157649207
ENSG00000005421	chr7.94932136.94932336	PON1	3.892813032	0.157649207
ENSG00000005421	chr7.94972272.94972504	PON1	3.541183956	0.157649207
ENSG00000005421	chr7.94938245.94938555	PON1	5.483008652	0.157649207
ENSG00000005421	chr7.94953046.94954276	PON1	2.325492105	0.157649207
ENSG00000005421	chr7.94968078.94968357	PON1	2.555964983	0.157649207
ENSG00000005421	chr7.94937629.94937866	PON1	2.914735492	0.157649207
ENSG00000005421	chr7.95023233.95023487	PON1	4.834341639	0.157649207
ENSG00000005421	chr7.94997699.94997917	PON1	2.214009763	0.157649207
ENSG00000005421	chr7.94996244.94996780	PON1	2.295637091	0.157649207
ENSG00000005421	chr7.94947531.94947858	PON1	2.660861734	0.157649207
ENSG00000005421	chr7.95006355.95006700	PON1	2.313384995	0.157649207
ENSG00000005421	chr7.94946905.94947119	PON1	4.381744878	0.157649207
ENSG00000005421	chr7.94947947.94948927	PON1	3.645198314	0.157649207
ENSG00000005421	chr7.94983067.94983821	PON1	2.634049381	0.157649207
ENSG00000005421	chr7.94973011.94973375	PON1	4.173298353	0.157649207
ENSG00000005421	chr7.94945733.94945963	PON1	1.286139765	0.157649207
ENSG00000005421	chr7.94932816.94933260	PON1	2.002909791	0.157649207
ENSG00000005436	chr2.75900917.75901731	GCFC2	2.414179836	28.17735043
ENSG00000005436	chr2.75935798.75936042	GCFC2	3.031615159	28.17735043
ENSG00000005436	chr2.75910489.75910763	GCFC2	3.916745424	28.17735043
ENSG00000005436	chr2.75892530.75892754	GCFC2	0.930389372	28.17735043
ENSG00000005436	chr2.75934189.75934474	GCFC2	5.506940402	28.17735043
ENSG00000005436	chr2.75903067.75903399	GCFC2	1.560314202	28.17735043
ENSG00000005436	chr2.75932454.75932795	GCFC2	3.991650826	28.17735043
ENSG00000005436	chr2.75913340.75913594	GCFC2	1.006992019	28.17735043
ENSG00000005436	chr2.75928003.75928292	GCFC2	2.214757346	28.17735043
ENSG00000005436	chr2.75902564.75902892	GCFC2	2.836503996	28.17735043
ENSG00000005436	chr2.75891558.75891769	GCFC2	1.763998077	28.17735043
ENSG00000005448	chr2.74649505.74650024	WDR54	4.590917708	19.55930771
ENSG00000005448	chr2.74652503.74652919	WDR54	4.378247751	19.55930771
ENSG00000005469	chr7.86995071.86995523	CROT	1.882136524	5.927607745
ENSG00000005469	chr7.86975248.86975931	CROT	1.682124722	5.927607745
ENSG00000005469	chr7.86997317.86997667	CROT	1.455408851	5.927607745
ENSG00000005471	chr7.87094201.87094747	ABCB4	1.566675147	0.247807544
ENSG00000005471	chr7.87068924.87069197	ABCB4	1.741290013	0.247807544
ENSG00000005471	chr7.87105262.87106042	ABCB4	4.493427895	0.247807544
ENSG00000005471	chr7.87053401.87053759	ABCB4	1.192121471	0.247807544
ENSG00000005471	chr7.87103943.87104315	ABCB4	2.505149965	0.247807544
ENSG00000005471	chr7.87077720.87078063	ABCB4	3.032772944	0.247807544
ENSG00000005483	chr7.104728436.104728873	KMT2E	6.719635125	220.3752278
ENSG00000005483	chr7.104703575.104704058	KMT2E	3.541203742	220.3752278
ENSG00000005483	chr7.104658188.104658476	KMT2E	3.535283783	220.3752278
ENSG00000005483	chr7.104678733.104679207	KMT2E	8.891882719	220.3752278
ENSG00000005483	chr7.104714098.104714357	KMT2E	2.554242533	220.3752278
ENSG00000005483	chr7.104674296.104675032	KMT2E	7.051890424	220.3752278
ENSG00000005483	chr7.104738869.104739307	KMT2E	3.020906789	220.3752278
ENSG00000005483	chr7.104693335.104693654	KMT2E	4.109190393	220.3752278
ENSG00000005483	chr7.104694313.104694610	KMT2E	4.984133037	220.3752278
ENSG00000005483	chr7.104700867.104701688	KMT2E	3.303237924	220.3752278
ENSG00000005483	chr7.104711771.104712057	KMT2E	5.072819429	220.3752278
ENSG00000005483	chr7.104727907.104728284	KMT2E	6.113880115	220.3752278
ENSG00000005483	chr7.104715472.104715972	KMT2E	4.572198063	220.3752278
ENSG00000005483	chr7.104663642.104664054	KMT2E	9.377664919	220.3752278
ENSG00000005483	chr7.104683741.104684132	KMT2E	3.123073271	220.3752278
ENSG00000005483	chr7.104736845.104737036	KMT2E	5.773325577	220.3752278
ENSG00000005483	chr7.104726119.104726349	KMT2E	5.037591046	220.3752278
ENSG00000005483	chr7.104691588.104691897	KMT2E	5.080596629	220.3752278
ENSG00000005483	chr7.104669406.104669697	KMT2E	7.131517068	220.3752278
ENSG00000005483	chr7.104708876.104709182	KMT2E	3.997810595	220.3752278
ENSG00000005483	chr7.104676110.104676544	KMT2E	8.689572165	220.3752278
ENSG00000005483	chr7.104664714.104664962	KMT2E	10.47895983	220.3752278
ENSG00000005483	chr7.104673935.104674126	KMT2E	11.15848054	220.3752278
ENSG00000005483	chr7.104745218.104745767	KMT2E	5.096841475	220.3752278
ENSG00000005483	chr7.104681276.104681625	KMT2E	6.574704629	220.3752278
ENSG00000005483	chr7.104752290.104753564	KMT2E	4.694072807	220.3752278
ENSG00000005483	chr7.104659916.104661115	KMT2E	11.19345947	220.3752278
ENSG00000005483	chr7.104737773.104738596	KMT2E	9.037264538	220.3752278
ENSG00000005486	chr7.75496288.75496895	RHBDD2	4.820273885	85.65816334
ENSG00000005486	chr7.75489908.75490178	RHBDD2	1.895077231	85.65816334
ENSG00000005486	chr7.75504952.75505596	RHBDD2	7.081327704	85.65816334
ENSG00000005486	chr7.75517815.75518136	RHBDD2	9.369316982	85.65816334
ENSG00000005486	chr7.75490280.75490653	RHBDD2	2.239037787	85.65816334
ENSG00000005486	chr7.75510884.75511522	RHBDD2	7.671551976	85.65816334
ENSG00000005486	chr7.75500870.75501350	RHBDD2	4.066816109	85.65816334
ENSG00000005700	chr6.82917765.82918037	IBTK	1.910758045	63.66030853
ENSG00000005700	chr6.82883891.82884274	IBTK	1.698036935	63.66030853
ENSG00000005700	chr6.82894704.82895040	IBTK	2.484866861	63.66030853
ENSG00000005700	chr6.82955955.82956449	IBTK	7.189799115	63.66030853
ENSG00000005700	chr6.82952223.82952619	IBTK	4.864329613	63.66030853
ENSG00000005700	chr6.82921700.82921907	IBTK	3.087882838	63.66030853
ENSG00000005700	chr6.82938275.82938519	IBTK	2.457702667	63.66030853
ENSG00000005700	chr6.82920042.82920446	IBTK	1.153606095	63.66030853
ENSG00000005700	chr6.82911516.82911836	IBTK	2.227999717	63.66030853
ENSG00000005700	chr6.82888303.82888552	IBTK	1.572275267	63.66030853
ENSG00000005700	chr6.82942306.82942638	IBTK	5.61213776	63.66030853
ENSG00000005700	chr6.82952840.82953020	IBTK	3.860460316	63.66030853
ENSG00000005700	chr6.82895665.82895918	IBTK	3.498286513	63.66030853
ENSG00000005801	chr11.3392714.3393006	ZNF195	2.442560394	75.79864131
ENSG00000005801	chr11.3398518.3398742	ZNF195	7.142709464	75.79864131
ENSG00000005801	chr11.3396277.3396558	ZNF195	5.557806268	75.79864131
ENSG00000005801	chr11.3386289.3386509	ZNF195	1.77026113	75.79864131
ENSG00000005801	chr11.3399150.3399551	ZNF195	5.340822353	75.79864131
ENSG00000005801	chr11.3391615.3392035	ZNF195	4.472862412	75.79864131
ENSG00000005810	chr13.77840155.77840522	MYCBP2	2.162388775	159.3017754
ENSG00000005810	chr13.77623675.77624509	MYCBP2	4.638294145	159.3017754
ENSG00000005810	chr13.77677876.77678185	MYCBP2	2.071869775	159.3017754
ENSG00000005810	chr13.77640077.77640639	MYCBP2	1.107068065	159.3017754
ENSG00000005810	chr13.77690179.77690457	MYCBP2	1.408848805	159.3017754
ENSG00000005810	chr13.77671397.77671692	MYCBP2	3.011131273	159.3017754
ENSG00000005810	chr13.77889657.77890062	MYCBP2	4.420281426	159.3017754
ENSG00000005810	chr13.77672367.77672702	MYCBP2	3.755501146	159.3017754
ENSG00000005810	chr13.77893931.77894493	MYCBP2	4.64430186	159.3017754
ENSG00000005810	chr13.77673424.77673724	MYCBP2	2.277764959	159.3017754
ENSG00000005810	chr13.77851207.77851602	MYCBP2	2.518300285	159.3017754
ENSG00000005810	chr13.77627432.77627729	MYCBP2	1.820561733	159.3017754
ENSG00000005810	chr13.77630094.77630542	MYCBP2	1.628791659	159.3017754
ENSG00000005810	chr13.77631909.77632502	MYCBP2	2.905936879	159.3017754
ENSG00000005810	chr13.77633484.77633931	MYCBP2	1.949746114	159.3017754
ENSG00000005810	chr13.77638282.77638814	MYCBP2	1.616667905	159.3017754
ENSG00000005810	chr13.77703358.77703657	MYCBP2	3.345206408	159.3017754
ENSG00000005810	chr13.77665053.77665280	MYCBP2	1.954593984	159.3017754
ENSG00000005810	chr13.77883996.77884482	MYCBP2	3.303737989	159.3017754
ENSG00000005810	chr13.77710114.77710382	MYCBP2	1.709158572	159.3017754
ENSG00000005810	chr13.77892716.77892969	MYCBP2	5.215361171	159.3017754
ENSG00000005810	chr13.77718606.77718918	MYCBP2	1.605423618	159.3017754
ENSG00000005810	chr13.77897697.77897995	MYCBP2	4.669953424	159.3017754
ENSG00000005810	chr13.77898918.77899860	MYCBP2	2.833668634	159.3017754
ENSG00000005810	chr13.77674273.77674554	MYCBP2	1.800536523	159.3017754
ENSG00000005810	chr13.77852763.77853064	MYCBP2	1.860706481	159.3017754
ENSG00000005810	chr13.77680527.77680754	MYCBP2	1.889088694	159.3017754
ENSG00000005810	chr13.77859385.77859785	MYCBP2	1.709743772	159.3017754
ENSG00000005810	chr13.77696556.77696891	MYCBP2	2.343727612	159.3017754
ENSG00000005810	chr13.77792622.77792966	MYCBP2	5.067083574	159.3017754
ENSG00000005810	chr13.77795800.77796230	MYCBP2	1.980958907	159.3017754
ENSG00000005810	chr13.77805539.77805767	MYCBP2	1.633046255	159.3017754
ENSG00000005810	chr13.77816103.77816411	MYCBP2	2.149200837	159.3017754
ENSG00000005810	chr13.77819064.77819408	MYCBP2	2.152886128	159.3017754
ENSG00000005810	chr13.77838353.77838594	MYCBP2	1.688755394	159.3017754
ENSG00000005810	chr13.77853959.77854344	MYCBP2	2.045697083	159.3017754
ENSG00000005810	chr13.77845643.77845856	MYCBP2	2.229502166	159.3017754
ENSG00000005810	chr13.77745912.77746355	MYCBP2	2.441096568	159.3017754
ENSG00000005810	chr13.77755761.77756085	MYCBP2	1.669315066	159.3017754
ENSG00000005810	chr13.77875295.77875937	MYCBP2	3.581203259	159.3017754
ENSG00000005810	chr13.77783855.77784112	MYCBP2	2.773915486	159.3017754
ENSG00000005810	chr13.77865623.77866197	MYCBP2	2.583463353	159.3017754
ENSG00000005810	chr13.77872266.77872666	MYCBP2	2.610349539	159.3017754
ENSG00000005810	chr13.77713219.77713438	MYCBP2	3.362064867	159.3017754
ENSG00000005810	chr13.77877198.77877596	MYCBP2	3.616227607	159.3017754
ENSG00000005810	chr13.77708886.77709314	MYCBP2	1.671913289	159.3017754
ENSG00000005810	chr13.77787295.77787489	MYCBP2	2.285371428	159.3017754
ENSG00000005810	chr13.77787887.77788149	MYCBP2	1.689286643	159.3017754
ENSG00000005810	chr13.77763427.77763759	MYCBP2	2.342590446	159.3017754
ENSG00000005810	chr13.77735347.77735541	MYCBP2	2.825180128	159.3017754
ENSG00000005810	chr13.77705915.77706227	MYCBP2	2.064116081	159.3017754
ENSG00000005812	chr13.77577590.77577844	FBXL3	2.60432572	56.18224426
ENSG00000005812	chr13.77599448.77600008	FBXL3	7.8710739	56.18224426
ENSG00000005812	chr13.77585123.77585968	FBXL3	1.755900033	56.18224426
ENSG00000005812	chr13.77597173.77597729	FBXL3	3.304485567	56.18224426
ENSG00000005812	chr13.77595685.77595985	FBXL3	5.229386223	56.18224426
ENSG00000005812	chr13.77567250.77567551	FBXL3	5.043887082	56.18224426
ENSG00000005812	chr13.77583496.77583829	FBXL3	3.13806879	56.18224426
ENSG00000005812	chr13.77575860.77576277	FBXL3	3.353185181	56.18224426
ENSG00000005812	chr13.77570960.77571312	FBXL3	1.250898713	56.18224426
ENSG00000005812	chr13.77592659.77592994	FBXL3	2.209118321	56.18224426
ENSG00000005844	chr16.30496927.30497213	ITGAL	4.200754134	0.059915695
ENSG00000005844	chr16.30484465.30484732	ITGAL	3.124627359	0.059915695
ENSG00000005844	chr16.30503818.30504128	ITGAL	4.712058622	0.059915695
ENSG00000005844	chr16.30510659.30510946	ITGAL	4.604785001	0.059915695
ENSG00000005844	chr16.30506538.30506924	ITGAL	4.247225213	0.059915695
ENSG00000005882	chr17.48176442.48176668	PDK2	8.237171637	32.69292445
ENSG00000005882	chr17.48187895.48188208	PDK2	4.333679028	32.69292445
ENSG00000005882	chr17.48173454.48173949	PDK2	5.152107287	32.69292445
ENSG00000005882	chr17.48179762.48180492	PDK2	4.38463544	32.69292445
ENSG00000005882	chr17.48188819.48189290	PDK2	3.788071553	32.69292445
ENSG00000005882	chr17.48177879.48179141	PDK2	7.537509319	32.69292445
ENSG00000005882	chr17.48188360.48188665	PDK2	4.684779207	32.69292445
ENSG00000005884	chr17.48137702.48137984	ITGA3	3.205496005	124.8178723
ENSG00000005884	chr17.48135674.48135897	ITGA3	5.929491594	124.8178723
ENSG00000005884	chr17.48148600.48149070	ITGA3	4.366925176	124.8178723
ENSG00000005884	chr17.48139039.48139422	ITGA3	5.433718191	124.8178723
ENSG00000005884	chr17.48134349.48135116	ITGA3	6.729228318	124.8178723
ENSG00000005884	chr17.48156730.48157886	ITGA3	6.983591328	124.8178723
ENSG00000005884	chr17.48153525.48154613	ITGA3	6.708111703	124.8178723
ENSG00000005884	chr17.48141979.48142513	ITGA3	4.294998098	124.8178723
ENSG00000005884	chr17.48138243.48138539	ITGA3	7.244957587	124.8178723
ENSG00000005955	chr17.34932235.34932774	GGNBP2	3.101297907	71.48993629
ENSG00000005955	chr17.34912186.34912649	GGNBP2	4.796233538	71.48993629
ENSG00000005955	chr17.34930428.34930761	GGNBP2	2.856966848	71.48993629
ENSG00000005955	chr17.34945685.34945968	GGNBP2	4.05431402	71.48993629
ENSG00000005955	chr17.34930782.34931156	GGNBP2	2.844559744	71.48993629
ENSG00000005955	chr17.34906748.34907542	GGNBP2	4.701488991	71.48993629
ENSG00000005955	chr17.34916219.34916549	GGNBP2	3.222688532	71.48993629
ENSG00000005955	chr17.34933337.34933547	GGNBP2	5.063457357	71.48993629
ENSG00000005955	chr17.34929106.34929506	GGNBP2	3.869271926	71.48993629
ENSG00000005955	chr17.34904148.34904979	GGNBP2	7.30016357	71.48993629
ENSG00000005961	chr17.42461712.42462667	ITGA2B	6.589895209	3.7785977
ENSG00000005961	chr17.42451787.42452609	ITGA2B	2.870567962	3.7785977
ENSG00000005961	chr17.42463727.42464028	ITGA2B	6.646105445	3.7785977
ENSG00000005961	chr17.42451254.42451499	ITGA2B	6.788199685	3.7785977
ENSG00000005961	chr17.42452664.42453666	ITGA2B	4.519020841	3.7785977
ENSG00000005981	chr7.95112348.95112671	ASB4	2.41867495	0.881019084
ENSG00000005981	chr7.95111159.95111419	ASB4	4.263318701	0.881019084
ENSG00000005981	chr7.95136236.95136527	ASB4	5.135980208	0.881019084
ENSG00000005981	chr7.95137085.95137370	ASB4	2.500657025	0.881019084
ENSG00000005981	chr7.95119762.95120885	ASB4	3.388020238	0.881019084
ENSG00000005981	chr7.95149395.95149698	ASB4	3.447972076	0.881019084
ENSG00000005981	chr7.95107860.95108280	ASB4	3.329290749	0.881019084
ENSG00000005981	chr7.95132890.95133169	ASB4	6.153031745	0.881019084
ENSG00000005981	chr7.95114847.95115351	ASB4	2.495025671	0.881019084
ENSG00000005981	chr7.95148452.95149059	ASB4	1.534884564	0.881019084
ENSG00000005981	chr7.95159423.95159756	ASB4	4.20654698	0.881019084
ENSG00000005981	chr7.95149986.95150225	ASB4	1.637786736	0.881019084
ENSG00000005981	chr7.95157092.95157550	ASB4	4.992358806	0.881019084
ENSG00000005981	chr7.95157934.95158835	ASB4	1.548022255	0.881019084
ENSG00000005981	chr7.95140507.95141026	ASB4	3.950507151	0.881019084
ENSG00000005981	chr7.95134153.95134431	ASB4	6.698357971	0.881019084
ENSG00000005981	chr7.95133408.95133934	ASB4	3.815172646	0.881019084
ENSG00000005981	chr7.95169428.95169694	ASB4	1.308508085	0.881019084
ENSG00000005981	chr7.95138906.95139614	ASB4	3.312199945	0.881019084
ENSG00000005981	chr7.95161335.95161780	ASB4	2.825085121	0.881019084
ENSG00000005981	chr7.95130607.95131129	ASB4	3.692426112	0.881019084
ENSG00000006007	chr16.19528799.19529478	GDE1	5.401135672	48.53174421
ENSG00000006007	chr16.19522356.19522670	GDE1	1.980815206	48.53174421
ENSG00000006007	chr16.19531230.19532098	GDE1	6.701579948	48.53174421
ENSG00000006007	chr16.19517087.19518209	GDE1	3.135395715	48.53174421
ENSG00000006015	chr19.18700696.18701133	C19orf60	3.96549069	11.45660162
ENSG00000006015	chr19.18702778.18703145	C19orf60	7.975310952	11.45660162
ENSG00000006015	chr19.18701226.18701899	C19orf60	4.67354586	11.45660162
ENSG00000006016	chr19.18714390.18716613	CRLF1	1.379400877	0.56493126
ENSG00000006016	chr19.18702778.18703145	CRLF1	7.975310952	0.56493126
ENSG00000006016	chr19.18700696.18701133	CRLF1	3.96549069	0.56493126
ENSG00000006016	chr19.18705839.18706196	CRLF1	4.611909269	0.56493126
ENSG00000006016	chr19.18707332.18707929	CRLF1	4.089634799	0.56493126
ENSG00000006016	chr19.18704312.18704792	CRLF1	6.176679534	0.56493126
ENSG00000006016	chr19.18688220.18688843	CRLF1	3.629571692	0.56493126
ENSG00000006016	chr19.18694572.18694859	CRLF1	3.825764757	0.56493126
ENSG00000006016	chr19.18701226.18701899	CRLF1	4.67354586	0.56493126
ENSG00000006025	chr17.45887660.45888108	OSBPL7	4.892313092	20.3046943
ENSG00000006025	chr17.45896967.45897226	OSBPL7	1.964801948	20.3046943
ENSG00000006025	chr17.45888358.45888930	OSBPL7	3.891618572	20.3046943
ENSG00000006025	chr17.45897404.45897732	OSBPL7	3.625482246	20.3046943
ENSG00000006042	chr17.31256220.31256763	TMEM98	9.447270503	29.38424025
ENSG00000006042	chr17.31264043.31264496	TMEM98	3.850537077	29.38424025
ENSG00000006042	chr17.31263118.31263676	TMEM98	4.178984513	29.38424025
ENSG00000006042	chr17.31255663.31256022	TMEM98	3.09276565	29.38424025
ENSG00000006042	chr17.31257762.31258464	TMEM98	2.620908855	29.38424025
ENSG00000006042	chr17.31259097.31259338	TMEM98	3.254101147	29.38424025
ENSG00000006047	chr17.7196474.7196907	YBX2	5.809479997	10.0888417
ENSG00000006059	chr17.39502387.39503389	KRT33A	1.332943455	0
ENSG00000006059	chr17.39506568.39507214	KRT33A	1.058353281	0
ENSG00000006062	chr17.43366046.43368151	MAP3K14	7.523609802	50.60630416
ENSG00000006062	chr17.43344377.43345229	MAP3K14	4.172274985	50.60630416
ENSG00000006062	chr17.43341677.43342002	MAP3K14	5.949302309	50.60630416
ENSG00000006062	chr17.43354938.43355460	MAP3K14	7.22746442	50.60630416
ENSG00000006062	chr17.43375982.43376681	MAP3K14	5.729752651	50.60630416
ENSG00000006062	chr17.43339979.43340869	MAP3K14	8.485870173	50.60630416
ENSG00000006062	chr17.43355577.43355856	MAP3K14	7.261220661	50.60630416
ENSG00000006062	chr17.43385405.43385660	MAP3K14	9.09477992	50.60630416
ENSG00000006062	chr17.43360395.43361396	MAP3K14	6.078358139	50.60630416
ENSG00000006062	chr17.43348299.43348591	MAP3K14	8.108284226	50.60630416
ENSG00000006062	chr17.43353267.43353530	MAP3K14	4.757672925	50.60630416
ENSG00000006062	chr17.43350950.43351200	MAP3K14	6.629022999	50.60630416
ENSG00000006062	chr17.43353706.43354022	MAP3K14	5.130259024	50.60630416
ENSG00000006062	chr17.43378332.43378688	MAP3K14	7.77262798	50.60630416
ENSG00000006062	chr17.43370519.43370991	MAP3K14	7.365240471	50.60630416
ENSG00000006062	chr17.43388715.43389077	MAP3K14	7.497384104	50.60630416
ENSG00000006062	chr17.43376824.43377674	MAP3K14	6.01133616	50.60630416
ENSG00000006062	chr17.43389171.43390248	MAP3K14	6.136305019	50.60630416
ENSG00000006062	chr17.43392278.43392732	MAP3K14	6.901649441	50.60630416
ENSG00000006062	chr17.43350580.43350813	MAP3K14	5.667427693	50.60630416
ENSG00000006062	chr17.43342217.43342738	MAP3K14	5.52021523	50.60630416
ENSG00000006062	chr17.43379727.43380622	MAP3K14	6.221812059	50.60630416
ENSG00000006062	chr17.43384725.43385112	MAP3K14	6.900707277	50.60630416
ENSG00000006071	chr11.17436009.17436283	ABCC8	5.589946537	20.62165461
ENSG00000006071	chr11.17461663.17461928	ABCC8	5.516394609	20.62165461
ENSG00000006071	chr11.17470327.17471194	ABCC8	2.691304542	20.62165461
ENSG00000006071	chr11.17478910.17480136	ABCC8	3.766987259	20.62165461
ENSG00000006071	chr11.17460871.17461479	ABCC8	3.070341481	20.62165461
ENSG00000006071	chr11.17422218.17422522	ABCC8	7.659188008	20.62165461
ENSG00000006071	chr11.17497372.17497769	ABCC8	2.985912418	20.62165461
ENSG00000006071	chr11.17435064.17435383	ABCC8	4.545638795	20.62165461
ENSG00000006071	chr11.17450577.17450767	ABCC8	6.221953625	20.62165461
ENSG00000006071	chr11.17432501.17433147	ABCC8	6.986258783	20.62165461
ENSG00000006071	chr11.17442650.17443094	ABCC8	5.418500838	20.62165461
ENSG00000006071	chr11.17462128.17462333	ABCC8	4.457247885	20.62165461
ENSG00000006071	chr11.17456382.17456825	ABCC8	9.124584648	20.62165461
ENSG00000006071	chr11.17466989.17467234	ABCC8	6.034664683	20.62165461
ENSG00000006071	chr11.17415799.17416074	ABCC8	3.543729255	20.62165461
ENSG00000006071	chr11.17484452.17484958	ABCC8	7.33069673	20.62165461
ENSG00000006071	chr11.17480885.17481442	ABCC8	6.432380856	20.62165461
ENSG00000006071	chr11.17424211.17424607	ABCC8	5.632187947	20.62165461
ENSG00000006071	chr11.17442097.17442423	ABCC8	6.128783306	20.62165461
ENSG00000006071	chr11.17455823.17456216	ABCC8	8.300693603	20.62165461
ENSG00000006071	chr11.17489885.17490240	ABCC8	3.338182984	20.62165461
ENSG00000006071	chr11.17425583.17427456	ABCC8	6.741849084	20.62165461
ENSG00000006071	chr11.17452637.17453113	ABCC8	6.4599488	20.62165461
ENSG00000006071	chr11.17437254.17437548	ABCC8	6.331094303	20.62165461
ENSG00000006071	chr11.17435590.17435995	ABCC8	2.320244431	20.62165461
ENSG00000006071	chr11.17464509.17464920	ABCC8	8.925073134	20.62165461
ENSG00000006071	chr11.17455096.17455508	ABCC8	4.974806772	20.62165461
ENSG00000006071	chr11.17420401.17420634	ABCC8	4.185452041	20.62165461
ENSG00000006071	chr11.17453511.17454137	ABCC8	8.735546947	20.62165461
ENSG00000006071	chr11.17467259.17467756	ABCC8	5.269325401	20.62165461
ENSG00000006071	chr11.17452337.17452625	ABCC8	4.554980688	20.62165461
ENSG00000006074	chr17.34398131.34398544	CCL18	0.702707447	0
ENSG00000006075	chr17.34416302.34416847	CCL3	0.865376349	0
ENSG00000006114	chr17.35907552.35907968	SYNRG	4.481635189	111.473388
ENSG00000006114	chr17.35890933.35891169	SYNRG	1.636685698	111.473388
ENSG00000006114	chr17.35925506.35926742	SYNRG	5.309771367	111.473388
ENSG00000006114	chr17.35967446.35968273	SYNRG	7.648279444	111.473388
ENSG00000006114	chr17.35874662.35875227	SYNRG	6.503881488	111.473388
ENSG00000006114	chr17.35905895.35906201	SYNRG	1.699844298	111.473388
ENSG00000006114	chr17.35905249.35905476	SYNRG	3.360845438	111.473388
ENSG00000006114	chr17.35889008.35889450	SYNRG	2.154011122	111.473388
ENSG00000006114	chr17.35878946.35879239	SYNRG	5.353895418	111.473388
ENSG00000006114	chr17.35910849.35911171	SYNRG	4.834341639	111.473388
ENSG00000006114	chr17.35949541.35950405	SYNRG	5.23446117	111.473388
ENSG00000006114	chr17.35906550.35906795	SYNRG	2.940527894	111.473388
ENSG00000006114	chr17.35900377.35900712	SYNRG	2.537523349	111.473388
ENSG00000006114	chr17.35964844.35965116	SYNRG	3.999723011	111.473388
ENSG00000006114	chr17.35915299.35915823	SYNRG	2.600275395	111.473388
ENSG00000006114	chr17.35884565.35884867	SYNRG	3.770430443	111.473388
ENSG00000006114	chr17.35916845.35917353	SYNRG	1.333625527	111.473388
ENSG00000006114	chr17.35876229.35876446	SYNRG	9.025395807	111.473388
ENSG00000006114	chr17.35930683.35931045	SYNRG	5.654800852	111.473388
ENSG00000006114	chr17.35875580.35875927	SYNRG	8.872703954	111.473388
ENSG00000006116	chr16.24333478.24333735	CACNG3	0.405717118	0
ENSG00000006116	chr16.24356459.24356877	CACNG3	0.297508029	0
ENSG00000006116	chr16.24343868.24344194	CACNG3	0.320107084	0
ENSG00000006118	chr11.60704588.60704907	TMEM132A	7.48950314	72.70029234
ENSG00000006118	chr11.60695896.60696814	TMEM132A	3.632403202	72.70029234
ENSG00000006118	chr11.60701683.60702165	TMEM132A	5.855466396	72.70029234
ENSG00000006118	chr11.60695011.60695497	TMEM132A	7.231822005	72.70029234
ENSG00000006118	chr11.60693563.60694394	TMEM132A	6.865627549	72.70029234
ENSG00000006125	chr17.33923143.33923367	AP2B1	3.25655607	306.3232993
ENSG00000006125	chr17.34038324.34038705	AP2B1	3.014202046	306.3232993
ENSG00000006125	chr17.34011445.34011668	AP2B1	1.947747877	306.3232993
ENSG00000006125	chr17.33933895.33934105	AP2B1	4.428535246	306.3232993
ENSG00000006125	chr17.33923538.33924149	AP2B1	2.208997349	306.3232993
ENSG00000006125	chr17.34002590.34002899	AP2B1	2.047384273	306.3232993
ENSG00000006125	chr17.33965626.33965864	AP2B1	3.292981701	306.3232993
ENSG00000006125	chr17.33943134.33943684	AP2B1	3.099068199	306.3232993
ENSG00000006125	chr17.34023345.34023952	AP2B1	1.650595267	306.3232993
ENSG00000006125	chr17.33957284.33957532	AP2B1	1.612147666	306.3232993
ENSG00000006125	chr17.33988464.33988667	AP2B1	1.284538617	306.3232993
ENSG00000006125	chr17.33916572.33917348	AP2B1	6.698134905	306.3232993
ENSG00000006125	chr17.33918152.33918595	AP2B1	5.018552122	306.3232993
ENSG00000006125	chr17.33968127.33968375	AP2B1	2.310388173	306.3232993
ENSG00000006125	chr17.33941861.33942104	AP2B1	3.227428186	306.3232993
ENSG00000006125	chr17.34046991.34047277	AP2B1	2.752184648	306.3232993
ENSG00000006125	chr17.33991577.33991900	AP2B1	1.832750015	306.3232993
ENSG00000006125	chr17.34036637.34037285	AP2B1	3.463379706	306.3232993
ENSG00000006125	chr17.33962278.33963128	AP2B1	4.161694265	306.3232993
ENSG00000006125	chr17.34015719.34016067	AP2B1	2.399284914	306.3232993
ENSG00000006125	chr17.33934720.33934930	AP2B1	4.189283343	306.3232993
ENSG00000006125	chr17.34044239.34044412	AP2B1	4.48323344	306.3232993
ENSG00000006125	chr17.33954162.33954383	AP2B1	3.144856022	306.3232993
ENSG00000006125	chr17.34036070.34036316	AP2B1	5.409209558	306.3232993
ENSG00000006125	chr17.34032710.34033006	AP2B1	4.117443646	306.3232993
ENSG00000006125	chr17.34034392.34034739	AP2B1	4.11027534	306.3232993
ENSG00000006125	chr17.33937736.33938029	AP2B1	5.052691932	306.3232993
ENSG00000006125	chr17.33976309.33976709	AP2B1	1.306961984	306.3232993
ENSG00000006125	chr17.34019804.34020236	AP2B1	4.151225759	306.3232993
ENSG00000006125	chr17.33943858.33944382	AP2B1	1.847116717	306.3232993
ENSG00000006128	chr7.97361776.97362911	TAC1	1.365825741	0.171705625
ENSG00000006194	chr16.3336256.3336565	ZNF263	2.333451167	54.50922887
ENSG00000006194	chr16.3314986.3315546	ZNF263	4.090141647	54.50922887
ENSG00000006194	chr16.3313313.3313931	ZNF263	2.853423236	54.50922887
ENSG00000006194	chr16.3331806.3332279	ZNF263	3.655028376	54.50922887
ENSG00000006194	chr16.3348291.3348515	ZNF263	1.071659055	54.50922887
ENSG00000006194	chr16.3345049.3345820	ZNF263	1.758589102	54.50922887
ENSG00000006210	chr16.57408116.57408702	CX3CL1	2.520116766	1.254154733
ENSG00000006210	chr16.57413494.57413893	CX3CL1	5.922293054	1.254154733
ENSG00000006210	chr16.57415901.57416826	CX3CL1	3.722177077	1.254154733
ENSG00000006210	chr16.57407495.57407988	CX3CL1	2.07921429	1.254154733
ENSG00000006282	chr17.48626624.48626914	SPATA20	6.310605253	26.17541022
ENSG00000006282	chr17.48631670.48632108	SPATA20	5.069126381	26.17541022
ENSG00000006282	chr17.48626055.48626583	SPATA20	5.335413447	26.17541022
ENSG00000006282	chr17.48620139.48620678	SPATA20	7.313675869	26.17541022
ENSG00000006282	chr17.48628108.48628833	SPATA20	8.950844145	26.17541022
ENSG00000006283	chr17.48680537.48680957	CACNA1G	3.033542201	21.87117185
ENSG00000006283	chr17.48681791.48682208	CACNA1G	3.953900418	21.87117185
ENSG00000006283	chr17.48657889.48658371	CACNA1G	6.806112453	21.87117185
ENSG00000006283	chr17.48655809.48656140	CACNA1G	4.089249358	21.87117185
ENSG00000006283	chr17.48678056.48678539	CACNA1G	9.925980219	21.87117185
ENSG00000006283	chr17.48649055.48649472	CACNA1G	4.079463375	21.87117185
ENSG00000006283	chr17.48647441.48647901	CACNA1G	6.971097017	21.87117185
ENSG00000006283	chr17.48704832.48705117	CACNA1G	8.045516236	21.87117185
ENSG00000006283	chr17.48642279.48642810	CACNA1G	5.66897364	21.87117185
ENSG00000006283	chr17.48673837.48674517	CACNA1G	8.179608643	21.87117185
ENSG00000006283	chr17.48665727.48666123	CACNA1G	10.34733237	21.87117185
ENSG00000006283	chr17.48662056.48662463	CACNA1G	7.696692391	21.87117185
ENSG00000006283	chr17.48654163.48654664	CACNA1G	5.487209547	21.87117185
ENSG00000006283	chr17.48686933.48688010	CACNA1G	9.369219812	21.87117185
ENSG00000006283	chr17.48643646.48643865	CACNA1G	9.109600642	21.87117185
ENSG00000006283	chr17.48667129.48667562	CACNA1G	10.27831076	21.87117185
ENSG00000006283	chr17.48670247.48670534	CACNA1G	16.64334031	21.87117185
ENSG00000006283	chr17.48672189.48673230	CACNA1G	8.422197177	21.87117185
ENSG00000006283	chr17.48686060.48686368	CACNA1G	5.021288162	21.87117185
ENSG00000006283	chr17.48696765.48697266	CACNA1G	6.954284053	21.87117185
ENSG00000006283	chr17.48652786.48653649	CACNA1G	6.564631733	21.87117185
ENSG00000006283	chr17.48679096.48680361	CACNA1G	8.096280295	21.87117185
ENSG00000006283	chr17.48645323.48645572	CACNA1G	10.88555565	21.87117185
ENSG00000006283	chr17.48662708.48663034	CACNA1G	8.498606509	21.87117185
ENSG00000006283	chr17.48664714.48664958	CACNA1G	9.826634204	21.87117185
ENSG00000006283	chr17.48663386.48663634	CACNA1G	7.66447331	21.87117185
ENSG00000006283	chr17.48698243.48699822	CACNA1G	8.214513759	21.87117185
ENSG00000006283	chr17.48690389.48691184	CACNA1G	7.863873562	21.87117185
ENSG00000006283	chr17.48685012.48685555	CACNA1G	9.890300629	21.87117185
ENSG00000006283	chr17.48696280.48696591	CACNA1G	7.407200908	21.87117185
ENSG00000006283	chr17.48651318.48651873	CACNA1G	6.584629295	21.87117185
ENSG00000006283	chr17.48702932.48703169	CACNA1G	5.754240108	21.87117185
ENSG00000006283	chr17.48689584.48689918	CACNA1G	4.501334294	21.87117185
ENSG00000006327	chr16.3072360.3072674	TNFRSF12A	5.101935331	4.652596351
ENSG00000006327	chr16.3071614.3072093	TNFRSF12A	6.580325616	4.652596351
ENSG00000006327	chr16.3068037.3068588	TNFRSF12A	5.078374658	4.652596351
ENSG00000006377	chr7.96636071.96637259	DLX6	2.255285115	3.471492714
ENSG00000006377	chr7.96638852.96639371	DLX6	3.153135523	3.471492714
ENSG00000006432	chr14.71226718.71226935	MAP3K9	1.684740443	103.8139568
ENSG00000006432	chr14.71198091.71198435	MAP3K9	2.123714871	103.8139568
ENSG00000006432	chr14.71202184.71202505	MAP3K9	4.474460171	103.8139568
ENSG00000006432	chr14.71204449.71204877	MAP3K9	1.340994534	103.8139568
ENSG00000006432	chr14.71208190.71208702	MAP3K9	3.093026923	103.8139568
ENSG00000006432	chr14.71217155.71217840	MAP3K9	1.555745789	103.8139568
ENSG00000006432	chr14.71221677.71222132	MAP3K9	3.472873619	103.8139568
ENSG00000006432	chr14.71268480.71268787	MAP3K9	2.718670243	103.8139568
ENSG00000006432	chr14.71229557.71229780	MAP3K9	3.668919994	103.8139568
ENSG00000006432	chr14.71232470.71232789	MAP3K9	3.930431159	103.8139568
ENSG00000006432	chr14.71233101.71233563	MAP3K9	2.840045196	103.8139568
ENSG00000006432	chr14.71242536.71243082	MAP3K9	4.958072504	103.8139568
ENSG00000006432	chr14.71246397.71246739	MAP3K9	5.448518583	103.8139568
ENSG00000006432	chr14.71247287.71247771	MAP3K9	4.941527845	103.8139568
ENSG00000006432	chr14.71191840.71192280	MAP3K9	3.092793734	103.8139568
ENSG00000006432	chr14.71248899.71249284	MAP3K9	2.763497161	103.8139568
ENSG00000006432	chr14.71254985.71255276	MAP3K9	3.377416762	103.8139568
ENSG00000006432	chr14.71255798.71256013	MAP3K9	3.174107651	103.8139568
ENSG00000006432	chr14.71256195.71256454	MAP3K9	5.858668842	103.8139568
ENSG00000006432	chr14.71258736.71258991	MAP3K9	5.499536838	103.8139568
ENSG00000006432	chr14.71259845.71260267	MAP3K9	6.680987512	103.8139568
ENSG00000006432	chr14.71269611.71269851	MAP3K9	2.998193295	103.8139568
ENSG00000006432	chr14.71273844.71274289	MAP3K9	3.262563828	103.8139568
ENSG00000006451	chr7.39747582.39748199	RALA	2.532218186	106.5986285
ENSG00000006451	chr7.39742549.39743040	RALA	3.981283649	106.5986285
ENSG00000006451	chr7.39699039.39699278	RALA	3.97594553	106.5986285
ENSG00000006451	chr7.39706911.39707290	RALA	2.873310063	106.5986285
ENSG00000006451	chr7.39666048.39666402	RALA	4.806847121	106.5986285
ENSG00000006451	chr7.39672871.39673441	RALA	3.112310943	106.5986285
ENSG00000006451	chr7.39696428.39697102	RALA	5.117141546	106.5986285
ENSG00000006451	chr7.39667931.39668452	RALA	3.922376325	106.5986285
ENSG00000006451	chr7.39706202.39706508	RALA	2.572114247	106.5986285
ENSG00000006451	chr7.39725641.39725961	RALA	5.553238983	106.5986285
ENSG00000006451	chr7.39671410.39671747	RALA	4.262651405	106.5986285
ENSG00000006451	chr7.39664976.39665261	RALA	5.012386144	106.5986285
ENSG00000006451	chr7.39683045.39683408	RALA	3.938303399	106.5986285
ENSG00000006451	chr7.39686770.39687112	RALA	3.872321041	106.5986285
ENSG00000006451	chr7.39719976.39720598	RALA	5.008556138	106.5986285
ENSG00000006451	chr7.39704317.39704490	RALA	5.37023527	106.5986285
ENSG00000006451	chr7.39740436.39740880	RALA	5.374908676	106.5986285
ENSG00000006451	chr7.39688890.39689212	RALA	7.117084457	106.5986285
ENSG00000006451	chr7.39682184.39682603	RALA	3.888048246	106.5986285
ENSG00000006451	chr7.39736319.39736552	RALA	3.526050692	106.5986285
ENSG00000006451	chr7.39728136.39728686	RALA	3.430094276	106.5986285
ENSG00000006451	chr7.39679680.39680006	RALA	3.472575343	106.5986285
ENSG00000006451	chr7.39681611.39681932	RALA	1.625291993	106.5986285
ENSG00000006451	chr7.39690258.39690693	RALA	2.226174685	106.5986285
ENSG00000006451	chr7.39708034.39708355	RALA	3.913006099	106.5986285
ENSG00000006451	chr7.39729202.39729438	RALA	2.948284039	106.5986285
ENSG00000006453	chr7.97924155.97924482	BAIAP2L1	6.78459293	70.71825614
ENSG00000006453	chr7.97923676.97923979	BAIAP2L1	10.91857824	70.71825614
ENSG00000006453	chr7.97934146.97934554	BAIAP2L1	5.088547745	70.71825614
ENSG00000006453	chr7.97943851.97944206	BAIAP2L1	4.378522156	70.71825614
ENSG00000006453	chr7.97930242.97930538	BAIAP2L1	4.274000838	70.71825614
ENSG00000006453	chr7.97925068.97925402	BAIAP2L1	10.07138032	70.71825614
ENSG00000006453	chr7.98027926.98028147	BAIAP2L1	4.07217066	70.71825614
ENSG00000006453	chr7.97926806.97927842	BAIAP2L1	8.296855982	70.71825614
ENSG00000006453	chr7.97952214.97952473	BAIAP2L1	7.419178071	70.71825614
ENSG00000006453	chr7.97988723.97989011	BAIAP2L1	3.194729995	70.71825614
ENSG00000006453	chr7.97952834.97953284	BAIAP2L1	7.658693001	70.71825614
ENSG00000006453	chr7.97956188.97956521	BAIAP2L1	4.129613676	70.71825614
ENSG00000006453	chr7.97958351.97958600	BAIAP2L1	5.780516672	70.71825614
ENSG00000006453	chr7.98025686.98026277	BAIAP2L1	4.001549361	70.71825614
ENSG00000006453	chr7.97939233.97939881	BAIAP2L1	2.159678591	70.71825614
ENSG00000006453	chr7.97972243.97972985	BAIAP2L1	3.864622899	70.71825614
ENSG00000006453	chr7.97976605.97977206	BAIAP2L1	5.091513355	70.71825614
ENSG00000006453	chr7.97978016.97978354	BAIAP2L1	7.354328266	70.71825614
ENSG00000006453	chr7.97978576.97978898	BAIAP2L1	6.490625503	70.71825614
ENSG00000006453	chr7.97949429.97949721	BAIAP2L1	6.40954081	70.71825614
ENSG00000006453	chr7.97950511.97951397	BAIAP2L1	6.454748098	70.71825614
ENSG00000006453	chr7.97986967.97987289	BAIAP2L1	7.117084457	70.71825614
ENSG00000006453	chr7.98013309.98013633	BAIAP2L1	5.563211609	70.71825614
ENSG00000006453	chr7.97989465.97989783	BAIAP2L1	5.400780215	70.71825614
ENSG00000006453	chr7.97990049.97990319	BAIAP2L1	5.843654504	70.71825614
ENSG00000006453	chr7.97991848.97992115	BAIAP2L1	6.02966261	70.71825614
ENSG00000006453	chr7.97992827.97993214	BAIAP2L1	3.507152615	70.71825614
ENSG00000006453	chr7.97995159.97995474	BAIAP2L1	7.471733796	70.71825614
ENSG00000006453	chr7.97996711.97996987	BAIAP2L1	6.798104965	70.71825614
ENSG00000006453	chr7.97998091.97998478	BAIAP2L1	10.09686369	70.71825614
ENSG00000006453	chr7.98000595.98001033	BAIAP2L1	3.982104403	70.71825614
ENSG00000006453	chr7.98001076.98001337	BAIAP2L1	7.132984252	70.71825614
ENSG00000006453	chr7.98002054.98002421	BAIAP2L1	5.582238365	70.71825614
ENSG00000006453	chr7.98005998.98006239	BAIAP2L1	3.892641484	70.71825614
ENSG00000006453	chr7.98008238.98008873	BAIAP2L1	3.17610659	70.71825614
ENSG00000006453	chr7.97937296.97937874	BAIAP2L1	3.168084878	70.71825614
ENSG00000006453	chr7.98016378.98017119	BAIAP2L1	5.126607405	70.71825614
ENSG00000006453	chr7.98017295.98017848	BAIAP2L1	8.115446592	70.71825614
ENSG00000006453	chr7.98022664.98022955	BAIAP2L1	5.087299411	70.71825614
ENSG00000006453	chr7.98028861.98029548	BAIAP2L1	1.552891718	70.71825614
ENSG00000006453	chr7.97958715.97958997	BAIAP2L1	5.547816485	70.71825614
ENSG00000006453	chr7.98026484.98027013	BAIAP2L1	5.851391534	70.71825614
ENSG00000006453	chr7.97983717.97984364	BAIAP2L1	7.000770131	70.71825614
ENSG00000006453	chr7.97984586.97984876	BAIAP2L1	6.049913037	70.71825614
ENSG00000006453	chr7.97944757.97945268	BAIAP2L1	4.975972742	70.71825614
ENSG00000006453	chr7.97948025.97948626	BAIAP2L1	6.972514964	70.71825614
ENSG00000006453	chr7.97969683.97969981	BAIAP2L1	3.477739129	70.71825614
ENSG00000006453	chr7.98023397.98023592	BAIAP2L1	9.857989254	70.71825614
ENSG00000006459	chr7.139811153.139811711	JHDM1D	1.872429416	84.65320065
ENSG00000006459	chr7.139865366.139865573	JHDM1D	8.464061028	84.65320065
ENSG00000006459	chr7.139802766.139803109	JHDM1D	2.287856472	84.65320065
ENSG00000006459	chr7.139847661.139848138	JHDM1D	2.591815371	84.65320065
ENSG00000006459	chr7.139837798.139838089	JHDM1D	1.445088194	84.65320065
ENSG00000006459	chr7.139796127.139796619	JHDM1D	2.480488363	84.65320065
ENSG00000006459	chr7.139821111.139821460	JHDM1D	3.691819047	84.65320065
ENSG00000006459	chr7.139861860.139862123	JHDM1D	5.550947846	84.65320065
ENSG00000006459	chr7.139874001.139874649	JHDM1D	4.11924399	84.65320065
[truncated: 355,852 more rows]
