# Supplementary material for: Exploring the Utility of Cell-Free DNA Hydroxymethylation Profiling in Small-Cell Lung Cancer
Source: Int J Mol Sci. 2026 May 15;27(10):4407. doi: 10.3390/ijms27104407 (PMC13207598; doi:10.3390/ijms27104407)
Supplement: Supplementary file 1 [file ijms-27-04407-s001.zip › Table S3_GO-BP results for ES vs LS SCLC.csv]

pathway	pval	padj	log2err	ES	NES	size	leadingEdge
GOBP_NEURON_PROJECTION_GUIDANCE	1.46E-11	2.41E-08	0.863415392	0.531434932	1.770398989	156	NRXN1,RELN,ECE1,NCAM1,DSCAML1,BOC,EPHA7,DSCAM,FEZF2,CNTN4,NRXN3,PTCH1,SEMA6D,PALLD,BMP7,CHL1,NFASC,PCDHAC2,ENAH,BCL11B,DCC,KALRN,NRCAM,DRAXIN,SEMA3E,EFNA5,FOXG1,ROBO1,FEZF1,NKX2-1,LHX2,NIBAN2,KLF7,KIF5C,NEO1,UNC5C,SEMA5A,PAX6,EPHB1,TRIO,SLIT2,FLRT3,ETV1,DPYSL5,MYOT,CDH4,GBX2,UNC5D,EPHA4,EPHA6,PLXNA4,CNTN5,CNTN6,SEMA4D,SEMA3D,CHN1,PTPRM,TNR,ROBO2,OTX2,EPHA5,LAMA2,LGR6,VASP,GDNF,VANGL2,GAP43,NELL2,…
GOBP_CELL_PROJECTION_MORPHOGENESIS	1.85E-11	2.41E-08	0.863415392	0.442411581	1.523991492	403	NRXN1,RELN,ECE1,PTPRD,SLC23A2,KIF1A,DRD2,POTEI,SLITRK1,NCAM1,ATP8A2,MAP2,DCLK1,NTNG1,DSCAML1,BOC,TMEM108,EPHA7,PLXNA2,RIMS2,DSCAM,KIAA0319,SRGAP2,AUTS2,UNC13A,KIRREL3,PPFIA2,MNX1,FEZF2,UGT8,CNTN4,NYAP2,NRXN3,COBL,PTCH1,NKX2-8,SEMA6D,PALLD,BMP7,CHL1,NFASC,SH3GL2,PCDHAC2,CDH11,DAB1,SNAP25,ENAH,PHACTR1,BCL11B,DCC,SYT1,PACSIN1,KALRN,CNTNAP2,NRCAM,DRAXIN,SEMA3E,EFNA5,FOXG1,ROBO1,FEZF1,MAP3K13,NKX2-1,L…
GOBP_CELL_MORPHOGENESIS_INVOLVED_IN_NEURON_DIFFERENTIATION	3.23E-11	2.80E-08	0.851339057	0.451966871	1.550574111	346	NRXN1,RELN,ECE1,PTPRD,KIF1A,DRD2,POTEI,SLITRK1,NCAM1,ATP8A2,MAP2,DCLK1,NTNG1,DSCAML1,BOC,EPHA7,PLXNA2,DSCAM,KIAA0319,AUTS2,PPFIA2,FAT3,TBCD,FEZF2,CNTN4,NRXN3,COBL,PTCH1,NKX2-8,SEMA6D,PALLD,BMP7,CHL1,NFASC,PCDHAC2,CDH11,DAB1,SNAP25,ENAH,PHACTR1,BCL11B,DCC,KALRN,NRCAM,DRAXIN,SEMA3E,EFNA5,FOXG1,ROBO1,FEZF1,MAP3K13,NKX2-1,LHX2,FARP1,NIBAN2,NEDD4L,KLF7,MAPK8IP2,KIF5C,HECW2,NEO1,UNC5C,SEMA5A,ELAVL4,TIA…
GOBP_CELL_JUNCTION_ORGANIZATION	7.56E-11	4.92E-08	0.839088936	0.432745829	1.492177756	429	ERBB4,NRXN1,RELN,CDH2,PTPRK,PTPRD,KIF1A,DRD2,PATJ,POTEI,SLITRK1,SDK1,CDH8,ERC2,NTNG1,CDH9,PCLO,TMEM108,PDZRN3,EPHA7,DSCAM,PRKCH,LINGO2,SRGAP2,ROR2,KIRREL3,AGO2,PPFIA2,ADGRL3,TBCD,UGT8,CDH13,CNTN4,SYBU,LARGE1,GABRA5,PTPRT,CAP2,CDH11,SNAP25,GABRB2,ANK2,IGSF21,CDH22,CNTNAP2,NRCAM,SDK2,LRFN5,SEMA3E,EFNA5,DSP,GNPAT,LRFN2,CDH17,FARP1,GRID1,SYNDIG1,CDHR3,MPDZ,CORO1C,TNC,GRIA1,F11R,ABCC8,TIAM1,SRCIN1,EPH…
GOBP_SYNAPSE_ASSEMBLY	3.84E-10	2.00E-07	0.814035838	0.54818548	1.796609714	116	ERBB4,NRXN1,RELN,CDH2,PTPRD,DRD2,SLITRK1,SDK1,CDH9,PCLO,EPHA7,DSCAM,LINGO2,SRGAP2,KIRREL3,ADGRL3,LARGE1,GABRA5,SNAP25,GABRB2,NRCAM,SDK2,LRFN5,EFNA5,GNPAT,FARP1,SYNDIG1,GRIA1,EPHB1,GRID2,FLRT3,CNTN5,SHANK2,ADD2,GABRG3,NTRK2,NPTX1,SEMA4D,MUSK,NLGN1,DNER,ROBO2,CBLN2,NPAS4,MDGA1,GABRB3,GAP43,CLSTN2,CDH1,ADGRF1,EPHB2,WNT5A,PCDH17,ADGRB3,MAP1B,SLIT1,NEGR1,C1QL2,PLXND1,NRG3,THBS2,LRRTM1,STAU2,LRFN3,GPM6…
GOBP_HOMOPHILIC_CELL_ADHESION_VIA_PLASMA_MEMBRANE_ADHESION_MOLECULES	5.26E-10	2.29E-07	0.801215575	0.579620058	1.864583409	86	CADM1,CDH2,SDK1,CDH8,CELSR1,DSCAML1,CDH9,TENM3,DSCAM,KIRREL3,FAT3,CDH13,CNTN4,PCDH9,PALLD,PTPRT,PCDHAC2,CDH11,IGSF21,CDH22,SDK2,ROBO1,CDH17,DCHS2,CDHR3,CDH18,MYOT,CDH4,PTPRR,CADM2,CDH12,PCDH7,IGSF11,PCDH10,CNTN6,CDH20,FAT1,PTPRG,PTPRM,ROBO2,PCDH18,CLSTN2,CDH1
GOBP_SYNAPSE_ORGANIZATION	1.03E-09	3.82E-07	0.788186811	0.456513452	1.554930153	274	ERBB4,NRXN1,RELN,CDH2,PTPRD,KIF1A,DRD2,POTEI,SLITRK1,SDK1,CDH8,ERC2,NTNG1,CDH9,PCLO,TMEM108,PDZRN3,EPHA7,DSCAM,LINGO2,SRGAP2,ROR2,KIRREL3,AGO2,PPFIA2,ADGRL3,CNTN4,SYBU,LARGE1,GABRA5,PTPRT,CAP2,SNAP25,GABRB2,IGSF21,NRCAM,SDK2,LRFN5,SEMA3E,EFNA5,GNPAT,LRFN2,FARP1,GRID1,SYNDIG1,TNC,GRIA1,TIAM1,SRCIN1,EPHB1,GRID2,FLRT3,POTEJ,MYOT,EPHA4,PLXNA4,SPTBN4,CNTN5,SLC7A11,SHANK2,ADD2,GABRG3,NTRK2,NF1,SORT1,CA…
GOBP_AXON_DEVELOPMENT	3.12E-09	1.02E-06	0.77493903	0.446954033	1.527636412	304	NRXN1,RELN,ECE1,DRD2,POTEI,SLITRK1,NCAM1,ATP8A2,MAP2,DCLK1,NTNG1,DSCAML1,BOC,EPHA7,PLXNA2,DSCAM,KIAA0319,AUTS2,FEZF2,CNTN4,NRXN3,COBL,PTCH1,NKX2-8,SEMA6D,PALLD,BMP7,CHL1,NFASC,PCDHAC2,CDH11,DAB1,SNAP25,ENAH,GRM7,BCL11B,DCC,KALRN,NRCAM,DRAXIN,SEMA3E,EFNA5,FOXG1,ROBO1,FEZF1,MAP3K13,NKX2-1,LHX2,NIBAN2,KLF7,KIF5C,TNC,NEO1,UNC5C,SEMA5A,TIAM1,PAX6,EPHB1,TRIO,SLIT2,FLRT3,JAK2,ETV1,POTEJ,DPYSL5,MYOT,CDH4…
GOBP_CELL_JUNCTION_ASSEMBLY	4.79E-09	1.26E-06	0.761460801	0.461827132	1.566280265	246	ERBB4,NRXN1,RELN,CDH2,PTPRK,PTPRD,DRD2,PATJ,SLITRK1,SDK1,CDH8,CDH9,PCLO,EPHA7,DSCAM,PRKCH,LINGO2,SRGAP2,KIRREL3,ADGRL3,TBCD,UGT8,CDH13,LARGE1,GABRA5,CDH11,SNAP25,GABRB2,ANK2,CDH22,CNTNAP2,NRCAM,SDK2,LRFN5,EFNA5,GNPAT,CDH17,FARP1,SYNDIG1,CDHR3,MPDZ,CORO1C,GRIA1,F11R,EPHB1,GRHL2,GRID2,FLRT3,CDH18,CDH4,BCR,LDB1,CNTN5,CDH12,PEAK1,SHANK2,ADD2,GABRG3,NTRK2,NPTX1,SEMA4D,PHLDB2,MUSK,NLGN1,CDH20,ZNF703,EP…
GOBP_HEAD_DEVELOPMENT	4.85E-09	1.26E-06	0.761460801	0.418489782	1.443016418	424	ERBB4,RELN,CDH2,DRD2,DCLK1,PAX5,ADGRG1,DSCAML1,SOX11,ATP2B4,TMEM108,EPHA7,PLXNA2,TACC1,SRGAP2,KIRREL3,TFAP2D,FEZF2,CNTN4,PROX1,TRAPPC9,CCDC85C,FOXP2,PDSS2,LARGE1,PTCH1,PCDH9,OSR2,SEMA6D,SKI,BMP7,NFASC,MACROD2,DAB1,PHACTR1,ID4,BCL11B,PAX9,SOX6,CNTNAP2,NRCAM,DRAXIN,SLC1A2,SOX1,SEMA3E,FOXG1,ROBO1,GNPAT,FEZF1,BRINP1,NKX2-1,LHX2,CA10,CDON,PBX3,PPP1R9B,CORO1C,SLC6A3,GRIA1,UNC5C,SEMA5A,STIL,ELAVL4,PAX6,…
GOBP_REGULATION_OF_NEURON_PROJECTION_DEVELOPMENT	2.25E-08	5.32E-06	0.733761988	0.451990225	1.532998664	248	RELN,MARK1,PTPRD,KIF1A,SLITRK1,ATP8A2,MAP2,NTNG1,CFLAR,RIT2,EPHA7,PLXNA2,TENM3,DSCAM,KIAA0319,ROR2,PPFIA2,FAT3,FUT9,FEZF2,COBL,BMP7,CBFA2T2,TRIM67,DAB1,SNAP25,PRKD1,DCC,PACSIN1,NRCAM,DRAXIN,EFNA5,MAGI2,ROBO1,MAP3K13,NEDD4L,SPOCK1,HECW2,NEO1,SEMA5A,ELAVL4,TIAM1,SRCIN1,PAX6,TOX,GRID2,SLIT2,DPYSL5,CRMP1,CDH4,CSMD3,EPHA4,PLXNA4,POU3F2,STMN2,ROR1,NTRK2,TANC2,SEMA4D,MUSK,NLGN1,CHN1,MACF1,PTPRG,STK24,TN…
GOBP_CELL_CELL_ADHESION_VIA_PLASMA_MEMBRANE_ADHESION_MOLECULES	3.68E-08	7.99E-06	0.719512826	0.498369054	1.653042494	141	CADM1,CDH2,PTPRD,SLITRK1,SDK1,CDH8,CELSR1,NTNG1,DSCAML1,CDH9,TENM3,DSCAM,KIRREL3,FAT3,ADGRL3,CDH13,CNTN4,PCDH9,PALLD,PTPRT,PCDHAC2,CDH11,DAB1,IGSF21,CDH22,SDK2,LRFN5,EFNA5,ROBO1,CDH17,DCHS2,TENM4,CDHR3,MBP,GRID2,FLRT3,TENM2,CDH18,MYOT,CDH4,UNC5D,PTPRR,CADM2,CDH12,PCDH7,IGSF11,PCDH10,CNTN6,NLGN1,CDH20,FAT1,PTPRG,PTPRM,ROBO2,PCDH18,MDGA1,CLSTN2,ADGRL1,CDH1,ITGA5,CRB2,ALCAM
GOBP_SYNAPTIC_SIGNALING	4.30E-08	8.63E-06	0.719512826	0.414200628	1.427663155	419	NRXN1,GRM8,RELN,PTPRD,DRD2,GRM4,GRIK2,OPRK1,GRIK5,CDH8,PTPRN2,CADPS2,ERC2,NTNG1,CELF4,RIMBP2,PCLO,RIT2,TMEM108,EPHA7,RIMS2,RGS4,UNC13A,ROR2,PPFIA2,CNTN4,SYBU,LARGE1,CADPS,GABRA5,CDH11,SLC38A1,SNAP25,GABRB2,KCND2,GRM7,DCC,SYT1,RIMS4,SV2B,SLC1A2,DLG2,NMU,LRFN2,FARP1,MAPK8IP2,GRID1,ADORA1,SYN2,SHISA9,SLC6A3,GRIA1,ABCC8,GRIA2,SYN3,EPHB1,MBP,CACNA1B,TRIO,CACNA1E,GRID2,JAK2,DAGLA,TENM2,KCNK3,FGF12,NALC…
GOBP_REGULATION_OF_CELL_PROJECTION_ORGANIZATION	5.14E-08	9.57E-06	0.719512826	0.420016516	1.442180713	356	RELN,MARK1,PTPRD,KIF1A,SLITRK1,ATP8A2,MAP2,NTNG1,CFLAR,RIT2,EPHA7,PLXNA2,TENM3,DSCAM,KIAA0319,AUTS2,ROR2,PPFIA2,FAT3,FUT9,FEZF2,COBL,MYO3B,BMP7,CBFA2T2,TRIM67,MYO3A,DAB1,SNAP25,PRKD1,DCC,WRAP73,MYO10,PACSIN1,NRCAM,DRAXIN,EFNA5,MAGI2,ROBO1,MAP3K13,NEDD4L,TBC1D16,SPOCK1,CORO1C,HECW2,NEO1,SEMA5A,ELAVL4,TIAM1,SRCIN1,PAX6,TOX,GRID2,SLIT2,TENM2,DPYSL5,CRMP1,MAK,CDH4,CSMD3,EPHA4,PLXNA4,POU3F2,PPP1R16B,S…
GOBP_BEHAVIOR	2.31E-07	4.01E-05	0.690132459	0.416459494	1.428804843	343	NRXN1,RELN,TAFA2,DRD2,GRIK2,OPRK1,SLITRK1,SDK1,ATP8A2,PAX5,DSCAM,KIRREL3,FEZF2,NRXN3,LARGE1,GABRA5,CHL1,DAB1,SNAP25,ANKH,KCND2,HOXD10,GRM7,PAK5,MRAP2,CNTNAP2,SLC1A2,SOBP,NMU,BRINP1,NKX2-1,MAPK8IP2,GRP,GRID1,ADORA1,PBX3,PPP1R9B,SLC6A3,GRIA1,ABCC8,ELAVL4,CAMK2N1,PAX6,SCN2A,GPR37,ETV1,CRHR1,FGF12,EPHA4,SPTBN4,ASTN1,APBA2,MTNR1A,DRD3,SLC7A11,SHANK2,NTRK2,NF1,CACNB4,MYH14,MUSK,NLGN1,SGSH,BTBD9,TNR,MTN…
GOBP_CELL_CELL_ADHESION	5.41E-07	8.81E-05	0.659444398	0.39753754	1.371507893	438	NRXN1,CADM1,CDH2,PTPRD,SLITRK1,SDK1,CDH8,CELSR1,NTNG1,DSCAML1,BOC,CDH9,EPHA7,TENM3,DSCAM,KIRREL3,FAT3,ADGRL3,FUT9,CDH13,CNTN4,NRXN3,RUNX1,AMBRA1,PCDH9,PALLD,BMP7,PTPRT,NFASC,DAPL1,ITPKB,PCDHAC2,CDH11,DAB1,IGSF21,MEGF11,IGSF5,DCC,CDH22,MYO10,ABCA12,NRCAM,ITGB6,SDK2,LRFN5,EFNA5,DLG2,ASTN2,SMARCA2,DSP,ROBO1,VTCN1,PKP1,CDH17,DCHS2,TENM4,CDHR3,CDON,MAGI1,NEO1,F11R,DUSP10,HLX,MBP,ADAMTS18,GRID2,FLRT3,J…
GOBP_REGULATION_OF_TRANS_SYNAPTIC_SIGNALING	1.46E-06	0.00022429	0.643551836	0.424287144	1.44230887	262	NRXN1,GRM8,RELN,PTPRD,DRD2,GRM4,GRIK2,GRIK5,ERC2,NTNG1,CELF4,TMEM108,EPHA7,RIMS2,RGS4,UNC13A,ROR2,PPFIA2,CNTN4,SYBU,LARGE1,CDH11,SLC38A1,SNAP25,GRM7,DCC,SYT1,RIMS4,SV2B,NMU,LRFN2,MAPK8IP2,GRID1,ADORA1,SHISA9,GRIA1,GRIA2,SYN3,EPHB1,CACNA1B,TRIO,GRID2,JAK2,NALCN,EPHA4,BCR,GRIA4,SORCS2,APBA2,DRD3,SLC7A11,SHANK2,IGSF11,NTRK2,NF1,CACNB4,NLGN1,PPP1R9A,GRIN3A,DLGAP1,RARA,BTBD9,GRM3,TNR,CACNA1A,SYNGAP1,R…
GOBP_SYNAPTIC_TRANSMISSION_GLUTAMATERGIC	6.89E-06	0.000996815	0.610526878	0.532714641	1.690352487	69	NRXN1,GRM8,RELN,DRD2,GRM4,GRIK2,GRIK5,CDH8,UNC13A,ROR2,GRM7,SYT1,MAPK8IP2,GRID1,ADORA1,GRIA1,ABCC8,GRIA2,GRID2,GRIA4,NAPB,DRD3,NF1,CACNB4,NLGN1,GRIN3A,GRM3,TNR,GRIK1,SLC17A6,GRIK3,EXT1,GRM5,CACNG5,GRIN2B
GOBP_NEGATIVE_REGULATION_OF_DEVELOPMENTAL_GROWTH	7.61E-06	0.001043809	0.610526878	0.575456471	1.782862726	49	MAP2,EPHA7,KIAA0319,RGS4,PTCH1,DCC,DRAXIN,JARID2,RBP4,SEMA5A,DUSP10,TP73,WWC2,TNR,RTN4,FOXP1,TBX5,CDH1,SEMA3A,STK3,WNT5A,CDKN1B,WNT3,KCNK2,SLIT1,WWC1,SPAG9,FSTL4
GOBP_REGULATION_OF_SYNAPSE_STRUCTURE_OR_ACTIVITY	9.10E-06	0.001185804	0.593325476	0.459068438	1.522686108	141	NRXN1,RELN,CDH2,PTPRD,KIF1A,DRD2,SLITRK1,CDH8,EPHA7,LINGO2,ROR2,AGO2,PPFIA2,SYBU,PTPRT,SNAP25,NRCAM,LRFN5,EFNA5,LRFN2,FARP1,GRID1,SYNDIG1,TIAM1,SRCIN1,EPHB1,GRID2,FLRT3,EPHA4,SLC7A11,SHANK2,NTRK2,NF1,TANC2,SEMA4D,MUSK,NLGN1,ROBO2,SYNGAP1,CBLN2,MDGA1,CLSTN2,GPR158,DCTN1,SLC17A6,EPHB2,WNT5A,ADGRB3,GRIN2B,SLIT1,NEGR1,C1QL2,THBS2,LRRTM1,STAU2,LRFN3,GPM6A,CTNNA2,ARHGAP22,ZNF804A,SIX4,ARHGAP44,PTPRO,FL…
GOBP_POSITIVE_REGULATION_OF_CELL_PROJECTION_ORGANIZATION	1.04E-05	0.00128451	0.593325476	0.436825982	1.464794827	187	RELN,PTPRD,SLITRK1,ATP8A2,CFLAR,RIT2,PLXNA2,TENM3,DSCAM,AUTS2,ROR2,FUT9,COBL,MYO3B,BMP7,CBFA2T2,TRIM67,MYO3A,PRKD1,WRAP73,PACSIN1,EFNA5,MAGI2,ROBO1,MAP3K13,CORO1C,SEMA5A,ELAVL4,TIAM1,TOX,SLIT2,TENM2,CDH4,EPHA4,PLXNA4,STMN2,ROR1,NTRK2,SEMA4D,RAB3IP,MUSK,NLGN1,SEPTIN9,GRIP1,MACF1,STK24,ROBO2,ALK,ALKAL1,RAPGEF1,SAXO1,TIAM2,PLCE1,FSCN1,EPHB2,LRRC7,PLPPR5,WNT5A,KAT2B,CCR7,CNTN1,PTN,MAP1B,WNT3,DPYSL3,P…
GOBP_POTASSIUM_ION_TRANSPORT	1.09E-05	0.001291955	0.593325476	0.468043926	1.545214892	130	DRD2,KCNJ16,OPRK1,KCNJ6,KCNB2,HCN4,KCNMB2,RGS4,KCNH1,LARGE1,KCNH7,SNAP25,KCND2,ANK2,KCNH8,KCNK1,DPP10,KCNH5,NOS3,KCND3,NEDD4L,GRP,GCK,ADORA1,ABCC8,KCNH2,KCNK3,NOS1,RGS7,NALCN,KCNIP4,DRD3,AKAP6,KCNK13,KCNU1,KCNJ3,KCNIP3,SLC12A1,HCN1,KCNC1,KCNC2,KCNQ3,STK39,DPP6,KCNN4,SLC17A6,KCNG3,KCNQ5,BIN1,SLC9A9,CDKN1B,KCNMA1,KCNK2,KCNS3,KCNQ1,KCNH6,KCNQ2,KCNK10,DRD1,KCNJ5,SLC12A4,KCNK16,SLC1A3,KCNAB1
GOBP_REGULATION_OF_MEMBRANE_POTENTIAL	1.37E-05	0.001550628	0.593325476	0.416208638	1.412857755	253	NRXN1,RELN,TRDN,DRD2,GRIK2,GRIK5,BCL2L1,KCNB2,CELF4,HCN4,TMEM108,RIMS2,KCNMB2,RGS4,CACNA2D1,KCNH1,GABRA5,KCNH7,GABRB2,KCND2,ANK2,RIMS4,KCNH8,KCNK1,NRCAM,KCNH5,DSP,KCND3,SLC8A1,NEDD4L,MAPK8IP2,GRID1,ADORA1,SLC4A4,GRIA1,GNA14,GRIA2,SCN2A,GRID2,KCNH2,KCNK3,FGF12,NOS1,NALCN,GRIA4,IGSF11,GABRG3,NTRK2,CACNB4,AKAP6,GJD2,MYH14,NLGN1,GRIN3A,KCNK13,KCNJ3,MTNR1B,GABRR3,TBX5,SLC25A33,HCN1,NPAS4,STX1A,CFTR,GA…
GOBP_REGULATION_OF_DEVELOPMENTAL_GROWTH	1.58E-05	0.001644678	0.575610261	0.440904667	1.470975508	169	ERBB4,SLC23A2,DRD2,ATP8A2,MAP2,EPHA7,RIMS2,DSCAM,KIAA0319,TGFBR3,RGS4,UNC13A,PROX1,RUNX1,PTCH1,DCC,SYT1,NRCAM,DRAXIN,EFNA5,JARID2,MAP3K13,STAT5A,NEDD4L,ZFPM2,RBP4,SLC6A3,SEMA5A,DUSP10,HLX,BCL2L11,TP73,CDH4,PLXNA4,POU3F2,WWC2,SPTBN4,AKAP6,EZR,SEMA4D,MUSK,MACF1,STAT5B,TNR,NKX6-1,TBX20,RTN4,FOXP1,TBX5,RASAL1,SYT2,CDH1,SEMA3A,STK3,WNT5A,BCL2,FGFR2,MAP1B,CDKN1B,WNT3,BARHL2,POU4F2,KCNK2,SLIT1,WWC1,SPAG…
GOBP_FOREBRAIN_DEVELOPMENT	1.52E-05	0.001644678	0.593325476	0.41855842	1.41829553	243	ERBB4,RELN,CDH2,DRD2,DCLK1,PAX5,ADGRG1,ATP2B4,TMEM108,TACC1,SRGAP2,KIRREL3,FEZF2,PROX1,TRAPPC9,CCDC85C,FOXP2,LARGE1,PCDH9,SKI,DAB1,PHACTR1,ID4,BCL11B,CNTNAP2,DRAXIN,SLC1A2,SOX1,SEMA3E,FOXG1,ROBO1,FEZF1,NKX2-1,LHX2,CDON,PPP1R9B,CORO1C,SLC6A3,GRIA1,SEMA5A,STIL,ELAVL4,PAX6,TOX,SCN2A,SLIT2,GBX2,PLXNA4,POU3F2,SLC7A11,PRDM13,DNAH5,NTRK2,NF1,RARA,ALDH1A2,TNR,TACC2,ROBO2,OTX2,RTN4,EPHA5,FOXP1,CCDC141,NR2…
GOBP_TELENCEPHALON_DEVELOPMENT	2.19E-05	0.002197182	0.575610261	0.442600747	1.476841812	164	ERBB4,RELN,CDH2,DRD2,PAX5,ADGRG1,ATP2B4,TMEM108,TACC1,SRGAP2,KIRREL3,FEZF2,PROX1,TRAPPC9,CCDC85C,FOXP2,LARGE1,SKI,DAB1,PHACTR1,ID4,BCL11B,CNTNAP2,DRAXIN,SLC1A2,FOXG1,ROBO1,FEZF1,NKX2-1,LHX2,CDON,PPP1R9B,CORO1C,GRIA1,PAX6,SCN2A,SLIT2,PLXNA4,POU3F2,SLC7A11,DNAH5,NTRK2,NF1,RARA,TNR,TACC2,ROBO2,RTN4,EPHA5,FOXP1,CCDC141,SYNE2,ALK,MDGA1,RARB,KCNC1,SEMA3A,EPHB2,WNT5A,EXT1,NFIB,SLIT1,SIX3,NRG3,POMT2,EGFR…
GOBP_NEGATIVE_REGULATION_OF_NERVOUS_SYSTEM_DEVELOPMENT	2.81E-05	0.002711471	0.575610261	0.507818246	1.618916376	76	MAP2,SOX11,EPHA7,KIAA0319,PROX1,SKI,BMP7,DAB1,ID4,DCC,DRAXIN,BRINP1,LHX2,SEMA5A,ABCC8,DUSP10,PAX6,DPYSL5,DRD3,PRTG,NF1,DAAM2,TNR,NKX6-1,ROBO2,SYNGAP1,RTN4,CDH1,SEMA3A,CDKN2B,EPHB2,WNT5A,PTN,WNT3,SLIT1
GOBP_TRANSCRIPTION_BY_RNA_POLYMERASE_I	3.36E-05	0.003125658	0.557332239	-0.495127857	-2.425640557	23	BAZ2A,SMARCA5,BAZ1B,PIH1D1,TAF1B,MACROH2A1,UTP15,ERCC6,CAVIN1,WDR43,TBP
GOBP_NEUROTRANSMITTER_TRANSPORT	3.96E-05	0.003437222	0.557332239	0.478022429	1.558729891	105	NRXN1,DRD2,GRM4,GRIK5,PTPRN2,CADPS2,ERC2,PCLO,RIMS2,UNC13A,PPFIA2,CADPS,SLC38A1,SNAP25,SYT1,RIMS4,SV2B,SLC1A2,SYN2,SLC6A3,ABCC8,SYN3,SLC6A18,SLC6A15,NOS1,LIN7A,STX11,NAPB,DRD3,NF1,CACNB4,NLGN1,SYT10,SLC6A5,SYT2,STX1A,GDNF,SYT7,GPR158,RAB3B,SLC17A6,SLC29A4,SNCAIP,RIMS3
GOBP_GROWTH	3.90E-05	0.003437222	0.557332239	0.378274981	1.304257911	430	ERBB4,ENO1,SLC23A2,CDKN2A,DRD2,SLITRK1,BCL2L1,ATP8A2,SORBS2,MAP2,DCLK1,CFLAR,CHST11,TEAD1,TMEM108,EPHA7,TFCP2L1,RIMS2,DSCAM,KIAA0319,TGFBR3,AUTS2,RGS4,UNC13A,PROX1,RUNX1,LARGE1,COBL,PTCH1,SKI,IGFBPL1,SH3GL2,DCC,SYT1,PAK5,NRCAM,DRAXIN,SLC1A2,EFNA5,JARID2,MAGI2,SMARCA2,MAP3K13,LHX2,STAT5A,PAPPA2,IGFBP4,NEDD4L,TENM4,ZFPM2,SPOCK1,PPP1R9B,RBP4,TNC,SLC6A3,SEMA5A,DUSP10,HLX,STIL,TIAM1,GRHL2,BCL2L11,SLIT…
GOBP_DEVELOPMENTAL_CELL_GROWTH	4.35E-05	0.003656614	0.557332239	0.460755809	1.516722761	124	SLC23A2,SORBS2,MAP2,DCLK1,TMEM108,EPHA7,RIMS2,DSCAM,KIAA0319,AUTS2,RGS4,UNC13A,COBL,SH3GL2,DCC,SYT1,NRCAM,DRAXIN,EFNA5,MAP3K13,LHX2,NEDD4L,SEMA5A,TIAM1,SLIT2,FLRT3,CDH4,PLXNA4,AKAP6,SEMA4D,MACF1,TNR,NKX6-1,RTN4,FOXP1,RASAL1,SYT2,MEIS1,CDH1,SEMA3A,PRICKLE1,WNT5A,ALCAM,EXT1,IMPACT,MAP1B,WNT3,BARHL2,POU4F2,SOX9,SLIT1,NRN1,SPAG9,MAPT,FSTL4,PLXNA1,CD2AP,LIMK1,FOXL2,BCL11A,IGF1,TSC22D4,DISC1,ITGA4
GOBP_REGULATION_OF_GROWTH	4.69E-05	0.003816587	0.557332239	0.402867873	1.372337949	275	ERBB4,ENO1,SLC23A2,CDKN2A,DRD2,BCL2L1,ATP8A2,MAP2,TEAD1,EPHA7,TFCP2L1,RIMS2,DSCAM,KIAA0319,TGFBR3,RGS4,UNC13A,PROX1,RUNX1,PTCH1,IGFBPL1,DCC,SYT1,PAK5,NRCAM,DRAXIN,EFNA5,JARID2,SMARCA2,MAP3K13,STAT5A,PAPPA2,IGFBP4,NEDD4L,ZFPM2,SPOCK1,PPP1R9B,RBP4,TNC,SLC6A3,SEMA5A,DUSP10,HLX,BCL2L11,SLIT2,TP73,CDH4,MEAF6,TP53TG5,PLXNA4,POU3F2,WWC2,SPTBN4,ADIPOR1,AKAP6,EZR,EXTL3,SEMA4D,MUSK,MACF1,STAT5B,TNR,NKX6-1,…
GOBP_REGULATION_OF_NEURON_DIFFERENTIATION	4.91E-05	0.003878221	0.557332239	0.4700284	1.542379123	117	RELN,CASZ1,SOX11,FEZF2,CNTN4,PROX1,BMP7,DAB1,ID4,BCL11B,NRCAM,FOXG1,FEZF1,BRINP1,TCF4,MAP3K13,CDON,TIAM1,PAX6,PCP4,VWC2L,TP73,NKX2-2,MMD,NLGN1,EYA1,DDX6,RARA,NKX6-1,BRINP2,ALK,GDF6,CDK5RAP2,MEIS1,FOXA1,BRINP3,TUNAR,IMPACT,BCL2,BIN1,HOXD3,MAP1B,POU4F2,SOX9,ESRP1,SIX3,SPAG9,LMX1A,BCL11A,PBX1,DISP3,GPRC5B,SIX1,ECT2,VWC2,DLL1,JAG1,NGF,ZNF536,GATA2,APP,BCL6,MMD2,GDF5,ISL2,ISL1,NEUROD2
GOBP_MONOATOMIC_ION_TRANSMEMBRANE_TRANSPORT	5.14E-05	0.003936229	0.557332239	0.373830677	1.291893234	457	SLC39A11,TRDN,DRD2,KCNJ16,GRIK2,OPRK1,GRIK5,KCNJ6,KCNB2,HCN4,ATP2B4,KCNMB2,RGS4,CACNA2D1,KCNH1,PDE4B,LARGE1,FGF14,GABRA5,KCNH7,TMC1,SLC38A1,SNAP25,GABRB2,KCND2,TMC5,ANK2,PRKD1,TUSC3,KCNH8,KCNK1,DPP10,KCNH5,SLC1A2,TMEM63C,SLC13A1,KCND3,SLC30A10,SLC8A1,NEDD4L,GRP,GRID1,CACNA2D3,SLC4A4,HECW2,SLC6A3,GRIA1,ABCC8,GRIA2,TRPM8,TRPM3,CACNA1B,CACNA1E,SCN2A,SLC6A18,GRID2,KCNH2,SLC15A1,SLC28A3,CNGA3,KCNK3,CR…
GOBP_NEGATIVE_REGULATION_OF_DEVELOPMENTAL_PROCESS	5.58E-05	0.004158081	0.557332239	0.377745201	1.301703818	413	HHEX,MARK1,USH2A,VASH1,BCL2L1,MAP2,CFLAR,SOX11,ATP2B4,EPHA7,KIAA0319,RGS4,FAT3,ZFP36L2,FEZF2,CNTN4,PROX1,RUNX1,PTCH1,SKI,BMP7,AXIN2,ITPKB,DAB1,SIX2,ID4,LDLRAD4,DCC,NFATC2,SOX6,HDAC4,DRAXIN,SEMA3E,NOS3,FOXG1,JARID2,SMARCA2,BRINP1,NKX2-1,LHX2,NIBAN2,KLF7,ESRRB,ZFPM2,RBP4,NEO1,SEMA5A,ABCC8,DUSP10,HLX,PAX6,EPHB1,TRIO,RORA,CER1,DPYSL5,TENT5C,TP73,EPHA4,NKX2-2,BCR,WWC2,LDB1,DRD3,HMGB1,PRTG,ADIPOR1,NF1,…
GOBP_CEREBRAL_CORTEX_DEVELOPMENT	6.04E-05	0.004254983	0.557332239	0.505698419	1.606590178	72	RELN,CDH2,PAX5,ADGRG1,TACC1,SRGAP2,TRAPPC9,CCDC85C,FOXP2,DAB1,PHACTR1,CNTNAP2,FOXG1,ROBO1,NKX2-1,LHX2,CDON,PPP1R9B,GRIA1,PAX6,SLIT2,POU3F2,NTRK2,NF1,TACC2,RTN4,CCDC141,SYNE2,MDGA1
GOBP_REGULATION_OF_NERVOUS_SYSTEM_DEVELOPMENT	5.92E-05	0.004254983	0.557332239	0.410465993	1.392089682	246	NRXN1,RELN,PTPRD,DRD2,SLITRK1,MAP2,SOX11,EPHA7,PLXNA2,DSCAM,PRKCH,LINGO2,KIAA0319,FEZF2,PROX1,SKI,BMP7,DAB1,ID4,DCC,DRAXIN,EFNA5,FOXG1,ROBO1,FEZF1,BRINP1,MAP3K13,LHX2,TENM4,SYNDIG1,CDON,SEMA5A,ABCC8,DUSP10,TIAM1,PAX6,EPHB1,GRID2,SLIT2,FLRT3,DPYSL5,TP73,CDH4,GBX2,EPHA4,PLXNA4,NKX2-2,DRD3,PRTG,NTRK2,NF1,DAAM2,SEMA4D,NLGN1,RARA,MACF1,TNR,NKX6-1,ROBO2,SYNGAP1,RTN4,CBLN2,TNFRSF21,TPPP,RARB,CLSTN2,CDH1…
GOBP_PALLIUM_DEVELOPMENT	7.28E-05	0.004861887	0.538434096	0.468057342	1.528964718	110	RELN,CDH2,PAX5,ADGRG1,ATP2B4,TMEM108,TACC1,SRGAP2,KIRREL3,FEZF2,PROX1,TRAPPC9,CCDC85C,FOXP2,LARGE1,DAB1,PHACTR1,ID4,CNTNAP2,FOXG1,ROBO1,NKX2-1,LHX2,CDON,PPP1R9B,GRIA1,PAX6,SCN2A,SLIT2,POU3F2,NTRK2,NF1,RARA,TACC2,RTN4,EPHA5,CCDC141,SYNE2,ALK,MDGA1
GOBP_SENSORY_ORGAN_DEVELOPMENT	7.28E-05	0.004861887	0.538434096	0.38341918	1.316704244	357	ECE1,USH2A,DRD2,SDK1,ATP8A2,CELF4,SOX11,ATP2B4,TENM3,DSCAM,TFAP2A,TBC1D32,FAT3,PROX1,LARGE1,MYO3B,OSR2,SKI,BMP7,GABRA5,MYO3A,TMC1,FREM2,CECR2,GABRB2,SIX2,MEGF11,BCL11B,SDK2,EYA4,SOX1,FOXG1,SOBP,TFAP2B,LHX2,ESRRB,TSHZ1,CDON,PBX3,TMEM135,RBP4,SLC6A3,PAX6,EPHB1,ADAMTS18,GRHL2,BCL2L11,FOXF2,KCNK3,LIN7A,GBX2,EPHA4,PDGFRA,BCR,FBN2,LRIG3,ROR1,SLC7A11,WDR19,NTRK2,NF1,LHFPL5,RORB,SMOC1,MYO6,EYA1,LAMA1,FAT…
GOBP_NEURON_MIGRATION	7.73E-05	0.00491152	0.538434096	0.464744369	1.5233653	115	RELN,MARK1,DRD2,DCLK1,ADGRG1,CELSR1,NTNG1,KIAA0319,SRGAP2,AUTS2,KIRREL3,FAT3,ADGRL3,FEZF2,LARGE1,CHL1,NAV1,DAB1,PHACTR1,DCC,NRCAM,SOX1,SEMA3E,FOXG1,ASTN2,FEZF1,NKX2-1,SPOCK1,NEO1,UNC5C,PAX6,SATB2,UNC5D,ASTN1,NTRK2,DNER,NKX6-1,TBX20,NR2F2,DCDC2,MDGA1,SEMA3A
GOBP_REGULATION_OF_LOCOMOTION	7.61E-05	0.00491152	0.538434096	0.369905999	1.281437406	495	ERBB4,RELN,SMOC2,PTPRK,DRD2,VASH1,ADGRG1,NTNG1,ATP2B4,PLXNA2,DSCAM,SRGAP2,TGFBR3,ROR2,AGO2,MEOX2,FUT9,CCBE1,FEZF2,CDH13,PROX1,TERT,EPB41L4B,SEMA6D,BMP7,PTPRT,SCG2,CDH11,PHACTR1,PRKD1,LDLRAD4,CD40,SPATA13,FRMD5,MGAT3,SEMA3E,NOS3,MAGI2,ROBO1,NKX2-1,STAT5A,RIN2,ONECUT2,ADORA1,CORO1C,TNC,UNC5C,SEMA5A,SPOCK3,ZEB2,ABCC8,DUSP10,TIAM1,SRCIN1,PAX6,SLIT2,JAK2,MMP3,LAMC2,AMOTL2,UNC5D,EPHA4,PDGFRA,PLXNA4,PTP…
GOBP_NEGATIVE_REGULATION_OF_CYSTEINE_TYPE_ENDOPEPTIDASE_ACTIVITY_INVOLVED_IN_APOPTOTIC_PROCESS	8.54E-05	0.005229997	0.538434096	-0.506764803	-2.262370717	20	PLAUR,AQP1,RPS6KA1,PAK2,PIH1D1,FNIP1,SNCA,CSNK2A1,AKT1
GOBP_DEVELOPMENTAL_GROWTH	8.63E-05	0.005229997	0.538434096	0.385469698	1.322421363	339	ERBB4,SLC23A2,DRD2,SLITRK1,ATP8A2,SORBS2,MAP2,DCLK1,CFLAR,CHST11,TMEM108,EPHA7,RIMS2,DSCAM,KIAA0319,TGFBR3,AUTS2,RGS4,UNC13A,PROX1,RUNX1,LARGE1,COBL,PTCH1,SKI,SH3GL2,DCC,SYT1,NRCAM,DRAXIN,SLC1A2,EFNA5,JARID2,MAGI2,MAP3K13,LHX2,STAT5A,NEDD4L,TENM4,ZFPM2,RBP4,TNC,SLC6A3,SEMA5A,DUSP10,HLX,STIL,TIAM1,GRHL2,BCL2L11,SLIT2,FLRT3,CER1,TP73,CDH4,PLXNA4,POU3F2,WWC2,SPTBN4,APBA2,EYS,AKAP6,EZR,SEMA4D,MUSK,KI…
GOBP_DENDRITE_DEVELOPMENT	0.000104346	0.006180115	0.538434096	0.448888035	1.484992824	134	RELN,MARK1,PTPRD,KIF1A,SDK1,MAP2,DCLK1,DSCAM,KIAA0319,SRGAP2,PPFIA2,FAT3,FEZF2,COBL,BMP7,DAB1,PHACTR1,DCC,PACSIN1,FARP1,NEDD4L,KLF7,MAPK8IP2,PPP1R9B,HECW2,ELAVL4,TIAM1,SRCIN1,EPHB1,GPR37,DPYSL5,CSMD3,EPHA4,RERE,TANC2,SEMA4D,NLGN1,GRIN3A,DIP2A,SYNGAP1,SKOR2,ALK,DCDC2,SEMA3A,PRICKLE1,EPHB2,ADGRB3,PTN,MAP1B,SEZ6,STAU2,BTBD3,SDC2,BMP5,PREX1,CTNNA2,FSTL4,ARHGAP44,BCL11A,CUX1,TNIK,KLHL1,CHRNA7,SIPA1L1,…
GOBP_ADENYLATE_CYCLASE_MODULATING_G_PROTEIN_COUPLED_RECEPTOR_SIGNALING_PATHWAY	0.000123567	0.007128789	0.518848078	0.444412511	1.465763677	129	GRM8,DRD2,ADCY2,GRM4,OPRK1,ADGRG1,RAPGEF4,ATP2B4,RIT2,RIMS2,ADGRL3,PDE4B,GRM7,MRAP2,PTGER2,ADORA1,ADGRL2,GNA14,GPR37,CRHR1,NOS1,GPR161,MTNR1A,DRD3,AKAP6,GRK5,GRM3,ADCY9,AKAP13,GABBR2,MC2R,ADGRL1,PDE2A,ADGRF1,GRIK3,LGR5,PRKCA,MC4R,GRM5,LHCGR,CRHR2,PTH2R,ADGRB3,RXFP2,CALCB,ADCYAP1R1,ADCY7,ADCY5,PDE3B,FSHR,CRTC3,ADCY1,CALCR,PTHLH,DRD1,ADCYAP1,GNA12,HTR1E,CHRM4,OPRM1,TCP11,ADGRF4
GOBP_ACTIN_FILAMENT_BASED_PROCESS	0.000125834	0.007128789	0.518848078	0.37071623	1.278285943	424	THSD7B,FHOD3,POTEI,SGCD,FMN2,CAP1,CELSR1,CFLAR,ARRB1,HCN4,TPM4,MYO18A,SRGAP2,AUTS2,RGS4,CACNA2D1,PROX1,PDE4B,EPB41L4B,COBL,MYO3B,PALLD,ARHGAP25,MYO3A,CAP2,PPM1E,ENAH,PHACTR1,ANK2,PRKD1,RND3,PACSIN1,MICAL3,PHACTR2,FRMD5,EFNA5,DSP,KCND3,FARP1,NEDD4L,ADORA1,NEBL,PPP1R9B,CORO1C,F11R,WIPF1,SEMA5A,ZEB2,ESPN,SRCIN1,SCN2A,SLIT2,JAK2,SSH2,KCNH2,POTEJ,MYO18B,FGF12,NOS1,AMOTL2,PDGFRA,MYL1,BCR,SPTBN4,MYO1E,P…
GOBP_ADENYLATE_CYCLASE_INHIBITING_G_PROTEIN_COUPLED_RECEPTOR_SIGNALING_PATHWAY	0.000138415	0.007674668	0.518848078	0.56543811	1.710994919	38	GRM8,DRD2,ADCY2,GRM4,OPRK1,GRM7,ADORA1,GPR37,MTNR1A,DRD3,GRM3,GABBR2,PDE2A,GRIK3,GRM5,RXFP2,ADCY7,ADCY5,HTR1E,CHRM4,OPRM1
GOBP_PATTERN_SPECIFICATION_PROCESS	0.000150774	0.008185764	0.518848078	0.391344324	1.332957631	274	ERBB4,RELN,HHEX,DMRT2,ADGRG1,DSCAML1,PLXNA2,TBC1D32,HOXD11,MEOX2,FEZF2,COBL,PTCH1,SKI,MLLT3,BMP7,AXIN2,HOXD10,SIX2,IRX2,SOX1,IRX1,FOXG1,DBX1,ROBO1,FEZF1,NKX2-1,LHX2,IRX4,TSHZ1,CDON,PBX3,DISP1,STIL,PAX6,SATB2,CER1,SIM2,GPR161,CCDC40,GBX2,NKX2-2,ENG,TBXT,LDB1,WDR19,DNAH5,DAAM2,EYA1,HOXA7,CFC1,ALDH1A2,CFC1B,TBX20,ROBO2,SYNGAP1,OTX2,MICAL2,GREM2,TBX5,NR2F2,HOXD13,GDNF,HOXC6,MEIS1,VANGL2,BARX1,FOXA1,M…
GOBP_NEGATIVE_REGULATION_OF_GLIOGENESIS	0.000167367	0.00890118	0.518848078	0.664905668	1.847335264	21	SOX11,SKI,DAB1,ID4,ABCC8,DUSP10,DRD3,NF1,DAAM2,NKX6-1,CDKN2B
GOBP_RETINA_LAYER_FORMATION	0.000195319	0.010180032	0.518848078	0.683137263	1.852635708	18	SDK1,ATP8A2,DSCAM,TFAP2A,FAT3,LARGE1,MEGF11,SDK2,TFAP2B
GOBP_NEGATIVE_CHEMOTAXIS	0.000212769	0.010461799	0.518848078	0.606461892	1.767437345	29	EPHA7,SEMA6D,SEMA3E,EFNA5,ROBO1,UNC5C,SEMA5A,SLIT2,FLRT3,NRG1,PLXNA4,SEMA4D,SEMA3D,ROBO2,LGR6,SEMA3A,WNT5A,SLIT1,NRG3,FLRT2,SEMA6A
GOBP_REGULATION_OF_AXONOGENESIS	0.000210142	0.010461799	0.518848078	0.488614161	1.562689087	80	SLITRK1,MAP2,EPHA7,PLXNA2,DSCAM,KIAA0319,DAB1,DCC,DRAXIN,EFNA5,ROBO1,MAP3K13,SEMA5A,TIAM1,SLIT2,CDH4,EPHA4,PLXNA4,POU3F2,NTRK2,SEMA4D,CHN1,MACF1,TNR,ROBO2,SYNGAP1,RTN4,UST,CDH1,SEMA3A,TIAM2,EPHB2,WNT5A,MAP1B,WNT3,POU4F2,SLIT1,PLXND1,MAPT,FSTL4,PLXNA1,LIMK1,SHOX2,SIPA1L1
GOBP_COGNITION	0.000209722	0.010461799	0.518848078	0.422692915	1.410414636	164	NRXN1,RELN,TAFA2,DRD2,OPRK1,JAKMIP1,NRXN3,LARGE1,GABRA5,CHL1,SNAP25,TUSC3,PAK5,CNTNAP2,MGAT3,SOBP,BRINP1,MAPK8IP2,ADORA1,PPP1R9B,SLC6A3,GRIA1,ABCC8,ELAVL4,CAMK2N1,PAX6,SCN2A,DRD3,SLC7A11,SHANK2,NTRK2,NF1,MUSK,BTBD9,TNR,SYNGAP1,NPTX2,NPAS4,CLSTN2,GPR158,ADGRF1,MEIS2,ITGA5,EPHB2,TTBK1,TMOD2,GRM5,LHCGR,ADGRB3,KAT2B,PTPRZ1,GRIN2B,PTN,SPECC1,KCNK2,DNAH11,KIT,TACR1,EGFR,CAMK4,CRTC1,ADCY1,MAPT,CSMD1,SLC…
GOBP_NEGATIVE_REGULATION_OF_NEURON_PROJECTION_DEVELOPMENT	0.000226044	0.010709137	0.518848078	0.498681891	1.580388109	67	MAP2,RIT2,EPHA7,KIAA0319,FAT3,CBFA2T2,DAB1,DCC,DRAXIN,SPOCK1,NEO1,SEMA5A,SLIT2,CRMP1,EPHA4,STMN2,NLGN1,PTPRG,TNR,SYNGAP1,RTN4,KANK1,CDH1,SEMA3A,EPHB2,WNT5A,WNT3,DPYSL3,SLIT1,PRAG1,FSTL4,BCL11A,PTPRO
GOBP_POSITIVE_REGULATION_OF_NEURON_PROJECTION_DEVELOPMENT	0.000230127	0.010709137	0.518848078	0.480598425	1.54714697	87	RELN,PTPRD,ATP8A2,CFLAR,RIT2,TENM3,ROR2,FUT9,COBL,BMP7,CBFA2T2,TRIM67,PRKD1,PACSIN1,MAGI2,ELAVL4,TIAM1,TOX,STMN2,ROR1,NTRK2,MUSK,STK24,ALK,ALKAL1,RAPGEF1,EPHB2,LRRC7,PLPPR5,WNT5A,KAT2B,CNTN1,PTN,DPYSL3,NEGR1,STAU2,BMP5,NTRK3,ZNF804A,ABL2,ITGA6,LYN,VLDLR,DISC1,DAB2IP,ARHGAP35,PRKCI,RAP1A
GOBP_REGULATION_OF_NEUROGENESIS	0.000225593	0.010709137	0.518848078	0.407683506	1.368904088	199	RELN,PTPRD,DRD2,SLITRK1,MAP2,SOX11,EPHA7,PLXNA2,DSCAM,PRKCH,KIAA0319,FEZF2,PROX1,SKI,BMP7,DAB1,ID4,DCC,DRAXIN,EFNA5,FOXG1,ROBO1,FEZF1,BRINP1,MAP3K13,LHX2,TENM4,CDON,SEMA5A,ABCC8,DUSP10,TIAM1,PAX6,SLIT2,DPYSL5,TP73,CDH4,EPHA4,PLXNA4,NKX2-2,DRD3,PRTG,NTRK2,NF1,DAAM2,SEMA4D,MACF1,TNR,NKX6-1,ROBO2,SYNGAP1,RTN4,CDH1,SEMA3A,TIAM2,CDKN2B,EPHB2,TTBK1,WNT5A,GRM5,PTPRZ1,BIN1,PTN,MAP1B,WNT3,SMARCD3,POU4F2,S…
GOBP_NEGATIVE_REGULATION_OF_GROWTH	0.000234684	0.010729593	0.518848078	0.470654578	1.524008844	93	ENO1,CDKN2A,MAP2,EPHA7,KIAA0319,RGS4,PTCH1,DCC,DRAXIN,JARID2,SMARCA2,PPP1R9B,RBP4,SEMA5A,DUSP10,SLIT2,TP73,TP53TG5,WWC2,ADIPOR1,TNR,SH3BP4,RTN4,FOXP1,TBX5,CDH1,SEMA3A,STK3,WNT5A,BCL2,CDKN1B,WNT3,KCNK2,SLIT1,GNG4,WWC1,TGFB2,SPAG9,SMAD3,FSTL4,SERPINE2,FRZB,IGFBP5,BCL11A
GOBP_CELL_GROWTH	0.000248355	0.011158829	0.498493109	0.402936225	1.35822389	221	ENO1,SLC23A2,CDKN2A,SORBS2,MAP2,DCLK1,TEAD1,TMEM108,EPHA7,RIMS2,DSCAM,KIAA0319,AUTS2,RGS4,UNC13A,COBL,IGFBPL1,SH3GL2,DCC,SYT1,PAK5,NRCAM,DRAXIN,EFNA5,SMARCA2,MAP3K13,LHX2,PAPPA2,IGFBP4,NEDD4L,SPOCK1,PPP1R9B,TNC,SEMA5A,TIAM1,SLIT2,FLRT3,CDH4,MEAF6,TP53TG5,PLXNA4,ADIPOR1,AKAP6,EXTL3,SEMA4D,MACF1,TNR,NKX6-1,SH3BP4,RTN4,FOXP1,RASAL1,SLC25A33,SYT2,MEIS1,CDH1,SEMA3A,C8orf44-SGK3,PRICKLE1,WNT5A,ALCAM,EX…
GOBP_NEGATIVE_REGULATION_OF_CELL_DIFFERENTIATION	0.000257468	0.011372243	0.498493109	0.387393127	1.324596126	306	MARK1,USH2A,MAP2,SOX11,EPHA7,KIAA0319,RGS4,ZFP36L2,FEZF2,CNTN4,PROX1,RUNX1,PTCH1,SKI,BMP7,AXIN2,ITPKB,DAB1,SIX2,ID4,LDLRAD4,DCC,NFATC2,SOX6,HDAC4,DRAXIN,FOXG1,SMARCA2,BRINP1,NKX2-1,LHX2,ESRRB,ZFPM2,SEMA5A,ABCC8,DUSP10,HLX,PAX6,EPHB1,TRIO,RORA,DPYSL5,TENT5C,TP73,EPHA4,NKX2-2,LDB1,DRD3,HMGB1,PRTG,ADIPOR1,NF1,SORT1,EXTL3,DAAM2,SEMA4D,RORB,INPP5D,DDX6,HOXA7,RARA,STAT5B,RUNX3,TNR,NKX6-1,SYNGAP1,RTN4,F…
GOBP_RESPONSE_TO_COCAINE	0.000265697	0.011540091	0.498493109	0.618934752	1.759742259	25	DRD2,OPRK1,SDK1,RGS4,SLC1A2,DNMT3A,SLC6A3,GRIA1,ELAVL4,TIAM1,DRD3,GAD2
GOBP_REGULATION_OF_TRANSCRIPTION_BY_RNA_POLYMERASE_I	0.000358308	0.015307386	0.498493109	-0.50378257	-2.284258305	18	BAZ2A,SMARCA5,BAZ1B,PIH1D1,MACROH2A1,UTP15,ERCC6
GOBP_CENTRAL_NERVOUS_SYSTEM_NEURON_DEVELOPMENT	0.000414472	0.017421192	0.498493109	0.508339201	1.590080837	55	DRD2,MAP2,DCLK1,FEZF2,CDH11,DCC,DRAXIN,SOX1,SEMA3E,FOXG1,BRINP1,EPHB1,SLIT2,AGBL4,GBX2,EPHA4,PLXNA4,SPTBN4,NTRK2,GABRB1,EPHB2,NFIB,FGFR2,MAPT,PLXNA1,DCLK2,SLC4A10,DRD1,GLI2,NPY,DISC1,ARHGAP35,GATA2,NRP1,B4GALT6
GOBP_CENTRAL_NERVOUS_SYSTEM_NEURON_DIFFERENTIATION	0.000490003	0.020269028	0.477270815	0.446566091	1.463779516	115	DRD2,MAP2,DCLK1,MNX1,FEZF2,PROX1,PTCH1,CDH11,HOXD10,ID4,BCL11B,DCC,DRAXIN,SOX1,SEMA3E,FOXG1,DBX1,BRINP1,NKX2-1,SPOCK1,ELAVL4,PAX6,EPHB1,TOX,RORA,GRID2,SLIT2,AGBL4,GBX2,EPHA4,PLXNA4,NKX2-2,SPTBN4,LDB1,NTRK2,NKX6-1,TBX20,BRINP2,SKOR2,MDGA1,GABRB1,BRINP3,PHOX2A,EPHB2,NFIB,FGFR2,LHX3,MAPT,PLXNA1,DCLK2,SLC4A10,DRD1,LMX1A,DMRT3,GLI2,NPY,DISC1,LHX5,BMPR1A,ARHGAP35,GATA2,OTP,NRP1,ISL2,B4GALT6,ISL1
GOBP_REGULATION_OF_EXTENT_OF_CELL_GROWTH	0.000501165	0.0204068	0.477270815	0.508846998	1.586662122	53	MAP2,EPHA7,DSCAM,KIAA0319,DCC,NRCAM,DRAXIN,EFNA5,MAP3K13,SEMA5A,CDH4,PLXNA4,SEMA4D,MACF1,TNR,NKX6-1,RTN4,CDH1,SEMA3A,WNT5A,MAP1B,WNT3,BARHL2,POU4F2,SLIT1,MAPT,FSTL4,LIMK1
GOBP_POSITIVE_REGULATION_OF_NEURON_DIFFERENTIATION	0.00051036	0.020461515	0.477270815	0.49756661	1.565014349	59	SOX11,FEZF2,PROX1,BMP7,DAB1,NRCAM,FOXG1,FEZF1,BRINP1,TCF4,CDON,PAX6,PCP4,VWC2L,NKX2-2,MMD,RARA,NKX6-1,BRINP2,GDF6,FOXA1,BRINP3,IMPACT,HOXD3,MAP1B,SPAG9,GPRC5B,ECT2,VWC2,NGF,GATA2,BCL6,MMD2,GDF5
GOBP_RESPONSE_TO_NERVE_GROWTH_FACTOR	0.000527492	0.020827931	0.477270815	0.582979059	1.708843747	30	TMEM108,SH3GL2,MAGI2,GRIA1,ELAVL4,STMN2,NTRK2,GAD2,SORT1,RAPGEF1,KCNC1,TAC1,KCNC2,NTRK3,MAPT,CD2AP,NTF3,NGF,WASF1,RAP1A,CALCA
GOBP_AXON_EXTENSION	0.000547142	0.021281368	0.477270815	0.497947912	1.560608503	56	MAP2,DCLK1,DSCAM,KIAA0319,AUTS2,NRCAM,DRAXIN,MAP3K13,LHX2,SEMA5A,SLIT2,CDH4,PLXNA4,MACF1,TNR,NKX6-1,RTN4,CDH1,SEMA3A,WNT5A,ALCAM,MAP1B,WNT3,BARHL2,POU4F2,SLIT1
GOBP_FILOPODIUM_ASSEMBLY	0.00056667	0.021716776	0.477270815	0.532620357	1.633337515	43	SRGAP2,MYO3B,MYO3A,MYO10,SPATA13,PPP1R9B,TENM2,PPP1R16B,EZR,DAAM2,RAB3IP,NLGN1,GAP43,FSCN1,EPHB2,PLPPR5,CCR7,DPYSL3,RIPOR2,STAU2,ARHGEF4,GPM6A,CD2AP,ARHGAP44
GOBP_NEUROTRANSMITTER_SECRETION	0.000600508	0.022680042	0.477270815	0.475168868	1.514830688	76	NRXN1,GRM4,GRIK5,PTPRN2,CADPS2,ERC2,PCLO,RIMS2,UNC13A,PPFIA2,CADPS,SNAP25,SYT1,RIMS4,SV2B,SYN2,ABCC8,SYN3,LIN7A,STX11,NAPB,NF1,CACNB4,NLGN1,SYT10,SYT2,STX1A,SYT7,GPR158
GOBP_POSITIVE_REGULATION_OF_SYNAPTIC_TRANSMISSION	0.000655515	0.024403885	0.477270815	0.463585638	1.48996631	85	NRXN1,RELN,DRD2,GRIK2,RIMS2,ROR2,LARGE1,SNAP25,SYT1,RIMS4,NMU,ADORA1,GRIA1,NALCN,EPHA4,SHANK2,IGSF11,NTRK2,NF1,NLGN1,TNR,LAMA2,STX1A,CLSTN2,GPR158,EPHB2,CRHR2,RIMS3,CACNG5,GRIN2B,PTN,TACR1,LRRTM1,EGFR,ADCY1,SERPINE2,PRKCE,SLC8A3,PDE9A,NSG1,DRD1,CHRNA7,SCGN,SLC1A3,SLC18A3,SLC24A2,HAP1,APP,CYP46A1,PTK2B,MICU3
GOBP_NEURON_RECOGNITION	0.000709873	0.025344767	0.477270815	0.560236122	1.685437038	36	DSCAML1,DSCAM,FEZF2,CNTN4,NTM,PALLD,CNTNAP2,NRCAM,FOXG1,ROBO1,SEMA5A,EPHA4,CNTN6,OPCML,ROBO2,RTN4,TNFRSF21,GAP43,EPHB2,EXT1,NCAM2,PLXND1,PCDH12,ARHGAP35,APP,CRTAC1,NRP1,CNR1,CNTN2,MEGF8
GOBP_LEARNING	0.00071969	0.025344767	0.477270815	0.464346232	1.489545664	83	NRXN1,RELN,TAFA2,DRD2,OPRK1,NRXN3,GABRA5,SNAP25,PAK5,CNTNAP2,MAPK8IP2,PPP1R9B,ABCC8,ELAVL4,DRD3,SLC7A11,SHANK2,NTRK2,NF1,TNR,SYNGAP1,NPTX2,NPAS4,CLSTN2,MEIS2,EPHB2,GRM5,ADGRB3,PTN,SPECC1,KIT,TACR1,CSMD1,SLC8A3,SORCS3,DBH,DRD1,PLCB1,ADAM2,SLC24A2,APP,EN1,NETO1,NEUROD2,TANC1,BCHE
GOBP_CAMERA_TYPE_EYE_MORPHOGENESIS	0.00071969	0.025344767	0.477270815	0.464293393	1.489376168	83	SDK1,ATP8A2,SOX11,TENM3,DSCAM,TFAP2A,FAT3,PROX1,LARGE1,SKI,BMP7,MEGF11,SDK2,SOX1,TFAP2B,CDON,RBP4,PAX6,EPHB1,FOXF2,NTRK2,NF1,RORB,FAT1,PTPRM,HCN1,MEIS1,SAMD7,EPHB2,CRB2,WNT5A,SOX9,SIX3,BCAR3
GOBP_NEURON_PROJECTION_EXTENSION	0.000709813	0.025344767	0.477270815	0.449114071	1.455746267	95	SLC23A2,MAP2,DCLK1,TMEM108,RIMS2,DSCAM,KIAA0319,AUTS2,UNC13A,SH3GL2,SYT1,NRCAM,DRAXIN,MAP3K13,LHX2,NEDD4L,SEMA5A,TIAM1,SLIT2,FLRT3,CDH4,PLXNA4,MACF1,TNR,NKX6-1,RTN4,RASAL1,SYT2,CDH1,SEMA3A,PRICKLE1,WNT5A,ALCAM,IMPACT,MAP1B,WNT3,BARHL2,POU4F2,SLIT1,NRN1,SPAG9,MAPT,PLXNA1,LIMK1,BCL11A,TSC22D4,DISC1,ITGA4,WASF1
GOBP_CAMP_MEDIATED_SIGNALING	0.000739958	0.025372754	0.477270815	0.560100998	1.668992294	34	ADCY2,CAP1,PDE1A,PDE4B,CAP2,PEX5L,PDE1C,EPHA5,PDE7B,PDE2A,PDE8A,PDE10A,RXFP2,ADCYAP1R1,SOX9,PDE3B,ADCY1,AHR,PDE11A,PDE9A,ADCYAP1
GOBP_SENSORY_ORGAN_MORPHOGENESIS	0.000737289	0.025372754	0.477270815	0.405791176	1.357433778	178	SDK1,ATP8A2,SOX11,TENM3,DSCAM,TFAP2A,FAT3,PROX1,LARGE1,MYO3B,OSR2,SKI,BMP7,MYO3A,SIX2,MEGF11,SDK2,SOX1,FOXG1,SOBP,TFAP2B,TSHZ1,CDON,RBP4,PAX6,EPHB1,FOXF2,GBX2,BCR,FBN2,LRIG3,WDR19,NTRK2,NF1,LHFPL5,RORB,MYO6,EYA1,FAT1,PTPRM,DLX6,HCN1,MEIS1,TECTA,RARB,SAMD7,GNGT1,EPHB2,CRB2,WNT5A,VAX2,BCL2,FGFR2,WDPCP,EFEMP1,SOX9,WHRN,SIX3,BCAR3,STAU2,OTX1,DLX5,KCNQ1,SIX4,OSR1,TBX1,FRZB,FGF9,THRB,PLS1,FOXL2,COL11A1…
GOBP_ADHERENS_JUNCTION_ORGANIZATION	0.000754741	0.025543585	0.477270815	0.542162045	1.655727841	41	CDH2,CDH8,CDH9,TBCD,CDH13,CDH11,CDH22,DSP,CDH17,CDHR3,CDH18,CDH4,EPHA4,CDH12,CDH20,ZNF703,KIFC3,CDH1,RDX,CDH26,TJP1,CDH7,CDH10
GOBP_CALCIUM_DEPENDENT_CELL_CELL_ADHESION_VIA_PLASMA_MEMBRANE_CELL_ADHESION_MOLECULES	0.000789206	0.026033807	0.477270815	0.590205262	1.694420534	27	CDH2,CDH8,CDH9,CDH13,CDH11,CDH22,CDH17,CDHR3,CDH18,CDH4,CDH12,NLGN1,CDH20,CDH1,CDH26,CDH7,CDH10,PCDH12
GOBP_REGULATION_OF_SYNAPTIC_TRANSMISSION_GLUTAMATERGIC	0.000787805	0.026033807	0.477270815	0.52490217	1.609668867	43	NRXN1,GRM8,RELN,DRD2,GRM4,GRIK2,UNC13A,ROR2,GRM7,SYT1,MAPK8IP2,ADORA1,DRD3,NLGN1,GRM3,TNR,GRIK1,GRIK3,GRM5,CACNG5,GRIN2B,EGFR,SERPINE2,DRD1
GOBP_LOCOMOTORY_BEHAVIOR	0.000838035	0.026961968	0.477270815	0.439804923	1.443202007	117	RELN,DRD2,OPRK1,DSCAM,FEZF2,LARGE1,CHL1,DAB1,SNAP25,ANKH,KCND2,HOXD10,PAK5,SOBP,NKX2-1,PBX3,SLC6A3,ELAVL4,GPR37,FGF12,EPHA4,SPTBN4,ASTN1,APBA2,DRD3,SHANK2,CACNB4,BTBD9,TNR,GAD1,ALK,GDNF,MEIS1,GAA,BSX,GRM5,NAV2,CNTN1,HOXD9,APBA1,NEGR1,SEZ6,ADCY5,CLCN3,LRRTM1,GLRB,PRKCE,SLC4A10,DBH,DRD1,LMX1A,DMRT3,KLHL1,USP2,OXR1,ZIC1
GOBP_NEGATIVE_REGULATION_OF_LOCOMOTION	0.000828876	0.026961968	0.477270815	0.416656626	1.38989366	165	PTPRK,DRD2,VASH1,ADGRG1,ATP2B4,SRGAP2,TGFBR3,MEOX2,SEMA6D,PTPRT,CDH11,LDLRAD4,FRMD5,MAGI2,ROBO1,NKX2-1,ADORA1,CORO1C,SEMA5A,SPOCK3,ZEB2,ABCC8,DUSP10,SLIT2,EPHA4,PTPRR,BCR,ENG,CCL28,HMGB1,ADIPOR1,NF1,DNAI3,PHLDB2,HOXA7,PTPRG,PTPRM,STK24,ROBO2,TBX5,NAV3,TAFA5,NR2F2,APOH,KANK1,SRGAP3,STARD13,CDH1,DACH1,LRCH1,WNT5A,SP100,BCL2,MCC,SRGAP1,CARD10,WNT3,DPYSL3,RIPOR2,SLIT1,SULF1,NRG3,AFDN,BMP5,OSBPL8,ACVR…
GOBP_GLUTAMATE_RECEPTOR_SIGNALING_PATHWAY	0.000849922	0.027010939	0.477270815	0.553690806	1.65668448	35	GRM8,GRM4,GRIK2,GRIK5,GRM7,GRID1,GRIA1,GRIA2,GRID2,DAGLA,TRPM1,GRIA4,GRIN3A,GRM3,GRIK1,GRIK3,GRM5,GRIN2B
GOBP_REGULATION_OF_POTASSIUM_ION_TRANSPORT	0.000868984	0.027283999	0.477270815	0.502013031	1.565352778	53	DRD2,OPRK1,RGS4,ANK2,DPP10,NOS3,NEDD4L,GRP,GCK,ADORA1,ABCC8,KCNH2,NOS1,RGS7,KCNIP4,DRD3,AKAP6,KCNIP3,KCNC1,KCNC2,STK39,DPP6,KCNN4
GOBP_SYNAPTIC_VESICLE_LOCALIZATION	0.000959332	0.029412001	0.477270815	0.595498286	1.693108193	25	CDH2,MAP2,PCLO,SNAP91,SYNDIG1,KIF5C,SYN2,SYN3,LIN7A,NLGN1
GOBP_REGULATION_OF_DENDRITE_DEVELOPMENT	0.000951834	0.029412001	0.477270815	0.48606634	1.528842133	59	RELN,MARK1,PTPRD,KIAA0319,FAT3,COBL,BMP7,DCC,PACSIN1,NEDD4L,HECW2,ELAVL4,TIAM1,DPYSL5,CSMD3,EPHA4,SEMA4D,SKOR2,ALK,EPHB2,ADGRB3,PTN,SEZ6,STAU2,SDC2,BMP5,PREX1,BCL11A,CUX1,TNIK
GOBP_DIENCEPHALON_DEVELOPMENT	0.00100829	0.030202352	0.455059867	0.505904053	1.567377421	49	DRD2,CNTNAP2,SEMA3E,NKX2-1,SLC6A3,SEMA5A,PAX6,GBX2,POU3F2,PRDM13,ALDH1A2,KCNC1,KCNC2,CDH1,WNT5A,SIX3,OTX1,SRD5A1,LHX3,PLXNA1,PCSK1,TBX19,GLI2,RAX,BMPR1A,GATA2,HAP1,WNT4,OTP,NRP1,ISL1
GOBP_VESICLE_LOCALIZATION	0.001003254	0.030202352	0.455059867	0.45691166	1.469841993	86	CDH2,KIF1A,CADPS2,MAP2,PCLO,UNC13A,PPFIA2,SNAP91,TRAPPC9,SYBU,CADPS,SNAP25,DYNC1I1,BICDL1,SYNDIG1,KIF5C,EXOC6B,SYN2,SYN3,LIN7A,EXOC4,TANC2,MYO5B,NLGN1
GOBP_EYE_MORPHOGENESIS	0.001021662	0.030255119	0.455059867	0.448377274	1.46148982	102	SDK1,ATP8A2,SOX11,TENM3,DSCAM,TFAP2A,FAT3,PROX1,LARGE1,SKI,BMP7,MEGF11,SDK2,SOX1,TFAP2B,CDON,RBP4,PAX6,EPHB1,FOXF2,FBN2,NTRK2,NF1,RORB,FAT1,PTPRM,HCN1,MEIS1,RARB,SAMD7,GNGT1,EPHB2,CRB2,WNT5A,VAX2,BCL2,EFEMP1,SOX9,SIX3,BCAR3,STAU2
GOBP_POSITIVE_REGULATION_OF_PEPTIDE_SECRETION	0.001083379	0.031722312	0.455059867	0.520215775	1.60734058	46	DRD2,RAPGEF4,SYBU,SNAP25,PRKD1,GRP,GCK,ADORA1,RBP4,ABCC8,JAK2,SLC30A8,SELENOT,TCF7L2,NKX6-1,CFTR,TUNAR,EGFR,PDX1,PRKCE,ADCYAP1,RFX6,AACS,PLCB1
GOBP_CELL_CELL_ADHESION_MEDIATED_BY_CADHERIN	0.001096604	0.03175279	0.455059867	0.566161204	1.665405271	31	CDH2,CDH8,CDH9,CDH13,CDH11,CDH22,CDH17,CDHR3,CDH18,CDH4,CDH12,CDH20,FOXA1,CDH1,WNT5A,CDH26,TJP1,AFDN,CDH7,CDH10,CD2AP
GOBP_NEGATIVE_REGULATION_OF_AXONOGENESIS	0.001123349	0.032169746	0.455059867	0.574617091	1.674630706	29	MAP2,EPHA7,KIAA0319,DAB1,DCC,DRAXIN,SEMA5A,TNR,SYNGAP1,RTN4,CDH1,SEMA3A,EPHB2,WNT5A,WNT3,SLIT1,FSTL4
GOBP_APPENDAGE_DEVELOPMENT	0.001150517	0.032589636	0.455059867	0.426036651	1.403300839	127	ECE1,CHST11,PLXNA2,TFAP2A,TBC1D32,MEOX2,LARGE1,PTCH1,OSR2,SKI,BMP7,FREM2,HOXD10,TFAP2B,TBX4,FRAS1,GRHL2,BCL2L11,FBN2,SLC7A11,WDR19,SMOC1,RARA,ALDH1A2,DLX6,TBX5,HOXD13,RARB,NFIA,PRICKLE1,WNT5A,EXT1,ASPH,KAT2B,FGFR2,TP63,WDPCP,MAP3K20,HOXD9,WNT3,SOX9,PCSK5,DLX5,TGFB2,B4GALNT1,OSR1,FGF9,CACNA1C,SP8,EVX2,ITGA6,GNA12,PBX1,SHOX2,RAX,ZNRF3,HOXA13,RUNX2,BMPR1A,ERRFI1,INTU,EN1,IRF6,GDF5
GOBP_MUSCLE_SYSTEM_PROCESS	0.001260964	0.035334111	0.455059867	0.395480056	1.328387866	202	ENO1,TRDN,DRD2,SGCD,ATP8A2,SORBS2,KCNB2,CFLAR,HCN4,ATP2B4,TPM4,RGS4,CACNA2D1,PDE4B,LARGE1,TNNI3K,KCND2,ANK2,PRKD1,HDAC4,NOS3,JARID2,DSP,NMU,KCND3,SLC8A1,NEDD4L,TNFRSF1A,ADORA1,ABCC8,TIAM1,SCN2A,KCNH2,FGF12,NOS1,MYOT,MYL1,DTNA,GTF2IRD1,NPNT,AKAP6,MYH14,KCNJ3,SULF2,TBX20,FOXP1,NFATC1,CACNG1,GDNF,MEIS1,GAA,SYNM,PRKCA,MLIP,ZDHHC21,TMOD2,ASPH,SCN3A,BIN1,BDKRB2,KCNMA1,DOCK4,LMNA,KIT,CTNNA3,SULF1,TACR1,…
GOBP_POSITIVE_REGULATION_OF_NERVOUS_SYSTEM_DEVELOPMENT	0.001334596	0.036999536	0.455059867	0.406021171	1.352234786	157	NRXN1,RELN,PTPRD,DRD2,SLITRK1,SOX11,PLXNA2,DSCAM,PRKCH,LINGO2,ID4,EFNA5,FOXG1,ROBO1,MAP3K13,TENM4,SYNDIG1,CDON,SEMA5A,TIAM1,PAX6,EPHB1,GRID2,SLIT2,FLRT3,TP73,CDH4,EPHA4,PLXNA4,NKX2-2,NTRK2,SEMA4D,NLGN1,MACF1,NKX6-1,ROBO2,CBLN2,CLSTN2,TIAM2,EPHB2,TTBK1,GRM5,ADGRB3,PTPRZ1,BIN1,PTN,MAP1B,WNT3,SMARCD3,POU4F2,KIT,PLXND1,THBS2,LRRTM1,STAU2,EGFR,MAPT,PLXNA1,SERPINE2,LIMK1,ACE,CUX1,LYN,FLRT2,SHOX2,LRP2,A…
GOBP_EMBRYONIC_MORPHOGENESIS	0.001353004	0.037115026	0.455059867	0.365192736	1.253633321	354	ECE1,ATP8A2,ALX1,PAX5,CELSR1,DSCAML1,SOX11,CHST11,EYA2,TFAP2A,TBC1D32,PROX1,COBL,MYO3B,PTCH1,KIF16B,OSR2,SKI,BMP7,MYO3A,FREM2,CECR2,LAMB3,HOXD10,SIX2,IRX2,IRX1,FOXG1,SOBP,LHX2,TENM4,TSHZ1,TBX15,CDON,RBP4,HLX,STIL,PAX6,MBP,TBX4,FRAS1,SATB2,GRHL2,BCL2L11,FLRT3,FOXF2,CER1,CCDC40,GBX2,PDGFRA,BCR,ENG,FBN2,TBXT,EXOC4,LRIG3,LDB1,WDR19,LHFPL5,PHLDB2,MYO6,EYA1,HOXA7,RARA,CFC1,ALDH1A2,CFC1B,DLX6,TBX20,OTX2…
GOBP_POSTSYNAPTIC_MEMBRANE_ORGANIZATION	0.001585816	0.043048288	0.455059867	0.639644047	1.734684181	18	NRXN1,RELN,CDH2,FARP1,SLC7A11,MUSK,NLGN1,GDNF,GPHN,EPHB2
GOBP_MONOATOMIC_CATION_TRANSMEMBRANE_TRANSPORT	0.001684347	0.045251628	0.455059867	0.365494856	1.256642778	371	SLC39A11,TRDN,DRD2,KCNJ16,OPRK1,KCNJ6,KCNB2,HCN4,ATP2B4,KCNMB2,RGS4,CACNA2D1,KCNH1,PDE4B,LARGE1,FGF14,KCNH7,TMC1,SLC38A1,SNAP25,KCND2,ANK2,PRKD1,TUSC3,KCNH8,KCNK1,DPP10,KCNH5,TMEM63C,SLC13A1,KCND3,SLC30A10,SLC8A1,NEDD4L,GRP,CACNA2D3,SLC4A4,HECW2,SLC6A3,ABCC8,GRIA2,TRPM8,TRPM3,CACNA1B,CACNA1E,SCN2A,SLC6A18,KCNH2,SLC15A1,SLC28A3,CNGA3,KCNK3,CRHR1,SLC6A15,FGF12,NOS1,SLC30A8,RGS7,NALCN,TRPM1,KCNIP4,D…
GOBP_EPITHELIAL_CELL_DEVELOPMENT	0.001702755	0.045279378	0.455059867	0.424040477	1.392834838	119	CDH2,B4GALT1,TFCP2L1,PROX1,PALLD,DACT2,BCL11B,ABCA12,MAGI2,ONECUT2,TNFRSF1A,F11R,PAX6,GRHL2,NKX2-2,PPP1R16B,PKHD1,MYO1E,EZR,PODXL,FAT1,RARA,NKX6-1,BFSP2,RAPGEF1,RARB,FOXA1,PDE2A,RDX,ASXL1,RFX3,ZDHHC21,WNT5A,TP63,ADAM7,FLNB,SOX9,BMAL1,FRMD6,SIX3,TJP1,DMRT1,AFDN,BFSP1,BMP5,CCDC88C,SPDEF,FRZB,HYDIN,MET,HOXA13,SIPA1L3,PLCB1,DLL1,JAG1,TJP2,WNT7B,RAP1A,GATA2,KLF5,EXPH5,SPINT2,INSM1,TMIGD1,COL27A1,SDC1,…
GOBP_REGULATION_OF_FILOPODIUM_ASSEMBLY	0.001784129	0.046964055	0.455059867	0.566014706	1.649560414	29	MYO3B,MYO3A,MYO10,TENM2,PPP1R16B,DAAM2,RAB3IP,NLGN1,GAP43,FSCN1,EPHB2,PLPPR5,CCR7,DPYSL3,RIPOR2,STAU2,GPM6A,ARHGAP44,PIK3R1
GOBP_G_PROTEIN_COUPLED_RECEPTOR_SIGNALING_PATHWAY	0.001942421	0.050619503	0.455059867	0.361987828	1.243882334	361	GRM8,ECE1,DRD2,ADCY2,GRM4,OPRK1,GPR142,ADGRG1,CELSR1,RAPGEF4,ARRB1,ATP2B4,RIT2,RIMS2,RGS4,ADGRL3,PDE4B,GRM7,PRKD1,NPFFR2,MRAP2,ROBO1,NMU,KCTD16,CPE,GRP,PTGER2,ADORA1,PPP1R9B,ADGRL2,GNA14,BICD1,GPR37,SLIT2,JAK2,DAGLA,CRHR1,NOS1,RGS7,GPR161,TRPM1,SORCS2,DGKI,MTNR1A,DRD3,SORT1,RIC8B,AKAP6,EZR,GRK5,DGKB,RORB,RGS5,NXPH2,RGR,GRM3,CAMKMT,MTNR1B,GNG10,PLCB2,ADCY9,GNB4,LGR6,TAFA5,AKAP13,NXPH4,GABBR2,GAP43…
GOBP_CALCIUM_MEDIATED_SIGNALING	0.002016416	0.052027533	0.431707696	0.432475464	1.401411047	94	SGCD,ATP2B4,RIT2,KSR2,CDH13,ANK2,PRKD1,NFATC2,CA8,SLC8A1,PPP1R9B,GRIA1,NCALD,TRPM8,NOS1,PDGFRA,AKAP6,PPP1R9A,CAMTA1,NFATC1,PPP3CC,TRPA1,GRIK1,RCAN2,PLCE1,GRM5,LHCGR,NFAM1,CCR7,GRIN2B,MCTP2,MAPT,CALCR,P2RX7,CACNA1C,CCRL2,RYR2,TRAT1,CAMK2D,IGF1
GOBP_REGULATION_OF_CELL_GROWTH	0.002238401	0.057188954	0.431707696	0.39692624	1.328480181	180	ENO1,SLC23A2,CDKN2A,MAP2,TEAD1,EPHA7,RIMS2,DSCAM,KIAA0319,RGS4,UNC13A,IGFBPL1,DCC,SYT1,PAK5,NRCAM,DRAXIN,EFNA5,SMARCA2,MAP3K13,PAPPA2,IGFBP4,NEDD4L,SPOCK1,PPP1R9B,TNC,SEMA5A,SLIT2,CDH4,MEAF6,TP53TG5,PLXNA4,ADIPOR1,AKAP6,EXTL3,SEMA4D,MACF1,TNR,NKX6-1,SH3BP4,RTN4,FOXP1,RASAL1,SLC25A33,SYT2,CDH1,SEMA3A,C8orf44-SGK3,WNT5A,RPTOR,BCL2,MAP1B,CDKN1B,WNT3,BARHL2,POU4F2,SLIT1,GNG4,NRG3,EGFR,TGFB2,SPAG9,SMA…
GOBP_POSITIVE_REGULATION_OF_SYNAPSE_ASSEMBLY	0.002260988	0.057205202	0.431707696	0.527461778	1.591999244	37	NRXN1,PTPRD,SLITRK1,LINGO2,EFNA5,SYNDIG1,EPHB1,GRID2,FLRT3,NTRK2,SEMA4D,NLGN1,CBLN2,CLSTN2,EPHB2,ADGRB3,THBS2,LRRTM1,STAU2
GOBP_EAR_DEVELOPMENT	0.002349394	0.058870386	0.431707696	0.405571485	1.349808885	151	ECE1,USH2A,ATP8A2,TFAP2A,PROX1,MYO3B,OSR2,GABRA5,MYO3A,TMC1,FREM2,CECR2,GABRB2,SIX2,EYA4,FOXG1,SOBP,ESRRB,TSHZ1,BCL2L11,KCNK3,LIN7A,GBX2,EPHA4,BCR,LRIG3,ROR1,WDR19,LHFPL5,MYO6,EYA1,OC90,DLX6,TECTA,BMPER,LGR5,EPHB2,WNT5A,BCL2,FGFR2,WDPCP,CDKN1B,KCNK2,SOX9,WHRN,ESRP1,OTX1,BMP5,DLX5,TGFB2,LHX3,KCNQ1,SIX4,CYTL1,OSR1,TBX1,FRZB,FGF9,PLS1,COL11A1,GSC,HOXA13,ZIC1,GRXCR1,TTC39C,SIX1,DLL1,JAG1
GOBP_NEURAL_NUCLEUS_DEVELOPMENT	0.002539017	0.063015994	0.431707696	0.568554478	1.63226329	27	KIRREL3,FOXP2,LARGE1,NKX2-1,MBP,GNB4,KCNC1,KCNC2,PHOX2A,TTBK1,NFIB,BCL2,YWHAQ,POTEE,FGF9,MAPKAP1,CCDC14
GOBP_DEVELOPMENTAL_GROWTH_INVOLVED_IN_MORPHOGENESIS	0.002645375	0.065036285	0.431707696	0.408673737	1.353782018	137	SLC23A2,MAP2,DCLK1,TMEM108,EPHA7,RIMS2,DSCAM,KIAA0319,AUTS2,UNC13A,COBL,SH3GL2,DCC,SYT1,NRCAM,DRAXIN,EFNA5,MAGI2,MAP3K13,LHX2,NEDD4L,TNC,SEMA5A,TIAM1,SLIT2,FLRT3,CDH4,PLXNA4,SEMA4D,KIF26B,MACF1,TNR,NKX6-1,RTN4,RASAL1,HOXD13,SYT2,CDH1,SEMA3A,PRICKLE1,WNT5A,ALCAM,EXT1,IMPACT,FGFR2,MAP1B,WNT3,BARHL2,POU4F2,SOX9,SLIT1,NRN1,SPAG9,MAPT,FSTL4,PLXNA1,SIX4,CD2AP,LIMK1,BCL11A,SPRY1,TSC22D4,SIX1,DISC1,ITGA4
GOBP_RESPONSE_TO_XENOBIOTIC_STIMULUS	0.00271937	0.066230635	0.431707696	0.399106371	1.331920181	170	VAV3,DRD2,TENT4A,PDE4B,PTCH1,PPM1E,NFATC2,AHRR,SLC1A2,DNMT3A,GNPAT,TFAP2B,POR,PPP1R9B,SLC6A3,GRIA1,ABCC8,PAX6,RORA,CMBL,KCNH2,SLC28A3,KCNK3,NOS1,TP73,ENG,DRD3,SHANK2,GABRG3,GAD2,VAV2,PRKAA2,MYO6,PTPRM,NKX6-1,TRPA1,KCNC1,KCNQ3,CDH1,PON3,PRICKLE1,HMGCS2,LHCGR,RPTOR,BCL2,ADCYAP1R1,MAP1B,CDKN1B,TNFRSF11B,ABCC1,IGFBP2,UGT2B7,NFKBIZ,BCAR3,SCNN1B,EGFR,SRD5A1,ACSL1,ADCY1,AHR,PDX1,KCNQ1,PCSK1,P2RX7,DRD1,A…
GOBP_BIOLOGICAL_PROCESS_INVOLVED_IN_INTRASPECIES_INTERACTION_BETWEEN_ORGANISMS	0.002746909	0.066281889	0.431707696	0.597370558	1.678054944	23	NRXN1,NRXN3,CNTNAP2,BRINP1,MAPK8IP2,GRP,GRID1,DRD3,SHANK2,GAD1,NPAS4,EXT1,RPTOR,KCNQ1,TBX1
GOBP_REGULATION_OF_CELL_SIZE	0.002793365	0.066784494	0.431707696	0.443221478	1.432044002	91	VAV3,MAP2,EPHA7,DSCAM,KIAA0319,PRKD1,DCC,NRCAM,DRAXIN,EFNA5,MAP3K13,SEMA5A,CDH4,PLXNA4,VAV2,EZR,SEMA4D,MACF1,TNR,NKX6-1,SLC12A1,RTN4,CDH1,SEMA3A,STK39,RDX,AKT3,KCNN4,WNT5A,RPTOR,AQP4,MAP1B,WNT3,KCNMA1,BARHL2,POU4F2,SLIT1,CLCN3,MAPT,FSTL4,P2RX7,LIMK1,SLC12A4,GPRC5B
GOBP_ACTION_POTENTIAL	0.002904358	0.068806888	0.431707696	0.43125726	1.40283439	99	GRIK2,KCNB2,HCN4,KCNMB2,CACNA2D1,KCND2,ANK2,NRCAM,DSP,KCND3,SLC8A1,NEDD4L,GRIA1,GNA14,SCN2A,KCNH2,FGF12,NOS1,NTRK2,CACNB4,AKAP6,GJD2,MYH14,KCNJ3,MTNR1B,HCN1,KCNC1,KCNC2,KCNQ3,SCN3A,KCNG3,BIN1,CTNNA3,TACR1,KCNS3,KCNQ1,KCNH6,CACNA1C,KCNQ2,RYR2,DRD1,KCNJ5,CXADR,CAMK2D,JUP
GOBP_REGULATION_OF_AXON_EXTENSION	0.003002348	0.069539874	0.431707696	0.512793192	1.571534795	42	MAP2,DSCAM,KIAA0319,NRCAM,DRAXIN,MAP3K13,SEMA5A,CDH4,PLXNA4,MACF1,TNR,NKX6-1,RTN4,CDH1,SEMA3A,WNT5A,MAP1B,WNT3,BARHL2,POU4F2,SLIT1,MAPT,LIMK1
GOBP_POSTSYNAPSE_ORGANIZATION	0.003015351	0.069539874	0.431707696	0.424815771	1.386330176	108	NRXN1,RELN,CDH2,PTPRD,KIF1A,POTEI,TMEM108,EPHA7,ROR2,PPFIA2,NRCAM,LRFN2,FARP1,GRID1,TIAM1,SRCIN1,EPHB1,GRID2,POTEJ,EPHA4,SLC7A11,SHANK2,NF1,TANC2,EZR,NPTX1,MUSK,NLGN1,DIP2A,SYNGAP1,GDNF,GAP43,GPHN,EPHB2,WNT5A,GRIN2B,POTEE,ARHGAP39,C1QL2,LRRTM1,STAU2,POTEF,ARHGAP22,GLRB,ZNF804A,ARHGAP44,CHRNA7,SIPA1L1,NTNG2,DISC1,DOCK10,SLITRK3,CTNND2,PTK2B,NRP1,INA,NGEF,TANC1
GOBP_APPENDAGE_MORPHOGENESIS	0.003015351	0.069539874	0.431707696	0.424803984	1.386291714	108	ECE1,CHST11,PLXNA2,TFAP2A,TBC1D32,LARGE1,PTCH1,OSR2,SKI,BMP7,FREM2,HOXD10,TFAP2B,TBX4,FRAS1,GRHL2,BCL2L11,FBN2,WDR19,ALDH1A2,DLX6,TBX5,HOXD13,RARB,NFIA,PRICKLE1,WNT5A,EXT1,ASPH,FGFR2,TP63,WDPCP,MAP3K20,HOXD9,WNT3,SOX9,PCSK5,DLX5,TGFB2,OSR1,FGF9,CACNA1C,SP8,EVX2,GNA12,PBX1,SHOX2,HOXA13,RUNX2,BMPR1A,ERRFI1,INTU,EN1,GDF5,CHD7
GOBP_RESPONSE_TO_ALKALOID	0.003222878	0.073360889	0.431707696	0.503145893	1.546422215	44	DRD2,OPRK1,SDK1,BCL2L1,RGS4,SLC1A2,PPP2R2A,DNMT3A,SLC8A1,PPP1R9B,SLC6A3,GRIA1,ELAVL4,TIAM1,DRD3,GAD2
GOBP_MUSCLE_CELL_DEVELOPMENT	0.003237338	0.073360889	0.431707696	0.429939079	1.398546485	99	FHOD3,SGCD,SORBS2,CFLAR,RGS4,PROX1,LARGE1,SKI,ANK2,PRKD1,SMYD3,NFATC2,NIBAN2,SLC8A1,NEBL,MYO18B,PDGFRA,ENG,CACNB4,AKAP6,NEB,DNER,FOXP1,TBX5,AKAP13,MEIS1,PRICKLE1,TMOD2,BCL2,BIN1,LMNA,KRT8,ACTL8,SIX4,TTN,MYF5,CXADR,SHOX2,PGM5,IGF1,SIX1,SGCZ,BMPR1A,PPP3CA,ALPK2,BVES,UCHL1,ISL1,CACNA2D2,MYOD1,COL14A1,SDC1,HDAC9
GOBP_REGULATION_OF_SYNAPTIC_PLASTICITY	0.003274336	0.073559641	0.431707696	0.423455331	1.381890561	108	RELN,DRD2,GRIK2,ERC2,RIMS2,CNTN4,LARGE1,SLC38A1,SNAP25,RIMS4,ADORA1,SHISA9,GRIA1,GRID2,EPHA4,SORCS2,SHANK2,IGSF11,NTRK2,NF1,RARA,TNR,SYNGAP1,NPAS4,SYT7,KCNQ3,EPHB2,GRM5,CRHR2,RIMS3,GRIN2B,PTN,MAP1B,KIT,LRRTM1,STAU2,ADCY1,MAPT,SERPINE2,CD2AP,SLC8A3,SORCS3,PDE9A,SLC4A10,NSG1,DRD1,ACE,CHRNA7,SIPA1L1,SCGN,SLC18A3,SLC24A2,CALHM2,APP,CYP46A1,SYT4,PTK2B,NETO1,NEUROD2,ERC1,CPLX2
GOBP_REGULATION_OF_ANATOMICAL_STRUCTURE_MORPHOGENESIS	0.003385329	0.075403135	0.431707696	0.351963543	1.213627341	429	RELN,HHEX,SMOC2,PTPRD,SLC23A2,KIF1A,VASH1,SLITRK1,DMRT2,MAP2,NTNG1,ATP2B4,EPHA7,PLXNA2,RIMS2,DSCAM,KIAA0319,UNC13A,AGO2,PPFIA2,CCBE1,TERT,RUNX1,BMP7,DAB1,SIX2,PRKD1,DCC,SYT1,CD40,PAX9,MYO10,DRAXIN,SEMA3E,EFNA5,NOS3,ADAM12,ROBO1,MAP3K13,NIBAN2,NEDD4L,TENM4,CORO1C,TMEM135,HECW2,F11R,SEMA5A,ABCC8,TIAM1,SRCIN1,JHY,SLIT2,DPYSL5,CDH4,EPHA4,PLXNA4,BCR,POU3F2,ENG,PPP1R16B,VASH2,PKHD1,NTRK2,NF1,TANC2,EZR,…
GOBP_REGULATION_OF_EPITHELIAL_CELL_PROLIFERATION	0.003422327	0.075581212	0.431707696	0.393349765	1.31561682	177	PTPRK,DRD2,VASH1,B4GALT1,CFLAR,SOX11,TGFBR3,CDH13,PROX1,EPB41L4B,PTCH1,NKX2-8,OSR2,SCG2,PRKD1,BCL11B,SGPP2,ROBO1,STAT5A,SEMA5A,DUSP10,HLX,PAX6,PPP1R16B,VASH2,HMGB1,PKHD1,NF1,EXTL3,ANGPT1,EYA1,ZNF703,TCF7L2,SULF2,PTPRM,RUNX3,ALDH1A2,DLX6,RTN4,NR2F2,APOH,STK3,NEAT1,AKT3,CDKN2B,PRKCA,WNT5A,RPTOR,NFIB,MCC,FGFR2,TP63,PTN,CDKN1B,SOX9,SULF1,TACR1,FBXW7,EGFR,BMP5,DLX5,TGFB2,SMAD3,PDX1,SIX4,OSR1,TBX1,FGF9…
GOBP_NEGATIVE_REGULATION_OF_AXON_EXTENSION	0.003609851	0.07905271	0.431707696	0.592191323	1.614790635	19	MAP2,KIAA0319,DRAXIN,SEMA5A,TNR,RTN4,CDH1,SEMA3A,WNT5A,WNT3,SLIT1
GOBP_NEURAL_RETINA_DEVELOPMENT	0.003662608	0.079539636	0.431707696	0.482810889	1.495830843	49	SDK1,ATP8A2,ATP2B4,DSCAM,TFAP2A,FAT3,LARGE1,MEGF11,SDK2,TFAP2B,NTRK2,RORB,PTPRM,HCN1,SAMD7,CRB2,SMARCD3,BARHL2,POU4F2,SOX9,SIX3,GPM6A,TGFB2,THRB
GOBP_REGULATION_OF_CALCIUM_ION_TRANSMEMBRANE_TRANSPORTER_ACTIVITY	0.003722601	0.08017436	0.431707696	0.571292182	1.629645426	26	TRDN,DRD2,CACNA2D1,ANK2,CRHR1,NOS1,DRD3,CACNB4,AKAP6,JPH1
GOBP_ENDOTHELIAL_CELL_MIGRATION	0.003755307	0.080215811	0.431707696	0.413249344	1.349726713	111	SMOC2,VASH1,ATP2B4,TGFBR3,MEOX2,CCBE1,CDH13,PROX1,SCG2,PRKD1,CD40,NOS3,ROBO1,STAT5A,RIN2,SEMA5A,ZEB2,SLIT2,HMGB1,BCAS3,NF1,ANGPT1,SASH1,PTPRM,FOXP1,NR2F2,APOH,STARD13,BMPER,PTK2,AKT3,PRKCA,WNT5A,PIK3R3,SP100,CARD10,ADGRA2,PTN,PLXND1,PAXIP1,FBXW7,MET,PRSS3,ADTRP,JUP,EMP2,DAB2IP,GATA2,ETS1,FSTL1,PTK2B,NRP1,LOXL2,PLEKHG5,HMOX1,GADD45A,EFNB2,HDAC9
GOBP_ENDOPLASMIC_RETICULUM_TO_GOLGI_VESICLE_MEDIATED_TRANSPORT	0.003892754	0.080343264	0.431707696	-0.305737652	-1.764767015	33	COPG2,CNIH4,SEC22A,TRAPPC10,STX17,ERGIC1,PEF1,SEC24D
GOBP_CENTRAL_NERVOUS_SYSTEM_PROJECTION_NEURON_AXONOGENESIS	0.003932073	0.080343264	0.407017919	0.595779624	1.65527948	21	DCLK1,CDH11,DCC,DRAXIN,EPHB1,SLIT2,EPHA4,PLXNA4,SPTBN4,EPHB2,NFIB
GOBP_PRESYNAPSE_ORGANIZATION	0.003979563	0.080343264	0.407017919	0.539862373	1.582458969	30	PTPRD,SLITRK1,PCLO,PPFIA2,CAP2,LRFN5,FARP1,GRID2,CNTN5,NLGN1,CBLN2,MDGA1,WNT5A,PCDH17,LRRTM1,LRFN3,NTNG2,APP,SLITRK3
GOBP_REGULATION_OF_HEART_GROWTH	0.004043011	0.080343264	0.407017919	0.523769085	1.560730243	34	ERBB4,TGFBR3,RGS4,PROX1,RUNX1,JARID2,ZFPM2,RBP4,TP73,AKAP6,TBX20,FOXP1,TBX5,FGFR2,KCNK2,FGF9,IGF1,BMPR1A
GOBP_REGULATION_OF_ORGAN_GROWTH	0.004073092	0.080343264	0.407017919	0.487581974	1.509863803	48	ERBB4,TGFBR3,RGS4,PROX1,RUNX1,JARID2,ZFPM2,RBP4,HLX,BCL2L11,TP73,WWC2,AKAP6,TBX20,FOXP1,TBX5,STK3,FGFR2,KCNK2,WWC1
GOBP_REGULATION_OF_SYNAPSE_ASSEMBLY	0.004131235	0.080343264	0.407017919	0.463877896	1.468644324	66	NRXN1,PTPRD,SLITRK1,EPHA7,LINGO2,SNAP25,LRFN5,EFNA5,FARP1,SYNDIG1,EPHB1,GRID2,FLRT3,NTRK2,SEMA4D,MUSK,NLGN1,ROBO2,CBLN2,MDGA1,CLSTN2,EPHB2,WNT5A,ADGRB3,SLIT1,NEGR1,THBS2,LRRTM1,STAU2,LRFN3,SIX4,FLRT2,ASIC2,NTNG2,SIX1
GOBP_HEPATICOBILIARY_SYSTEM_DEVELOPMENT	0.0040568	0.080343264	0.407017919	0.46075933	1.457316678	65	CADM1,CFLAR,TGFBR3,PROX1,COBL,PTCH1,NKX2-8,JARID2,ONECUT2,HLX,CCDC40,NF1,RARA,SULF2,ALDH1A2,HMGCS2,CDKN2B,BAAT,PTN,SOX9,FBXW7,EGFR,SRD5A1,SMAD3,FGL1,PDX1,CD2AP,FRZB,MET,CPT1A,CCDC39,ERRFI1,PTPN3,UPB1,WNT4
GOBP_REGULATION_OF_ENDOTHELIAL_CELL_MIGRATION	0.003904027	0.080343264	0.431707696	0.442964453	1.425995334	87	SMOC2,VASH1,ATP2B4,TGFBR3,MEOX2,CCBE1,PROX1,PRKD1,CD40,NOS3,STAT5A,RIN2,SEMA5A,SLIT2,HMGB1,BCAS3,NF1,ANGPT1,SASH1,PTPRM,FOXP1,NR2F2,APOH,STARD13,BMPER,PTK2,AKT3,PRKCA,WNT5A,SP100,CARD10,ADGRA2,PTN
GOBP_EMBRYONIC_SKELETAL_SYSTEM_DEVELOPMENT	0.003904027	0.080343264	0.431707696	0.442860189	1.425659685	87	DMRT2,ALX1,PAX5,DSCAML1,SOX11,CHST11,TFAP2A,OSR2,BMP7,HOXD10,SIX2,TBX15,RBP4,SATB2,GRHL2,PDGFRA,WDR19,EYA1,HOXA7,SULF2,HOXC6,HOXC4,WNT5A,EXT1,KIAA1217,FGFR2,HOXD9,HOXD3,MMP16,SULF1,PCSK5,SMAD3,SIX4,OSR1,TBX1,FGF9,MYF5,COL11A1,GSC,PBX1,SHOX2,SIX1,RUNX2
GOBP_NEGATIVE_REGULATION_OF_CELL_PROJECTION_ORGANIZATION	0.003904027	0.080343264	0.431707696	0.438335543	1.412758864	89	MAP2,RIT2,EPHA7,KIAA0319,FAT3,CBFA2T2,DAB1,DCC,DRAXIN,SPOCK1,NEO1,SEMA5A,SLIT2,DPYSL5,CRMP1,MAK,EPHA4,STMN2,RAB3IP,NLGN1,TBC1D30,PTPRG,TNR,SYNGAP1,RTN4,KANK1,CDH1,SEMA3A,EPHB2,WNT5A,GRIN2B,WNT3,DPYSL3,SLIT1,PRAG1,FSTL4,ARHGAP44,EVL,BCL11A,PTPRO
GOBP_CELL_CELL_JUNCTION_ASSEMBLY	0.004127107	0.080343264	0.407017919	0.432216572	1.392587145	88	CDH2,PATJ,CDH8,CDH9,PRKCH,TBCD,UGT8,CDH13,CDH11,ANK2,CDH22,CNTNAP2,GNPAT,CDH17,CDHR3,MPDZ,F11R,GRHL2,CDH18,CDH4,CDH12,CDH20,ZNF703,EPB41L3,TBX5,CDH1,FSCN1,EPHB2,PRKCA,CDH26,TJP1,AFDN,CDH7,CDH10,ACE,PTPRO,CLDN11,PARD3,JUP,ECT2
GOBP_SENSORY_SYSTEM_DEVELOPMENT	0.004052747	0.080343264	0.407017919	0.375421906	1.270836818	239	DRD2,SDK1,ATP8A2,CELF4,SOX11,ATP2B4,TENM3,DSCAM,TFAP2A,TBC1D32,FAT3,PROX1,LARGE1,OSR2,SKI,BMP7,FREM2,MEGF11,BCL11B,SDK2,SOX1,TFAP2B,LHX2,CDON,PBX3,TMEM135,RBP4,SLC6A3,PAX6,EPHB1,ADAMTS18,GRHL2,FOXF2,PDGFRA,FBN2,SLC7A11,WDR19,NTRK2,NF1,RORB,SMOC1,LAMA1,FAT1,RARA,PTPRM,ALDH1A2,MTNR1B,HCN1,BFSP2,MEIS1,RARB,RCN1,SEMA3A,SAMD7,GNGT1,NFIA,OPN4,MEIS2,PRICKLE1,SLC17A6,EPHB2,CRB2,WNT5A,VAX2,NFIB,BCL2,WDPCP…
GOBP_SEMAPHORIN_PLEXIN_SIGNALING_PATHWAY	0.004259005	0.082149212	0.407017919	0.554727502	1.592567419	27	ECE1,NCAM1,PLXNA2,SEMA6D,SEMA3E,SEMA5A,PLXNA4,SEMA4D,SEMA3D,GDNF,SEMA3A,PLXND1,PLXNA1,MET,SEMA6A
GOBP_REGULATION_OF_GLIAL_CELL_DIFFERENTIATION	0.004323337	0.082149212	0.407017919	0.504547883	1.53533774	40	DAB1,ID4,SOX1,TENM4,DUSP10,TP73,EPHA4,NKX2-2,DRD3,NF1,DAAM2,NKX6-1,TNFRSF21,TTBK1,PTPRZ1,BIN1,PTN,SLC45A3,SERPINE2
GOBP_RETINA_MORPHOGENESIS_IN_CAMERA_TYPE_EYE	0.004301612	0.082149212	0.407017919	0.492968258	1.511740096	43	SDK1,ATP8A2,DSCAM,TFAP2A,FAT3,PROX1,LARGE1,MEGF11,SDK2,TFAP2B,CDON,RBP4,NTRK2,RORB,PTPRM,HCN1,SAMD7,CRB2
GOBP_MUSCLE_CONTRACTION	0.004350189	0.082149212	0.407017919	0.399396643	1.329939433	154	ENO1,TRDN,DRD2,SGCD,ATP8A2,KCNB2,HCN4,ATP2B4,TPM4,CACNA2D1,PDE4B,LARGE1,TNNI3K,KCND2,ANK2,PRKD1,DSP,NMU,KCND3,SLC8A1,NEDD4L,ADORA1,SCN2A,KCNH2,FGF12,NOS1,MYOT,MYL1,DTNA,NPNT,MYH14,KCNJ3,SULF2,TBX20,CACNG1,GDNF,GAA,SYNM,ZDHHC21,TMOD2,ASPH,SCN3A,BIN1,BDKRB2,KCNMA1,DOCK4,KIT,CTNNA3,SULF1,TACR1,SCNN1B,KCNQ1,SLC8A3,GRK2,CACNA1C,TTN,RYR2,DRD1,KCNJ5,CAMK2D,JUP,PPP1R12B
GOBP_RECEPTOR_CLUSTERING	0.004385352	0.082217471	0.407017919	0.548687531	1.599063101	29	NRXN1,RELN,CDH2,GRIK2,DLG2,MAGI2,FARP1,SLC7A11,WDR19,MUSK,NLGN1,SYNGAP1,GPHN,LRRC7,PTN
GOBP_REGULATION_OF_SMALL_GTPASE_MEDIATED_SIGNAL_TRANSDUCTION	0.00457327	0.085128151	0.407017919	0.394020967	1.314736167	166	RELN,SIPA1L2,VAV3,ADGRG1,ARRB1,RIT2,SRGAP2,AUTS2,TRIM67,PLEKHG1,ARHGAP25,ITPKB,SPATA13,KALRN,ROBO1,CDON,F11R,ARFGEF3,TIAM1,TRIO,SLIT2,BCR,NF1,VAV2,SEMA4D,CYTH1,CHN1,RALGAPA2,DENND4B,SYNGAP1,RASAL1,KANK1,SRGAP3,AKAP13,STARD13,TIAM2,RALGPS1,RDX,ARHGAP28,EPHB2,KITLG,ARHGAP29,DOCK8,ARHGEF10L,ADCYAP1R1,ARHGAP39,RIPOR2,CHN2,ARHGAP20,ARHGEF4,PREX1,TGFB2,PRAG1,TAGAP,ARHGAP22,DENND1A,FAM13A,CD2AP,ARHGAP44…
GOBP_ASSOCIATIVE_LEARNING	0.004670962	0.086329974	0.407017919	0.492473134	1.523994919	47	RELN,TAFA2,DRD2,OPRK1,GABRA5,SNAP25,ABCC8,ELAVL4,DRD3,SLC7A11,SHANK2,NF1,TNR,SYNGAP1,NPTX2,CLSTN2,MEIS2,SPECC1,KIT,TACR1,CSMD1,DBH,DRD1,ADAM2,APP,NETO1,NEUROD2,TANC1
GOBP_CELL_CELL_JUNCTION_ORGANIZATION	0.004796351	0.087407633	0.407017919	0.405592727	1.335732916	126	CDH2,PATJ,CDH8,CDH9,PRKCH,TBCD,UGT8,CDH13,CDH11,ANK2,CDH22,CNTNAP2,DSP,GNPAT,CDH17,CDHR3,MPDZ,F11R,ABCC8,GRHL2,CDH18,CDH4,EPHA4,CDH12,PKHD1,SVEP1,CDH20,ZNF703,EPB41L3,KIFC3,TBX5,CDH1,RDX,FSCN1,EPHB2,PRKCA,EXT1,CDH26,WHRN,TJP1,AFDN,CDH7,TGFB2,SMAD3,CDH10,CD2AP,ACE,PTPRO,CXADR,CLDN11,PARD3,JUP,ECT2,NPHP4,TJP2,PRKCI,XIRP2,CDH19,CDH3
GOBP_NEGATIVE_REGULATION_OF_CELL_POPULATION_PROLIFERATION	0.004796351	0.087407633	0.407017919	0.359264377	1.228722775	307	ERBB4,ST18,PTPRK,DELEC1,CDKN2A,DRD2,VASH1,NELL1,B4GALT1,ATP8A2,ADGRG1,SOX11,TFAP2A,TGFBR3,FEZF2,CDH13,PROX1,AMBRA1,PTCH1,NKX2-8,SKI,BMP7,AXIN2,E2F3,SCG2,BCL11B,NOS3,JARID2,MAGI2,SMARCA2,ROBO1,FEZF1,VTCN1,TFAP2B,NIBAN2,ADORA1,RBP4,ABCC8,DUSP10,PAX6,EPHB1,JAK2,CER1,TP73,AGBL4,WWC2,CBFA2T3,NF1,CACNB4,WNK2,INPP5D,RARA,PTPRM,RUNX3,ALDH1A2,ZBTB7C,SH3BP4,RPS6KA2,TNFRSF21,TBX5,TAFA5,NR2F2,APOH,RARB,DACH1…
GOBP_REGULATION_OF_ANATOMICAL_STRUCTURE_SIZE	0.004870712	0.088146355	0.407017919	0.369373786	1.248281846	230	ECE1,VAV3,MAP2,EPHA7,DSCAM,KIAA0319,KCNMB2,MYO3B,MYO3A,PRKD1,DCC,NRCAM,DRAXIN,EFNA5,NOS3,MAP3K13,SLC8A1,ADORA1,SEMA5A,SLIT2,SSH2,NOS1,CDH4,PLXNA4,SPTBN4,ADD2,VAV2,EZR,DAAM2,SEMA4D,SVEP1,MACF1,NEB,TNR,NKX6-1,MTNR1B,SLC12A1,RTN4,VASP,KANK1,SPTBN1,CDH1,SEMA3A,STK39,RDX,RAB3B,ASXL1,AKT3,KCNN4,GCH1,ARHGAP28,ZDHHC21,WNT5A,TMOD2,ELN,PLEKHH2,EXT1,RPTOR,AQP4,KAT2B,CCR7,BIN1,BDKRB2,MAP1B,BAIAP2L1,WNT3,KCNM…
GOBP_ERK1_AND_ERK2_CASCADE	0.005019433	0.090211328	0.407017919	0.405764035	1.340126744	131	ERBB4,DRD2,CFLAR,ARRB1,EPHA7,TGFBR3,ROR2,ZFP36L2,LMO3,SLC30A10,DUSP10,TIAM1,EPHB1,NRG1,EPHA4,PDGFRA,PTPRR,GCNT2,ROR1,HMGB1,PKHD1,NTRK2,NF1,NPNT,EZR,WNK2,ANGPT1,MUSK,GAREM1,ALKAL1,PDE8A,BMPER,EPHB2,PRKCA,CCR7,FGFR2,SOX9,FBXW7,EGFR,NPSR1,FSHR,NTRK3,CALCR,CD2AP,DENND2B,ADCYAP1,ATF3,LYN,SEMA6A,CHRNA7,TNFRSF11A,IGF1,OPRM1,TLR4,SPRY1,DAB2IP,SPRED2,RAP1A,APP,CCN1,FBLN1,ARHGAP8,PTK2B,NRP1,DDR2,PTGER4
GOBP_REGULATION_OF_EPITHELIAL_CELL_MIGRATION	0.005093794	0.090920728	0.407017919	0.412109798	1.353673722	118	SMOC2,VASH1,ATP2B4,TGFBR3,MEOX2,CCBE1,PROX1,EPB41L4B,PRKD1,CD40,NOS3,STAT5A,RIN2,CORO1C,SEMA5A,DUSP10,SLIT2,PTPRR,HMGB1,ADIPOR1,BCAS3,NF1,ANGPT1,SASH1,MACF1,PTPRG,PTPRM,RTN4,FOXP1,NR2F2,APOH,STARD13,BMPER,PTK2,AKT3,PRKCA,WNT5A,SP100,MCC,CARD10,ADGRA2,PTN,SOX9,TACR1,FBXW7,TGFB2,PRKCE,MET,EVL
GOBP_REGULATION_OF_NEURON_APOPTOTIC_PROCESS	0.005168154	0.091620477	0.407017919	0.421443441	1.374721686	104	GRM4,GRIK2,BCL2L1,CFLAR,EPHA7,RETREG1,TFAP2A,TFAP2D,TERT,AMBRA1,CHL1,MSH2,DRAXIN,SEMA3E,TFAP2B,TOX3,BCL2L11,GRID2,JAK2,NTRK2,NF1,ANGPT1,TRIM2,MTNR1B,SYNGAP1,GDNF,GCH1,PPARGC1A,BCL2,PTPRZ1,VSTM2L,PLXND1,FBXW7,TGFB2,GFRAL,SIX4,CD2AP,CNTFR,EN2,OXR1,KDM2B,NTF3,SIX1,NGF,PRKCI,EN1,GDF5,PTK2B,NRP1,CLU,ALKBH1,ISL1,GCLC,CASP8,CRLF1,BARHL1,ST8SIA2,POU4F1
GOBP_POSITIVE_REGULATION_OF_AXONOGENESIS	0.00520455	0.091642275	0.407017919	0.487812434	1.49929473	44	SLITRK1,PLXNA2,DSCAM,EFNA5,ROBO1,MAP3K13,SEMA5A,TIAM1,SLIT2,CDH4,PLXNA4,NTRK2,SEMA4D,MACF1,ROBO2,TIAM2,MAP1B,WNT3,POU4F2,PLXND1,MAPT,PLXNA1,LIMK1,SHOX2,DISC1,NRP1,SKIL,CHODL,MEGF8,MAP6
GOBP_AMEBOIDAL_TYPE_CELL_MIGRATION	0.005316876	0.092991799	0.407017919	0.377592319	1.272794249	221	ERBB4,SMOC2,CDH2,VASH1,CAP1,ATP2B4,SRGAP2,TGFBR3,AGO2,MEOX2,CCBE1,CDH13,PROX1,EPB41L4B,SEMA6D,BMP7,SCG2,PRKD1,CD40,SEMA3E,NOS3,ROBO1,STAT5A,RIN2,CORO1C,SEMA5A,ZEB2,DUSP10,PAX6,SLIT2,CER1,AMOTL2,GBX2,PTPRR,ENG,HMGB1,ADIPOR1,BCAS3,NF1,DAAM2,ANGPT1,SEMA4D,SEMA3D,SASH1,MACF1,PTPRG,PTPRM,RTN4,FOXP1,NR2F2,APOH,KANK1,GDF6,GDNF,STARD13,SEMA3A,BMPER,PTK2,AKT3,PRKCA,CRB2,WNT5A,KITLG,PIK3R3,SP100,MCC,WDPCP,…
GOBP_REGULATION_OF_CELL_JUNCTION_ASSEMBLY	0.005391236	0.093663746	0.407017919	0.411057675	1.350217772	118	NRXN1,PTPRD,SLITRK1,EPHA7,PRKCH,LINGO2,SNAP25,CNTNAP2,LRFN5,EFNA5,FARP1,SYNDIG1,CORO1C,F11R,EPHB1,GRID2,FLRT3,LDB1,PEAK1,NTRK2,SEMA4D,PHLDB2,MUSK,NLGN1,MACF1,ROBO2,CBLN2,TBX5,RAPGEF1,MDGA1,CLSTN2,PTK2,EPHB2,WNT5A,ADGRB3,WDPCP,SLIT1,NEGR1,TJP1,THBS2,LRRTM1,STAU2,LRFN3,SMAD3,SIX4,LIMCH1,ACE,FLRT2,ASIC2,NTNG2,SIX1,COL16A1,NPHP4,RAP1A,WNT4,APP,SLITRK3,PTK2B,NRP1
GOBP_REGULATION_OF_NEURON_MIGRATION	0.005489957	0.094123866	0.407017919	0.53002919	1.559120268	31	RELN,DRD2,ADGRG1,NTNG1,SRGAP2,PHACTR1,UNC5C,PAX6,UNC5D,NKX6-1,NRG3,CTNNA2,DRD1,FLRT2,SEMA6A,SOX14,NTNG2,DAB2IP,VRK1
GOBP_NEGATIVE_REGULATION_OF_CELL_GROWTH	0.005471063	0.094123866	0.407017919	0.436710237	1.390242895	75	ENO1,CDKN2A,MAP2,EPHA7,KIAA0319,RGS4,DCC,DRAXIN,SMARCA2,PPP1R9B,SEMA5A,SLIT2,TP53TG5,ADIPOR1,TNR,SH3BP4,RTN4,FOXP1,CDH1,SEMA3A,WNT5A,BCL2,CDKN1B,WNT3,SLIT1,GNG4,TGFB2,SPAG9,SMAD3,FSTL4,SERPINE2,FRZB,BCL11A
GOBP_SYNAPTIC_VESICLE_EXOCYTOSIS	0.005642503	0.095482873	0.407017919	0.478667421	1.490392571	52	GRIK5,CADPS2,ERC2,PCLO,RIMS2,UNC13A,PPFIA2,CADPS,SNAP25,SYT1,RIMS4,SV2B,STX11,NAPB,CACNB4,NLGN1,SYT10,SYT2,STX1A,SYT7
GOBP_ADENYLATE_CYCLASE_ACTIVATING_G_PROTEIN_COUPLED_RECEPTOR_SIGNALING_PATHWAY	0.005619933	0.095482873	0.407017919	0.428552899	1.376640218	84	DRD2,ADCY2,ADGRG1,RAPGEF4,ATP2B4,RIT2,ADGRL3,PDE4B,MRAP2,PTGER2,ADGRL2,CRHR1,NOS1,GPR161,DRD3,AKAP6,ADCY9,AKAP13,MC2R,ADGRL1,PDE2A,ADGRF1,LGR5,PRKCA,MC4R,LHCGR,ADGRB3,RXFP2,CALCB,ADCY7,ADCY5,PDE3B,FSHR,CRTC3,ADCY1,CALCR,PTHLH,DRD1,ADCYAP1
GOBP_REGULATION_OF_CELL_ADHESION	0.00576304	0.096893435	0.407017919	0.353740189	1.215541348	361	VAV3,CDKN2A,ADGRG1,EPHA7,PLXNA2,TENM3,DSCAM,EDIL3,FUT9,TBCD,CDH13,RUNX1,EPB41L4B,AMBRA1,BMP7,DAPL1,ITPKB,DACT2,DAB1,MYO10,FRMD5,ABCA12,SEMA3E,EFNA5,SMARCA2,VTCN1,RIN2,ONECUT2,SPOCK1,MAGI1,CORO1C,TNC,F11R,SEMA5A,DUSP10,HLX,MBP,ADAMTS18,JAK2,FAF1,EPHA4,PLXNA4,PTPRR,LDB1,GCNT2,CCL28,HMGB1,PKHD1,PEAK1,TESPA1,NF1,NPNT,ANGPT1,SEMA4D,PHLDB2,CYTH1,LAMA1,PODXL,HOXA7,ZNF703,KIF26B,RARA,MACF1,EGFLAM,PTPRG,S…
GOBP_REGULATION_OF_MONOATOMIC_ION_TRANSMEMBRANE_TRANSPORT	0.005837401	0.097514529	0.407017919	0.395928814	1.315208918	146	TRDN,DRD2,KCNJ16,OPRK1,KCNJ6,ATP2B4,RGS4,CACNA2D1,PDE4B,FGF14,TMC1,ANK2,PRKD1,DPP10,SLC8A1,NEDD4L,GRP,HECW2,KCNH2,CRHR1,FGF12,NOS1,RGS7,KCNIP4,DRD3,CACNB4,AKAP6,WNK2,JPH1,KCNJ3,KCNIP3,CACNG1,PPP3CC,CFTR,KCNC1,KCNC2,STK39,DPP6,KCNN4,EPHB2,LHCGR,BCL2,BIN1,GRIN2B,ADCYAP1R1,YWHAQ,NPSR1,KCNQ1,PRKCE,P2RX7,OSR1,CACNA1C,RYR2,DRD1,KCNJ5,LYN,CAMK2D,ASIC2,KCNAB1,UTRN,PTPN3,HAP1,PPP3CA,ANK3,PTK2B,CHD7,NETO1,…
GOBP_GLAND_DEVELOPMENT	0.005986122	0.099362007	0.407017919	0.373447208	1.265435075	243	ERBB4,CADM1,DRD2,CFLAR,TFCP2L1,TGFBR3,PROX1,COBL,PTCH1,NKX2-8,BMP7,ID4,BCL11B,JARID2,ROBO1,NKX2-1,STAT5A,ONECUT2,TNC,SLC6A3,HLX,PAX6,BCL2L11,JAK2,CRHR1,CCDC40,NRG1,PDGFRA,POU3F2,STAT6,NF1,CACNB4,EZR,LAMA1,ZNF703,RARA,SULF2,STAT5B,ALDH1A2,RTN4,HOXD13,HK2,FOXA1,CDH1,BSX,ASXL1,HMGCS2,CDKN2B,ZDHHC21,WNT5A,BAAT,EXT1,NFIB,WLS,BCL2,FGFR2,TP63,HOXD9,HOXD3,PTN,CDKN1B,WNT3,SOX9,SULF1,PLXND1,SIX3,NRG3,FBXW7…
GOBP_NEGATIVE_REGULATION_OF_EPITHELIAL_CELL_MIGRATION	0.006040432	0.099628898	0.407017919	0.493020679	1.491862436	38	VASH1,ATP2B4,MEOX2,CORO1C,DUSP10,SLIT2,PTPRR,HMGB1,ADIPOR1,PTPRG,PTPRM,NR2F2,APOH,STARD13,SP100,MCC,CARD10
GOBP_REGULATION_OF_OLIGODENDROCYTE_DIFFERENTIATION	0.006254169	0.102505433	0.407017919	0.549410558	1.562072532	25	ID4,SOX1,TENM4,DUSP10,TP73,NKX2-2,DRD3,NF1,DAAM2,NKX6-1,TNFRSF21,PTPRZ1,PTN,SLC45A3
GOBP_MAPK_CASCADE	0.006357927	0.10355473	0.407017919	0.359812453	1.232876082	328	ERBB4,CDH2,DRD2,GRM4,GRIK2,OPRK1,CFLAR,KL,ARRB1,RIT2,KSR2,EPHA7,TGFBR3,ROR2,ZFP36L2,PHLPP1,MECOM,ITPKB,SCG2,NPFFR2,CD40,PAK5,LMO3,ROBO1,MAP3K13,IGFBP4,SLC30A10,MAPK8IP2,CDON,ADORA1,SH3RF3,DUSP10,TIAM1,EPHB1,MBP,GPR37,JAK2,TP73,NRG1,EPHA4,PDGFRA,PTPRR,GCNT2,DRD3,ROR1,HMGB1,PKHD1,NTRK2,MAP3K14,NF1,NPNT,EZR,WNK2,ANGPT1,MUSK,SASH1,MAP3K21,PELI2,GAREM1,SYNGAP1,DACT1,GDF6,ALKAL1,AKAP13,ANKRD6,TAOK3,SEM…
GOBP_INSULIN_SECRETION_INVOLVED_IN_CELLULAR_RESPONSE_TO_GLUCOSE_STIMULUS	0.006603815	0.106124242	0.407017919	0.547247402	1.584326586	28	PTPRN2,SYBU,ABCA12,EFNA5,KLF7,ABCC8,TIAM1,SELENOT,EPHA5,CFTR,TUNAR,ADCY5,PDX1,PRKCE,RFX6
GOBP_CYCLIC_NUCLEOTIDE_METABOLIC_PROCESS	0.006637855	0.106124242	0.407017919	0.557833498	1.578011314	24	ADCY2,PDE1A,PDE4B,RORA,CACNB4,ADCY9,PDE7B,PDE2A,PDE8A,PDE10A,ADCY7,ADCY5,ADCY1,PTHLH,PDE9A
GOBP_SPINDLE_ASSEMBLY	0.006634017	0.106124242	0.407017919	-0.27150492	-1.464633559	41	CEP192,MAPRE3,RPS3,CHMP5,BIRC5,TUBGCP3,DYNC1H1,KIF4B,HAUS1,UHRF1,MAP9,CEP97,KIF3B,INCENP,LSM14A,RCC1,MAPRE2,TPX2,STARD9,ARHGEF10
GOBP_NEGATIVE_REGULATION_OF_CELL_DEVELOPMENT	0.006804092	0.108118682	0.407017919	0.404869308	1.329863792	119	MAP2,SOX11,EPHA7,KIAA0319,PROX1,RUNX1,SKI,BMP7,DAB1,ID4,DCC,DRAXIN,BRINP1,LHX2,SEMA5A,ABCC8,DUSP10,HLX,PAX6,DPYSL5,DRD3,HMGB1,PRTG,NF1,DAAM2,INPP5D,HOXA7,RARA,RUNX3,TNR,NKX6-1,SYNGAP1,RTN4,CDH1,SEMA3A,CDKN2B,EPHB2,WNT5A,PTN,WNT3,TNFRSF11B,SLIT1,FBXW7,FSTL4,PTHLH,FRZB,BCL11A,LYN,IGF1,PIK3R1,TLR4,BMPR1A,GATA2,DLL3,PPP3CA,BCL6,SYT4,NRP1
GOBP_HEART_GROWTH	0.006912983	0.10918324	0.407017919	0.483048721	1.494830366	47	ERBB4,SORBS2,TGFBR3,RGS4,PROX1,RUNX1,SKI,JARID2,TENM4,ZFPM2,RBP4,TP73,AKAP6,TBX20,FOXP1,TBX5,MEIS1
GOBP_ADRENERGIC_RECEPTOR_SIGNALING_PATHWAY	0.006980874	0.109591305	0.407017919	0.624672212	1.632505413	15	DRD2,ATP2B4,PDE4B,DRD3,ADCY9,AKAP13,ZDHHC21,CRTC3,KCNQ1,DRD1
GOBP_RESPONSE_TO_ALCOHOL	0.007027175	0.10965759	0.407017919	0.4049562	1.322640215	111	SLC23A2,DRD2,ADCY2,OPRK1,BCL2L1,TGFBR3,RGS4,PTCH1,PRKD1,EFNA5,DNMT3A,PTGER2,PPP1R9B,TNC,SLC6A3,PAX6,SLIT2,CRHR1,RGS7,DRD3,PRKAA2,MLC1,GRIN3A,RARA,NPAS4,CFTR,KCNC2,CDH1,STK39,HMGCS2,CCR7,FGFR2,GRIN2B,ADCYAP1R1,ADCY7,GRAMD1A,TACR1,ADCY5,SCNN1B,ADCY1,AHR,PRKCE,DBH,ACE,CPT1A,TNFRSF11A,JUP,OPRM1,SGK1,PTK2B,RGS19,PTGER4,CASP8,SCNN1G,CNR1,GLRA1,FYN,KLF9,RECQL5,SCNN1A,LANCL2,TBXAS1,AKR1C3,SLIT3,RPS6KB1,L…
GOBP_POSITIVE_REGULATION_OF_NUCLEOTIDE_METABOLIC_PROCESS	0.007135058	0.110678347	0.407017919	0.564903196	1.580077237	22	ENO1,NOS3,ZBTB20,SLC4A4,NOS1,BEND3,PRKAA2,RPTOR,KAT2B,MLXIPL,PID1,P2RX7,NOS2,IGF1,APP,UCHL1
GOBP_CELL_RECOGNITION	0.007480814	0.112687868	0.407017919	0.447537951	1.422318166	73	CADM1,B4GALT1,DSCAML1,MYO18A,CNTNAP3,DSCAM,FEZF2,CNTN4,NTM,PALLD,CNTNAP2,NRCAM,FOXG1,ROBO1,SEMA5A,EPHB1,EPHA4,CNTN6,OPCML,ROBO2,RTN4,TNFRSF21,GAP43,EPHB2,EXT1,DOCK8,CCR7,ADAM18,TEX101,NCAM2,PLXND1,CD2AP,PCDH12,ADAM2,ARHGAP35,APP,CRTAC1,NRP1,PEAR1,COLEC10,COLEC11,CNR1,CNTN2,DLG1,MEGF8,CRTAM
GOBP_CALCIUM_ION_TRANSMEMBRANE_IMPORT_INTO_CYTOSOL	0.007413792	0.112687868	0.407017919	0.44101786	1.407367739	78	TRDN,DRD2,ATP2B4,CACNA2D1,ANK2,PRKD1,SLC8A1,CACNA1B,CACNA1E,NOS1,TRPM1,AKAP6,JPH1,CACNA1A,PLCB2,PPP3CC,PLCE1,LHCGR,BCL2,CCR7,GRIN2B,ADCYAP1R1,NALF1,NPSR1,PLCH1,PRKCE,SLC8A3,P2RX7,CACNA1C,RYR2,DRD1,LYN,CAMK2D,PLCB1,SLC24A2,HAP1,PPP3CA,CACNA1G,PTK2B,CHD7,PPP3R1,BDKRB1
GOBP_TISSUE_MIGRATION	0.007473341	0.112687868	0.407017919	0.385575675	1.286564206	164	SMOC2,VASH1,ATP2B4,TGFBR3,MEOX2,CCBE1,CDH13,PROX1,EPB41L4B,SCG2,PRKD1,CD40,NOS3,ROBO1,STAT5A,RIN2,CORO1C,SEMA5A,ZEB2,DUSP10,GRHL2,SLIT2,PTPRR,HMGB1,ADIPOR1,BCAS3,NF1,DAAM2,ANGPT1,SASH1,MACF1,PTPRG,PTPRM,RTN4,FOXP1,NR2F2,APOH,KANK1,GDF6,STARD13,BMPER,PTK2,AKT3,PRKCA,WNT5A,KITLG,PIK3R3,SP100,MCC,WDPCP,CARD10,ADGRA2,PTN,SOX9,KIT,TACR1,PLXND1,PAXIP1,FBXW7,TGFB2,PRKCE,MET,FAT2,EVL,PRSS3,ADTRP
GOBP_REGULATION_OF_CELL_DEVELOPMENT	0.007324619	0.112687868	0.407017919	0.349273443	1.201559732	376	RELN,PTPRD,DRD2,SLITRK1,MAP2,SOX11,EPHA7,PLXNA2,DSCAM,PRKCH,KIAA0319,ROR2,ZFP36L2,FEZF2,PROX1,RUNX1,AMBRA1,SKI,BMP7,AXIN2,ITPKB,DAB1,ID4,DCC,DRAXIN,EFNA5,FOXG1,SMARCA2,ROBO1,FEZF1,BRINP1,MAP3K13,LHX2,NIBAN2,TENM4,TNFRSF1A,CDON,F11R,SEMA5A,ABCC8,DUSP10,HLX,TIAM1,PAX6,TOX,SLIT2,DPYSL5,TP73,CDH4,MEAF6,EPHA4,PLXNA4,NKX2-2,LDB1,DRD3,HMGB1,PRTG,NTRK2,TESPA1,NF1,DROSHA,DAAM2,SEMA4D,INPP5D,HOXA7,RARA,MAC…
GOBP_POSITIVE_REGULATION_OF_CELL_DIFFERENTIATION	0.00739898	0.112687868	0.407017919	0.346023749	1.193763931	433	RELN,SOX5,PTPRD,DRD2,NELL1,SLITRK1,ALX1,SOX11,BOC,PLXNA2,DSCAM,PRKCH,ROR2,FEZF2,PROX1,TERT,RUNX1,AMBRA1,PTCH1,BMP7,AXIN2,ITPKB,DAB1,ID4,PRKD1,SOX6,NRCAM,EFNA5,FOXG1,LMO3,SMARCA2,ROBO1,FEZF1,BRINP1,TCF4,MAP3K13,NIBAN2,RIN2,DPF1,TENM4,CDON,F11R,SEMA5A,ZEB2,DUSP10,HLX,TIAM1,PAX6,TOX,PCP4,SLIT2,JAK2,VWC2L,VSTM2A,TP73,CDH4,NRG1,EPHA4,PLXNA4,NKX2-2,ENG,FBN2,GCNT2,HMGB1,MMD,NTRK2,TESPA1,NPNT,AKAP6,DNAI3…
GOBP_MAINTENANCE_OF_SYNAPSE_STRUCTURE	0.007641567	0.114447831	0.407017919	0.60484589	1.600401519	16	ERC2,PCLO,PLXNA4,SHANK2,SORT1,SYNGAP1,CBLN2,DCTN1,ADGRB3
GOBP_PROTEIN_LOCALIZATION_TO_CELL_SURFACE	0.007788917	0.115758223	0.407017919	0.540586584	1.536984396	25	ERBB4,PTPRK,ANK2,ABCA12,ASTN2,NEDD4L,ANGPT1,RIC3,EPHB2
GOBP_HINDBRAIN_DEVELOPMENT	0.00786232	0.115758223	0.380730401	0.42855864	1.373063106	82	PLXNA2,PROX1,PDSS2,BMP7,DAB1,GNPAT,PAX6,EPHB1,RORA,GRID2,GBX2,LDB1,RERE,ALDH1A2,SKOR2,KCNC1,PHOX2A,EPHB2,NFIB,WLS,BCL2,CNTN1,SEZ6,WHRN,OTX1,BMP5,CTNNA2,CBS,SERPINE2,EN2,LMX1A,KLHL1,GLI2,MYO16,KDM2B,DLL1,LHX5,GATA2,HAP1,NCOR2,EN1
GOBP_REGULATION_OF_CELLULAR_COMPONENT_SIZE	0.007846611	0.115758223	0.380730401	0.382115666	1.274839729	169	VAV3,MAP2,EPHA7,DSCAM,KIAA0319,MYO3B,MYO3A,PRKD1,DCC,NRCAM,DRAXIN,EFNA5,MAP3K13,SEMA5A,SLIT2,SSH2,CDH4,PLXNA4,SPTBN4,ADD2,VAV2,EZR,DAAM2,SEMA4D,MACF1,NEB,TNR,NKX6-1,SLC12A1,RTN4,VASP,KANK1,SPTBN1,CDH1,SEMA3A,STK39,RDX,RAB3B,AKT3,KCNN4,ARHGAP28,WNT5A,TMOD2,ELN,PLEKHH2,RPTOR,AQP4,CCR7,BIN1,MAP1B,BAIAP2L1,WNT3,KCNMA1,BARHL2,POU4F2,SLIT1,CLCN3,PREX1,MAPT,FSTL4,PRKCE,P2RX7,LIMK1,PLS1,EVL,SLC12A4,PPP1R…
GOBP_MITOCHONDRIAL_TRANSLATION	0.007911386	0.115826248	0.380730401	-0.320170896	-1.726630237	26	GATB,MRPS15,RCC1L,MRPL23,MRPL3,MRPS5,MRPL58,MRPS30,LARS2,AARS2,MRPS31,CDK5RAP1,MRPS27,NSUN3,UQCC2,MRPS9,LRPPRC,MRPL1,MRPS10,EARS2,MRPS35,MRPL48,RARS2,WARS2,ALKBH1,MRPL13
GOBP_REGULATION_OF_CYCLASE_ACTIVITY	0.008142484	0.118543649	0.380730401	0.520669553	1.531588198	31	DRD2,CAP1,CAP2,NOS3,CRHR1,NOS1,DRD3,NF1,GRM3,GABBR2,LGR5,LHCGR,RXFP2,FSHR,CALCR,CACNA1C,DRD1,ADCYAP1,NOS2
GOBP_SYNAPTIC_MEMBRANE_ADHESION	0.008276562	0.119429315	0.380730401	0.567185518	1.546604667	19	PTPRD,SLITRK1,NTNG1,CDH9,LRFN5,EFNA5,FLRT3,MDGA1,PCDH17,LRFN3,CDH10,NTNG2,PTPRF,SLITRK3
GOBP_POSITIVE_REGULATION_OF_DEVELOPMENTAL_GROWTH	0.008294975	0.119429315	0.380730401	0.426974521	1.379550253	91	ERBB4,SLC23A2,DRD2,ATP8A2,RIMS2,DSCAM,TGFBR3,UNC13A,PROX1,SYT1,EFNA5,MAP3K13,NEDD4L,ZFPM2,SLC6A3,SEMA5A,HLX,CDH4,POU3F2,SPTBN4,AKAP6,EZR,SEMA4D,MACF1,STAT5B,TBX20,TBX5,RASAL1,SYT2,BCL2,FGFR2,MAP1B,WNT3,POU4F2,MAPT,FGF9,LIMK1,PLS1,IGF1,PLCB1,DLL1,DISC1,BMPR1A,SYT4,NRP1,CHD7,CACNA2D2,MYOD1,MEGF8,CSF1,PRKN,RNF157,PPARD,RIMS1
GOBP_ESTABLISHMENT_OR_MAINTENANCE_OF_CELL_POLARITY	0.00844443	0.120913109	0.380730401	0.407143225	1.331073103	112	PATJ,CAP1,FRMD4A,MYO18A,CAP2,DLG2,LHX2,PAX6,EPHB1,AMOTL2,LIN7A,PKHD1,MAP7,NSFL1C,PARD6G,EZR,PHLDB2,CYTH1,LAMA1,FAT1,KIF26B,ANK1,MTCL1,UST,KIF25,KANK1,CDK5RAP2,DCTN1,PTK2,PRICKLE1,FSCN1,LRRC7,CRB2,WNT5A,DOCK8,PARD3B,CCR7,WDPCP,MAP1B,RIPOR2,LMNA,WWC1,PARVA,ABL2,PARD3,SIPA1L3,SPRY1,INSC,ARHGAP35,PRKCI,WNT7B,ALPK2,PARVG,SPINT2,FRMD4B,TTC8,KCNJ8,GSN,DST,TRAF3IP2,DLG1,CRTAM,PRKCZ
GOBP_DENDRITE_MORPHOGENESIS	0.008752084	0.124633503	0.380730401	0.43245446	1.387242151	83	RELN,PTPRD,KIF1A,MAP2,DCLK1,DSCAM,PPFIA2,PHACTR1,FARP1,NEDD4L,KLF7,MAPK8IP2,HECW2,ELAVL4,TIAM1,SRCIN1,EPHB1,DPYSL5,EPHA4,RERE,TANC2,SEMA4D,NLGN1,DIP2A,SKOR2,DCDC2,SEMA3A,EPHB2,ADGRB3,PTN,STAU2,BTBD3,SDC2,CTNNA2,ARHGAP44,CUX1,TNIK,CHRNA7,SIPA1L1,VLDLR,DOCK10,PPP3CA,CTNND2,NRP1,NGEF,CELSR2,FBXW8,FYN,MAP6
GOBP_POSITIVE_REGULATION_OF_HORMONE_SECRETION	0.008919528	0.125644807	0.380730401	0.454952284	1.432965852	61	DRD2,SOX11,RAPGEF4,SYBU,SNAP25,PRKD1,GRP,GCK,RBP4,ABCC8,JAK2,SLC30A8,SELENOT,TCF7L2,NKX6-1,CFTR,TUNAR,TACR1,C1QTNF1,EGFR,VAMP8,PDX1,PRKCE,ADCYAP1,FOXL2,RFX6,AACS,PLCB1
GOBP_POSITIVE_REGULATION_OF_PROTEIN_SECRETION	0.008910599	0.125644807	0.380730401	0.446519504	1.408312585	62	RAPGEF4,FRMD4A,MYO18A,SYBU,SNAP25,GCK,RBP4,ABCC8,JAK2,SLC30A8,TCF7L2,NKX6-1,CFTR,KCNN4,TUNAR,WLS,EGFR,TGFB2,PDX1,PCSK1,PRKCE,CD2AP,P2RX7,TTN,RFX6,AACS,IGF1,TLR4,PLCB1
GOBP_IMPORT_ACROSS_PLASMA_MEMBRANE	0.009341162	0.130176833	0.380730401	0.410390498	1.329846028	94	SLC39A11,KCNJ16,KCNJ6,HCN4,ATP2B4,RGS4,CACNA2D1,SLC38A1,SLC1A2,SLC8A1,ABCC8,CACNA1B,CACNA1E,KCNH2,SLC15A1,CNGA3,SLC30A8,TRPM1,SLC7A11,KCNJ3,SLC12A1,CACNA1A,SLC6A5,PPP3CC,SLC9A9,NALF1,SLC39A8,SCNN1B,ACSL1,SLC43A2,KCNQ1,SLC8A3,CACNA1C,KCNJ5,SLC12A4,LRP2,SLC1A3,SLC24A2,SLC7A2,PPP3CA,CACNA1G,SLC39A14,KCNJ8,PPP3R1,KCNK9,SCNN1G,FYN,DLG1,CACNA1I,SLC12A6,SCNN1A,SLC5A1
GOBP_POSITIVE_REGULATION_OF_MAPK_CASCADE	0.009341162	0.130176833	0.380730401	0.369642215	1.241452288	203	ERBB4,CDH2,DRD2,GRM4,OPRK1,CFLAR,KL,ARRB1,RIT2,KSR2,ROR2,CD40,ROBO1,MAP3K13,IGFBP4,SLC30A10,MAPK8IP2,CDON,ADORA1,SH3RF3,GPR37,JAK2,TP73,NRG1,PDGFRA,GCNT2,DRD3,ROR1,HMGB1,NTRK2,NPNT,ANGPT1,MUSK,SASH1,PELI2,GAREM1,GDF6,ALKAL1,ANKRD6,TAOK3,SEMA3A,STK39,PDE8A,STK3,BMPER,FLT3,PRKCA,WNT5A,GRM5,FZD10,CCR7,FGFR2,TNFRSF19,TMEM106A,KIT,BCAR3,WWC1,FBXW7,C1QTNF1,EGFR,NPSR1,FSHR,TGFB2,SPAG9,CCDC88C,GFRAL,NTRK…
GOBP_TRANSMISSION_OF_NERVE_IMPULSE	0.009557453	0.132482562	0.380730401	0.474766126	1.459196813	44	GRIK2,KCNMB2,KCND2,CNTNAP2,NRCAM,GRIA1,SCN2A,FGF12,SPTBN4,NTRK2,CACNB4,GJD2,MYH14,TNR,MTNR1B,HCN1,KCNQ3
GOBP_DETERMINATION_OF_ADULT_LIFESPAN	0.009873815	0.133359561	0.380730401	0.590116531	1.600367916	18	ATP8A2,KL,TFCP2L1,LARGE1,MSH2,SCN2A,SGSH,INPP5D,TP63,PRDM2,B4GALNT1,WRN
GOBP_RESPONSE_TO_AUDITORY_STIMULUS	0.009811651	0.133359561	0.380730401	0.571399377	1.573327517	20	NRXN1,DRD2,ATP8A2,KIAA0319,CNTNAP2,GAP43,KCNC1,KCNQ3,PTN,TACR1
GOBP_HETEROPHILIC_CELL_CELL_ADHESION_VIA_PLASMA_MEMBRANE_CELL_ADHESION_MOLECULES	0.009978939	0.133359561	0.380730401	0.517517206	1.516960221	30	CADM1,CDH2,PTPRD,TENM3,IGSF21,TENM4,GRID2,TENM2,CDH4,NLGN1,ADGRL1,ITGA5,CRB2,ALCAM
GOBP_SYNAPTIC_TRANSMISSION_GABAERGIC	0.009978939	0.133359561	0.380730401	0.517265214	1.516221576	30	DRD2,GABRA5,SLC38A1,GABRB2,ADORA1,SYN3,NALCN,GABRG3,NF1,NLGN1,NPAS4,GABBR2,GABRB3,TACR1,CLCN3,GABRA2,PRKCE,CNTNAP4,HAP1,SLITRK3,CNR1,GABRG2
GOBP_REGULATION_OF_G_PROTEIN_COUPLED_RECEPTOR_SIGNALING_PATHWAY	0.009809127	0.133359561	0.380730401	0.435719001	1.390458123	78	DRD2,ARRB1,ATP2B4,RGS4,PDE4B,MRAP2,ROBO1,KCTD16,GRP,PPP1R9B,BICD1,SLIT2,NOS1,RGS7,DRD3,RIC8B,GRK5,RGS5,CAMKMT,GPR158,PDE2A,MGLL,RGS12,PRKCA,TMOD2,GRM5,SAG,GNG4,RGS20,PDE3B,CRTC3,CALCR,GRK2,ADCYAP1,MET,FRMPD1
GOBP_MUSCLE_TISSUE_DEVELOPMENT	0.009938984	0.133359561	0.380730401	0.369337586	1.247543653	228	ERBB4,FHOD3,SGCD,SORBS2,PAX5,CFLAR,SOX11,HCN4,EYA2,TGFBR3,RGS4,MEOX2,PROX1,RUNX1,LARGE1,PTCH1,SKI,BMP7,BARX2,HOXD10,SOX6,JARID2,DSP,TFAP2B,NIBAN2,SLC8A1,TENM4,ZFPM2,CDON,NEBL,RBP4,HLX,EPHB1,MYO18B,TP73,NRG1,PDGFRA,ENG,HIVEP3,NF1,AKAP6,MYH14,EYA1,RARA,NEB,ALDH1A2,DNER,TBX20,FOXP1,TBX5,NR2F2,AKAP13,MEIS1,RARB,PRICKLE1,WNT5A,POPDC3,ELN,BCL2,FGFR2,HOXD9,FLNB,KCNK2,SOX9,LMNA,BMAL1,PAX7,COL19A1,BMP5,TG…
GOBP_SIGNAL_RELEASE	0.009938984	0.133359561	0.380730401	0.364487492	1.23395621	237	NRXN1,DRD2,GRM4,OPRK1,GRIK5,PTPRN2,CADPS2,ERC2,SOX11,RAPGEF4,PCLO,RIMS2,UNC13A,PPFIA2,SYBU,CADPS,SNAP25,PRKD1,SYT1,RIMS4,ABCA12,SV2B,EFNA5,TFAP2B,NIBAN2,KLF7,CPE,GRP,GCK,ADORA1,SYN2,RBP4,ABCC8,TIAM1,SYN3,JAK2,CRHR1,SLC30A8,LIN7A,STX11,NAPB,DRD3,NF1,CACNB4,FAM3B,NLGN1,SELENOT,TCF7L2,NKX6-1,MTNR1B,SYT10,EPHA5,SYT2,STX1A,GDNF,CFTR,SYT7,GPR158,TUNAR,MC4R,RFX3,SNCAIP,WLS,RIMS3,SUCNR1,CELA2A,BMAL1,TACR…
GOBP_GLYCOSPHINGOLIPID_BIOSYNTHETIC_PROCESS	0.010250332	0.134910941	0.380730401	0.573829161	1.594293591	21	FUT9,UGT8,LARGE1,B3GALT1,ST6GALNAC5,ST6GALNAC3,ST3GAL2,ST3GAL1,B4GALNT1,ST8SIA3,ST8SIA4,B4GALT6,ST8SIA2,FA2H,ST6GALNAC4
GOBP_PITUITARY_GLAND_DEVELOPMENT	0.010204023	0.134910941	0.380730401	0.534463434	1.54731594	28	DRD2,NKX2-1,SLC6A3,PAX6,POU3F2,ALDH1A2,CDH1,WNT5A,SIX3,SRD5A1,LHX3,PCSK1,TBX19,GLI2,BMPR1A,GATA2,WNT4,OTP,ISL1
GOBP_RESPONSE_TO_MECHANICAL_STIMULUS	0.010237895	0.134910941	0.380730401	0.400075976	1.314145741	118	NRXN1,CDH2,DRD2,ATP8A2,KIAA0319,LARGE1,PTCH1,TMC1,CD40,CNTNAP2,SLC8A1,TNFRSF1A,TNC,F11R,ETV1,ENG,MAP3K14,LHFPL5,TMEM150C,TRPA1,GAP43,KCNC1,KCNQ3,PDE2A,PSPH,PTK2,MEIS2,ANO3,PTN,MAP1B,KCNK2,SOX9,KIT,IGFBP2,WHRN,TACR1,EGFR,KCNQ1,KRT5,SERPINE2,P2RX7,TTN,RYR2,COL11A1,TNFRSF11A,ASIC2,JUP,TLR4,SLC1A3,CRADD,STRBP,SCEL,GDF5,PTK2B,DDR2,PTGER4,GCLC,GSN,CASP8,GADD45A,BDKRB1,ADGRV1,LRP11,FYN
GOBP_REGULATION_OF_LYASE_ACTIVITY	0.010404196	0.135566673	0.380730401	0.503159211	1.499316817	34	DRD2,CAP1,CAP2,NOS3,CRHR1,NOS1,DRD3,NF1,GRM3,GABBR2,LGR5,LHCGR,RXFP2,FSHR,CALCR,CACNA1C,DRD1,ADCYAP1,NOS2
GOBP_MONOATOMIC_CATION_TRANSPORT	0.010387351	0.135566673	0.380730401	0.343849665	1.187442462	446	SLC39A11,TRDN,SLC23A2,DRD2,KCNJ16,OPRK1,KCNJ6,KCNB2,HCN4,ATP2B4,KCNMB2,RGS4,CACNA2D1,KCNH1,PDE4B,LARGE1,FGF14,KCNH7,TMC1,SLC38A1,SNAP25,KCND2,ANK2,PRKD1,TUSC3,NKAIN3,KCNH8,KCNK1,DPP10,KCNH5,NOS3,TMEM63C,SLC13A1,KCND3,SLC30A10,SLC8A1,NEDD4L,GRP,GCK,ADORA1,CACNA2D3,SLC4A4,HECW2,SLC6A3,ABCC8,GRIA2,TRPM8,TRPM3,CACNA1B,CACNA1E,SCN2A,SLC6A18,KCNH2,SLC15A1,SLC28A3,CNGA3,KCNK3,CRHR1,SLC6A15,FGF12,NOS1,SL…
GOBP_EMBRYONIC_ORGAN_MORPHOGENESIS	0.010686262	0.138549252	0.380730401	0.379286299	1.271848819	187	ATP8A2,ALX1,PAX5,DSCAML1,SOX11,CHST11,TFAP2A,PROX1,MYO3B,OSR2,BMP7,MYO3A,HOXD10,SIX2,FOXG1,SOBP,TSHZ1,TBX15,RBP4,HLX,STIL,PAX6,SATB2,GRHL2,FOXF2,CCDC40,GBX2,PDGFRA,BCR,ENG,FBN2,LRIG3,WDR19,LHFPL5,MYO6,EYA1,HOXA7,DLX6,TBX20,MICAL2,VANGL2,TECTA,RARB,HOXC4,EPHB2,CRB2,WNT5A,VAX2,FGFR2,WDPCP,EFEMP1,HOXD9,HOXD3,MMP16,SOX9,WHRN,SIX3,OTX1,DLX5,SMAD3,KCNQ1,SIX4,OSR1,TBX1,FRZB,FGF9,RYR2,MYF5,PLS1,FOXL2,COL…
GOBP_NEGATIVE_REGULATION_OF_NEURON_DIFFERENTIATION	0.010750702	0.138694701	0.380730401	0.472813519	1.460879102	46	FEZF2,CNTN4,BMP7,ID4,FOXG1,PAX6,TP73,NKX2-2,DDX6,CDK5RAP2,MEIS1,TUNAR,POU4F2,SOX9,SIX3,SPAG9,LMX1A,PBX1,DISP3,DLL1,JAG1,ZNF536,APP,ISL2,ISL1
GOBP_POSITIVE_REGULATION_OF_NEUROGENESIS	0.010835718	0.139102864	0.380730401	0.394291081	1.299983128	128	RELN,PTPRD,DRD2,SLITRK1,SOX11,PLXNA2,DSCAM,PRKCH,ID4,EFNA5,FOXG1,ROBO1,MAP3K13,TENM4,CDON,SEMA5A,TIAM1,PAX6,SLIT2,TP73,CDH4,EPHA4,PLXNA4,NKX2-2,NTRK2,SEMA4D,MACF1,NKX6-1,ROBO2,TIAM2,EPHB2,TTBK1,GRM5,PTPRZ1,BIN1,PTN,MAP1B,WNT3,SMARCD3,POU4F2,KIT,PLXND1,STAU2,EGFR,MAPT,PLXNA1,SERPINE2,LIMK1,ACE,CUX1,LYN,SHOX2,LRP2,OPRM1
GOBP_REGULATION_OF_POSTSYNAPTIC_MEMBRANE_POTENTIAL	0.010985174	0.140330212	0.380730401	0.421967448	1.363372452	91	NRXN1,RELN,DRD2,GRIK2,GRIK5,CELF4,TMEM108,RIMS2,RGS4,GABRA5,GABRB2,KCND2,MAPK8IP2,GRID1,ADORA1,GRIA1,GRIA2,GRID2,GRIA4,IGSF11,GABRG3,NLGN1,GRIN3A,HCN1,NPAS4,STX1A,GRIK1,GABRB1,GRIK3,GRM5,GRIN2B,SEZ6,GLRB,GABRA2,SLC8A3,P2RX7,MET,CHRNA7,SLC1A7,APP,PPP3CA,PTK2B,CHRNB4,GLRA3,NETO1,GLRA1,GABRG2,PRKCZ,GRIK4,GABRR2
GOBP_EMBRYONIC_EYE_MORPHOGENESIS	0.011336246	0.142716224	0.380730401	0.541971129	1.533139506	24	SOX11,TFAP2A,PROX1,BMP7,PAX6,FOXF2,FBN2,RARB,WNT5A,VAX2,EFEMP1,SIX3,FOXL2,KDM2B
GOBP_EPITHELIAL_CELL_PROLIFERATION	0.011284086	0.142716224	0.380730401	0.366182799	1.234301786	220	PTPRK,DRD2,VASH1,B4GALT1,BCL2L1,CFLAR,SOX11,TGFBR3,CDH13,PROX1,EPB41L4B,PTCH1,NKX2-8,OSR2,SCG2,PRKD1,BCL11B,SGPP2,ROBO1,STAT5A,IGFBP4,SEMA5A,ZEB2,DUSP10,HLX,PAX6,PPP1R16B,STAT6,VASH2,HMGB1,PKHD1,NF1,EXTL3,ANGPT1,EYA1,ZNF703,TCF7L2,SULF2,PTPRM,RUNX3,ALDH1A2,NKX6-1,DLX6,RTN4,NR2F2,APOH,DACH1,STK3,BMPER,NEAT1,AKT3,CDKN2B,LGR5,PRKCA,WNT5A,RPTOR,NFIB,MCC,FGFR2,TP63,PTN,CDKN1B,SOX9,KIT,SULF1,TACR1,NFKB…
GOBP_NEGATIVE_REGULATION_OF_MULTICELLULAR_ORGANISMAL_PROCESS	0.011284086	0.142716224	0.380730401	0.33659738	1.165909503	484	HHEX,MARK1,DRD2,VASH1,OPRK1,MAP2,SOX11,ARRB1,ATP2B4,EPHA7,KIAA0319,RGS4,MEOX2,PROX1,PDE4B,RUNX1,NOVA1,PTCH1,SKI,BMP7,TSPAN8,DAPL1,DAB1,ID4,LDLRAD4,DCC,SOX6,DRAXIN,LRFN5,SEMA3E,NOS3,JARID2,ROBO1,VTCN1,BRINP1,NKX2-1,LHX2,NIBAN2,KLF7,TNFRSF1A,ZFPM2,ADORA1,CORO1C,RBP4,SEMA5A,ABCC8,DUSP10,HLX,PAX6,HS3ST5,ADAMTS18,SLIT2,DPYSL5,TP73,EPHA4,PDGFRA,PTPRR,BCR,WWC2,SPTBN4,DRD3,HMGB1,PRTG,ADIPOR1,NF1,EZR,EXTL…
GOBP_REGULATION_OF_TRANSMEMBRANE_TRANSPORT	0.011582998	0.145121594	0.380730401	0.366502637	1.230907938	203	RELN,CNIH3,TRDN,DRD2,KCNJ16,OPRK1,KCNJ6,ATP2B4,RGS4,CACNA2D1,PDE4B,TERT,FGF14,TMC1,SLC38A1,ANK2,PRKD1,DPP10,SLC1A2,SLC8A1,NEDD4L,MAPK8IP2,GRP,SHISA9,HECW2,KCNH2,CRHR1,FGF12,NOS1,RGS7,KCNIP4,DRD3,CACNB4,AKAP6,WNK2,NLGN1,JPH1,KCNJ3,KCNIP3,CACNG1,PPP3CC,CFTR,HK2,KCNC1,KCNC2,STK39,DPP6,KCNN4,EPHB2,LHCGR,CACNG5,BCL2,BIN1,GRIN2B,ADCYAP1R1,YWHAQ,PID1,POU4F2,ACSL1,NPSR1,OSBPL8,SLC43A2,KCNQ1,PRKCE,P2RX7,O…
GOBP_PHOSPHATIDYLINOSITOL_3_KINASE_PROTEIN_KINASE_B_SIGNAL_TRANSDUCTION	0.01188191	0.147448839	0.380730401	0.389700939	1.292785134	143	ERBB4,RELN,VAV3,DRD2,ROR2,NYAP2,AMBRA1,PHLPP1,PRKD1,CD40,SEMA3E,MAGI2,SEMA5A,JAK2,MMP3,PDGFRA,ENG,PPP1R16B,GCNT2,DRD3,ROR1,PKHD1,NTRK2,NF1,VAV2,EXTL3,ANGPT1,SEMA4D,MUSK,TCF7L2,RTN4,SERPINA12,STK3,PTK2,FLT3,RUBCN,PIK3R3,CCR7,SOX9,KIT,C1QTNF1,EGFR,FSHR,OSBPL8,TGFB2,GFRAL,NTRK3,CALCR,SERPINE2,CD2AP,IGFBP5,PIP5K1B,MYO16,SMPD3,LRP2,IGF1,PIK3R1,PPP2R1A,DAB2IP,ERRFI1,GAB2,PTK2B,DDR2,PEAR1,PIK3C2B,IL26,D…
GOBP_CALCIUM_ION_HOMEOSTASIS	0.01188191	0.147448839	0.380730401	0.387936282	1.288282809	144	TRDN,DRD2,GRIK2,SGCD,ERC2,KL,ATP2B4,ANKH,ANK2,PRKD1,CD40,FAM20A,SV2B,SLC8A1,ADORA1,GRIA1,TRPM8,NOS1,DRD3,PKHD1,CACNB4,AKAP6,JPH1,TMTC2,PLCB2,TRPA1,PLCE1,TUNAR,WNT5A,GRM5,LHCGR,BCL2,CALCB,CCR7,NPSR1,PLCH1,PRKCE,SLC8A3,P2RX7,CACNA1C,RYR2,DRD1,ATP2C2,LYN,CHRNA7,CAMK2D,HCRTR2,SCGN,PLCB1,DISC1,SLC24A2,HAP1,APP,ATP13A5,TMTC4,CALCA,PTK2B,CHD7,MICU3,GCM2,SLC10A7,BDKRB1,CNR1
GOBP_NEGATIVE_REGULATION_OF_MONOATOMIC_ION_TRANSPORT	0.011941558	0.147486726	0.380730401	0.468256842	1.455152419	50	TRDN,DRD2,RGS4,NOS3,NEDD4L,GRP,HECW2,KCNH2,CRHR1,NOS1,DRD3,PPP3CC,STK39,EPHB2,BCL2,BIN1,YWHAQ,PRKG2,SERPINE2,PRKCE,OSR1,ACE,CAMK2D,KCNAB1,PPP3CA,ANK3,PTK2B,PPP3R1,CNR1
GOBP_RETINAL_GANGLION_CELL_AXON_GUIDANCE	0.012085507	0.148560525	0.380730401	0.584981083	1.586440826	18	EPHA7,NRCAM,EFNA5,EPHB1,SLIT2,PTPRM,ROBO2,EPHB2,ALCAM,POU4F2,SLIT1,PTPRO,NRP1,ISL2,ISL1,BMPR1B
GOBP_NEGATIVE_REGULATION_OF_CYSTEINE_TYPE_ENDOPEPTIDASE_ACTIVITY	0.012187716	0.149113553	0.380730401	-0.33008369	-1.663271738	24	PLAUR,AQP1,RPS6KA1,PAK2,PIH1D1,FNIP1,SNCA,CSNK2A1,AKT1
GOBP_NEGATIVE_REGULATION_OF_G_PROTEIN_COUPLED_RECEPTOR_SIGNALING_PATHWAY	0.0124547	0.15111504	0.380730401	0.490367737	1.480041019	37	DRD2,ARRB1,ATP2B4,RGS4,PDE4B,MRAP2,ROBO1,BICD1,SLIT2,RGS7,DRD3,PDE2A,GRM5,SAG,PDE3B,CRTC3,GRK2,MET
GOBP_EMBRYONIC_PATTERN_SPECIFICATION	0.012467281	0.15111504	0.380730401	0.48560056	1.470231326	39	ERBB4,MEOX2,COBL,PTCH1,BMP7,DISP1,STIL,SATB2,SIM2,TBXT,MEIS1,MEIS2,WNT5A,FGFR2,HOXD8,SMAD3
GOBP_RETINA_DEVELOPMENT_IN_CAMERA_TYPE_EYE	0.01262919	0.152368837	0.380730401	0.405983831	1.323886404	103	SDK1,ATP8A2,CELF4,ATP2B4,DSCAM,TFAP2A,TBC1D32,FAT3,PROX1,LARGE1,SKI,MEGF11,SDK2,TFAP2B,LHX2,CDON,TMEM135,RBP4,PAX6,PDGFRA,NTRK2,RORB,LAMA1,PTPRM,HCN1,SAMD7,NFIA,OPN4,CRB2,VAX2,NFIB,SMARCD3,BARHL2,POU4F2,SOX9,SIX3,RP1L1,GPM6A,TGFB2
GOBP_RENAL_SYSTEM_DEVELOPMENT	0.012778646	0.152757575	0.380730401	0.370929803	1.245493909	199	ERBB4,SIM1,CFLAR,SOX11,EPHA7,TFAP2A,TBC1D32,HOXD11,KIRREL3,PROX1,PTCH1,OSR2,BMP7,FREM2,DACT2,SIX2,IRX2,IRX1,MAGI2,TFAP2B,DCHS2,RBP4,FRAS1,BCL2L11,SLIT2,CER1,TP73,EPHA4,PDGFRA,PKHD1,ADAMTS16,MYO1E,NF1,NPNT,ANGPT1,EYA1,PODXL,KIF26B,RARA,DDC,SULF2,ALDH1A2,ROBO2,GDF6,GDNF,VANGL2,RARB,PLCE1,BMPER,NFIA,ASXL1,PRICKLE1,HMGCS2,LGR5,WNT5A,EXT1,BCL2,FGFR2,WDPCP,SOX9,SULF1,PLXND1,WWTR1,PCSK5,TGFB2,ADAMTS6,SM…
GOBP_ACTIN_FILAMENT_ORGANIZATION	0.012778646	0.152757575	0.380730401	0.363375423	1.226367034	224	FMN2,CAP1,ARRB1,TPM4,RGS4,PROX1,COBL,ARHGAP25,CAP2,PPM1E,ENAH,PHACTR1,RND3,PACSIN1,MICAL3,NEBL,PPP1R9B,CORO1C,F11R,WIPF1,SEMA5A,ZEB2,ESPN,SLIT2,JAK2,SSH2,SPTBN4,MYO1E,ADD2,RHPN2,DNAI3,EZR,DAAM2,MYO5B,PHLDB2,PPP1R9A,MYO6,FAT1,NEB,LCP1,MICAL2,VASP,KANK1,SPTBN1,ARPC1B,RDX,FSCN1,ARHGAP28,TMOD2,ELN,ARFIP1,PLEKHH2,MYO1B,BCL2,ARHGEF10L,CCR7,BIN1,BAIAP2L1,DPYSL3,TACR1,TJP1,SHROOM3,PREX1,TAGLN3,CTNNA2,SMA…
GOBP_REGULATION_OF_INSULIN_SECRETION_INVOLVED_IN_CELLULAR_RESPONSE_TO_GLUCOSE_STIMULUS	0.012878571	0.153249109	0.380730401	0.538388667	1.523005361	24	SYBU,ABCA12,EFNA5,KLF7,ABCC8,TIAM1,EPHA5,CFTR,TUNAR,ADCY5,PDX1,PRKCE,RFX6
GOBP_NERVE_DEVELOPMENT	0.01310374	0.1545174	0.380730401	0.440868006	1.390487886	62	ECE1,TFAP2A,LARGE1,GABRA5,GABRB2,EPHB1,SCN2A,PLXNA4,NKX2-2,NPTX1,SULF2,KCNC1,KCNC2,KCNQ3,SEMA3A,PHOX2A,EPHB2,EXT1,NAV2,HOXD3,SULF1,PLXNA1,SIX4,SERPINE2,B4GALNT1,TBX1,NTF3,SLC1A3,SIX1,ITGA4,NGF,NRP1,CHD7,ISL1
GOBP_NEGATIVE_REGULATION_OF_CELL_ADHESION	0.013077558	0.1545174	0.380730401	0.389299729	1.291269972	141	CDKN2A,PLXNA2,DSCAM,TBCD,CDH13,RUNX1,DAPL1,DACT2,DAB1,ABCA12,SEMA3E,EFNA5,VTCN1,SPOCK1,CORO1C,TNC,SEMA5A,HLX,MBP,ADAMTS18,JAK2,EPHA4,PLXNA4,GCNT2,CCL28,HMGB1,NF1,ANGPT1,SEMA4D,PHLDB2,PODXL,HOXA7,ZNF703,RUNX3,TNR,TNFRSF21,KANK1,CDH1,AKNA,RDX,PTK2,EPHB2,RIPOR2,PLXND1,C1QTNF1,PDE3B,FGL1,PLXNA1,SERPINE2,MAD1L1,CORO2B,PTPRO,ADTRP,SEMA6A,PIK3R1,JAG1,PAWR,EPCAM,HSPG2,MIR183,FBLN1,BCL6
GOBP_STEM_CELL_DIVISION	0.013349334	0.156475075	0.380730401	0.582513305	1.579748328	18	FUT9,ZFP36L2,MLLT3,ESRRB,TDRD12,NCOA3,EXT1,WWTR1,TGFB2
GOBP_INORGANIC_ION_IMPORT_ACROSS_PLASMA_MEMBRANE	0.013389847	0.156475075	0.380730401	0.44297395	1.40246212	66	SLC39A11,KCNJ16,KCNJ6,HCN4,ATP2B4,CACNA2D1,SLC8A1,ABCC8,CACNA1B,CACNA1E,KCNH2,CNGA3,SLC30A8,TRPM1,KCNJ3,SLC12A1,CACNA1A,PPP3CC,SLC9A9,NALF1,SLC39A8,SCNN1B,KCNQ1,SLC8A3,CACNA1C,KCNJ5,SLC12A4,SLC24A2,PPP3CA,CACNA1G,SLC39A14,KCNJ8,PPP3R1,KCNK9,SCNN1G,FYN,DLG1,CACNA1I,SLC12A6,SCNN1A,SLC5A1
GOBP_CELL_JUNCTION_MAINTENANCE	0.013495501	0.157005693	0.380730401	0.52341043	1.488149517	25	ERC2,PCLO,PLXNA4,SHANK2,SORT1,KIFC3,SYNGAP1,CBLN2,DCTN1,ADGRB3,WHRN,TJP1
GOBP_DOPAMINE_METABOLIC_PROCESS	0.013679736	0.157740672	0.380730401	0.577719613	1.550037257	17	DRD2,SLC6A3,GPR37,DRD3,MOXD1,DDC,GCH1,SNCAIP,TGFB2,DBH,DRD1
GOBP_NEURON_APOPTOTIC_PROCESS	0.013675383	0.157740672	0.380730401	0.398670241	1.311454726	122	GRM4,GRIK2,BCL2L1,CFLAR,EPHA7,RETREG1,TFAP2A,NLRP1,TFAP2D,TERT,AMBRA1,CHL1,MSH2,DRAXIN,SEMA3E,TFAP2B,TOX3,SCN2A,BCL2L11,GRID2,JAK2,NTRK2,NF1,ANGPT1,TRIM2,MTNR1B,SYNGAP1,TNFRSF21,GDNF,KCNQ3,GCH1,PPARGC1A,BCL2,PTPRZ1,TP63,VSTM2L,PLXND1,FBXW7,TGFB2,GFRAL,SIX4,CD2AP,CNTFR,EN2,THRB,OXR1,KDM2B,NTF3,SIX1,NGF,PRKCI,APP,EN1,TMTC4,GDF5,PTK2B,NRP1,CLU,ALKBH1,ISL1,GCLC,CASP8,CRLF1,BARHL1,ST8SIA2,POU4F1
GOBP_NEURONAL_ACTION_POTENTIAL	0.013803966	0.157776912	0.380730401	0.53717812	1.51958094	24	GRIK2,KCNMB2,KCND2,GRIA1,SCN2A,FGF12,GJD2,MYH14,MTNR1B,HCN1,KCNQ3
GOBP_CENTRAL_NERVOUS_SYSTEM_NEURON_AXONOGENESIS	0.013803966	0.157776912	0.380730401	0.522277822	1.484929308	25	DCLK1,CDH11,DCC,DRAXIN,EPHB1,SLIT2,EPHA4,PLXNA4,SPTBN4,EPHB2,NFIB
GOBP_CAMP_METABOLIC_PROCESS	0.013926208	0.158334846	0.380730401	0.586664682	1.552294664	16	ADCY2,PDE4B,CACNB4,ADCY9,PDE7B,PDE8A,PDE10A,ADCY7,ADCY5,ADCY1,PTHLH
GOBP_HEART_DEVELOPMENT	0.013974296	0.158334846	0.380730401	0.352777727	1.20877201	328	ERBB4,ECE1,FHOD3,SGCD,SORBS2,SOX11,HCN4,TBC1D32,TGFBR3,RGS4,PROX1,RUNX1,LARGE1,PTCH1,SKI,BMP7,AXIN2,FREM2,CDH11,ANK2,SOX6,NOS3,JARID2,DSP,ROBO1,IRX4,SLC8A1,CPE,TENM4,TNFRSF1A,ZFPM2,NEBL,SCUBE1,RBP4,STIL,GRHL2,SLIT2,FLRT3,CER1,MYO18B,FGF12,TP73,CCDC40,NRG1,PDGFRA,PLXNA4,ENG,TBXT,PDLIM2,DNAH5,NF1,AKAP6,TMEM65,EYA1,RARA,CFC1,NEB,ALDH1A2,CFC1B,TBX20,ROBO2,RTN4,FOXP1,NFATC1,MICAL2,TBX5,PDLIM3,AKAP13,M…
GOBP_REGULATION_OF_MONOATOMIC_ION_TRANSPORT	0.014123752	0.159335488	0.380730401	0.371384294	1.247132583	195	TRDN,DRD2,KCNJ16,OPRK1,KCNJ6,ATP2B4,RGS4,CACNA2D1,PDE4B,FGF14,TMC1,ANK2,PRKD1,NKAIN3,DPP10,NOS3,SLC8A1,NEDD4L,GRP,GCK,ADORA1,HECW2,ABCC8,KCNH2,CRHR1,FGF12,NOS1,RGS7,SPTBN4,KCNIP4,DRD3,CACNB4,AKAP6,WNK2,JPH1,KCNJ3,KCNIP3,CACNG1,PPP3CC,CFTR,KCNC1,KCNC2,STK39,DPP6,KCNN4,EPHB2,GRAMD2A,LHCGR,BCL2,CNTN1,BIN1,GRIN2B,ADCYAP1R1,YWHAQ,PRKG2,IL16,NPSR1,KCNQ1,SERPINE2,PRKCE,P2RX7,OSR1,CACNA1C,RYR2,DRD1,ATP2C…
GOBP_REGULATION_OF_CATION_CHANNEL_ACTIVITY	0.014359278	0.161294303	0.380730401	0.469443921	1.43960019	43	TRDN,DRD2,CACNA2D1,FGF14,ANK2,GRP,CRHR1,FGF12,NOS1,DRD3,CACNB4,AKAP6,JPH1
GOBP_ACTIN_FILAMENT_BASED_MOVEMENT	0.015050561	0.168333743	0.380730401	0.427923882	1.369446751	81	SGCD,HCN4,CACNA2D1,PDE4B,ANK2,DSP,KCND3,NEDD4L,ADORA1,WIPF1,ZEB2,SCN2A,KCNH2,FGF12,NOS1,MYL1,MYO5B,MYH14,MYO6,KCNJ3,SYNE2,SCN3A,MYO1B,BIN1,FRMD6,CTNNA3,PARVA,CCDC88C,KCNQ1,CACNA1C,RYR2,LIMCH1,KCNJ5,CAMK2D,JUP,MYO1D,EMP2
GOBP_POSITIVE_REGULATION_OF_GROWTH	0.015169946	0.168943933	0.380730401	0.393881031	1.293888706	120	ERBB4,SLC23A2,DRD2,ATP8A2,TEAD1,TFCP2L1,RIMS2,DSCAM,TGFBR3,UNC13A,PROX1,SYT1,EFNA5,MAP3K13,NEDD4L,ZFPM2,SLC6A3,SEMA5A,HLX,CDH4,POU3F2,SPTBN4,AKAP6,EZR,EXTL3,SEMA4D,MACF1,STAT5B,TBX20,TBX5,RASAL1,SLC25A33,SYT2,RPTOR,BCL2,FGFR2,MAP1B,WNT3,POU4F2,EGFR,TGFB2,MAPT,RFTN1,FGF9,LIMK1,PLS1,MAPKAP1,IGF1,KDM2B,PLCB1,DLL1,DISC1,BMPR1A,IGFBP1,SYT4,PTK2B,NRP1,CHD7,CACNA2D2
GOBP_INHIBITORY_SYNAPSE_ASSEMBLY	0.015954882	0.170508704	0.352487858	0.596216962	1.558141052	15	SRGAP2,GABRA5,GABRB2,GABRG3,SEMA4D,NPAS4,GABRB3,CLSTN2,WNT5A,GABRA2
GOBP_SYMPATHETIC_NERVOUS_SYSTEM_DEVELOPMENT	0.015893774	0.170508704	0.352487858	0.570586976	1.5309002	17	SOX11,TFAP2B,PLXNA4,NF1,GDNF,SEMA3A,PHOX2A,TP63
GOBP_NEUROTRANSMITTER_UPTAKE	0.015964744	0.170508704	0.352487858	0.53289619	1.507468126	24	DRD2,SLC38A1,SNAP25,SLC1A2,SLC6A3,NOS1,DRD3,GDNF,RAB3B,SLC29A4,DRD1,SLC1A3,SLC18A1,SLC18A3,SLC1A7
GOBP_POSTSYNAPTIC_SPECIALIZATION_ORGANIZATION	0.015964744	0.170508704	0.352487858	0.532663439	1.506809715	24	NRXN1,RELN,CDH2,PTPRD,TMEM108,GRID2,SHANK2,NPTX1,NLGN1,SYNGAP1,GAP43,C1QL2,LRRTM1
GOBP_CALCIUM_ION_REGULATED_EXOCYTOSIS	0.015447728	0.170508704	0.380730401	0.502031733	1.476763665	31	CADPS2,RAPGEF4,RIMS2,UNC13A,CADPS,SNAP25,SYT1,RIMS4,SYN2,SYT10,SYT2,STX1A,SYT7,RIMS3,EQTN,RPH3A,SYT13,SYT6,SYT4,SCIN,KCNB1,RIMS1,UNC13B
GOBP_POSITIVE_REGULATION_OF_LYASE_ACTIVITY	0.015964744	0.170508704	0.352487858	0.517237037	1.470597456	25	CAP1,CAP2,NOS3,CRHR1,NOS1,NF1,LGR5,LHCGR,RXFP2,FSHR,CALCR,CACNA1C,DRD1,ADCYAP1,NOS2
GOBP_NEGATIVE_REGULATION_OF_SYNAPTIC_TRANSMISSION	0.015964744	0.170508704	0.352487858	0.516978824	1.469863311	25	DRD2,GRIK2,ADORA1,GRIA1,GRID2,SORCS2,DRD3,SHANK2,TNR,GRIK3,PCDH17,STAU2,MAPT,SORCS3,DRD1,SLC24A2,PTK2B,BCHE
GOBP_VESICLE_CYTOSKELETAL_TRAFFICKING	0.015964744	0.170508704	0.352487858	0.516784946	1.469312079	25	KIF1A,MAP2,PPFIA2,SYBU,DYNC1I1,BICDL1,TANC2,MYO5B
GOBP_CARDIAC_CELL_DEVELOPMENT	0.015547994	0.170508704	0.380730401	0.454058009	1.406749496	49	FHOD3,SGCD,SORBS2,TGFBR3,RGS4,PROX1,LARGE1,SLC8A1,NEBL,MYO18B,PDGFRA,AKAP6,NEB,FOXP1,TBX5,MEIS1,PRICKLE1,LMNA,TTN,CXADR,SHOX2,IGF1,SPRY1,JAG1,BMPR1A,ALPK2,BVES,ISL1
GOBP_REGULATION_OF_EPITHELIAL_CELL_DIFFERENTIATION	0.015501303	0.170508704	0.380730401	0.41753677	1.334047536	79	PRKCH,PTCH1,BMP7,SIX2,ABCA12,KLF7,TNFRSF1A,F11R,PAX6,TP73,NKX2-2,EXTL3,HOXA7,STAT5B,NKX6-1,GDNF,MAFG,NCOA3,CDKN2B,RFX3,ZDHHC21,RPTOR,TP63,CDKN1B,SOX9,ESRP1,WWTR1,OSR1,FRZB,PLCB1,SPRY1,DLL1,JAG1,PRLR,ERRFI1,SPRED2
GOBP_CELL_SUBSTRATE_ADHESION	0.016071103	0.170944056	0.352487858	0.371639211	1.243504023	179	PTPRK,CDKN2A,SRGAP2,PPFIA2,EDIL3,TBCD,CDH13,CDH11,ITGB6,SEMA3E,EFNA5,FREM1,RIN2,ONECUT2,SPOCK1,CORO1C,TIAM1,SRCIN1,EPHB1,BCL2L11,JAK2,SGCE,BCR,LDB1,GCNT2,ITGBL1,CCL28,PKHD1,PEAK1,NF1,NPNT,ANGPT1,SVEP1,PHLDB2,HOXA7,MACF1,EGFLAM,CCDC80,KANK1,TECTA,MKLN1,PTK2,ITGA5,BCL2,CCR7,WDPCP,HOXD3,PREX1,PARVA,SMAD3,FGL1,PRKCE,UNC13D,LIMCH1,MYF5,FAT2,CORO2B,ITGA6,PTPRO,JUP,PIK3R1,EMP2,VWC2,COL16A1,JAG1,OLFM4,DI…
GOBP_MYOTUBE_CELL_DEVELOPMENT	0.01624953	0.172139329	0.352487858	0.549943312	1.514249019	20	LARGE1,SKI,SMYD3,NFATC2,NIBAN2,DNER,BCL2,MYF5,SHOX2,IGF1,SIX1,PPP3CA,MYOD1,HDAC9
GOBP_EXCITATORY_SYNAPSE_ASSEMBLY	0.01636977	0.17220469	0.352487858	0.569412974	1.52775032	17	NRXN1,RELN,PTPRD,SRGAP2,GRID2,NPTX1,NLGN1,WNT5A,C1QL2,LRRTM1
GOBP_LIMBIC_SYSTEM_DEVELOPMENT	0.01638786	0.17220469	0.352487858	0.420237332	1.337802312	75	RELN,DRD2,ATP2B4,TMEM108,KIRREL3,FEZF2,PROX1,LARGE1,DAB1,ID4,CNTNAP2,SEMA3E,NKX2-1,PPP1R9B,SCN2A,POU3F2,PRDM13,NF1,RARA,EPHA5,ALK,FGFR2,POMT2,SRD5A1,PLXNA1,DCLK2,DRD1,LMX1A,RAX,ZIC1,LHX5,HAP1,OTP,NEUROD6,NRP1,EMX2,CDK6,HTR5A,SLC32A1
GOBP_NEGATIVE_REGULATION_OF_NEURON_APOPTOTIC_PROCESS	0.016688546	0.173961407	0.352487858	0.431422153	1.371345097	74	GRIK2,BCL2L1,RETREG1,TFAP2D,TERT,AMBRA1,CHL1,MSH2,DRAXIN,SEMA3E,TFAP2B,TOX3,JAK2,NTRK2,ANGPT1,MTNR1B,SYNGAP1,GDNF,PPARGC1A,BCL2,PTPRZ1,VSTM2L,PLXND1,GFRAL,SIX4,CD2AP,CNTFR,EN2,OXR1,KDM2B,NTF3,SIX1,NGF,PRKCI,EN1,GDF5,PTK2B,NRP1,CLU,ALKBH1,ISL1,GCLC,CRLF1,BARHL1
GOBP_ENSHEATHMENT_OF_NEURONS	0.016688546	0.173961407	0.352487858	0.420064265	1.337251364	75	UGT8,LARGE1,SKI,NFASC,ANK2,ID4,GNPAT,TENM4,MBP,SCN2A,POU3F2,NTRK2,NF1,RARA,EPB41L3,TNFRSF21,TPPP,RARB,MAL2,SBF2,POU3F1,BCAS1,PTPRZ1,CNTN1,LPIN1,PTN,CDK18,SLC8A3,CLDN11,GALC,PARD3,MALL,ABCD2,CLU,B4GALT6,PPP3R1,FIG4,TMEM98,DLG1,FA2H
GOBP_MESENCHYMAL_CELL_MIGRATION	0.016891241	0.175372807	0.352487858	0.49064499	1.476076257	36	ERBB4,CDH2,SEMA6D,BMP7,SEMA3E,CORO1C,SEMA5A,PAX6,GBX2,ENG,SEMA4D,SEMA3D,GDNF,SEMA3A,KITLG
GOBP_FOREBRAIN_NEURON_DIFFERENTIATION	0.017116458	0.177005909	0.352487858	0.519496326	1.50398492	28	FEZF2,PROX1,BCL11B,SOX1,SEMA3E,FOXG1,NKX2-1,PAX6,GBX2,FGFR2,PLXNA1,DCLK2,SLC4A10,DISC1,LHX5,GATA2,OTP,NRP1
GOBP_REGULATION_OF_HEART_RATE_BY_CARDIAC_CONDUCTION	0.017407001	0.177197829	0.352487858	0.514270856	1.49876114	29	HCN4,CACNA2D1,ANK2,DSP,KCND3,KCNH2,KCNJ3,BIN1,CTNNA3,KCNQ1,KCNH6,CACNA1C,ACE,KCNJ5,CAMK2D,JUP,CACNA1G,ISL1
GOBP_REGULATION_OF_CARDIAC_MUSCLE_CONTRACTION	0.017300644	0.177197829	0.352487858	0.50360562	1.47618221	30	HCN4,PDE4B,TNNI3K,ANK2,DSP,SLC8A1,ADORA1,NOS1,BIN1,CTNNA3,KCNQ1,CACNA1C,RYR2,CAMK2D,JUP
GOBP_AXIS_SPECIFICATION	0.017359357	0.177197829	0.352487858	0.459336799	1.422398782	48	COBL,PTCH1,SKI,AXIN2,SIX2,IRX4,STIL,PAX6,CER1,TBXT,LDB1,OTX2,PRICKLE1,WNT5A,VAX2,WLS,HOXD8,WNT3,SIX3
GOBP_MESENCHYME_DEVELOPMENT	0.017272647	0.177197829	0.352487858	0.371136068	1.240427221	176	ERBB4,MARK1,CDH2,NCAM1,ALX1,TGFBR3,SEMA6D,BMP7,AXIN2,SIX2,LDLRAD4,SEMA3E,NOS3,ROBO1,NKX2-1,ZFPM2,CORO1C,SEMA5A,TIAM1,PAX6,FOXF2,GBX2,NRG1,EPHA4,ENG,EXOC4,GCNT2,ADIPOR1,SEMA4D,PHLDB2,SEMA3D,ZNF703,TCF7L2,ALDH1A2,TBX20,ROBO2,RTN4,TBX5,GDNF,FOXA1,IL17RD,SEMA3A,AKNA,PTK2,PRICKLE1,CRB2,WNT5A,KITLG,EXT1,BNC2,BCL2,FGFR2,MDM4,SOX9,WWTR1,BMP5,TGFB2,SMAD3,SIX4,OSR1,TBX1,FRZB,FGF9,ZFP64,GSC,SEMA6A,FBXL17,IG…
GOBP_REGULATION_OF_CARDIAC_MUSCLE_CELL_ACTION_POTENTIAL	0.017564695	0.17810737	0.352487858	0.588647124	1.538358193	15	HCN4,ANK2,DSP,BIN1,CTNNA3,CACNA1C,RYR2,CXADR,CAMK2D,JUP
GOBP_IONOTROPIC_GLUTAMATE_RECEPTOR_SIGNALING_PATHWAY	0.017886974	0.178586921	0.352487858	0.587370669	1.535022334	15	GRIK2,GRIK5,GRIA1,GRIA2,GRIA4,GRIN3A,GRIK1,GRIK3,GRIN2B
GOBP_NEGATIVE_REGULATION_OF_POTASSIUM_ION_TRANSPORT	0.017886974	0.178586921	0.352487858	0.58555081	1.530266351	15	RGS4,NOS3,NEDD4L,GRP,KCNH2,NOS1,STK39,BIN1,KCNAB1,ANK3,PTK2B
GOBP_CARDIAC_MUSCLE_CELL_PROLIFERATION	0.018023162	0.178586921	0.352487858	0.513417128	1.496273085	29	ERBB4,TGFBR3,RUNX1,SKI,JARID2,TENM4,ZFPM2,RBP4,TP73,TBX20,TBX5,FGFR2,KCNK2,TGFB2,FGF9
GOBP_CEREBRAL_CORTEX_CELL_MIGRATION	0.018023162	0.178586921	0.352487858	0.513208056	1.495663778	29	RELN,ADGRG1,SRGAP2,DAB1,FOXG1,ROBO1,NKX2-1,SLIT2,POU3F2,RTN4,CCDC141,SYNE2,MDGA1
GOBP_MUSCLE_CELL_DIFFERENTIATION	0.01787342	0.178586921	0.352487858	0.368609626	1.237815066	195	CDH2,FHOD3,SGCD,SORBS2,CFLAR,RGS4,KCNH1,PROX1,LARGE1,SKI,BARX2,ANK2,PRKD1,SMYD3,NFATC2,SOX6,HDAC4,ADAM12,NIBAN2,SLC8A1,CDON,NEBL,NEO1,RORA,MYO18B,NOS1,NRG1,PDGFRA,ENG,SORT1,CACNB4,NPNT,AKAP6,LAMA1,RARA,NEB,DNER,FOXP1,NFATC1,LAMA2,TBX5,AKAP13,MEIS1,RARB,MRTFA,PRICKLE1,POPDC3,TMOD2,PTGFRN,ADGRB3,BCL2,FGFR2,BIN1,SMARCD3,SOX9,RIPOR2,LMNA,KIT,KRT8,SPAG9,ACTL8,SIX4,ADAMTS15,TBX1,FGF9,TTN,MYF5,IGFBP5,CX…
GOBP_EMBRYONIC_ORGAN_DEVELOPMENT	0.01787342	0.178586921	0.352487858	0.358576675	1.220967936	272	ECE1,VASH1,ATP8A2,ALX1,PAX5,DSCAML1,SOX11,CHST11,TEAD1,TFAP2A,PROX1,COBL,MYO3B,PTCH1,OSR2,BMP7,MYO3A,HOXD10,SIX2,FOXG1,SOBP,ESRRB,TSHZ1,TBX15,ZFPM2,PBX3,RBP4,HLX,STIL,PAX6,TBX4,SATB2,GRHL2,FOXF2,CCDC40,GBX2,PDGFRA,PLXNA4,BCR,ENG,FBN2,LRIG3,VASH2,WDR19,LHFPL5,MYO6,EYA1,HOXA7,RARA,ALDH1A2,DLX6,TBX20,MICAL2,NR2F2,GDNF,VANGL2,TECTA,RARB,STK3,PRICKLE1,HOXC4,EPHB2,CRB2,WNT5A,KITLG,VAX2,FGFR2,WDPCP,EFEM…
GOBP_REGULATION_OF_CALCIUM_ION_TRANSMEMBRANE_TRANSPORT	0.018492667	0.18117252	0.352487858	0.435551785	1.378963432	66	TRDN,DRD2,CACNA2D1,PDE4B,TMC1,ANK2,PRKD1,SLC8A1,CRHR1,NOS1,DRD3,CACNB4,AKAP6,JPH1,CACNG1,PPP3CC,LHCGR,BCL2,BIN1,ADCYAP1R1,NPSR1,PRKCE,P2RX7,CACNA1C,RYR2,DRD1,LYN,CAMK2D,HAP1,PPP3CA,PTK2B,CHD7,NIPSNAP2,PPP3R1,BDKRB1,FYN,SLN,STIM2
GOBP_POSITIVE_REGULATION_OF_CELL_DEVELOPMENT	0.018474193	0.18117252	0.352487858	0.363466857	1.224813467	217	RELN,PTPRD,DRD2,SLITRK1,SOX11,PLXNA2,DSCAM,PRKCH,ROR2,RUNX1,AMBRA1,ITPKB,ID4,EFNA5,FOXG1,SMARCA2,ROBO1,MAP3K13,NIBAN2,TENM4,CDON,F11R,SEMA5A,DUSP10,HLX,TIAM1,PAX6,TOX,SLIT2,TP73,CDH4,EPHA4,PLXNA4,NKX2-2,HMGB1,NTRK2,TESPA1,SEMA4D,INPP5D,RARA,MACF1,STAT5B,RUNX3,NKX6-1,ROBO2,EEIG1,TIAM2,EPHB2,TTBK1,PRKCA,RFX3,KITLG,GRM5,RPTOR,BCL2,PTPRZ1,BIN1,ADAM7,PTN,MAP1B,WNT3,SMARCD3,POU4F2,KIT,NFKBIZ,PLXND1,STA…
GOBP_POSITIVE_REGULATION_OF_CELLULAR_COMPONENT_ORGANIZATION	0.018474193	0.18117252	0.352487858	0.334997098	1.160505138	495	NRXN1,RELN,PTPRD,DRD2,SLITRK1,ATP8A2,ERC2,CFLAR,ARRB1,RIT2,MYO18A,PLXNA2,TENM3,DSCAM,LINGO2,AUTS2,ROR2,FUT9,PROX1,RUNX1,COBL,AMBRA1,MYO3B,BMP7,CBFA2T2,TRIM67,MYO3A,PPM1E,PRKD1,WRAP73,SYT1,NFATC2,PACSIN1,CNTNAP2,EFNA5,MAGI2,ROBO1,MAP3K13,CDH17,NEDD4L,SYNDIG1,CORO1C,SEMA5A,ABCC8,PKIB,STIL,ELAVL4,TIAM1,NSMCE2,EPHB1,TOX,BICD1,BCL2L11,GRID2,SLIT2,FLRT3,TENM2,MMP3,CDH4,FAF1,NRG1,EPHA4,PLXNA4,BCR,STMN2,…
GOBP_PHOSPHOLIPID_CATABOLIC_PROCESS	0.018765864	0.181883103	0.352487858	-0.284919094	-1.522960575	25	PLA2G6,GDE1,PNLIPRP2,PRDX6,SMPDL3A,NAPEPLD,PLCG1,GDPD1,PLD1,PLA2G4E,LIPC,PLB1,INPP5F,ENPP6,SCARB1,PLBD1,ABHD12,ABHD16A,PNPLA7,LIPG,PLA2G7,PNPLA8,LDLR,PLCB1,SMPD3
GOBP_POSITIVE_REGULATION_OF_PHOSPHATIDYLINOSITOL_3_KINASE_PROTEIN_KINASE_B_SIGNAL_TRANSDUCTION	0.01877458	0.181883103	0.352487858	0.413931608	1.334104793	89	ERBB4,RELN,VAV3,ROR2,AMBRA1,PRKD1,SEMA3E,SEMA5A,JAK2,PDGFRA,ENG,GCNT2,ROR1,NTRK2,VAV2,EXTL3,ANGPT1,SEMA4D,MUSK,TCF7L2,RTN4,SERPINA12,STK3,PTK2,FLT3,CCR7,SOX9,KIT,C1QTNF1,EGFR,FSHR,OSBPL8,TGFB2,GFRAL,NTRK3,CALCR
GOBP_POSITIVE_REGULATION_OF_EPITHELIAL_CELL_PROLIFERATION	0.01877458	0.181883103	0.352487858	0.405008472	1.316669471	98	B4GALT1,CFLAR,SOX11,CDH13,PROX1,OSR2,SCG2,PRKD1,STAT5A,SEMA5A,HLX,PPP1R16B,VASH2,HMGB1,PKHD1,NF1,EXTL3,EYA1,ZNF703,TCF7L2,DLX6,RTN4,NEAT1,AKT3,PRKCA,WNT5A,RPTOR,FGFR2,TP63,PTN,SOX9,TACR1,EGFR,BMP5,DLX5,PDX1,OSR1,TBX1,FGF9,IGF1,ITGA4,MTA3,RUNX2,BMPR1A,HSPG2,GATA2,HMX2,CDH3,NRP1
GOBP_UROGENITAL_SYSTEM_DEVELOPMENT	0.018964031	0.183038014	0.352487858	0.478295647	1.443604712	37	PTCH1,OSR2,BMP7,ID4,TNC,RARA,HOXD13,FOXA1,EPHB2,WNT5A,FGFR2,TP63,CDKN1B,SOX9,SULF1,SRD5A1,OSR1,PBX1,HOXA13,PRLR,GATA2
GOBP_REGULATION_OF_ADENYLATE_CYCLASE_ACTIVITY	0.019064605	0.183329746	0.352487858	0.521516863	1.487658326	26	DRD2,CAP1,CAP2,CRHR1,DRD3,NF1,GRM3,GABBR2,LGR5,LHCGR,RXFP2,FSHR,CALCR,CACNA1C,DRD1,ADCYAP1
GOBP_NEGATIVE_REGULATION_OF_MONOATOMIC_ION_TRANSMEMBRANE_TRANSPORT	0.019286911	0.184785622	0.352487858	0.47497756	1.450550765	41	TRDN,DRD2,RGS4,NEDD4L,GRP,HECW2,KCNH2,CRHR1,NOS1,DRD3,PPP3CC,STK39,EPHB2,BCL2,BIN1,YWHAQ,PRKCE,OSR1,CAMK2D,KCNAB1,PPP3CA,ANK3
GOBP_RESPONSE_TO_EPIDERMAL_GROWTH_FACTOR	0.019845147	0.187628682	0.352487858	0.568756655	1.54244095	18	ERBB4,CFLAR,ZFP36L2,PPP1R9B,GAREM1,STAT5B,PDE8A,SOX9,EGFR
GOBP_POSITIVE_REGULATION_OF_FILOPODIUM_ASSEMBLY	0.019866125	0.187628682	0.352487858	0.562924232	1.51034085	17	MYO3B,MYO3A,TENM2,NLGN1,FSCN1,PLPPR5,CCR7,DPYSL3,RIPOR2,GPM6A,PIK3R1,NRP1
GOBP_REGULATION_OF_ACTION_POTENTIAL	0.019871649	0.187628682	0.352487858	0.507882398	1.480142989	29	HCN4,CACNA2D1,ANK2,DSP,FGF12,NOS1,MTNR1B,KCNC2,KCNQ3,BIN1,CTNNA3,TACR1,CACNA1C,RYR2,CXADR,CAMK2D,JUP,CNR1,DLG1,KCNB1,NPS
GOBP_ENZYME_LINKED_RECEPTOR_PROTEIN_SIGNALING_PATHWAY	0.019675741	0.187628682	0.352487858	0.336618494	1.1651235	471	ERBB4,HHEX,SMOC2,CADM1,PTPRK,PTPRD,SOX11,KL,CHST11,TMEM108,EPHA7,ANKS1B,KIAA0319,TGFBR3,ROR2,CCBE1,CDH13,KIF16B,SMAD9,SKI,BMP7,VEPH1,PTPRT,PEG10,DACT2,PRKD1,LDLRAD4,KALRN,ITGB6,EFNA5,MAGI2,ROBO1,TFAP2B,NKX2-1,STAT5A,IGFBP4,FARP1,NIBAN2,SLC30A10,ONECUT2,NEO1,LIFR,ZEB2,TIAM1,EPHB1,TRIO,FLRT3,JAK2,VWC2L,CER1,GALNT3,NRG1,EPHA4,EPHA6,PDGFRA,PTPRR,ENG,FBN2,STAT6,GCNT2,ROR1,MYO1E,ADIPOR1,NTRK2,SORT1,NPN…
GOBP_REGULATION_OF_MUSCLE_SYSTEM_PROCESS	0.019976128	0.187934258	0.352487858	0.402196666	1.311478139	105	ENO1,KCNB2,HCN4,ATP2B4,RGS4,PDE4B,TNNI3K,ANK2,PRKD1,HDAC4,NOS3,JARID2,DSP,NMU,SLC8A1,TNFRSF1A,ADORA1,ABCC8,NOS1,GTF2IRD1,NPNT,AKAP6,FOXP1,CACNG1,PRKCA,MLIP,ZDHHC21,BIN1,DOCK4,LMNA,KIT,CTNNA3,TACR1,SMAD3,KCNQ1,SLC8A3,GRK2,CACNA1C,PDE9A,RYR2,IGFBP5,CAMK2D,IGF1,JUP,PPP1R12B
GOBP_STRIATED_MUSCLE_CELL_PROLIFERATION	0.020198085	0.189338883	0.352487858	0.471999205	1.436292208	40	ERBB4,CFLAR,TGFBR3,RUNX1,SKI,JARID2,TENM4,ZFPM2,RBP4,EPHB1,JAK2,TP73,ANGPT1,TBX20,TBX5,FGFR2,KCNK2,TGFB2,FGF9
GOBP_REGULATION_OF_SYSTEM_PROCESS	0.020576903	0.192198596	0.352487858	0.353869278	1.205675671	277	NRXN1,RELN,ECE1,ENO1,TRDN,DRD2,GRIK2,OPRK1,KCNB2,CELF4,HCN4,ATP2B4,TMEM108,RIMS2,KCNMB2,RGS4,CACNA2D1,PDE4B,TNNI3K,KCND2,ANK2,PRKD1,HDAC4,NOS3,JARID2,DSP,NMU,KCND3,SLC8A1,TENM4,TNFRSF1A,ADORA1,PBX3,ABCC8,KCNH2,CRHR1,FGF12,NOS1,SPTBN4,IGSF11,GTF2IRD1,NPNT,AKAP6,TMEM65,SVEP1,NLGN1,DLGAP1,KCNJ3,TNR,MTNR1B,CELF2,FOXP1,TNFRSF21,TBX5,CACNG1,TPPP,DLGAP3,STX1A,DLGAP4,GAA,STK39,MGLL,GCH1,PRKCA,MLIP,ZDHHC2…
GOBP_AMYLOID_PRECURSOR_PROTEIN_METABOLIC_PROCESS	0.020868774	0.193537452	0.352487858	0.481807034	1.441602834	35	AGO2,AATF,NECAB3,EPHA4,TMCC2,NTRK2,RTN4,RTN1,DYRK1A,SOAT1,BIN1,SLC2A13,NSG1,LYN,CHRNA7,IGF1,PAWR,BACE2,HAP1,CLU,SORL1,DLG1,GSAP,SPON1,NECAB1
GOBP_FOREBRAIN_CELL_MIGRATION	0.020805535	0.193537452	0.352487858	0.471459208	1.434649	40	RELN,DRD2,ADGRG1,SRGAP2,FEZF2,DAB1,FOXG1,ROBO1,NKX2-1,SLIT2,POU3F2,TNR,RTN4,CCDC141,SYNE2,MDGA1,SLIT1,NRG3,EGFR,DRD1,MBOAT7,DISC1,DAB2IP
GOBP_ESTABLISHMENT_OR_MAINTENANCE_OF_BIPOLAR_CELL_POLARITY	0.021281229	0.195967788	0.352487858	0.4963897	1.455030712	30	PATJ,DLG2,LHX2,LIN7A,PARD6G,EZR,LAMA1,FAT1,ANK1,MTCL1,FSCN1,LRRC7,CRB2,WNT5A,PARD3B
GOBP_PURINE_CONTAINING_COMPOUND_CATABOLIC_PROCESS	0.021262643	0.195967788	0.352487858	0.445308193	1.400560859	58	ENO1,PDE1A,PDE4B,HDAC4,ZBTB20,GCK,SLC4A4,CBFA2T3,PRKAA2,PDE7B,HK2,PDE2A,PDE8A,PDE10A,RPTOR,KAT2B,MLXIPL,ACOT7,P2RX7,PDE9A,NUDT7,IGF1,GDA,FOXK1,DPYD,OGDHL,PRTFDC1,ADA2,APP,NT5C1B,UCHL1,PRKAG2,ITPA,PKM,PFKP
GOBP_POSITIVE_REGULATION_OF_CYCLASE_ACTIVITY	0.02185449	0.200538031	0.352487858	0.524549233	1.483856075	24	CAP1,CAP2,NOS3,CRHR1,NOS1,NF1,LGR5,LHCGR,RXFP2,FSHR,CALCR,CACNA1C,DRD1,ADCYAP1,NOS2
GOBP_REGULATION_OF_CARDIAC_MUSCLE_CELL_PROLIFERATION	0.021967726	0.2008698	0.352487858	0.531911248	1.487796249	22	ERBB4,TGFBR3,RUNX1,JARID2,ZFPM2,RBP4,TP73,TBX20,TBX5,FGFR2,KCNK2,FGF9
GOBP_AUTONOMIC_NERVOUS_SYSTEM_DEVELOPMENT	0.022359212	0.203206512	0.352487858	0.511807392	1.481724819	28	SOX11,TFAP2A,TFAP2B,HLX,GBX2,PLXNA4,NF1,GDNF,SEMA3A,PHOX2A,NAV2,TP63,TBX1,SIX1,NRP1,INSM1
GOBP_EMBRYONIC_APPENDAGE_MORPHOGENESIS	0.022379228	0.203206512	0.352487858	0.411331006	1.329854842	92	ECE1,CHST11,TFAP2A,TBC1D32,PTCH1,OSR2,SKI,BMP7,FREM2,HOXD10,TBX4,FRAS1,GRHL2,BCL2L11,FBN2,WDR19,ALDH1A2,DLX6,TBX5,HOXD13,RARB,PRICKLE1,WNT5A,TP63,WDPCP,MAP3K20,HOXD9,WNT3,DLX5,TGFB2,OSR1,FGF9,CACNA1C,SP8,GNA12,PBX1,SHOX2,HOXA13,RUNX2,BMPR1A,INTU,EN1,GDF5,CHD7
GOBP_MESENCHYMAL_CELL_DIFFERENTIATION	0.022980004	0.20793712	0.352487858	0.381176595	1.265933583	145	ERBB4,MARK1,CDH2,NCAM1,ALX1,TGFBR3,SEMA6D,BMP7,AXIN2,SIX2,LDLRAD4,SEMA3E,NKX2-1,CORO1C,SEMA5A,TIAM1,PAX6,FOXF2,GBX2,NRG1,EPHA4,ENG,GCNT2,ADIPOR1,SEMA4D,PHLDB2,SEMA3D,ZNF703,TCF7L2,ALDH1A2,TBX20,RTN4,TBX5,GDNF,FOXA1,IL17RD,SEMA3A,AKNA,PTK2,CRB2,WNT5A,KITLG,EXT1,BCL2,FGFR2,SOX9,WWTR1,BMP5,TGFB2,SMAD3,OSR1,TBX1,FRZB,ZFP64,GSC,SEMA6A,FBXL17,IGF1,SPRY1,EMP2,SIX1,JAG1,DAB2IP,BMPR1A,SPRED2
GOBP_REGULATION_OF_CELL_SUBSTRATE_ADHESION	0.024481944	0.220761063	0.352487858	0.391017997	1.28158068	114	CDKN2A,EDIL3,TBCD,CDH13,SEMA3E,EFNA5,RIN2,ONECUT2,SPOCK1,CORO1C,JAK2,LDB1,GCNT2,CCL28,PKHD1,PEAK1,NF1,NPNT,PHLDB2,HOXA7,MACF1,EGFLAM,CCDC80,KANK1,PTK2,ITGA5,BCL2,CCR7,WDPCP,PREX1,SMAD3,PRKCE,UNC13D,LIMCH1,MYF5,CORO2B,ITGA6,PTPRO,JUP,PIK3R1,EMP2,VWC2,COL16A1,JAG1,OLFM4,DISC1,UTRN,RAC2,MIR183,WNT4,CCN1,FBLN1,BCL6,PTK2B,NRP1
GOBP_CALCIUM_ION_TRANSMEMBRANE_TRANSPORT	0.024975025	0.222132816	0.287857117	0.37860283	1.258462264	147	TRDN,DRD2,ATP2B4,CACNA2D1,PDE4B,TMC1,ANK2,PRKD1,SLC8A1,CACNA2D3,TRPM8,TRPM3,CACNA1B,CACNA1E,CNGA3,CRHR1,NOS1,NALCN,TRPM1,DRD3,CACNB4,AKAP6,GRIN3A,JPH1,CACNA1A,PLCB2,CACNG1,PPP3CC,TRPA1,PLCE1,LHCGR,CACNG5,BCL2,CCR7,BIN1,GRIN2B,ADCYAP1R1,NALF1,NPSR1,GPM6A,PLCH1,PRKCE,SLC8A3,P2RX7,CACNA1C,RYR2,DRD1,ATP2C2,LYN,CHRNA7,CAMK2D,OPRM1,PLCB1,SLC24A2,HAP1,PPP3CA,CACNA1G,PTK2B,CHD7,MICU3,CACNA2D2,KCNJ8,NIPSN…
GOBP_GLYCOPROTEIN_BIOSYNTHETIC_PROCESS	0.024975025	0.222132816	0.287857117	0.376863486	1.254906921	154	GALNT13,B4GALT1,CHST11,HS3ST1,AGO2,FUT9,LARGE1,B3GALT5,AATF,TUSC3,B3GALT1,CHST9,MGAT3,GALNTL6,NECAB3,NDST4,ST6GALNAC5,XXYLT1,MGAT4C,HS6ST3,HS3ST5,GALNT3,ST6GALNAC3,GALNT2,ST6GAL2,B3GALNT2,GCNT2,EXTL3,TCF7L2,TMTC2,HS3ST4,CHST8,ALG1L2,DPY19L3,UST,ST3GAL2,GALNT18,SOAT1,FAM20B,ST3GAL1,EXT1,BCL2,CCR7,MGAT5,TET2,SLC39A8,TMEM106A,GALNT17,POMT2,CYTL1,FUT8,TMTC1,IGF1,MAN1C1,GALNT6,PLCB1,PAWR,PLOD2,ST8SIA3…
GOBP_SMALL_GTPASE_MEDIATED_SIGNAL_TRANSDUCTION	0.024975025	0.222132816	0.287857117	0.351434388	1.192960721	254	RELN,RGL1,SIPA1L2,VAV3,CDKN2A,ADGRG1,CELSR1,RAPGEF4,ARRB1,RIT2,KSR2,SRGAP2,AUTS2,CDH13,RAPGEF5,TRIM67,PLEKHG1,ARHGAP25,ITPKB,DAB1,RND3,SPATA13,KALRN,ROBO1,FARP1,RIN2,CDON,F11R,ARFGEF3,TIAM1,TRIO,SLIT2,BCR,NF1,ROPN1B,VAV2,SEMA4D,CYTH1,CHN1,RALGAPA2,DENND4B,SYNGAP1,RASAL1,KANK1,SRGAP3,AKAP13,RAPGEF1,STARD13,TIAM2,PLCE1,RALGPS1,RDX,ARHGAP28,EPHB2,COL1A2,KITLG,ARHGAP29,DOCK8,ARHGEF10L,ADCYAP1R1,YWHAQ…
GOBP_CARBOHYDRATE_DERIVATIVE_BIOSYNTHETIC_PROCESS	0.024975025	0.222132816	0.287857117	0.351187128	1.192470408	255	ENO1,ADCY2,GMDS,GALNT13,B4GALT1,CHST11,HS3ST1,AGO2,FUT9,UGT8,PIGV,LARGE1,B3GALT5,AATF,TUSC3,B3GALT1,UCK2,CHST9,SDHA,MGAT3,GALNTL6,NECAB3,NDST4,ST6GALNAC5,XXYLT1,NME7,MGAT4C,HS6ST3,HS3ST5,GALNT3,ST6GALNAC3,GALNT2,ST6GAL2,B3GALNT2,GCNT2,ACSF3,EXTL3,ANGPT1,DIP2A,TCF7L2,TMTC2,HS3ST4,CHST8,ALG1L2,DPY19L3,TECR,ADCY9,UST,PPCDC,ST3GAL2,GALNT18,SLC25A13,SOAT1,FAM20B,ST3GAL1,CHST6,EXT1,BCL2,CCR7,ELOVL2,MGA…
GOBP_REGULATION_OF_ACTIN_FILAMENT_BASED_MOVEMENT	0.025319809	0.224433413	0.352487858	0.547005005	1.519766915	21	HCN4,PDE4B,ANK2,DSP,ADORA1,ZEB2,BIN1,CTNNA3,CACNA1C,RYR2,CAMK2D,JUP
GOBP_REGULATION_OF_LEUKOCYTE_APOPTOTIC_PROCESS	0.025458248	0.224895578	0.287857117	0.49401358	1.448065765	30	CDKN2A,BCL2L1,ITPKB,BCL11B,BCL2L11,SLC7A11,NF1,FOXP1,ST3GAL1,WNT5A,KITLG,DOCK8,BCL2,CCR7
GOBP_NUCLEOSIDE_PHOSPHATE_CATABOLIC_PROCESS	0.025709181	0.226345019	0.352487858	0.429103433	1.360319761	68	ENO1,PDE1A,PDE4B,HDAC4,ZBTB20,GCK,SLC4A4,FHIT,CBFA2T3,PRKAA2,PDE7B,HK2,PDE2A,PDE8A,PDE10A,RPTOR,KAT2B,MLXIPL,ACOT7,NT5M,ENPP3,P2RX7,PDE9A,NUDT7,IGF1,GDA,FOXK1,ENPP1,DPYD,OGDHL,PRTFDC1,UPB1,APP,NT5C1B,UCHL1,PRKAG2,ITPA,PKM,PFKP
GOBP_ORGAN_GROWTH	0.025974026	0.226382313	0.28201335	0.404438598	1.307571324	92	ERBB4,SORBS2,TGFBR3,RGS4,PROX1,RUNX1,SKI,JARID2,TENM4,ZFPM2,RBP4,HLX,BCL2L11,CER1,TP73,WWC2,AKAP6,RARA,TBX20,FOXP1,TBX5,MEIS1,RARB,STK3,EXT1,BNC2,BCL2,FGFR2,KCNK2,SOX9,WWC1,TGFB2,FGF9,SMPD3,IGF1,DLL1,BMPR1A,PRLR,EVC,DDR2,CACNA2D2,COL27A1,COL14A1
GOBP_PEPTIDE_TRANSPORT	0.025974026	0.226382313	0.28201335	0.382870968	1.261119554	127	DRD2,PTPRN2,RAPGEF4,PCLO,RIMS2,SYBU,SNAP25,PRKD1,ABCA12,EFNA5,TFAP2B,KLF7,CPE,GRP,GCK,ADORA1,DISP1,RBP4,ABCC8,TIAM1,JAK2,SLC15A1,CRHR1,SLC30A8,FAM3B,SELENOT,TCF7L2,NKX6-1,MTNR1B,EPHA5,STX1A,CFTR,SYT7,TUNAR,MC4R,RFX3,CELA2A,BMAL1,ADCY5,EGFR,ACVR1C,PDX1,PRKCE,ADCYAP1,RFX6,AACS,CPT1A,SMPD3,NOS2
GOBP_RESPONSE_TO_GROWTH_FACTOR	0.025974026	0.226382313	0.28201335	0.344237172	1.18105319	348	ERBB4,HHEX,SMOC2,SOX5,PTPRK,CFLAR,SOX11,KL,CHST11,ATP2B4,TMEM108,TGFBR3,CCBE1,ZFP36L2,KIF16B,SMAD9,SKI,BMP7,VEPH1,SH3GL2,PEG10,PRKD1,LDLRAD4,PAX9,SOX6,ITGB6,MAGI2,ROBO1,TFAP2B,NKX2-1,NIBAN2,ONECUT2,PPP1R9B,TNC,NEO1,GRIA1,ZEB2,ELAVL4,PAX6,SLIT2,FLRT3,VWC2L,CER1,GALNT3,NOS1,VSTM2A,PDGFRA,ENG,FBN2,GCNT2,STMN2,NTRK2,GAD2,SORT1,NPNT,ZNF703,SKOR1,SULF2,GAREM1,STAT5B,RUNX3,TBX20,OTX2,NRROS,NFATC1,SKOR2,…
GOBP_POSITIVE_REGULATION_OF_ATP_METABOLIC_PROCESS	0.026399155	0.227801982	0.287857117	0.554321927	1.503294655	18	ENO1,ZBTB20,SLC4A4,BEND3,PRKAA2,RPTOR,KAT2B,MLXIPL,PID1,P2RX7,IGF1,APP,UCHL1
GOBP_POLYOL_BIOSYNTHETIC_PROCESS	0.026343519	0.227801982	0.287857117	0.547592318	1.493177817	19	IP6K3,ITPKB,SPTLC2,SPTLC3,IPMK,GCH1,LHCGR,ADCYAP1R1
GOBP_POSITIVE_REGULATION_OF_INSULIN_SECRETION	0.026315789	0.227801982	0.28201335	0.475735318	1.431221398	36	RAPGEF4,SYBU,SNAP25,GCK,RBP4,ABCC8,JAK2,SLC30A8,TCF7L2,NKX6-1,CFTR,TUNAR,PDX1,PRKCE,RFX6,AACS,PLCB1
GOBP_VESICLE_MEDIATED_TRANSPORT_IN_SYNAPSE	0.026973027	0.231222725	0.276500599	0.386070861	1.266875866	117	CDH2,GRIK5,CADPS2,ERC2,RAPGEF4,PCLO,RIMS2,UNC13A,PPFIA2,SNAP91,CADPS,SH3GL2,SNAP25,SYT1,RIMS4,PACSIN1,SV2B,SYNDIG1,SYN2,SYN3,NRG1,STX11,NAPB,CACNB4,NLGN1,BTBD9,SYT10,PPP3CC,SYT2,STX1A,SYNJ2,SYT7,RAB3B,SLC17A6,PCDH17,RIMS3,BIN1
GOBP_ANTERIOR_POSTERIOR_PATTERN_SPECIFICATION	0.026973027	0.231222725	0.276500599	0.385673791	1.265572896	117	HHEX,DMRT2,PLXNA2,MEOX2,FEZF2,COBL,SKI,MLLT3,AXIN2,HOXD10,SIX2,FEZF1,TSHZ1,CDON,PBX3,PAX6,CER1,GBX2,TBXT,LDB1,HOXA7,CFC1,ALDH1A2,CFC1B,OTX2,NR2F2,HOXD13,HOXC6,BARX1,PRICKLE1,HOXC4,CRB2,WNT5A,WLS,HOXD9,HOXD3,HOXD8,WNT3,OTX1,PCSK5,HES3,LFNG,SMAD3,OSR1,TBX1,MYF5,PBX1
GOBP_LONG_TERM_SYNAPTIC_POTENTIATION	0.027108434	0.231621568	0.276500599	0.445360317	1.386686618	52	RELN,DRD2,LARGE1,SNAP25,ADORA1,GRIA1,EPHA4,SHANK2,IGSF11,NTRK2,NF1,TNR,EPHB2,CRHR2,GRIN2B,PTN,LRRTM1,ADCY1,SERPINE2,SLC8A3,PDE9A,NSG1,DRD1,CHRNA7,SCGN,SLC18A3,SLC24A2,APP,CYP46A1,PTK2B
GOBP_NEGATIVE_REGULATION_OF_CELL_SUBSTRATE_ADHESION	0.027411168	0.233316184	0.276500599	0.479822056	1.429776623	34	CDKN2A,TBCD,SEMA3E,EFNA5,SPOCK1,CORO1C,GCNT2,NF1,PHLDB2,HOXA7,KANK1,CORO2B,PTPRO,PIK3R1,JAG1,MIR183,FBLN1,BCL6
GOBP_REGULATION_OF_ACTIN_FILAMENT_BASED_PROCESS	0.027485828	0.233316184	0.352487858	0.369677688	1.23878443	184	CELSR1,HCN4,RGS4,PROX1,PDE4B,MYO3B,MYO3A,PPM1E,ANK2,PRKD1,RND3,EFNA5,DSP,ADORA1,F11R,SEMA5A,ZEB2,SLIT2,SSH2,PDGFRA,SPTBN4,ADD2,BCAS3,RHPN2,DNAI3,EZR,DAAM2,PHLDB2,NEB,EPHA5,VASP,KANK1,SPTBN1,AKAP13,RDX,FSCN1,ARHGAP28,TMOD2,ELN,ARFIP1,PLEKHH2,FZD10,ARHGEF10L,CCR7,BIN1,BAIAP2L1,FRMD6,CTNNA3,TACR1,TJP1,STAU2,PREX1,CTNNA2,SMAD3,PRKCE,CD2AP,CACNA1C,LIMK1,RYR2,LIMCH1,ARHGAP44,ABL2,MET,CORO2B,EVL,CAMK2D,…
GOBP_PROSTATE_GLAND_DEVELOPMENT	0.027835052	0.235513456	0.276500599	0.506652602	1.454549168	27	PTCH1,BMP7,ID4,TNC,RARA,HOXD13,FOXA1,WNT5A,FGFR2,TP63,CDKN1B,SOX9,SULF1
GOBP_PROTEIN_DEPHOSPHORYLATION	0.027972028	0.235906488	0.271288555	0.405416621	1.306238611	88	PTPRK,PTPRD,PTPRN2,PPM1H,AMBRA1,PHLPP1,PTPN21,PTPRT,PPM1E,PPP2R2A,MAGI2,ADORA1,DUSP10,SSH2,PTPRR,PPP1R16B,PTPRG,CAMTA1,PTPRM,PTPRQ,PPP3CC,PPM1L,NUAK1,PTPRZ1,MGAT5,MTMR7,PTPN7,PPP4R4,PTPRO,GNA12,PPP1R15A,PPP2R1A,PTPRF,PTPN3,PPP3CA,PTPN14
GOBP_NEGATIVE_REGULATION_OF_TRANSMEMBRANE_TRANSPORT	0.02811245	0.236325949	0.271288555	0.444795748	1.384928758	52	TRDN,DRD2,RGS4,NEDD4L,GRP,HECW2,KCNH2,CRHR1,NOS1,DRD3,PPP3CC,STK39,EPHB2,BCL2,BIN1,YWHAQ,PID1,SLC43A2,PRKCE,OSR1,ACE,CAMK2D,KCNAB1,ENPP1,PPP3CA,ANK3
GOBP_DENDRITE_EXTENSION	0.028228864	0.236541545	0.352487858	0.536728745	1.507707923	23	SLC23A2,TMEM108,RIMS2,AUTS2,UNC13A,SH3GL2,SYT1,NEDD4L,RASAL1,SYT2,SPAG9,BCL11A,WASF1,SYT4,PRKN,RNF157,RIMS1
GOBP_AORTIC_VALVE_MORPHOGENESIS	0.028540782	0.237117219	0.352487858	0.536325739	1.506575853	23	AXIN2,CDH11,NOS3,ROBO1,SLIT2,TBX20,ROBO2,NFATC1,ELN,SOX9
GOBP_SUBPALLIUM_DEVELOPMENT	0.028938907	0.237117219	0.276500599	0.574852912	1.502308685	15	DRD2,FOXP2,BCL11B,CNTNAP2,SLC7A11,FOXP1,RARB
GOBP_POSITIVE_REGULATION_OF_SMALL_GTPASE_MEDIATED_SIGNAL_TRANSDUCTION	0.028426396	0.237117219	0.271288555	0.478003654	1.42435814	34	RELN,ADGRG1,ARRB1,AUTS2,ITPKB,ROBO1,CDON,F11R,SEMA4D,AKAP13,KITLG,ADCYAP1R1,PRAG1,IGF1,NGF,MMD2
GOBP_REGULATION_OF_GLIOGENESIS	0.029087262	0.237117219	0.266350657	0.443523846	1.382974627	53	SOX11,PRKCH,SKI,DAB1,ID4,TENM4,ABCC8,DUSP10,TP73,NKX2-2,DRD3,NF1,DAAM2,NKX6-1,CDKN2B,TTBK1,PTPRZ1,BIN1,PTN,EGFR,SERPINE2,LYN,LRP2
GOBP_RESPONSE_TO_ETHANOL	0.029116466	0.237117219	0.266350657	0.442975889	1.379262394	52	SLC23A2,DRD2,OPRK1,RGS4,DNMT3A,TNC,SLC6A3,PAX6,CRHR1,RGS7,DRD3,GRIN3A,RARA,KCNC2,HMGCS2,FGFR2,GRIN2B,ADCYAP1R1,ADCY7,TACR1,PRKCE,DBH,CPT1A,TNFRSF11A,OPRM1,PTK2B,RGS19,CASP8,CNR1,GLRA1,FYN
GOBP_STRIATED_MUSCLE_CELL_DIFFERENTIATION	0.028971029	0.237117219	0.266350657	0.375824078	1.250804602	151	CDH2,FHOD3,SGCD,SORBS2,CFLAR,RGS4,KCNH1,PROX1,LARGE1,SKI,BARX2,PRKD1,SMYD3,NFATC2,SOX6,HDAC4,ADAM12,NIBAN2,SLC8A1,CDON,NEBL,NEO1,MYO18B,NOS1,NRG1,PDGFRA,SORT1,AKAP6,RARA,NEB,DNER,FOXP1,TBX5,AKAP13,MEIS1,RARB,PRICKLE1,POPDC3,TMOD2,PTGFRN,ADGRB3,BCL2,RIPOR2,LMNA,KRT8,SPAG9,ACTL8,SIX4,ADAMTS15,TBX1,TTN,MYF5,IGFBP5,CXADR,SHOX2,PGM5,IGF1,SIX1,DLL1,BMPR1A,KLF5,PPP3CA,ALPK2,ADAMTS5,BVES,ISL1,KCNJ8,TANC1…
GOBP_REGULATION_OF_CELL_MORPHOGENESIS	0.028971029	0.237117219	0.266350657	0.378691606	1.250713975	131	RELN,PTPRD,SLC23A2,NTNG1,PLXNA2,RIMS2,UNC13A,SYT1,MYO10,SEMA3E,EFNA5,MAP3K13,NEDD4L,CORO1C,F11R,TIAM1,EPHA4,PLXNA4,EZR,SEMA4D,MYH14,GRIP1,EPB41L3,MACF1,RASAL1,KANK1,SYT2,MKLN1,RDX,PTK2,EPHB2,WNT5A,FMNL1,WDPCP,PHIP,KIT,PLXND1,STAU2,SHROOM3,SPAG9,PARVA,PRAG1,PLXNA1,ERMN,FAM171A1,BCL11A,CUX1,GNA12,NTNG2,CAMSAP1,LARP4,ARHGAP35,ZMYM4,PALMD,SYT4,PTK2B,ATP10A,BVES,FBXW8,FYN,DLG1,FGD2,PRKN,RHOJ,RREB1,RNF…
GOBP_REPRODUCTIVE_SYSTEM_DEVELOPMENT	0.028971029	0.237117219	0.266350657	0.373018937	1.239106159	146	BCL2L1,ADGRG1,ROR2,PTCH1,BMP7,MSH2,ID4,NOS3,NKX2-1,ZFPM2,PPP1R9B,RBP4,TNC,BCL2L11,SLIT2,FOXF2,PDGFRA,WDR19,RARA,STAT5B,ROBO2,NR2F2,HOXD13,FOXA1,ZFP42,WNT5A,KITLG,LHCGR,LHX9,BCL2,RXFP2,FGFR2,TP63,ADAM18,CDKN1B,SOX9,KIT,SULF1,DMRT1,SRD5A1,FSHR,BMP5,TGFB2,LFNG,SIX4,SERPINE2,CSMD1,CD2AP,OSR1,FGF9,UMODL1,FOXL2,ACE,LRP2,HOXA13,ADAM2,TFAP2C,PRLR,ERRFI1,IMMP2L,WNT4,TNFSF10,LGR4,CHD7,DMRTA1,SDC1,BMPR1B,NR…
GOBP_EPITHELIAL_CELL_DIFFERENTIATION	0.028971029	0.237117219	0.266350657	0.34019232	1.170090251	380	ERBB4,CDH2,KRT86,USH2A,B4GALT1,CFLAR,SOX11,TFCP2L1,PRKCH,PROX1,PTCH1,PALLD,BMP7,CBFA2T2,TMC1,DACT2,SIX2,BCL11B,ABCA12,MAGI2,KAZN,DSP,NKX2-1,KLF7,ONECUT2,TNFRSF1A,SCUBE1,F11R,PAX6,KRT7,GRHL2,TP73,NRG1,NKX2-2,BCR,POU3F2,PPP1R16B,SLC7A11,PKHD1,MYO1E,LHFPL5,EZR,EXTL3,MYO6,LAMA1,PODXL,FAT1,HOXA7,ZNF703,RARA,STAT5B,NKX6-1,DLX6,NR2F2,BFSP2,GDNF,RAPGEF1,MAFG,TECTA,BARX1,RARB,FOXA1,EHF,PDE2A,RDX,ASXL1,NCO…
GOBP_AXONAL_FASCICULATION	0.029787234	0.241824087	0.271288555	0.564948126	1.494833401	16	FEZF2,CNTN4,NRCAM,SEMA5A,EPHA4,RTN4,TNFRSF21,EPHB2,NCAM2,ARHGAP35,CRTAC1,NRP1,CNR1,MEGF8
GOBP_SPINAL_CORD_DEVELOPMENT	0.03	0.242043344	0.261663522	0.430629589	1.362020563	65	RELN,SOX11,MNX1,PROX1,PTCH1,DAB1,HOXD10,DCC,SOX6,DRAXIN,SOX1,DBX1,PBX3,GRIA1,PAX6,NKX2-2,NF1,DAAM2,TBX20,GDNF,MDGA1,DCTN1,PHOX2A,PLXDC1,SLIT1,SRD5A1,LHX3,DMRT3,GLI2,ZIC1,VLDLR,DLL1,LHX5,GATA2,INTU,ISL2,ISL1,LHX4,CHRD
GOBP_STEM_CELL_DIFFERENTIATION	0.02997003	0.242043344	0.261663522	0.37777683	1.245535414	128	ERBB4,CDH2,SOX5,MSI2,ZFP36L2,SEMA6D,MLLT3,BMP7,SOX6,SEMA3E,JARID2,ESRRB,CORO1C,SEMA5A,PAX6,GBX2,NRG1,PDGFRA,ENG,TBXT,KDM4C,SEMA4D,SEMA3D,HOXA7,ALDH1A2,TBX5,GDNF,FOXA1,SEMA3A,PRICKLE1,KITLG,EXT1,BCL2,FGFR2,TP63,PTN,WNT3,SOX9,KIT,GPM6A,TGFB2,PDX1,OSR1,TBX1,FRZB,ACE,GSC,SEMA6A,FBXL17,SIX1,JAG1,MTA3,RUNX2,EPCAM,BMPR1A
GOBP_STEM_CELL_DEVELOPMENT	0.030120482	0.242265358	0.261663522	0.442865059	1.371391804	48	ERBB4,CDH2,MSI2,SEMA6D,BMP7,SEMA3E,CORO1C,SEMA5A,PAX6,GBX2,NRG1,ENG,SEMA4D,SEMA3D,ALDH1A2,GDNF,SEMA3A,KITLG,BCL2,SOX9,TBX1,SEMA6A,JAG1,BMPR1A,NRP1,ISL1,SEMA3C,OVOL2
GOBP_REGULATION_OF_NEUROTRANSMITTER_RECEPTOR_ACTIVITY	0.030352259	0.24263186	0.352487858	0.538141294	1.495140496	21	RELN,CNIH3,MAPK8IP2,SHISA9,NLGN1,DLGAP1,DLGAP3,DLGAP4,EPHB2,CACNG5
GOBP_ANTEROGRADE_AXONAL_TRANSPORT	0.030334728	0.24263186	0.266350657	0.526033584	1.461501138	21	KIF1A,MAP2,SYBU,DLG2,ARL8A,KIF5C,AGBL4
GOBP_MEMORY	0.031	0.245550152	0.257206466	0.423756875	1.343370401	68	RELN,TAFA2,DRD2,LARGE1,SNAP25,PAK5,BRINP1,GRIA1,ABCC8,CAMK2N1,SCN2A,MUSK,BTBD9,NPAS4,ADGRF1,ITGA5,KAT2B,PTN,KCNK2,TACR1,CAMK4,CRTC1,ADCY1,MAPT,CSMD1,SLC8A3,SORCS3,DBH,KCNK10,DRD1,LMX1A,CHRNA7,PLCB1,VLDLR,SLC24A2,SGK1,SYT4,NETO1,CNR1
GOBP_SMOOTHENED_SIGNALING_PATHWAY	0.031	0.245550152	0.257206466	0.412837749	1.31424615	75	TBC1D32,PTCH1,HHAT,CDON,SCUBE1,DISP1,STIL,PAX6,RORA,GPR161,NKX2-2,WDR19,NKX6-1,OTX2,SKOR2,DCDC2,FOXA1,EXT1,FGFR2,WDPCP,PDX1,SERPINE2,FGF9,GLI2,DISP3,FBXL17,SHOX2,HHIP,ZIC1,ENPP1,RUNX2,PRKACB,HSPG2,EVC2,EVC,INTU,IFT57
GOBP_REGULATION_OF_CELL_PROJECTION_ASSEMBLY	0.030969031	0.245550152	0.257206466	0.386468906	1.26225828	111	AUTS2,COBL,MYO3B,MYO3A,WRAP73,MYO10,TBC1D16,CORO1C,SLIT2,TENM2,MAK,PPP1R16B,ADAMTS16,DAAM2,RAB3IP,NLGN1,SEPTIN9,TBC1D30,PODXL,SYNE2,KANK1,DCDC2,GAP43,SAXO1,PLCE1,RDX,TBC1D19,FSCN1,EPHB2,PLPPR5,TBC1D22A,CCR7,WDPCP,DPYSL3,RIPOR2,KIT,STAU2,GPM6A,P2RX7,ARHGAP44,EVL,PIK3R1,RAC2,ARHGAP35,HAP1,KLF5,INTU,DYNC2LI1,NRP1,ARHGAP24,PLEK2
GOBP_BIOMINERAL_TISSUE_DEVELOPMENT	0.031155702	0.246035634	0.352487858	0.412451372	1.319931454	81	NELL1,KL,TFAP2A,ROR2,TSPEAR,OSR2,BMP7,AXIN2,ANKH,FAM20A,ITGB6,NOS3,SLC8A1,CER1,BMP2K,FBN2,OC90,TUFT1,CFTR,PRICKLE1,COL1A2,WLS,FGFR2,PTN,SOX9,SMAD3,PTHLH,P2RX7,OSR1,TBX1,SMPD3,IGF1,ENPP1,RUNX2,BMPR1A,WNT4,CCN1,LGR4,PTK2B,DDR2,BMPR1B,ADGRV1,FOSL2,WDR72
GOBP_CALCIUM_ION_REGULATED_EXOCYTOSIS_OF_NEUROTRANSMITTER	0.032154341	0.24791187	0.261663522	0.567965649	1.484309657	15	RIMS2,UNC13A,SNAP25,SYT1,RIMS4,SYT2,SYT7,RIMS3
GOBP_SENSORY_PERCEPTION_OF_TEMPERATURE_STIMULUS	0.032154341	0.24791187	0.261663522	0.567760919	1.483774618	15	GRIK2,OPRK1,ADORA1,TRPM8,EPHB1,BTBD9,TRPA1,OPN4
GOBP_ACTIVIN_RECEPTOR_SIGNALING_PATHWAY	0.031958763	0.24791187	0.257206466	0.512135333	1.44873937	24	SKI,DACT2,MAGI2,CER1,CFC1,CFC1B,DACT1,GDF6,DMRT1,ACVR1C,SMAD3,FGF9
GOBP_PHENOL_CONTAINING_COMPOUND_BIOSYNTHETIC_PROCESS	0.031762295	0.24791187	0.257206466	0.493672041	1.438729149	29	KL,SLC6A3,ZEB2,GPR37,SLC7A11,MOXD1,DDC,GCH1,WNT5A,OCA2,TPH2,TGFB2,DBH,TYR,SLC45A2,CDH3,PAH,INSM1
GOBP_REGULATION_OF_HEART_RATE	0.032096289	0.24791187	0.252961123	0.441749275	1.377441245	53	DRD2,HCN4,RGS4,CACNA2D1,TNNI3K,ANK2,DSP,KCND3,SLC8A1,KCNH2,SPTBN4,KCNJ3,GCH1,BIN1,CTNNA3,KCNQ1,KCNH6,CACNA1C,RYR2,ACE,KCNJ5,CAMK2D,SHOX2,JUP,CACNA1G,BVES,ISL1,KCNJ8
GOBP_SEQUESTERING_OF_CALCIUM_ION	0.032096289	0.24791187	0.252961123	0.440251025	1.372769473	53	TRDN,DRD2,ANK2,PRKD1,SLC8A1,NOS1,AKAP6,JPH1,PLCB2,PLCE1,LHCGR,CCR7,NPSR1,PLCH1,PRKCE,P2RX7,CACNA1C,RYR2,DRD1,LYN,CAMK2D,PLCB1,HAP1,PTK2B,CHD7,BDKRB1
GOBP_REGULATION_OF_POSTSYNAPSE_ORGANIZATION	0.032096289	0.24791187	0.252961123	0.43222585	1.359495683	59	RELN,CDH2,PTPRD,KIF1A,EPHA7,ROR2,PPFIA2,NRCAM,LRFN2,GRID1,TIAM1,SRCIN1,GRID2,EPHA4,SHANK2,NF1,TANC2,NLGN1,EPHB2,WNT5A,GRIN2B,LRRTM1,STAU2,ARHGAP22,ZNF804A,ARHGAP44
GOBP_REGULATION_OF_PEPTIDE_TRANSPORT	0.031968032	0.24791187	0.252961123	0.394246359	1.281682191	98	DRD2,RAPGEF4,SYBU,SNAP25,PRKD1,ABCA12,EFNA5,TFAP2B,KLF7,GRP,GCK,ADORA1,RBP4,ABCC8,TIAM1,JAK2,SLC30A8,SELENOT,TCF7L2,NKX6-1,MTNR1B,EPHA5,STX1A,CFTR,SYT7,TUNAR,RFX3,CELA2A,BMAL1,ADCY5,EGFR,ACVR1C,PDX1,PRKCE,ADCYAP1,RFX6,AACS,CPT1A,NOS2,PLCB1
GOBP_REGULATION_OF_RELEASE_OF_SEQUESTERED_CALCIUM_ION_INTO_CYTOSOL	0.032553408	0.250248322	0.252961123	0.478570658	1.415139393	33	TRDN,ANK2,PRKD1,SLC8A1,NOS1,AKAP6,JPH1,LHCGR,NPSR1,PRKCE,CACNA1C,RYR2,DRD1,LYN,CAMK2D,HAP1,PTK2B,CHD7,BDKRB1
GOBP_DIGESTIVE_SYSTEM_DEVELOPMENT	0.033033033	0.252445994	0.248911114	0.406017457	1.299341566	81	SOX11,COBL,CBFA2T2,SIX2,HLX,FOXF2,CCDC40,PDGFRA,NKX2-2,WDR19,ALDH1A2,DACT1,HOXD13,BARX1,RARB,HMGCS2,WNT5A,EXT1,WLS,BCL2,FGFR2,TP63,WDPCP,SOX9,KIT,EGFR,PCSK5,TGFB2,SMAD3,SPDEF,PDX1,KCNQ1,FGF9,GLI2,SHOX2,HOXA13,CCDC39,NPY,CLMP,KLF5,LGR4,TMIGD1,PTF1A,OVOL2,ASS1,MEGF8,MYOCD,EPB41L5,DCHS1,PRDM1
GOBP_POSITIVE_REGULATION_OF_PROTEIN_TRANSPORT	0.032967033	0.252445994	0.248911114	0.39328269	1.278549333	98	RAPGEF4,FRMD4A,MYO18A,SYBU,PCNT,SNAP25,PRKD1,GCK,RBP4,ABCC8,JAK2,SLC30A8,ICE1,TCF7L2,NKX6-1,CFTR,CDH1,KCNN4,TUNAR,WLS,EDEM2,EGFR,TGFB2,SMAD3,PDX1,PCSK1,PRKCE,CD2AP,P2RX7,TTN,RFX6,AACS,IGF1,JUP,ZIC1,PIK3R1,TLR4,PLCB1,ECT2
GOBP_EMBRYONIC_DIGESTIVE_TRACT_DEVELOPMENT	0.033821369	0.254763598	0.321775918	0.534562873	1.485198417	21	SOX11,SIX2,HLX,FOXF2,PDGFRA,ALDH1A2,RARB,FGFR2,PCSK5,TGFB2,FGF9,GLI2,SHOX2
GOBP_REGULATION_OF_PROTEIN_LOCALIZATION_TO_CELL_SURFACE	0.033826638	0.254763598	0.252961123	0.549631784	1.474676856	17	ERBB4,ABCA12,ASTN2,NEDD4L,RIC3,EPHB2,CD247
GOBP_SIGNAL_TRANSDUCTION_IN_ABSENCE_OF_LIGAND	0.034020619	0.254763598	0.248911114	0.508660487	1.450984735	26	BCL2L1,EYA2,TERT,EYA4,BCL2L11,NF1,EYA1,GDNF,WWOX,C8orf44-SGK3,KITLG,BCL2
GOBP_VESICLE_TRANSPORT_ALONG_MICROTUBULE	0.033578174	0.254763598	0.252961123	0.525390813	1.446644599	20	KIF1A,MAP2,SYBU,DYNC1I1,BICDL1
GOBP_GLYCOSPHINGOLIPID_METABOLIC_PROCESS	0.033502538	0.254763598	0.248911114	0.477608055	1.408073776	32	FUT9,UGT8,LARGE1,B3GALT1,ST6GALNAC5,ST6GALNAC3,ST3GAL2,ST3GAL1,KIT,B4GALNT1,GALC,ST8SIA3,ST8SIA4,B4GALT6,ITGB8,ST8SIA2,FA2H,ST6GALNAC4,GM2A
GOBP_REGULATED_EXOCYTOSIS	0.033966034	0.254763598	0.245041785	0.398345756	1.285309369	90	GRIK5,CADPS2,ERC2,RAPGEF4,PCLO,RIMS2,UNC13A,PPFIA2,CADPS,SNAP25,SYT1,RIMS4,ABCA12,SV2B,GRP,SYN2,BCR,STX11,NAPB,CACNB4,NLGN1,SYT10,SYT2,STX1A,SYT7,RIMS3,KIT,EQTN,VAMP8,P2RX7,UNC13D,RPH3A,LYN,SYT13,RAC2,CLNK,RAP1A,GATA2,GAB2,SYT6,SYT4,SCIN,CPLX2,OTOF,RABGEF1,CHGA,KCNB1,PIP5K1C,RIMS1,BRAF,RAB44,UNC13B,CPLX4,RAB11FIP1,CPLX3
GOBP_CARTILAGE_DEVELOPMENT	0.033966034	0.254763598	0.245041785	0.385901012	1.267584663	118	SOX5,CHST11,RUNX1,OSR2,BMP7,AXIN2,BARX2,SIX2,NFATC2,SOX6,SATB2,CER1,CREB3L2,RARA,SULF2,RUNX3,GDF6,RARB,NFIA,HOXC4,WNT5A,EXT1,NFIB,EFEMP1,HOXD3,PRKG2,SOX9,SULF1,BMP5,SMAD3,CBS,CYTL1,PTHLH,OSR1,FRZB,FGF9,MYF5,COL11A1,SMPD3,SHOX2,BMP3,RUNX2,BMPR1A,ERRFI1,WNT7B,EVC,OTOR,CCN1,EXT2,GDF5,ITGB8,SCIN,SLC39A14,LOXL2,COL27A1,BMPR1B,FOSL2,PRRX1,HOXA11,MEF2D
GOBP_POSTSYNAPSE_ASSEMBLY	0.034232365	0.25488441	0.248911114	0.513920737	1.443638661	23	NRXN1,RELN,CDH2,PTPRD,GRID2,NPTX1,NLGN1,GAP43,EPHB2,WNT5A,C1QL2,LRRTM1,NTNG2,SLITRK3,PTK2B
GOBP_MULTICELLULAR_ORGANISMAL_RESPONSE_TO_STRESS	0.034136546	0.25488441	0.245041785	0.43976298	1.369258588	52	RELN,GRIK2,KIAA0319,LARGE1,GABRA5,GRM7,BRINP1,MAPK8IP2,GRP,CRHR1,NOS1,HCN1,TRPA1,TAC1,HMGCS2,GCH1,EPHB2,EXT1,SCN3A,BCL2,ADCYAP1R1,TACR1,DBH,DRD1,LYPD1,PPP3CA,ASIC4,CALCA,NEUROD2,LRP11,TMEM74
GOBP_REGULATION_OF_PRESYNAPTIC_MEMBRANE_POTENTIAL	0.034453526	0.255549146	0.321775918	0.533945724	1.483483767	21	GRIK2,GRIK5,GABRA5,GRIA1,GRIA4,KCNJ3,KCNC1,KCNC2,GABRB1,GRIK3,GRIN2B,GABRA2
GOBP_DENDRITIC_SPINE_MORPHOGENESIS	0.034517766	0.255549146	0.245041785	0.473742356	1.396677006	32	RELN,PTPRD,KIF1A,PPFIA2,TIAM1,SRCIN1,EPHB1,EPHA4,TANC2,NLGN1,DIP2A,EPHB2,STAU2,ARHGAP44,SIPA1L1,DOCK10,CTNND2,NGEF
GOBP_REPRODUCTIVE_BEHAVIOR	0.035051546	0.256585196	0.245041785	0.506539041	1.440181138	25	OPRK1,BRINP1,MAPK8IP2,PPP1R9B,MTNR1A,FEV,TAC1,TACR1,SERPINE2,THRB,DBH,DRD1,APP,CNR1,DMRTA1
GOBP_REGULATION_OF_DENDRITIC_SPINE_MORPHOGENESIS	0.035051546	0.256585196	0.245041785	0.505260187	1.436545129	25	RELN,PTPRD,KIF1A,PPFIA2,TIAM1,SRCIN1,EPHA4,TANC2,NLGN1,EPHB2,STAU2,ARHGAP44,SIPA1L1
GOBP_NEURON_FATE_SPECIFICATION	0.034836066	0.256585196	0.245041785	0.487596206	1.421022088	29	MNX1,HOXD10,SOX1,DBX1,NKX2-2,POU3F2,EYA1,FEV,FOXA1,NFIA,NFIB,SOX9,MYT1L,ESRP1,LHX3,DMRT3,GLI2,SIX1,DLL1,ISL2,ISL1
GOBP_EMBRYONIC_SKELETAL_SYSTEM_MORPHOGENESIS	0.035	0.256585196	0.241339977	0.419645866	1.330337911	68	ALX1,PAX5,DSCAML1,SOX11,CHST11,TFAP2A,OSR2,BMP7,HOXD10,SIX2,TBX15,SATB2,GRHL2,PDGFRA,WDR19,EYA1,HOXA7,HOXC4,FGFR2,HOXD9,HOXD3,MMP16,SMAD3,SIX4,OSR1,TBX1,MYF5,COL11A1,GSC,SHOX2,SIX1,RUNX2
GOBP_REGULATION_OF_CARDIAC_CONDUCTION	0.035369775	0.258189449	0.248911114	0.564404646	1.475003405	15	ATP2B4,TNNI3K,ANK2,SLC8A1,TMEM65,TBX5,SLC8A3,RYR2
GOBP_SEMI_LUNAR_VALVE_DEVELOPMENT	0.035860656	0.261041533	0.241339977	0.486871025	1.418908662	29	AXIN2,CDH11,NOS3,ROBO1,TNFRSF1A,SLIT2,TBX20,ROBO2,NFATC1,ELN,SOX9,TGFB2
GOBP_DORSAL_VENTRAL_PATTERN_FORMATION	0.036036036	0.261587493	0.237793834	0.424439703	1.339686191	63	DSCAML1,TBC1D32,HOXD11,PTCH1,AXIN2,SOX1,FOXG1,DBX1,NKX2-1,LHX2,DISP1,PAX6,CER1,GPR161,NKX2-2,WDR19,TBX20,GREM2,FOXA1,VAX2,LMX1B,WNT3,SIX3,TLL1,LHX3,SP8,DMRT3,GSC,GLI2,HHIP,RNF220,BMPR1A,INTU,EN1,BMPR1B,OVOL2,CHRD,HOXA11,TULP3,LHX1
GOBP_CEREBRAL_CORTEX_RADIALLY_ORIENTED_CELL_MIGRATION	0.036307054	0.262822729	0.241339977	0.511006066	1.435451152	23	RELN,ADGRG1,SRGAP2,DAB1,FOXG1,POU3F2,RTN4,CCDC141,SYNE2,MDGA1
GOBP_PULMONARY_VALVE_DEVELOPMENT	0.036441586	0.263065856	0.245041785	0.562003907	1.468729362	15	NOS3,ROBO1,TNFRSF1A,SLIT2,TBX20,ROBO2,NFATC1,TGFB2,JAG1,ADAMTS5
GOBP_GLYCEROPHOSPHOLIPID_CATABOLIC_PROCESS	0.036698776	0.263462838	0.321775918	-0.338383713	-1.534304386	18	PLA2G6,GDE1,PNLIPRP2,PRDX6,GDPD1,PLA2G4E,LIPC,PLB1,INPP5F,ENPP6,SCARB1,ABHD12,ABHD16A,PNPLA7,PLA2G7,PNPLA8,LDLR
GOBP_NEGATIVE_REGULATION_OF_EPITHELIAL_CELL_APOPTOTIC_PROCESS	0.036659878	0.263462838	0.237793834	0.481750206	1.412119036	30	CFLAR,TERT,SCG2,SEMA5A,PKHD1,PRKAA2,ANGPT1,TCF7L2,BCL2,CDKN1B,PDX1
GOBP_PROTEIN_COMPLEX_OLIGOMERIZATION	0.036963037	0.263905957	0.234392647	0.397239358	1.284295801	92	KCNB2,NLRP1,PEG10,KCTD1,KCND2,SYT1,SLC1A2,KCND3,KCTD16,TRPM3,TP73,BEND3,TRPM1,PRMT8,ALDH1A2,HCN1,KIF25,TRPA1,VASP,KCNC1,KCNC2,STK3,COL1A2,KCNG3,AQP4,TP63,GRIN2B,KCNS3,CRTC3,CRTC1,POLQ,CD247,CD2AP,EVL,CLYBL
GOBP_CONNECTIVE_TISSUE_DEVELOPMENT	0.036963037	0.263905957	0.234392647	0.369358664	1.230884967	160	SOX5,CFLAR,CHST11,RUNX1,LARGE1,OSR2,BMP7,AXIN2,BARX2,SIX2,ID4,NFATC2,SOX6,SPTLC2,KLF7,SATB2,CER1,CREB3L2,RARA,SULF2,RUNX3,GDF6,RARB,FOXA1,NFIA,HMGCS2,HOXC4,PPARGC1A,WNT5A,EXT1,NFIB,EFEMP1,HOXD3,PRKG2,POU4F2,SOX9,SULF1,PAXIP1,BMP5,SMAD3,CBS,CD2AP,CYTL1,PTHLH,OSR1,FRZB,FGF9,UMODL1,MYF5,COL11A1,SMPD3,SHOX2,BMP3,RUNX2,BMPR1A,ERRFI1,WNT7B,EVC,OTOR,RASAL2,CCN1,EXT2,GDF5,EBF2,ITGB8,SCIN,SLC39A14,LOXL2,V…
GOBP_REGULATION_OF_ATP_METABOLIC_PROCESS	0.037948718	0.270203167	0.234392647	0.490887593	1.421160269	28	ENO1,HDAC4,ZBTB20,GCK,SLC4A4,BEND3,CBFA2T3,PRKAA2,RPTOR,KAT2B,MLXIPL,PID1,P2RX7,IGF1,APP,UCHL1,PRKAG2
GOBP_CARDIAC_CONDUCTION	0.038114343	0.270642992	0.23112671	0.43227903	1.359582196	58	TRDN,HCN4,ATP2B4,CACNA2D1,TNNI3K,ANK2,DSP,KCND3,SLC8A1,KCNH2,SPTBN4,TMEM65,KCNJ3,TBX5,BIN1,CTNNA3,KCNQ1,KCNH6,SLC8A3,CACNA1C,RYR2,ACE,KCNJ5,CXADR,CAMK2D,JUP
GOBP_NEGATIVE_REGULATION_OF_SIGNAL_TRANSDUCTION_IN_ABSENCE_OF_LIGAND	0.039112051	0.274306905	0.234392647	0.543445034	1.458077639	17	BCL2L1,EYA2,TERT,EYA4,EYA1,GDNF,C8orf44-SGK3,BCL2,GFRAL
GOBP_PANCREAS_DEVELOPMENT	0.039156627	0.274306905	0.227987203	0.436189576	1.34982124	47	CDH2,MNX1,PROX1,ONECUT2,PAX6,CCDC40,NKX2-2,SELENOT,TCF7L2,ALDH1A2,NKX6-1,MEIS2,RFX3,WNT5A,WLS,SOX9,BMAL1,BMP5,PDX1,PCSK1,MET,RFX6,CCDC39,DLL1,ISL1,INSM1,PTF1A,CDK6
GOBP_ACTIN_MEDIATED_CELL_CONTRACTION	0.039039039	0.274306905	0.227987203	0.420993661	1.334183949	67	SGCD,HCN4,CACNA2D1,PDE4B,ANK2,DSP,KCND3,NEDD4L,ADORA1,ZEB2,SCN2A,KCNH2,FGF12,NOS1,MYL1,KCNJ3,SCN3A,BIN1,FRMD6,CTNNA3,PARVA,CCDC88C,KCNQ1,CACNA1C,RYR2,LIMCH1,KCNJ5,CAMK2D,JUP,EMP2
GOBP_INSULIN_SECRETION	0.038961039	0.274306905	0.227987203	0.386767377	1.261610573	104	DRD2,PTPRN2,RAPGEF4,PCLO,RIMS2,SYBU,SNAP25,ABCA12,EFNA5,TFAP2B,KLF7,GCK,RBP4,ABCC8,TIAM1,JAK2,SLC30A8,FAM3B,SELENOT,TCF7L2,NKX6-1,MTNR1B,EPHA5,STX1A,CFTR,SYT7,TUNAR,MC4R,RFX3,CELA2A,BMAL1,ADCY5,ACVR1C,PDX1,PRKCE,ADCYAP1,RFX6,AACS,CPT1A,NOS2,PLCB1
GOBP_AMIDE_TRANSPORT	0.038961039	0.274306905	0.227987203	0.369470507	1.22901289	149	DRD2,PTPRN2,RAPGEF4,PCLO,RIMS2,SYBU,SNAP25,PRKD1,ABCA12,EFNA5,TFAP2B,CDH17,KLF7,CPE,GRP,GCK,ADORA1,DISP1,RBP4,ABCC8,TIAM1,JAK2,SLC15A1,CRHR1,SLC30A8,SLC7A11,FAM3B,SELENOT,TCF7L2,NKX6-1,MTNR1B,SLC14A2,EPHA5,STX1A,CFTR,SYT7,TUNAR,MC4R,RFX3,ABCC1,CELA2A,BMAL1,ADCY5,EGFR,ACVR1C,PDX1,PRKCE,ABCA13,ADCYAP1,RFX6,AACS,CPT1A,SMPD3,NOS2,LRP2
GOBP_GANGLIOSIDE_METABOLIC_PROCESS	0.039361702	0.274384196	0.234392647	0.54931443	1.453467175	16	ST6GALNAC5,ST6GALNAC3,ST3GAL2,ST3GAL1,B4GALNT1,ST8SIA3,ST8SIA4,B4GALT6,ITGB8,ST8SIA2,ST6GALNAC4,GM2A
GOBP_EPITHELIAL_CELL_MORPHOGENESIS	0.039378238	0.274384196	0.23112671	0.511763089	1.431440315	22	PALLD,DACT2,BCL11B,GRHL2,PKHD1,FAT1,ADAM7,FLNB,FRMD6,CCDC88C,MET,HOXA13,SIPA1L3,SPINT2,COL27A1,EPB41L5,ST14,HEG1
GOBP_POSITIVE_REGULATION_OF_ADENYLATE_CYCLASE_ACTIVITY	0.039874082	0.276498674	0.23112671	0.515874547	1.420441905	20	CAP1,CAP2,CRHR1,NF1,LGR5,LHCGR,RXFP2,FSHR,CALCR,CACNA1C,DRD1,ADCYAP1
GOBP_NEGATIVE_REGULATION_OF_EPITHELIAL_CELL_PROLIFERATION	0.04	0.276498674	0.224966094	0.417896876	1.32602517	69	PTPRK,DRD2,VASH1,B4GALT1,TGFBR3,PTCH1,NKX2-8,SCG2,ROBO1,DUSP10,PAX6,NF1,PTPRM,RUNX3,NR2F2,APOH,STK3,CDKN2B,WNT5A,NFIB,MCC,FGFR2,CDKN1B,SOX9,SULF1,FBXW7,TGFB2,PDX1,DAB2IP,INTU,IRF6,GDF5,IFT57,TMIGD1,EFNB2,IL26,CDK6,DLG1,KLF9,EREG,PPARD,COL4A3,PRL
GOBP_STRIATED_MUSCLE_CONTRACTION	0.03996004	0.276498674	0.224966094	0.393722547	1.272925765	92	SGCD,ATP8A2,HCN4,CACNA2D1,PDE4B,LARGE1,TNNI3K,ANK2,PRKD1,DSP,KCND3,SLC8A1,NEDD4L,ADORA1,SCN2A,KCNH2,FGF12,NOS1,DTNA,MYH14,KCNJ3,GAA,SYNM,SCN3A,BIN1,CTNNA3,KCNQ1,SLC8A3,GRK2,CACNA1C,TTN,RYR2,KCNJ5,CAMK2D,JUP
GOBP_METENCEPHALON_DEVELOPMENT	0.040120361	0.276596987	0.224966094	0.430332291	1.353459409	58	PROX1,PDSS2,DAB1,GNPAT,PAX6,RORA,GRID2,GBX2,LDB1,RERE,SKOR2,KCNC1,PHOX2A,BCL2,CNTN1,SEZ6,WHRN,OTX1,CBS,SERPINE2,LMX1A,KLHL1,GLI2,MYO16,DLL1,LHX5,HAP1,NCOR2,EN1,NEUROD2,PTF1A,AGTPBP1,LHX1,HERC1,FOXC1
GOBP_CELL_MATRIX_ADHESION	0.040959041	0.281633933	0.222056046	0.377086988	1.240455046	122	PTPRK,CDKN2A,PPFIA2,CDH13,CDH11,ITGB6,SEMA3E,EFNA5,FREM1,RIN2,ONECUT2,CORO1C,TIAM1,BCL2L11,SGCE,BCR,LDB1,ITGBL1,CCL28,PKHD1,PEAK1,NF1,NPNT,SVEP1,PHLDB2,HOXA7,MACF1,TECTA,MKLN1,PTK2,ITGA5,BCL2,CCR7,WDPCP,HOXD3,SMAD3,FGL1,LIMCH1,MYF5,CORO2B,ITGA6,JUP,PIK3R1,EMP2,COL16A1,JAG1,DISC1,ITGA4,UTRN,ITGA9,WNT4,BCL6,PTK2B,NRP1,PARVG,ITGB8
GOBP_NEGATIVE_REGULATION_OF_CALCIUM_ION_TRANSMEMBRANE_TRANSPORT	0.041226216	0.282057526	0.227987203	0.542245945	1.454860452	17	TRDN,DRD2,CRHR1,NOS1,DRD3,PPP3CC,BCL2,BIN1
GOBP_NEGATIVE_REGULATION_OF_ION_TRANSMEMBRANE_TRANSPORTER_ACTIVITY	0.041237113	0.282057526	0.224966094	0.498960025	1.41863264	25	TRDN,DRD2,NEDD4L,GRP,HECW2,CRHR1,DRD3,STK39,EPHB2,PRKCE,OSR1,CAMK2D,KCNAB1,ANK3
GOBP_CELL_COMMUNICATION_INVOLVED_IN_CARDIAC_CONDUCTION	0.041497976	0.283098756	0.222056046	0.460067615	1.384086045	36	TRDN,HCN4,CACNA2D1,TNNI3K,ANK2,DSP,SLC8A1,KCNJ3,TBX5,CTNNA3,KCNQ1,CACNA1C,RYR2,KCNJ5,CXADR,CAMK2D,JUP
GOBP_NEURON_PROJECTION_ARBORIZATION	0.041841004	0.284693621	0.224966094	0.514520046	1.429512592	21	NTNG1,PHACTR1,MAP3K13,NLGN1,GRIP1,MACF1,SEMA3A,WNT5A,PTN,CHRNA7,LRP2,NTNG2
GOBP_POSITIVE_REGULATION_OF_SECRETION	0.041958042	0.284746503	0.219250347	0.368404248	1.219641563	136	DRD2,OPRK1,CADPS2,SOX11,RAPGEF4,FRMD4A,MYO18A,SYBU,CADPS,SNAP25,PRKD1,SYT1,GRP,GCK,ADORA1,RBP4,ABCC8,JAK2,SLC30A8,NLGN1,SELENOT,TCF7L2,NKX6-1,SYT10,STX1A,GDNF,CFTR,SYT7,GPR158,KCNN4,TUNAR,WLS,TACR1,C1QTNF1,EGFR,TGFB2,VAMP8,PDX1,PCSK1,PRKCE,CD2AP,P2RX7,UNC13D,GRK2,TTN,ADCYAP1,FOXL2,RFX6,AACS,SMPD3,TNFRSF11A,IGF1,TLR4,PLCB1,SLC18A3,GATA2,GAB2,PPP3CA,EXPH5,SYT4,MICU3,ISL1,SCIN
GOBP_MUSCLE_CELL_APOPTOTIC_PROCESS	0.042424242	0.28641859	0.219250347	0.451328844	1.378329115	41	CDKN2A,CFLAR,PDE1A,AMBRA1,BMP7,E2F3,GRP,JAK2,GRIA4,ENG,APOH,GNGT1,STUB1,GCH1
GOBP_REGULATION_OF_STRIATED_MUSCLE_CONTRACTION	0.042424242	0.28641859	0.219250347	0.450663685	1.371368284	40	HCN4,PDE4B,TNNI3K,ANK2,PRKD1,DSP,SLC8A1,ADORA1,NOS1,BIN1,CTNNA3,KCNQ1,SLC8A3,GRK2,CACNA1C,RYR2,CAMK2D,JUP
GOBP_REGULATION_OF_EXTRINSIC_APOPTOTIC_SIGNALING_PATHWAY_IN_ABSENCE_OF_LIGAND	0.042887029	0.287475449	0.222056046	0.512634605	1.424274193	21	BCL2L1,EYA2,TERT,EYA4,NF1,EYA1,GDNF,WWOX,C8orf44-SGK3,BCL2,GFRAL
GOBP_NEUROTRANSMITTER_REUPTAKE	0.043022036	0.287475449	0.222056046	0.511921022	1.409556019	20	DRD2,SLC1A2,SLC6A3,NOS1,DRD3,GDNF,RAB3B,SLC29A4,DRD1,SLC18A1,SLC18A3
GOBP_CELL_FATE_SPECIFICATION	0.043	0.287475449	0.216542837	0.412557356	1.310947171	71	EYA2,MNX1,PTCH1,HOXD10,SIX2,SOX1,DBX1,TENM4,TBX15,CDON,PAX6,TBX4,NKX2-2,POU3F2,TBXT,EYA1,TBX20,FEV,TBX5,FOXA1,NFIA,NFIB,SOX9,MYT1L,ESRP1,LHX3,TBX1,TBX19,DMRT3,GSC,GLI2,HOXA13,SIX1,DLL1,MTA3,BMPR1A,NRP1,ISL2,ISL1
GOBP_CELL_SURFACE_RECEPTOR_PROTEIN_SERINE_THREONINE_KINASE_SIGNALING_PATHWAY	0.042957043	0.287475449	0.216542837	0.357080261	1.196133932	183	PTPRK,SOX11,CHST11,KIAA0319,TGFBR3,SMAD9,SKI,BMP7,VEPH1,PEG10,DACT2,LDLRAD4,ITGB6,MAGI2,TFAP2B,NKX2-1,ONECUT2,NEO1,ZEB2,JAK2,VWC2L,CER1,ENG,FBN2,GCNT2,NPNT,ZNF703,SKOR1,RBPMS,CFC1,CFC1B,TBX20,DACT1,NRROS,SKOR2,GREM2,GDF6,SPTBN1,IL17RD,BMPER,STUB1,NFIA,PTK2,PPM1L,CDKN2B,PRDM16,COL1A2,CRB2,WNT5A,EXT1,FSTL5,SULF1,WWTR1,DMRT1,HIVEP1,BMP5,ACVR1C,DLX5,TGFB2,SMAD3,FSTL4,FGF9,SNX25,FUT8,SMPD3,LRP2,HOXA13…
GOBP_PROSTATE_GLAND_MORPHOGENESIS	0.043340381	0.288861974	0.222056046	0.541129415	1.451864772	17	BMP7,ID4,TNC,HOXD13,FOXA1,WNT5A,FGFR2,TP63,SOX9,SULF1
GOBP_INORGANIC_ANION_TRANSMEMBRANE_TRANSPORT	0.044044044	0.292057961	0.213927855	0.419372054	1.324676849	64	GABRA5,GABRB2,ANKH,SLC13A1,GABRG3,ANO4,SLC12A1,GABRR3,CFTR,GABRB3,CLIC1,SLC5A8,GABRB1,SLC17A6,ANO3,OCA2,SLC26A9,CLCN3,SLC26A4,GLRB,GABRA2,CLIC6,CLCA1,SLC12A4,SLC17A1,SLC1A3,CLIC5,SLC26A7,SLC1A7,ANO5,BSND,GLRA3,GLRA1,GABRG2,SLC12A6,GABRR2,SLC5A1,BEST3,GABRR1
GOBP_ENDOCRINE_SYSTEM_DEVELOPMENT	0.044	0.292057961	0.213927855	0.400823276	1.285774561	83	CDH2,DRD2,MNX1,NKX2-1,ONECUT2,SLC6A3,PAX6,CRHR1,PDGFRA,NKX2-2,POU3F2,NF1,ALDH1A2,NKX6-1,CDH1,RFX3,WNT5A,HOXD3,SOX9,BMAL1,SIX3,SRD5A1,BMP5,LHX3,SMAD3,PDX1,PCSK1,TBX1,TBX19,RFX6,PBX1,GLI2,SIX1,DLL1,BMPR1A,GATA2,WNT4,DKK3,OTP,GCM2,ISL1,INSM1
GOBP_MORPHOGENESIS_OF_AN_EPITHELIAL_FOLD	0.044397463	0.292910857	0.219250347	0.540784832	1.450940246	17	BMP7,CECR2,HOXD13,WNT5A,FGFR2,TP63,SULF1,EGFR,BMP5
GOBP_VENTRICULAR_CARDIAC_MUSCLE_CELL_ACTION_POTENTIAL	0.044329897	0.292910857	0.216542837	0.493273465	1.407092327	26	ANK2,DSP,KCND3,NEDD4L,KCNH2,NOS1,KCNJ3,BIN1,CTNNA3,KCNQ1,CACNA1C,RYR2,KCNJ5,JUP
GOBP_CALCIUM_ION_IMPORT_ACROSS_PLASMA_MEMBRANE	0.044605809	0.293542269	0.216542837	0.505915468	1.421151312	23	ATP2B4,CACNA2D1,SLC8A1,CACNA1B,CACNA1E,TRPM1,CACNA1A,PPP3CC,NALF1,SLC8A3,CACNA1C,SLC24A2,PPP3CA,CACNA1G,PPP3R1,FYN,CACNA1I
GOBP_NEGATIVE_REGULATION_OF_CALCIUM_ION_TRANSPORT	0.044979079	0.29435241	0.216542837	0.507521218	1.410067456	21	TRDN,DRD2,NOS3,CRHR1,NOS1,DRD3,PPP3CC,BCL2,BIN1,ACE,PPP3CA,PPP3R1,SLN
GOBP_SPHINGOLIPID_BIOSYNTHETIC_PROCESS	0.045180723	0.29435241	0.211400189	0.431094994	1.3422697	52	HACD4,FUT9,UGT8,LARGE1,PRKD1,B3GALT1,ST6GALNAC5,SPTLC2,CERKL,ST6GALNAC3,SPTLC3,ST3GAL2,PEMT,PPM1L,ST3GAL1,ELOVL2,ABCC1,ELOVL5,B4GALNT1,P2RX7,PNPLA1,ST8SIA3,ST8SIA4,CCN1,B4GALT6,ST8SIA2,FA2H,ST6GALNAC4
GOBP_POSITIVE_REGULATION_OF_ENDOTHELIAL_CELL_MIGRATION	0.045135406	0.29435241	0.211400189	0.428316694	1.337247302	54	SMOC2,TGFBR3,CCBE1,PROX1,PRKD1,CD40,NOS3,STAT5A,RIN2,SEMA5A,HMGB1,BCAS3,ANGPT1,SASH1,FOXP1,AKT3,PRKCA,WNT5A,ADGRA2
GOBP_TUBE_MORPHOGENESIS	0.044955045	0.29435241	0.211400189	0.329221422	1.137722621	458	HHEX,SMOC2,CDH2,VAV3,VASH1,SGCD,B4GALT1,ADGRG1,CELSR1,SOX11,ATP2B4,EPHA7,TGFBR3,HOXD11,AGO2,MEOX2,CCBE1,CDH13,PROX1,TERT,RUNX1,COBL,PTCH1,SKI,BMP7,SCG2,CECR2,SIX2,PRKD1,CD40,NRCAM,IRX2,SEMA3E,NOS3,IRX1,ADAM12,ROBO1,TFAP2B,NKX2-1,LHX2,NIBAN2,RIN2,ZFPM2,TNC,SEMA5A,ABCC8,HLX,STIL,EPHB1,TBX4,RORA,GRHL2,BCL2L11,SLIT2,MYO18B,AMOTL2,CCDC40,GBX2,EPHA4,PDGFRA,ENG,PPP1R16B,VASH2,PKHD1,ADAMTS16,MYO1E,NTRK2,…
GOBP_NEGATIVE_REGULATION_OF_LEUKOCYTE_APOPTOTIC_PROCESS	0.045406547	0.295085939	0.216542837	0.532244323	1.443421245	18	BCL2L1,ITPKB,BCL11B,FOXP1,ST3GAL1,KITLG,DOCK8,BCL2,CCR7
GOBP_ADULT_BEHAVIOR	0.045954046	0.297161895	0.208955028	0.39379831	1.269215015	89	NRXN1,DRD2,OPRK1,SLITRK1,SDK1,PAX5,NRXN3,CHL1,DAB1,HOXD10,CNTNAP2,SLC1A2,PBX3,CRHR1,FGF12,EPHA4,SPTBN4,DRD3,SLC7A11,SHANK2,CACNB4,BTBD9,ALK,GDNF,MAFG,PCDH17,HOXD9,SEZ6,CLCN3,GLRB,DBH,DRD1,DMRT3,KLHL1,OXR1,OPRM1,ZIC1,NPY,ADAM2
GOBP_REGENERATION	0.045954046	0.297161895	0.208955028	0.391042969	1.261746067	90	ERBB4,CFLAR,KIAA0319,TGFBR3,RUNX1,LARGE1,PTCH1,TNC,NEO1,DUSP10,ELAVL4,JAK2,EPHA4,EYS,SULF2,STK24,TNR,LCP1,LGR6,GAP43,FLT3,BAAT,PTGFRN,NFIB,BCL2,LPIN1,PTN,MAP1B,CDKN1B,EGFR,PDX1,ACE,CPT1A,IGF1,CPQ,PTPRF,HSPG2,PTPN3,KLF5,IGFBP1,PPP3CA
GOBP_HEPARAN_SULFATE_PROTEOGLYCAN_BIOSYNTHETIC_PROCESS	0.047518479	0.301563358	0.211400189	0.531494339	1.441387324	18	HS3ST1,NDST4,HS6ST3,HS3ST5,EXTL3,TCF7L2,HS3ST4,EXT1
GOBP_SYNAPSE_MATURATION	0.047518479	0.301563358	0.211400189	0.531095629	1.44030604	18	NRXN1,RELN,AGO2,SYBU,IGSF21,NFIA,ADGRB3,SEZ6L,C1QL2,SEZ6,DISC1,DAB2IP
GOBP_POSITIVE_REGULATION_OF_HEART_GROWTH	0.047219307	0.301563358	0.211400189	0.509133057	1.401879456	20	ERBB4,TGFBR3,PROX1,ZFPM2,AKAP6,TBX20,TBX5,FGFR2,FGF9,IGF1,BMPR1A
GOBP_PERIPHERAL_NERVOUS_SYSTEM_DEVELOPMENT	0.047474747	0.301563358	0.206587923	0.447367818	1.366232397	41	UGT8,RUNX1,SKI,NFASC,HOXD10,ONECUT2,ETV1,PLXNA4,POU3F2,NTRK2,NF1,RUNX3,LAMA2,GDNF,POU3F1,HOXD9,PARD3,ASIC2,ALDH3A2,ISL2,ISL1,PPP3R1,ADGRB2,FA2H,POU4F1
GOBP_CELLULAR_RESPONSE_TO_UV	0.047560453	0.301563358	0.321775918	-0.286540207	-1.32516774	22	POLD1,MMP2,AQP1,NFATC4,KDM1A
GOBP_INORGANIC_ANION_TRANSPORT	0.047	0.301563358	0.206587923	0.398762741	1.279164706	83	GABRA5,GABRB2,ANKH,SLC13A1,SLC4A4,GABRG3,ANO4,SLC12A1,GABRR3,CFTR,GABRB3,CLIC1,SLC5A8,GABRB1,SLC17A6,ANO3,OCA2,PRKG2,SLC26A9,CLCN3,ADAMTS8,SLC26A4,GLRB,GABRA2,KCNQ1,CLIC6,ENPP3,CLCA1,SLC4A10,SLC12A4,SLC17A1,SLC1A3,ENPP1,SLC17A4,CLIC5,SLC26A7,SLC1A7,ANO5,BSND,GLRA3,GLRA1,GABRG2,SLC25A30,SLC12A6,GABRR2,SLC5A1,BEST3,GABRR1
GOBP_EAR_MORPHOGENESIS	0.046953047	0.301563358	0.206587923	0.393532177	1.266862485	87	ATP8A2,TFAP2A,PROX1,MYO3B,OSR2,MYO3A,SIX2,FOXG1,SOBP,TSHZ1,GBX2,BCR,LRIG3,WDR19,LHFPL5,MYO6,EYA1,DLX6,TECTA,EPHB2,WNT5A,FGFR2,WDPCP,SOX9,WHRN,OTX1,DLX5,KCNQ1,SIX4,OSR1,TBX1,FRZB,FGF9,PLS1,COL11A1,GSC,ZIC1,TTC39C,SIX1
GOBP_REGULATION_OF_BLOOD_CIRCULATION	0.046953047	0.301563358	0.206587923	0.370659835	1.222070584	128	ECE1,TRDN,DRD2,HCN4,ATP2B4,KCNMB2,RGS4,CACNA2D1,PDE4B,TNNI3K,KCND2,ANK2,NOS3,DSP,KCND3,SLC8A1,ADORA1,KCNH2,NOS1,SPTBN4,TMEM65,SVEP1,KCNJ3,MTNR1B,CELF2,TBX5,GAA,GCH1,ZDHHC21,BIN1,BDKRB2,DOCK4,CTNNA3,TACR1,EGFR,TGFB2,KCNQ1,KCNH6,SLC8A3,GRK2,CACNA1C,THRB,DBH,RYR2,ACE,KCNJ5,CXADR,CAMK2D,SHOX2,ASIC2,JUP
GOBP_RESPIRATORY_SYSTEM_DEVELOPMENT	0.047952048	0.302573939	0.204294757	0.373593751	1.228963789	122	CELSR1,SOX11,CCBE1,PROX1,NKX2-8,SKI,ABCA12,ITGB6,NOS3,NKX2-1,ZFPM2,DISP1,RBP4,TNC,TBX4,GRHL2,SIM2,TP73,CCDC40,PDGFRA,SLC7A11,LAMA1,RARA,ALDH1A2,TBX5,FOXA1,STK40,ASXL1,HMGCS2,WNT5A,EXT1,NFIB,FGFR2,WDPCP,SOX9,FBXW7,EGFR,DLX5,LHX3,SPDEF,SIX4,FGF9,THRB,HYDIN,IGFBP5,ACE,GLI2,SMPD3,CCDC39,HHIP,SPRY1,SIX1,BMPR1A,ERRFI1,WNT7B
GOBP_STRIATED_MUSCLE_TISSUE_DEVELOPMENT	0.047952048	0.302573939	0.204294757	0.365579673	1.214039599	144	ERBB4,FHOD3,SGCD,SORBS2,HCN4,EYA2,TGFBR3,RGS4,PROX1,RUNX1,LARGE1,SKI,BMP7,SOX6,JARID2,DSP,SLC8A1,TENM4,ZFPM2,NEBL,RBP4,MYO18B,TP73,NRG1,PDGFRA,ENG,AKAP6,EYA1,RARA,NEB,ALDH1A2,TBX20,FOXP1,TBX5,AKAP13,MEIS1,RARB,PRICKLE1,WNT5A,FGFR2,KCNK2,LMNA,BMP5,TGFB2,SMAD3,FGF9,TTN,RYR2,COL11A1,CXADR,SHOX2,LRP2,PGM5,IGF1,DLL1,SGCZ,BMPR1A,XIRP2,ALPK2,CACNA1G,CHD7,BVES,ISL1,KCNJ8,SGCG,EFNB2,COL14A1,SEMA3C
GOBP_CAMERA_TYPE_EYE_PHOTORECEPTOR_CELL_DIFFERENTIATION	0.04893617	0.306527151	0.208955028	0.538496267	1.424842687	16	DSCAM,SDK2,NTRK2,RORB,HCN1,SAMD7,CRB2,SOX9,THRB
GOBP_CHLORIDE_TRANSPORT	0.049049049	0.306527151	0.202071709	0.417004569	1.316218203	63	GABRA5,GABRB2,GABRG3,ANO4,SLC12A1,GABRR3,CFTR,GABRB3,CLIC1,SLC5A8,GABRB1,SLC17A6,ANO3,OCA2,PRKG2,SLC26A9,CLCN3,SLC26A4,GLRB,GABRA2,CLIC6,CLCA1,SLC4A10,SLC12A4,SLC1A3,CLIC5,SLC26A7,SLC1A7,ANO5,BSND,GLRA3,GLRA1,GABRG2,SLC12A6,GABRR2,SLC5A1,BEST3,GABRR1
GOBP_POSITIVE_REGULATION_OF_ERK1_AND_ERK2_CASCADE	0.049049049	0.306527151	0.202071709	0.396733203	1.271097287	82	ERBB4,DRD2,CFLAR,ARRB1,ROR2,SLC30A10,NRG1,PDGFRA,GCNT2,ROR1,HMGB1,NTRK2,NPNT,ANGPT1,MUSK,GAREM1,ALKAL1,PDE8A,BMPER,PRKCA,CCR7,FGFR2,FBXW7,EGFR,NPSR1,FSHR,NTRK3,CALCR,DENND2B,ADCYAP1,CHRNA7,TNFRSF11A,IGF1,OPRM1,TLR4,RAP1A,APP,ARHGAP8,PTK2B,NRP1,DDR2
GOBP_ESTABLISHMENT_OF_CELL_POLARITY	0.049049049	0.306527151	0.202071709	0.39668818	1.270953036	82	PATJ,FRMD4A,MYO18A,PAX6,EPHB1,AMOTL2,PKHD1,NSFL1C,EZR,PHLDB2,CYTH1,LAMA1,FAT1,KIF26B,UST,KIF25,KANK1,CDK5RAP2,DCTN1,PTK2,PRICKLE1,FSCN1,CRB2,WNT5A,DOCK8,PARD3B,CCR7,WDPCP,MAP1B,RIPOR2,WWC1,ABL2,PARD3,SIPA1L3,SPRY1,INSC,PRKCI,ALPK2,FRMD4B,TTC8,KCNJ8,GSN,TRAF3IP2,CRTAM,PRKCZ
GOBP_PROTEIN_TETRAMERIZATION	0.049595142	0.309198419	0.202071709	0.453305342	1.363742149	36	TRPM3,TP73,TRPM1,ALDH1A2,HCN1,KIF25,TRPA1,VASP,KCNC1,STK3,AQP4,TP63,GRIN2B,CRTC3,CRTC1,EVL
GOBP_SENSORY_PERCEPTION_OF_MECHANICAL_STIMULUS	0.04995005	0.310667852	0.199915231	0.38357769	1.250821462	103	USH2A,SRRM4,TFAP2A,TSPEAR,LARGE1,MYO3B,MYO3A,TMC1,GRM7,SOBP,ESPN,MBP,SPTBN4,CNTN5,ROR1,LHFPL5,MYH14,MYO6,EYA1,TRPA1,DCDC2,TECTA,KCNQ3,NAV2,LHFPL3,CDKN1B,POU4F2,RIPOR2,KIT,WHRN,SLC26A4,KCNQ1,SERPINE2,PAX3,TBX1,THRB,COL11A1,LRP2,ASIC2,SLC1A3,GRXCR1,SIX1,CLIC5,OTOR,TMTC4,CHD7,PCDH15,BARHL1,ADGRV1,FYN,OTOF
GOBP_KIDNEY_EPITHELIUM_DEVELOPMENT	0.050949051	0.315375836	0.197822021	0.380215611	1.236801287	99	SIM1,EPHA7,HOXD11,PTCH1,BMP7,SIX2,IRX2,IRX1,MAGI2,TFAP2B,SLIT2,CER1,EPHA4,ADAMTS16,MYO1E,NPNT,EYA1,PODXL,KIF26B,RARA,ROBO2,GDNF,RARB,BMPER,ASXL1,EXT1,BCL2,FGFR2,SOX9,WWTR1,SMAD3,SIX4,CD2AP,OSR1,PTPRO,PBX1,SPRY1,SIX1,DLL1,JAG1,EPCAM,WNT7B,WNT4,LGR4,EFNB2,CRLF1,SDC1,DLG1,HOXA11,FMN1,LHX1,DCHS1,UMOD,FOXC1
GOBP_SEX_DIFFERENTIATION	0.050949051	0.315375836	0.197822021	0.366104628	1.212028425	136	DMRT2,BCL2L1,ADGRG1,ROR2,MSH2,NOS3,NKX2-1,ZFPM2,RBP4,BCL2L11,SLIT2,FOXF2,PDGFRA,WDR19,RARA,STAT5B,ROBO2,NR2F2,HOXD13,DACH1,ZFP42,WNT5A,KITLG,LHCGR,LHX9,BCL2,RXFP2,TP63,ADCYAP1R1,ADAM18,SOX9,KIT,DMRT1,SRD5A1,FSHR,BMP5,TGFB2,LFNG,SIX4,CSMD1,CD2AP,CNTFR,OSR1,FGF9,UMODL1,CNOT9,FOXL2,ACE,DMRT3,PBX1,LRP2,HOXA13,ADAM2,TFAP2C,BMPR1A,IMMP2L,WNT4,TNFSF10,LGR4,CHD7,DMRTA1,SDC1,BMPR1B,NRIP1,HOXA11,LHFPL2,DMR…
GOBP_PLATELET_ACTIVATION	0.051204819	0.31620796	0.197822021	0.428783471	1.326902497	47	VAV3,CD40,NOS3,F11R,ADAMTS18,JAK2,PDGFRA,DGKI,SLC7A11,VAV2,DGKB,SVEP1,CLIC1,PRKCA,CELA2A,C1QTNF1,MMRN1,FGL1,SERPINE2,LYN,TLR4
GOBP_INTRACELLULAR_GLUCOSE_HOMEOSTASIS	0.052	0.319603774	0.195789002	0.401036047	1.27849645	76	OPRK1,PTPRN2,SYBU,ABCA12,EFNA5,ZBTB20,KLF7,GCK,ABCC8,TIAM1,PAX6,PRKAA2,NPTX1,SELENOT,NKX6-1,EPHA5,CFTR,HK2,PPARGC1A,TUNAR,RPTOR,MLXIPL,ADCY5,ZNF236,SMAD3,PDX1,PRKCE,ACE,RFX6,PIK3R1,FOXK1
GOBP_POSITIVE_REGULATION_OF_PROTEIN_LOCALIZATION	0.051948052	0.319603774	0.195789002	0.355208888	1.19160436	190	ERBB4,RAPGEF4,FRMD4A,ATP2B4,MYO18A,PRKCH,TERT,SYBU,PCNT,SNAP25,PRKD1,ABCA12,DPP10,MGAT3,FARP1,GCK,PPP1R9B,RBP4,ABCC8,BICD1,JAK2,SLC30A8,CACNB4,PRKAA2,EZR,ICE1,TCF7L2,NKX6-1,MTCL1,RTN4,SPTBN1,CFTR,RIC3,CDH1,RDX,KCNN4,EPHB2,TUNAR,WNT5A,WLS,EDEM2,CARD10,PRKG2,WWTR1,FBXW7,EGFR,TGFB2,SMAD3,PDX1,MAPT,CD247,PCSK1,PRKCE,CD2AP,P2RX7,TTN,PLS1,CORO2B,RFX6,AACS,IGF1,JUP,ZIC1,PIK3R1,TLR4,PLCB1,ECT2,RAC2,PRKCI…
GOBP_NEURON_FATE_COMMITMENT	0.052208835	0.320132294	0.195789002	0.430981631	1.339316178	50	MNX1,FEZF2,PROX1,HOXD10,BCL11B,SOX1,FOXG1,DBX1,NKX2-1,PAX6,NKX2-2,POU3F2,EYA1,FEV,FOXA1,NFIA,NFIB,SOX9,MYT1L,ESRP1,LHX3,DMRT3,GLI2,SIX1,DLL1,GATA2,ISL2,ISL1,PTF1A,POU4F1,PRRX1
GOBP_CELLULAR_RESPONSE_TO_CORTICOSTEROID_STIMULUS	0.05247225	0.320992216	0.195789002	0.452264749	1.365037561	37	CFLAR,ZFP36L2,AXIN2,SMYD3,BCL2L11,JAK2,NPAS4,HMGCS2,FLT3,SCNN1B,EGFR,SRD5A1,ACE,FBXO32,SGK1,ISL1,SCNN1G,MYOD1,ASS1,KLF9,SCNN1A,AKR1C3,TBX2,RPS6KB1
GOBP_SMOOTH_MUSCLE_CELL_APOPTOTIC_PROCESS	0.053191489	0.324630026	0.199915231	0.534038006	1.413046281	16	CDKN2A,PDE1A,E2F3,GRP,GRIA4,APOH,STUB1
GOBP_REGULATION_OF_SYNAPTIC_TRANSMISSION_GABAERGIC	0.053911205	0.32575	0.197822021	0.527421715	1.415086644	17	DRD2,SLC38A1,ADORA1,SYN3,NALCN,NF1,NLGN1,NPAS4,TACR1,PRKCE,CNTNAP4,HAP1,CNR1,NPS,PLCL1
GOBP_POSITIVE_REGULATION_OF_POTASSIUM_ION_TRANSPORT	0.053608247	0.32575	0.195789002	0.487534337	1.390721119	26	OPRK1,ANK2,ADORA1,ABCC8,KCNH2,RGS7,AKAP6,KCNC1,KCNC2,STK39,KCNN4,KCNQ1,DRD1
GOBP_RECEPTOR_LOCALIZATION_TO_SYNAPSE	0.053807107	0.32575	0.193813303	0.457382666	1.362911594	34	ERBB4,RELN,CEP112,GPC6,SNAP25,DLG2,KIF5C,NPTX1,NLGN1,GRIP1,GPHN,LRRC7,CACNG5,C1QL2,ARHGAP44,NSG1
GOBP_MALE_SEX_DIFFERENTIATION	0.054	0.32575	0.19189224	0.39321153	1.26311316	84	BCL2L1,ADGRG1,ROR2,MSH2,NKX2-1,ZFPM2,BCL2L11,PDGFRA,RARA,STAT5B,HOXD13,ZFP42,WNT5A,KITLG,LHCGR,LHX9,BCL2,RXFP2,ADAM18,SOX9,KIT,DMRT1,SRD5A1,FSHR,BMP5,TGFB2,SIX4,CSMD1,CD2AP,FGF9,ACE,DMRT3,LRP2,HOXA13,ADAM2,TFAP2C,BMPR1A,WNT4,TNFSF10,LGR4
GOBP_MUSCLE_CELL_PROLIFERATION	0.053946054	0.32575	0.19189224	0.381258973	1.237988419	97	ERBB4,CFLAR,PDE1A,TGFBR3,CDH13,TERT,RUNX1,SKI,NOS3,JARID2,TENM4,ZFPM2,RBP4,EPHB1,JAK2,TP73,NF1,ANGPT1,TCF7L2,TBX20,FOXP1,TBX5,TAFA5,PPARGC1A,ELN,FGFR2,CDKN1B,KCNK2,MNAT1,TACR1,EGFR,TGFB2,FGF9,DBH,IGFBP5,GNA12,SMPD3,IGF1,PIK3R1,TLR4,SIX1
GOBP_POSITIVE_REGULATION_OF_RHO_PROTEIN_SIGNAL_TRANSDUCTION	0.054255319	0.326534323	0.197822021	0.533070507	1.410486311	16	ADGRG1,ARRB1,ROBO1,F11R,SEMA4D,AKAP13,PRAG1
GOBP_REGULATION_OF_PLATELET_AGGREGATION	0.055319149	0.327302455	0.195789002	0.530756502	1.404363533	16	F11R,ADAMTS18,JAK2,PRKCA,CELA2A,C1QTNF1,MMRN1,SERPINE2,LYN
GOBP_CATECHOL_CONTAINING_COMPOUND_BIOSYNTHETIC_PROCESS	0.055319149	0.327302455	0.195789002	0.530641557	1.404059393	16	KL,SLC6A3,GPR37,MOXD1,DDC,GCH1,TGFB2,DBH,PAH,INSM1
GOBP_REGULATION_OF_LONG_TERM_SYNAPTIC_POTENTIATION	0.054639175	0.327302455	0.193813303	0.485913036	1.38609626	26	RELN,DRD2,ADORA1,EPHA4,IGSF11,NF1,EPHB2,PTN,ADCY1,PDE9A,NSG1,CHRNA7,SCGN,SLC18A3,APP,CYP46A1
GOBP_PROTEOGLYCAN_BIOSYNTHETIC_PROCESS	0.054822335	0.327302455	0.19189224	0.456611413	1.36061341	34	CHST11,HS3ST1,CHST9,NDST4,HS6ST3,HS3ST5,EXTL3,TCF7L2,HS3ST4,CHST8,UST,FAM20B,EXT1,CYTL1,IGF1,XYLT1,EXT2,B3GAT2,CHST3,BMPR1B
GOBP_EXTRINSIC_APOPTOTIC_SIGNALING_PATHWAY_VIA_DEATH_DOMAIN_RECEPTORS	0.05465587	0.327302455	0.19189224	0.448069473	1.347990348	36	BCL2L1,CFLAR,DEDD2,NOS3,TNFRSF1A,FAF1,NF1,SORT1,STK3,SP100,BCL2,BMP5,ATF3,PIK3R1,DAB2IP,NGF,CRADD,SKIL,HMOX1,CASP8,BMPR1B,TNFRSF10B,MAL
GOBP_NEGATIVE_REGULATION_OF_TRANSFORMING_GROWTH_FACTOR_BETA_RECEPTOR_SIGNALING_PATHWAY	0.055387714	0.327302455	0.190023305	0.437473533	1.340705943	42	CHST11,TGFBR3,SKI,VEPH1,PEG10,LDLRAD4,NKX2-1,ONECUT2,FBN2,NRROS,SKOR2,IL17RD,STUB1,PRDM16,SNX25,HTRA1,SPRY1,SPRED2,CDH3,ADAMTSL2,SKIL,OVOL2
GOBP_ASTROCYTE_DIFFERENTIATION	0.055331992	0.327302455	0.190023305	0.432144812	1.330821859	45	ROR2,LARGE1,DAB1,ID4,ZEB2,PAX6,EPHA4,NKX2-2,POU3F2,ROR1,NF1,GAP43,TTBK1,BIN1,SOX9,EGFR,MAPT,SERPINE2,DRD1,TLR4,DLL1
GOBP_MUSCLE_STRUCTURE_DEVELOPMENT	0.054945055	0.327302455	0.190023305	0.336659044	1.153575342	330	CDH2,FHOD3,SGCD,SORBS2,PAX5,CFLAR,SOX11,BOC,TGFBR3,RGS4,MEOX2,KCNH1,PROX1,LARGE1,SKI,BARX2,HOXD10,ANK2,PRKD1,SMYD3,NFATC2,SOX6,HDAC4,ADAM12,SMARCA2,DSP,NIBAN2,SLC8A1,ZFPM2,CDON,NEBL,DISP1,NEO1,HLX,EPHB1,RORA,ETV1,MYO18B,NOS1,SGCE,NRG1,PDGFRA,ENG,TBXT,HIVEP3,PDLIM2,NF1,SORT1,CACNB4,NPNT,AKAP6,MYH14,JPH1,LAMA1,RARA,TCF7L2,NEB,DNER,TBX20,FOXP1,NFATC1,LAMA2,TBX5,PDLIM3,NR2F2,AKAP13,MEIS1,RARB,MRTFA,P…
GOBP_REGULATION_OF_KERATINOCYTE_PROLIFERATION	0.055958549	0.327703324	0.19189224	0.496894074	1.389850548	22	PTPRK,EPB41L4B,PTCH1,PRKD1,BCL11B,EXTL3,FGFR2,TP63,INTU,CDH3,IRF6,IFT57,EFNB2,OVOL2,KLF9,STXBP4
GOBP_CALCIUM_ION_TRANSPORT	0.055944056	0.327703324	0.188204146	0.35509852	1.187859064	178	TRDN,DRD2,ATP2B4,RGS4,CACNA2D1,PDE4B,TMC1,ANK2,PRKD1,NOS3,SLC8A1,GCK,CACNA2D3,TRPM8,TRPM3,CACNA1B,CACNA1E,CNGA3,CRHR1,NOS1,NALCN,TRPM1,DRD3,CACNB4,AKAP6,GRIN3A,JPH1,CACNA1A,PLCB2,CACNG1,PPP3CC,TRPA1,PLCE1,KCNN4,GRAMD2A,LHCGR,CACNG5,BCL2,CCR7,BIN1,GRIN2B,ADCYAP1R1,NALF1,IL16,NPSR1,GPM6A,PLCH1,PRKCE,SLC8A3,P2RX7,CLCA1,CACNA1C,RYR2,DRD1,ATP2C2,ACE,LYN,CHRNA7,CAMK2D,OPRM1,PLCB1,SLC24A2,HAP1,CALHM2,PP…
GOBP_PROTEIN_LOCALIZATION_TO_EXTRACELLULAR_REGION	0.055944056	0.327703324	0.188204146	0.354334693	1.182612309	173	DRD2,PTPRN2,RAPGEF4,FRMD4A,PCLO,MYO18A,RIMS2,SYBU,SCG2,SNAP25,ABCA12,NECAB3,EFNA5,TFAP2B,KLF7,GCK,RBP4,NEO1,ABCC8,TIAM1,JAK2,CER1,SLC30A8,FBN2,DRD3,FAM3B,SELENOT,TCF7L2,NKX6-1,MTNR1B,NRROS,EPHA5,STX1A,CFTR,SYT7,RAB3B,KCNN4,TUNAR,MC4R,RFX3,ARFIP1,WLS,SUCNR1,CELA2A,BMAL1,ADCY5,EGFR,PCSK5,ACVR1C,TGFB2,PDX1,PCSK1,PRKCE,CD2AP,P2RX7,TTN,ADCYAP1,RFX6,ADTRP,RAB40B,AACS,CPT1A,NOS2,IGF1,OPRM1,TLR4,PLCB1
GOBP_REGULATION_OF_CELLULAR_COMPONENT_BIOGENESIS	0.055944056	0.327703324	0.188204146	0.326974487	1.129392572	449	NRXN1,PTPRD,SLITRK1,MAP2,EPHA7,PRKCH,LINGO2,TGFBR3,AUTS2,TBCD,COBL,AMBRA1,MYO3B,BMP7,MYO3A,SNAP25,PPM1E,PRKD1,WRAP73,MYO10,CNTNAP2,LRFN5,EFNA5,CDH17,FARP1,TBC1D16,SYNDIG1,NME7,CORO1C,F11R,STIL,EPHB1,BCL2L11,GRID2,SLIT2,FLRT3,TENM2,SSH2,MAK,MMP3,FAF1,NRG1,PPP1R16B,NAPB,SPTBN4,LDB1,STMN2,HMGB1,ADAMTS16,PEAK1,SPICE1,ADD2,NTRK2,PRKAA2,RHPN2,EZR,ICE1,DAAM2,SEMA4D,RAB3IP,AKAIN1,PHLDB2,MUSK,NLGN1,SEPTIN…
GOBP_EMBRYONIC_CAMERA_TYPE_EYE_DEVELOPMENT	0.056701031	0.331306921	0.190023305	0.490704863	1.388116398	24	SOX11,TFAP2A,PROX1,BMP7,PAX6,FOXF2,WDR19,RARA,ALDH1A2,WNT5A,SIX3
GOBP_DEPHOSPHORYLATION	0.056943057	0.331976748	0.186432558	0.370313727	1.217747131	121	PTPRK,PTPRD,PTPRN2,PPM1H,AMBRA1,PHLPP1,PTPN21,PTPRT,PPM1E,SGPP2,PPP2R2A,MAGI2,PLPPR1,ADORA1,PPP1R17,DUSP10,SSH2,PTPRR,PPP1R16B,INPP5B,INPP5D,PTPRG,CAMTA1,PTPRM,PTPRQ,PPP3CC,SYNJ2,PSPH,PPM1L,PLPPR5,NUAK1,PTPRZ1,MGAT5,MTMR7,PTPN7
GOBP_NUCLEOSIDE_DIPHOSPHATE_METABOLIC_PROCESS	0.057228916	0.332157136	0.186432558	0.427386743	1.328144724	50	ENO1,HDAC4,DLG2,ZBTB20,GCK,SLC4A4,CBFA2T3,PRKAA2,LRGUK,HK2,RPTOR,KAT2B,MLXIPL,P2RX7,NUDT7,IGF1,FOXK1,OGDHL,TJP2,AK5,APP,CARD11,UCHL1,PRKAG2,RRM2B,DLG1,PKM,PFKP
GOBP_CELLULAR_RESPONSE_TO_ALCOHOL	0.057228916	0.332157136	0.186432558	0.417391672	1.305597716	55	SLC23A2,ADCY2,PTCH1,PRKD1,EFNA5,DNMT3A,PTGER2,TNC,PAX6,PRKAA2,MLC1,NPAS4,CFTR,CDH1,ADCY7,GRAMD1A,ADCY5,SCNN1B,ADCY1,AHR,PRKCE,ACE,JUP,SGK1,PTGER4,SCNN1G,GLRA1,KLF9,RECQL5,SCNN1A,LANCL2,AKR1C3,LRP6,ABCA1,SPIDR
GOBP_HINDLIMB_MORPHOGENESIS	0.057435897	0.332617664	0.188204146	0.476651228	1.379944813	28	LARGE1,PTCH1,OSR2,HOXD10,TFAP2B,TBX4,RARB,TP63,HOXD9,WNT3,OSR1,BMPR1A,GDF5,CHD7
GOBP_EMBRYO_DEVELOPMENT_ENDING_IN_BIRTH_OR_EGG_HATCHING	0.057942058	0.334804885	0.184706471	0.333887919	1.146433544	355	ECE1,VASH1,DMRT2,BCL2L1,ALX1,PAX5,CELSR1,DSCAML1,CELF4,SOX11,CHST11,PLXNA2,TFAP2A,TBC1D32,MEOX2,PROX1,COBL,AMBRA1,PTCH1,OSR2,SKI,BMP7,AXIN2,MSH2,DHX35,CECR2,HOXD10,SIX2,NOS3,LHX2,ESRRB,TBX15,ZFPM2,RBP4,STIL,PAX6,SATB2,GRHL2,BCL2L11,MYO18B,TENT5C,GPR161,AGBL4,GBX2,PDGFRA,PTPRR,TBXT,APBA2,VASH2,MYO1E,WDR19,ARNT2,NF1,KDM4C,ANGPT1,EYA1,INPP5B,HOXA7,RARA,SULF2,ALDH1A2,DACT1,RTN4,ADCY9,NR2F2,VASP,HOXC6…
GOBP_POSITIVE_REGULATION_OF_WNT_SIGNALING_PATHWAY	0.059059059	0.339752556	0.183023938	0.392403624	1.257225706	82	HHEX,GPC5,TERT,SKI,MLLT3,SEMA5A,ZEB2,WNK2,DAAM2,MACF1,SULF2,DACT1,LGR6,KANK1,ANKRD6,LGR5,WNT5A,WLS,FGFR2,ADGRA2,WNT3,BMAL1,SULF1,LYPD6,EGFR,DKK2,DLX5,SMAD3,FGF9,GPRC5B,GSKIP,JUP,RNF220,DISC1,LBX2,MIR183,SCEL,CDH3,TNKS,LGR4
GOBP_EXOCYTOSIS	0.058941059	0.339752556	0.183023938	0.362683873	1.203159326	143	GRIK5,CADPS2,ERC2,RAPGEF4,PCLO,RIMS2,UNC13A,PPFIA2,CADPS,SNAP25,SYT1,RIMS4,MICAL3,ABCA12,SV2B,GRP,EXOC6B,SYN2,SRCIN1,LIN7A,BCR,STX11,EXOC4,NAPB,CACNB4,RAB3IP,NLGN1,ANK1,SYT10,SYT2,STX1A,CFTR,SYT7,KCNQ3,RAB3B,STXBP5L,RIMS3,KIT,EQTN,VAMP8,P2RX7,ATP9A,UNC13D,ARHGAP44,RPH3A,SYTL3,LYN,RAB40B,SMPD3,SYT13,ARFGEF2,WIPF3,RAC2,CLNK,RAP1A,EXOC1,GATA2,HAP1,GAB2,EXPH5,SYT6,SYT4,NKD2,SCIN,CPLX2,SDC1,SYTL2,PAK1…
GOBP_SYNAPTIC_VESICLE_MEMBRANE_ORGANIZATION	0.060021436	0.342266658	0.188204146	0.541754396	1.415809712	15	GRIK5,ERC2,SNAP25,SYT1,STX11,STX1A
GOBP_VESICLE_FUSION_TO_PLASMA_MEMBRANE	0.060021436	0.342266658	0.188204146	0.541754396	1.415809712	15	GRIK5,ERC2,SNAP25,SYT1,STX11,STX1A
GOBP_NEUROTROPHIN_SIGNALING_PATHWAY	0.059811123	0.342266658	0.186432558	0.497961331	1.371118514	20	TMEM108,MAGI2,NTRK2,SORT1,RAPGEF1,NTRK3,CD2AP,NTF3,SPRY1,NGF,WASF1,RAP1A,HAP1
GOBP_HORMONE_TRANSPORT	0.05994006	0.342266658	0.181383128	0.359398135	1.196826947	153	DRD2,OPRK1,PTPRN2,SOX11,RAPGEF4,PCLO,RIMS2,SYBU,SNAP25,PRKD1,ABCA12,EFNA5,TFAP2B,NIBAN2,KLF7,CPE,GRP,GCK,ADORA1,RBP4,ABCC8,TIAM1,JAK2,CRHR1,SLC30A8,FAM3B,SELENOT,TCF7L2,NKX6-1,MTNR1B,EPHA5,STX1A,CFTR,SYT7,TUNAR,MC4R,RFX3,CELA2A,BMAL1,TACR1,ADCY5,C1QTNF1,EGFR,ACVR1C,VAMP8,PDX1,KCNQ1,PRKCE,ADCYAP1,FOXL2,RFX6,LYN,AACS,CPT1A,SMPD3,NOS2
GOBP_FATTY_ACID_DERIVATIVE_BIOSYNTHETIC_PROCESS	0.060669456	0.345206556	0.184706471	0.493569587	1.371305055	21	ACSS3,ACSF3,TECR,HMGCLL1,HMGCS2,ELOVL2,ACSL1,ELOVL5,AACS
GOBP_GAMMA_AMINOBUTYRIC_ACID_SIGNALING_PATHWAY	0.061093248	0.345811308	0.186432558	0.540518178	1.412579004	15	GABRA5,GABRB2,GABRG3,CACNB4,GABRR3,GABBR2,GABRB3,GABRB1,GPR156,GABRA2,GABRG2,GABRR2,PLCL1,GABRR1
GOBP_GLANDULAR_EPITHELIAL_CELL_DIFFERENTIATION	0.061306533	0.345811308	0.179782316	0.435378987	1.335136412	43	CDH2,PROX1,PAX6,NKX2-2,RARA,NKX6-1,RARB,FOXA1,RFX3,WNT5A,EXT1,NFIB,FGFR2,TP63,SOX9,BMAL1,BMP5,LHX3,SPDEF,PDX1,RFX6,DLL1,GATA2,WNT4
GOBP_BONE_MINERALIZATION	0.061183551	0.345811308	0.179782316	0.414223774	1.302396008	60	NELL1,KL,TFAP2A,ROR2,OSR2,BMP7,AXIN2,ANKH,SLC8A1,CER1,BMP2K,FBN2,TUFT1,PRICKLE1,COL1A2,FGFR2,PTN,SOX9,SMAD3,PTHLH,P2RX7,OSR1,SMPD3,IGF1,ENPP1,RUNX2,BMPR1A,WNT4,CCN1,LGR4,PTK2B,DDR2,BMPR1B,ADGRV1,FOSL2
GOBP_REGULATION_OF_CALCIUM_ION_TRANSPORT	0.060939061	0.345811308	0.179782316	0.383595194	1.239392097	91	TRDN,DRD2,RGS4,CACNA2D1,PDE4B,TMC1,ANK2,PRKD1,NOS3,SLC8A1,CRHR1,NOS1,DRD3,CACNB4,AKAP6,JPH1,CACNG1,PPP3CC,GRAMD2A,LHCGR,BCL2,BIN1,ADCYAP1R1,IL16,NPSR1,PRKCE,P2RX7,CACNA1C,RYR2,DRD1,ATP2C2,ACE,LYN,CAMK2D,HAP1,PPP3CA,PTK2B,CHD7,NIPSNAP2,PPP3R1,BDKRB1,FYN,SLN,STIM2
GOBP_REGULATION_OF_SIGNALING_RECEPTOR_ACTIVITY	0.061616162	0.346059735	0.179782316	0.43738552	1.330962867	40	RELN,CNIH3,MAPK8IP2,SHISA9,BICD1,JAK2,NLGN1,DLGAP1,GREM2,DLGAP3,DLGAP4,TAFA1,NCOA3,EPHB2,CACNG5,FBXW7,CALCR,OPRM1,ERRFI1,APP
GOBP_REGULATION_OF_CARTILAGE_DEVELOPMENT	0.061616162	0.346059735	0.179782316	0.437033237	1.329890872	40	SOX5,AXIN2,SIX2,SOX6,RARA,GDF6,RARB,WNT5A,EFEMP1,PRKG2,SOX9,SMAD3,PTHLH,FRZB,SMPD3,SHOX2,RUNX2,CCN1,GDF5,SCIN,LOXL2,BMPR1B,HOXA11
GOBP_KERATINOCYTE_DIFFERENTIATION	0.062	0.347466667	0.178219875	0.388830537	1.249040096	84	KRT86,CFLAR,PRKCH,PALLD,BCL11B,ABCA12,KAZN,DSP,PAX6,KRT7,GRHL2,BCR,EXTL3,HOXA7,NCOA3,POU3F1,WNT5A,KRT6A,TP63,FLNB,NFKBIZ,KRT6B,KRT75,KRT5,KRT80,KRT72,KRT83,JAG1,ERRFI1,INTU,SCEL,PPP3CA,CDH3,IRF6,EXPH5,SPRR2G,KRT85,OVOL2,EVPL,FOSL2,POU2F3,IL17A,EREG,KRT82,FOXC1,AKR1C3,KRT6C,ST14,WNT16
GOBP_OLIGODENDROCYTE_DIFFERENTIATION	0.06218656	0.347764323	0.178219875	0.420153085	1.310101047	53	SOX11,ID4,SOX6,SOX1,NKX2-1,TENM4,DUSP10,PAX6,TP73,NKX2-2,DRD3,NTRK2,NF1,DAAM2,NKX6-1,TNFRSF21,TPPP,PTPRZ1,CNTN1,PTN,SOX9,SLC45A3,SLC8A3,LYN
GOBP_CALCIUM_ION_IMPORT	0.062753036	0.350180756	0.178219875	0.445717028	1.340913158	36	ATP2B4,CACNA2D1,SLC8A1,GCK,CACNA1B,CACNA1E,TRPM1,CACNA1A,PPP3CC,NALF1,SLC8A3,CACNA1C,ATP2C2,ACE,SLC24A2,CALHM2,PPP3CA,CACNA1G,PPP3R1,FYN,SLN,CACNA1I,PLPP4
GOBP_VISUAL_BEHAVIOR	0.063136456	0.351567532	0.178219875	0.462742882	1.356404262	30	TAFA2,DRD2,SLC1A2,ABCC8,DRD3,SLC7A11,NF1,SYNGAP1,OPN4,MEIS2,KIT,DBH,DRD1,ADAM2,NPHP4,APP,NETO1,TANC1,B3GAT1,NPS,BRAF,FOXB1,GRIN2A,NPHP1
GOBP_REGULATION_OF_NUCLEOTIDE_CATABOLIC_PROCESS	0.064315353	0.357368463	0.178219875	0.489215701	1.374240517	23	HDAC4,ZBTB20,GCK,SLC4A4,CBFA2T3,PRKAA2,RPTOR,KAT2B,MLXIPL,P2RX7,IGF1,APP,UCHL1,PRKAG2
GOBP_POSITIVE_REGULATION_OF_EPITHELIAL_CELL_DIFFERENTIATION	0.065106816	0.360996515	0.175204048	0.453712899	1.341634692	33	PRKCH,PTCH1,BMP7,PAX6,TP73,NKX2-2,NKX6-1,GDNF,NCOA3,CDKN2B,RFX3,RPTOR,SOX9
GOBP_FEAR_RESPONSE	0.065979381	0.362747401	0.175204048	0.47695871	1.369300962	27	GRIK2,LARGE1,GABRA5,GRM7,BRINP1,MAPK8IP2,GRP,CRHR1,EPHB2,EXT1,BCL2,DBH,DRD1,LYPD1,ASIC4,NEUROD2
GOBP_POSITIVE_REGULATION_OF_CALCIUM_MEDIATED_SIGNALING	0.065979381	0.362747401	0.175204048	0.478047163	1.35917363	25	CDH13,CA8,PDGFRA,AKAP6,CAMTA1,PPP3CC,GRM5,LHCGR,CALCR,TRAT1,IGF1,APP,PPP3CA,NEUROD2,PPP3R1
GOBP_CARBOHYDRATE_HOMEOSTASIS	0.065934066	0.362747401	0.172324345	0.367654516	1.207735303	120	OPRK1,PTPRN2,SYBU,PTCH1,ABCA12,EFNA5,ZBTB20,KLF7,GCK,RBP4,ABCC8,TIAM1,PAX6,SLC30A8,ADIPOR1,PRKAA2,NPTX1,SELENOT,TCF7L2,NKX6-1,MTNR1B,EPHA5,CFTR,HK2,FOXA1,PPARGC1A,TUNAR,RPTOR,MLXIPL,HECTD4,SUCNR1,ADCY5,ZNF236,SMAD3,PDX1,PRKCE,CSMD1,DBH,IGFBP5,ACE,TENT4B,RFX6,PIK3R1,FOXK1,TSC22D4,CMKLR2,BACE2,PPP3CA,PYGL,SLC39A14,GCLC,CNR1,FOSL2,PTPN2,SLC12A6,PDK4,KCNB1,STXBP4,NOX4
GOBP_SECRETION	0.065934066	0.362747401	0.172324345	0.327192417	1.127721803	416	ERBB4,NRXN1,DRD2,GRM4,OPRK1,GRIK5,PTPRN2,CADPS2,ERC2,SOX11,RAPGEF4,FRMD4A,PCLO,MYO18A,RIMS2,UNC13A,PPFIA2,SYBU,CADPS,SCG2,SNAP25,GRM7,PRKD1,SYT1,RIMS4,MICAL3,ABCA12,SV2B,NECAB3,EFNA5,TFAP2B,STAT5A,NIBAN2,KLF7,CPE,GRP,TNFRSF1A,GCK,ADORA1,EXOC6B,SYN2,RBP4,SLC6A3,NEO1,ABCC8,TIAM1,SRCIN1,SYN3,PROCA1,JAK2,CRHR1,SLC30A8,LIN7A,NRG1,BCR,STX11,ENG,EXOC4,NAPB,DRD3,NTRK2,NF1,CACNB4,FAM3B,RAB3IP,NLGN1,MYO6,S…
GOBP_NEURAL_CREST_CELL_DIFFERENTIATION	0.066198596	0.363186401	0.172324345	0.411715239	1.290348422	56	ERBB4,CDH2,SEMA6D,BMP7,SEMA3E,CORO1C,SEMA5A,PAX6,GBX2,NRG1,ENG,SEMA4D,SEMA3D,ALDH1A2,GDNF,SEMA3A,KITLG,EXT1,SOX9,TBX1,FRZB,GSC,SEMA6A,FBXL17,SIX1,JAG1,BMPR1A,NRP1,ISL1,SEMA3C,OVOL2
GOBP_NEGATIVE_REGULATION_OF_TRANSPORTER_ACTIVITY	0.067010309	0.366867366	0.173747839	0.474823892	1.36317211	27	TRDN,DRD2,NEDD4L,GRP,HECW2,CRHR1,DRD3,STK39,EPHB2,PRKCE,OSR1,CAMK2D,KCNAB1,ANK3
GOBP_LIGAND_GATED_ION_CHANNEL_SIGNALING_PATHWAY	0.068637804	0.369354331	0.173747839	0.510874683	1.385467799	18	GRIK2,GRIK5,GRIA1,GRIA2,GRIA4,GRIN3A,GRIK1,GRIK3,GRIN2B,PLCB1,APP,PTK2B
GOBP_EMBRYONIC_CAMERA_TYPE_EYE_MORPHOGENESIS	0.06969377	0.369354331	0.172324345	0.510687458	1.384960053	18	SOX11,TFAP2A,PROX1,BMP7,PAX6,FOXF2,WNT5A,SIX3
GOBP_VENTRICULAR_CARDIAC_MUSCLE_CELL_MEMBRANE_REPOLARIZATION	0.071805702	0.369354331	0.169570644	0.509631197	1.382095525	18	CACNA2D1,ANK2,KCND3,KCNH2,NOS1,KCNJ3,KCNQ1,KCNH6,KCNJ5
GOBP_HYPOTHALAMUS_DEVELOPMENT	0.070212766	0.369354331	0.172324345	0.520796819	1.378010553	16	SEMA3E,NKX2-1,POU3F2,PRDM13,SRD5A1,PLXNA1,RAX,HAP1,OTP,NRP1
GOBP_POSTSYNAPTIC_SPECIALIZATION_ASSEMBLY	0.070212766	0.369354331	0.172324345	0.52067988	1.377701136	16	NRXN1,RELN,PTPRD,GRID2,NPTX1,GAP43,C1QL2,LRRTM1,NTNG2,SLITRK3,PTK2B
GOBP_REGULATION_OF_PRESYNAPSE_ORGANIZATION	0.068710359	0.369354331	0.173747839	0.513400983	1.377468643	17	SLITRK1,LRFN5,FARP1,GRID2,CBLN2,MDGA1,LRRTM1,LRFN3,NTNG2,APP,SLITRK3
GOBP_MOTOR_NEURON_AXON_GUIDANCE	0.071811361	0.369354331	0.170932335	0.526385159	1.375644064	15	KIF5C,SLIT2,EPHA4,PLXNA4,CHN1,SEMA3A,ALCAM,SLIT1,LHX3,NRP1,LHX4,LHX1,FGF8
GOBP_NEURON_PROJECTION_EXTENSION_INVOLVED_IN_NEURON_PROJECTION_GUIDANCE	0.069767442	0.369354331	0.172324345	0.511489182	1.372339228	17	DSCAM,SEMA5A,SLIT2,PLXNA4,SEMA3A,WNT5A,ALCAM,WNT3,SLIT1
GOBP_NUCLEUS_LOCALIZATION	0.069767442	0.369354331	0.172324345	0.510885417	1.370719311	17	PAX6,SYNE2,KIF25,DCTN1,CLMN,BIN1,LMNA,SLIT1
GOBP_ACTIVATION_OF_ADENYLATE_CYCLASE_ACTIVITY	0.069767442	0.369354331	0.172324345	0.510520038	1.36973899	17	CAP1,CAP2,CRHR1,LGR5,LHCGR,RXFP2,FSHR,CALCR,DRD1,ADCYAP1
GOBP_NEGATIVE_REGULATION_OF_MUSCLE_HYPERTROPHY	0.071811361	0.369354331	0.170932335	0.523952892	1.369287628	15	ATP2B4,RGS4,JARID2,TNFRSF1A,FOXP1,MLIP,LMNA,SMAD3,IGFBP5
GOBP_REGULATION_OF_PLATELET_ACTIVATION	0.071576763	0.369354331	0.168238166	0.485273942	1.363167848	23	NOS3,F11R,ADAMTS18,JAK2,PDGFRA,SVEP1,PRKCA,CELA2A,C1QTNF1,MMRN1,SERPINE2,LYN,TLR4
GOBP_OLFACTORY_LOBE_DEVELOPMENT	0.068041237	0.369354331	0.172324345	0.472920183	1.357706753	27	ERBB4,SKI,ROBO1,FEZF1,LHX2,PAX6,SLIT2,ROBO2,SEMA3A,WNT5A,EXT1,SLIT1,DLX5
GOBP_HEART_FORMATION	0.069037657	0.369354331	0.172324345	0.488098482	1.356104453	21	AXIN2,ROBO1,EYA1,ROBO2,TBX5,WNT5A,EXT1,SMARCD3,LRP2,EMP2,SIX1,BMPR1A,ISL1,RBM20
GOBP_POSITIVE_CHEMOTAXIS	0.069672131	0.369354331	0.169570644	0.465166458	1.355654132	29	CDH13,SCG2,SEMA5A,HMGB1,ANGPT1,GDNF,WNT5A,IL16,SMAD3,NTRK3,MET,NTF3,WNT7B,S100A4,NRP1,ALKBH1,COLEC10
GOBP_GLANDULAR_EPITHELIAL_CELL_DEVELOPMENT	0.069037657	0.369354331	0.172324345	0.487494397	1.354426101	21	CDH2,PAX6,NKX2-2,RARA,NKX6-1,RARB,RFX3,WNT5A,BMAL1,BMP5,SPDEF,DLL1,GATA2,INSM1,CDK6
GOBP_ANIMAL_ORGAN_REGENERATION	0.071134021	0.369354331	0.168238166	0.473954461	1.351983702	26	TGFBR3,PTCH1,SULF2,LCP1,FLT3,BAAT,LPIN1,EGFR,PDX1,ACE,CPT1A,HSPG2,PTPN3
GOBP_POSITIVE_REGULATION_OF_TORC1_SIGNALING	0.071113668	0.369354331	0.287805131	-0.300012932	-1.350583671	17	PIH1D1,SLC38A9,RRAGC,FNIP1,SIK3,AKT1,EP300,GPR155,BMT2,FNIP2,SRC,SYK,RPS6KB1,RRAGD,CLEC16A,GPR137C,USP32
GOBP_DETECTION_OF_MECHANICAL_STIMULUS	0.069672131	0.369354331	0.169570644	0.46292452	1.349120358	29	CDH2,TMC1,LHFPL5,TRPA1,PTK2,ANO3,KIT,WHRN,KCNQ1,SERPINE2,TTN,COL11A1,ASIC2,JUP
GOBP_OLIGOSACCHARIDE_METABOLIC_PROCESS	0.070050761	0.369354331	0.168238166	0.455164461	1.341906054	32	B4GALT1,FUT9,B3GALT5,B3GALT1,ST6GALNAC5,ST6GALNAC3,ST6GAL2,SI,ST3GAL2,GAA,AMY1A
GOBP_DENDRITIC_SPINE_DEVELOPMENT	0.071285141	0.369354331	0.165656695	0.419027976	1.302169064	50	RELN,PTPRD,KIF1A,SDK1,SRGAP2,PPFIA2,TIAM1,SRCIN1,EPHB1,EPHA4,TANC2,NLGN1,GRIN3A,DIP2A
GOBP_REGULATION_OF_NEUROTRANSMITTER_TRANSPORT	0.068273092	0.369354331	0.169570644	0.420698411	1.301882674	47	DRD2,RIMS2,PPFIA2,SYT1,RIMS4,SV2B,NOS1,DRD3,NF1,CACNB4,NLGN1,STX1A,GDNF,GPR158,RAB3B,SNCAIP,RIMS3,MCTP2,DRD1,SLC18A3,RAP1A,SYT4,MICU3,CHRNB4,CPLX2,OTOF,PRKN,RIMS1,BRAF,CPLX4,CPLX3
GOBP_ROOF_OF_MOUTH_DEVELOPMENT	0.071213641	0.369354331	0.165656695	0.408896557	1.285646254	60	SOX11,TFAP2A,TBC1D32,TGFBR3,MEOX2,OSR2,SKI,ITGB6,TSHZ1,FRAS1,SATB2,FOXF2,PDGFRA,DLX6,GABRB3,EPHB2,WNT5A,ASPH,BNC2,WDPCP,DLX5,TGFB2,OSR1,TBX1
GOBP_REGULATION_OF_MUSCLE_CONTRACTION	0.07	0.369354331	0.166933849	0.401005241	1.272426461	69	ENO1,KCNB2,HCN4,PDE4B,TNNI3K,ANK2,PRKD1,DSP,NMU,SLC8A1,ADORA1,NOS1,NPNT,CACNG1,ZDHHC21,BIN1,DOCK4,KIT,CTNNA3,TACR1,KCNQ1,SLC8A3,GRK2,CACNA1C,RYR2,CAMK2D,JUP,PPP1R12B
GOBP_CHONDROCYTE_DIFFERENTIATION	0.071	0.369354331	0.165656695	0.400610951	1.271175344	69	SOX5,CHST11,RUNX1,OSR2,AXIN2,SIX2,SOX6,CREB3L2,SULF2,RUNX3,GDF6,RARB,EXT1,NFIB,EFEMP1,PRKG2,SOX9,SULF1,SMAD3,CYTL1,PTHLH,OSR1,FGF9,COL11A1,SMPD3,SHOX2,RUNX2,BMPR1A,EXT2,GDF5,SCIN,SLC39A14,LOXL2,COL27A1,BMPR1B,FOSL2,HOXA11,MEF2D
GOBP_REGULATION_OF_NERVOUS_SYSTEM_PROCESS	0.072	0.369354331	0.164405756	0.400025258	1.269316885	69	NRXN1,RELN,GRIK2,CELF4,TMEM108,RIMS2,RGS4,NOS3,TENM4,ADORA1,FGF12,IGSF11,NLGN1,DLGAP1,TNR,MTNR1B,TNFRSF21,TPPP,DLGAP3,STX1A,DLGAP4,MGLL,LPIN1,GRIN2B,CDK18,SLC8A3,CHRNA7,PARD3,APP,PTK2B,CHRNB4,NETO1,GLRA1,FIG4,TMEM98,PRKCZ,TAFA4,RIMS1,UNC13B,GRIN2A,BEGAIN,SYNE1,ACP3,BAIAP2,MTMR2,PRKAR1B
GOBP_CARBOHYDRATE_BIOSYNTHETIC_PROCESS	0.072	0.369354331	0.164405756	0.391902662	1.250498908	77	ENO1,B4GALT1,CHST11,FUT9,B3GALT5,B3GALT1,CHST9,NDST4,ST6GALNAC5,GCK,RBP4,PPP1R3A,TCF7L2,CHST8,ST3GAL2,SERPINA12,SLC25A13,PPARGC1A,EXT1,LHCGR,KAT2B,PC,ADCYAP1R1
GOBP_NEURAL_TUBE_DEVELOPMENT	0.06993007	0.369354331	0.166933849	0.377060835	1.222194847	95	CELSR1,PLXNA2,TBC1D32,PROX1,COBL,AMBRA1,PTCH1,SKI,BMP7,CECR2,LHX2,STIL,PAX6,GRHL2,GPR161,GBX2,WDR19,NF1,RARA,ALDH1A2,DACT1,VASP,VANGL2,FOXA1,STK3,PRICKLE1,WNT5A,WDPCP,BMP5,TGFB2,GSC,GLI2,LRP2,KDM2B,RNF220,PRKACB,ARHGAP35,INTU,EN1,SSBP3,IFT57,BRD2,SPINT2,FZD6,SEMA3C,OVOL2,CHRD
GOBP_REGULATION_OF_HEART_CONTRACTION	0.071928072	0.369354331	0.164405756	0.371406761	1.210603728	102	TRDN,DRD2,HCN4,ATP2B4,RGS4,CACNA2D1,PDE4B,TNNI3K,KCND2,ANK2,NOS3,DSP,KCND3,SLC8A1,ADORA1,KCNH2,NOS1,SPTBN4,TMEM65,KCNJ3,CELF2,TBX5,GAA,GCH1,BIN1,CTNNA3,TGFB2,KCNQ1,KCNH6,SLC8A3,GRK2,CACNA1C,THRB,RYR2,ACE,KCNJ5,CXADR,CAMK2D,SHOX2,JUP
GOBP_REGULATION_OF_CELLULAR_RESPONSE_TO_GROWTH_FACTOR_STIMULUS	0.06993007	0.369354331	0.166933849	0.3544199	1.182476203	163	HHEX,SMOC2,CFLAR,SOX11,CHST11,ATP2B4,TMEM108,TGFBR3,CCBE1,SKI,VEPH1,PEG10,LDLRAD4,ROBO1,TFAP2B,NKX2-1,NIBAN2,ONECUT2,NEO1,ZEB2,SLIT2,VWC2L,CER1,ENG,FBN2,NPNT,ZNF703,SKOR1,SULF2,TBX20,OTX2,NRROS,SKOR2,GREM2,IL17RD,BMPER,STUB1,CDKN2B,PRDM16,ITGA5,CRB2,WNT5A,FSTL5,ADGRA2,SULF1,SMAD3,FSTL4,FGF9,SNX25,SEMA6A,LRP2,HOXA13,HTRA1,HHIP,SPRY1,VWC2,DLL1,RUNX2,DAB2IP,WASF1,SPRED2,WNT4,DKK3,FSTL1,CCN1,CDH3,GDF…
GOBP_GLYCOPROTEIN_METABOLIC_PROCESS	0.068931069	0.369354331	0.168238166	0.352038253	1.176538957	175	GALNT13,B4GALT1,CHST11,HS3ST1,AGO2,FUT9,LARGE1,B3GALT5,AATF,TUSC3,B3GALT1,CHST9,MGAT3,GALNTL6,NECAB3,NDST4,ST6GALNAC5,XXYLT1,MGAT4C,HS6ST3,HS3ST5,GALNT3,ST6GALNAC3,GALNT2,ST6GAL2,B3GALNT2,GCNT2,EXTL3,SGSH,TCF7L2,SULF2,TMTC2,HS3ST4,CHST8,ALG1L2,DPY19L3,UST,ST3GAL2,GALNT18,SOAT1,FAM20B,ST3GAL1,EXT1,BCL2,CCR7,EDEM2,MGAT5,TET2,SLC39A8,TMEM106A,GALNT17,SULF1,POMT2,CYTL1,FUT8,COL11A1,TMTC1,IGF1,MAN1C1,…
GOBP_REGULATION_OF_CELLULAR_LOCALIZATION	0.070929071	0.369354331	0.165656695	0.326093813	1.123935283	416	ERBB4,CDH2,DRD2,BCL2L1,MAP2,DCLK1,GPC6,RAPGEF4,FRMD4A,ATP2B4,MYO18A,PRKCH,GPC5,TERT,SYBU,PTCH1,TRIM67,PCNT,SNAP25,PRKD1,MRAP2,ABCA12,DPP10,MGAT3,EFNA5,ASTN2,TFAP2B,FARP1,NEDD4L,KLF7,GCK,PPP1R9B,RBP4,NEO1,ABCC8,TIAM1,BICD1,JAK2,SIAH3,NOS1,SLC30A8,DRD3,SLC7A11,MMD,NF1,NSFL1C,CACNB4,PARD6G,PRKAA2,EZR,ICE1,ANGPT1,TRIM38,MLC1,TCF7L2,NKX6-1,MTNR1B,MTCL1,RTN4,EPHA5,LCP1,STX1A,SPTBN1,CFTR,SYT7,RIC3,CDH1,…
GOBP_CARDIAC_MUSCLE_CELL_ACTION_POTENTIAL	0.072289157	0.37010912	0.164405756	0.414679114	1.291156746	52	HCN4,CACNA2D1,ANK2,DSP,KCND3,SLC8A1,NEDD4L,SCN2A,KCNH2,FGF12,NOS1,KCNJ3,SCN3A,BIN1,CTNNA3,KCNQ1,KCNH6,CACNA1C,RYR2,KCNJ5,CXADR,CAMK2D,JUP
GOBP_REGULATION_OF_ANOIKIS	0.072883173	0.370463844	0.169570644	0.523310355	1.367608437	15	TLE1,NTRK2,PTK2,ITGA5,PIK3R3,BCL2
GOBP_POSITIVE_REGULATION_OF_PROTEIN_DEPHOSPHORYLATION	0.072883173	0.370463844	0.169570644	0.522936314	1.366630925	15	AMBRA1,MAGI2,ADORA1,PPP1R16B,CAMTA1,GNA12,PPP1R15A
GOBP_PYRIDINE_CONTAINING_COMPOUND_CATABOLIC_PROCESS	0.072874494	0.370463844	0.164405756	0.441876783	1.329360009	36	ENO1,HDAC4,ZBTB20,GCK,SLC4A4,CBFA2T3,PRKAA2,HK2,RPTOR,KAT2B,MLXIPL,P2RX7,IGF1,FOXK1,OGDHL,APP,UCHL1,PRKAG2,MTAP,PKM,PFKP
GOBP_CARDIOCYTE_DIFFERENTIATION	0.072927073	0.370463844	0.163180127	0.384178586	1.236751317	87	FHOD3,SGCD,SORBS2,TGFBR3,RGS4,PROX1,LARGE1,BMP7,SOX6,SLC8A1,TENM4,NEBL,MYO18B,NRG1,PDGFRA,ENG,TBXT,AKAP6,RARA,NEB,FOXP1,TBX5,AKAP13,MEIS1,RARB,PRICKLE1,LMNA,EGFR,TGFB2,TTN,CXADR,SHOX2,IGF1,SPRY1,DLL1,JAG1,BMPR1A,ALPK2,BVES,ISL1,KCNJ8,EFNB2,COL14A1,SEMA3C
GOBP_GLIAL_CELL_DEVELOPMENT	0.073293173	0.371599237	0.163180127	0.411950493	1.288577752	55	SOX11,ROR2,SKI,ID4,TENM4,ZEB2,NKX2-2,POU3F2,ROR1,NTRK2,NF1,NRROS,TPPP,POU3F1,TTBK1,CNTN1,EGFR,MAPT,DRD1,LYN,PARD3,TLR4,DLL1,APP,CLU,B4GALT6,PPP3R1,CDK6,FA2H,MAL,CERS6
GOBP_REGULATION_OF_DENDRITE_EXTENSION	0.073917635	0.373355327	0.166933849	0.50567061	1.371354601	18	SLC23A2,RIMS2,UNC13A,SYT1,NEDD4L,RASAL1,SYT2,SPAG9,BCL11A,SYT4,PRKN,RNF157,RIMS1
GOBP_REGULATION_OF_TRANSMEMBRANE_RECEPTOR_PROTEIN_SERINE_THREONINE_KINASE_SIGNALING_PATHWAY	0.073926074	0.373355327	0.161978949	0.358965942	1.187938905	135	SOX11,CHST11,KIAA0319,TGFBR3,SKI,BMP7,VEPH1,PEG10,DACT2,LDLRAD4,MAGI2,TFAP2B,NKX2-1,ONECUT2,NEO1,ZEB2,JAK2,VWC2L,CER1,ENG,FBN2,NPNT,ZNF703,SKOR1,TBX20,DACT1,NRROS,SKOR2,GREM2,GDF6,IL17RD,BMPER,STUB1,CDKN2B,PRDM16,CRB2,WNT5A,FSTL5,SULF1,DMRT1,BMP5,TGFB2,SMAD3,FSTL4,FGF9,SNX25,LRP2,HOXA13,HTRA1,SPRY1,VWC2,BMPR1A,SPRED2,DKK3,FSTL1,CCN1,CDH3,GDF5,ADAMTSL2
GOBP_CARDIAC_MUSCLE_CELL_CONTRACTION	0.074297189	0.374503818	0.161978949	0.411491199	1.287141084	55	SGCD,HCN4,CACNA2D1,PDE4B,ANK2,DSP,KCND3,NEDD4L,ADORA1,SCN2A,KCNH2,FGF12,NOS1,KCNJ3,SCN3A,BIN1,CTNNA3,KCNQ1,CACNA1C,RYR2,KCNJ5,CAMK2D,JUP
GOBP_COLUMNAR_CUBOIDAL_EPITHELIAL_CELL_DIFFERENTIATION	0.075	0.377316602	0.160801401	0.395464241	1.256379181	72	CDH2,SOX11,PROX1,BMP7,CBFA2T2,PAX6,NKX2-2,POU3F2,RARA,NKX6-1,RARB,FOXA1,RFX3,WNT5A,EXT1,RPTOR,NFIB,FGFR2,TP63,MAP1B,SOX9,BMAL1,BMP5,LHX3,SPDEF,PDX1,RFX6,NPY,DLL1,JAG1,GATA2,WNT4,KLF5,OTP,INSM1,TMIGD1
GOBP_NEGATIVE_REGULATION_OF_COAGULATION	0.075869336	0.378347813	0.164405756	0.498664281	1.359760571	19	TSPAN8,NOS3,HS3ST5,ADAMTS18,PDGFRA,APOH,C1QTNF1,SERPINE2,F11,ADTRP
GOBP_AMYLOID_BETA_METABOLIC_PROCESS	0.075726141	0.378347813	0.163180127	0.48284423	1.356342619	23	MGAT3,EPHA4,NTRK2,RTN4,RTN1,DYRK1A,BIN1,SLC2A13,ACE,CHRNA7,IGF1,BACE2,HAP1,CLU,SORL1,GSAP,SPON1
GOBP_REGULATION_OF_OSSIFICATION	0.076076076	0.378347813	0.159646702	0.401719648	1.267973427	63	NELL1,SOX11,KL,TFAP2A,OSR2,BMP7,ANKH,SIX2,SLC8A1,BMP2K,FBN2,WNT5A,BCL2,PTN,SOX9,TACR1,SMAD3,CALCR,P2RX7,OSR1,PBX1,ENPP1,RUNX2,BMPR1A,WNT4,INTU,CCN1,CALCA,PTK2B,DDR2,PTGER4,BMPR1B,ADGRV1,CSF1
GOBP_MULTICELLULAR_ORGANISM_GROWTH	0.076	0.378347813	0.159646702	0.396682921	1.260504378	71	DRD2,SLITRK1,ATP8A2,LARGE1,PTCH1,SLC1A2,STAT5A,SLC6A3,STIL,GRHL2,POU3F2,SPTBN4,APBA2,EZR,RARA,STAT5B,RARB,STK40,PRICKLE1,EXT1,BCL2,APBA1,SCNN1B,WWTR1,SLC4A10,PLS1,SMPD3,PLAC8,APP,RASAL2,EN1,GDF5,CHD7,TTC8,CACNA2D2,WDTC1,FOSL2,CSF1
GOBP_SPHINGOLIPID_METABOLIC_PROCESS	0.076076076	0.378347813	0.159646702	0.388510175	1.241306343	79	HACD4,FUT9,UGT8,LARGE1,PRKD1,B3GALT1,ABCA12,SGPP2,ST6GALNAC5,SPTLC2,CERKL,ST6GALNAC3,SPTLC3,TECR,ST3GAL2,PEMT,PPM1L,ST3GAL1,ELOVL2,ABCC1,KIT,ELOVL5,B4GALNT1,P2RX7,SMPD3,GALC,PNPLA1,ST8SIA3,ST8SIA4,CCN1,B4GALT6,NSMAF,ITGB8,ST8SIA2,FA2H,ST6GALNAC4,CEL,GM2A,CERS6
GOBP_NEURAL_PRECURSOR_CELL_PROLIFERATION	0.075924076	0.378347813	0.159646702	0.37640351	1.218818015	93	CDH2,SOX5,DRD2,ADGRG1,PROX1,ID4,FOXG1,LHX2,CDON,PAX6,EPHB1,TOX,RORA,DAGLA,GBX2,POU3F2,RERE,NF1,SKOR2,TAFA1,RARB,AKNA,NFIA,WNT5A,NFIB,PTPRZ1,FGFR2,PTN,SMARCD3,SIX3,PDE9A,LYN,DISP3,LRP2,KDM2B,HHIP,DISC1,NBN,LHX5,GATA2,OTP,SPINT2,EMX2,INSM1,FZD6
GOBP_ANTERIOR_POSTERIOR_AXIS_SPECIFICATION	0.07628866	0.378682376	0.161978949	0.468441623	1.336258001	26	SKI,SIX2,CER1,TBXT,LDB1,OTX2,PRICKLE1,WNT5A,WLS,HOXD8,WNT3
GOBP_WALKING_BEHAVIOR	0.076763485	0.378944307	0.161978949	0.480321845	1.349257067	23	DRD2,LARGE1,DAB1,EPHA4,SPTBN4,CACNB4,GLRB,DRD1,DMRT3,KLHL1,OXR1,ZIC1,CHD7,UCHL1,GLRA1,AGTPBP1
GOBP_GLIAL_CELL_DIFFERENTIATION	0.076923077	0.378944307	0.158514105	0.361309388	1.191242031	128	RELN,CDH2,SOX11,ROR2,LARGE1,SKI,DAB1,ID4,SOX6,SOX1,NKX2-1,TENM4,ZEB2,DUSP10,PAX6,TP73,EPHA4,NKX2-2,POU3F2,DRD3,ROR1,NTRK2,NF1,DAAM2,DNER,NKX6-1,NRROS,TNFRSF21,LAMA2,TPPP,GAP43,NFIA,POU3F1,TTBK1,NFIB,PTPRZ1,CNTN1,BIN1,PTN,SOX9,EGFR,SLC45A3,MAPT,SERPINE2,SLC8A3,DRD1,LYN,PARD3,TLR4,DLL1
GOBP_LOCALIZATION_WITHIN_MEMBRANE	0.076923077	0.378944307	0.158514105	0.334862067	1.141681718	281	ERBB4,NRXN1,RELN,CDH2,GRIK2,BCL2L1,GPC6,KCNB2,ATP2B4,PRKCH,SNAP25-AS1,GPC5,CDH13,LARGE1,PTCH1,SNAP25,ANK2,PACSIN1,MRAP2,ABCA12,DPP10,DLG2,MAGI2,FARP1,CPE,EFR3B,TNFRSF1A,ADORA1,EXOC6B,PPP1R9B,F11R,TIAM1,LIN7A,EXOC4,SPTBN4,KCNIP4,SLC7A11,WDR19,MAP7,EZR,NPTX1,RAB3IP,MUSK,NLGN1,VPS35L,GRIP1,EPB41L3,MACF1,KCNIP3,ANK1,MTCL1,SYNGAP1,SPTBN1,GPR158,CDH1,DPP6,PACS1,RDX,STXBP5L,GPHN,EPHB2,LRRC7,ZDHHC21,SNX3…
GOBP_CIRCULATORY_SYSTEM_PROCESS	0.076923077	0.378944307	0.158514105	0.333684254	1.138760933	294	ECE1,TRDN,SLC23A2,DRD2,SGCD,KL,HCN4,ATP2B4,KCNMB2,RGS4,CACNA2D1,PDE4B,TNNI3K,SH3GL2,SLC38A1,KCND2,FLI1,ANK2,SLC1A2,NOS3,DSP,KCND3,SLC8A1,NEDD4L,ADORA1,SLC4A4,ZEB2,ABCC8,NCALD,SCN2A,SLIT2,KCNH2,FGF12,NOS1,BCR,SPTBN4,DRD3,ADAMTS16,TMEM65,ANGPT1,SVEP1,KCNJ3,MTNR1B,TBX20,CELF2,TBX5,NR2F2,AKAP13,GAA,PDE2A,STK39,GCH1,SLC29A4,COL1A2,ZDHHC21,ELN,EXT1,SCN3A,NAV2,KAT2B,BIN1,BDKRB2,SUCNR1,KCNMA1,DOCK4,ABCC1…
GOBP_MODULATION_OF_EXCITATORY_POSTSYNAPTIC_POTENTIAL	0.07715736	0.379381285	0.159646702	0.44230194	1.317973959	34	NRXN1,RELN,GRIK2,CELF4,TMEM108,RIMS2,RGS4,IGSF11,NLGN1,STX1A,GRIN2B,SLC8A3,CHRNA7,APP,PTK2B,NETO1,PRKCZ,RIMS1,GRIN2A,SYNE1,BAIAP2,MTMR2,PRKAR1B
GOBP_MUSCLE_HYPERTROPHY	0.0775428	0.380271414	0.158514105	0.425589683	1.304286027	42	SORBS2,ATP2B4,RGS4,HDAC4,JARID2,TNFRSF1A,TIAM1,AKAP6,FOXP1,MEIS1,PRKCA,MLIP,LMNA,SMAD3,PDE9A,TTN,RYR2,IGFBP5,CAMK2D,IGF1
GOBP_LEUKOCYTE_APOPTOTIC_PROCESS	0.077777778	0.380271414	0.158514105	0.426632417	1.302907824	41	CDKN2A,BCL2L1,ITPKB,BCL11B,BCL2L11,SLC7A11,NF1,FOXP1,TNFRSF21,ST3GAL1,WNT5A,KITLG,DOCK8,BCL2,CCR7,NFKBIZ,P2RX7,LYN
GOBP_REGULATION_OF_PROTEIN_SECRETION	0.077922078	0.380271414	0.157402899	0.360666904	1.189123752	128	DRD2,RAPGEF4,FRMD4A,MYO18A,SYBU,SNAP25,ABCA12,EFNA5,TFAP2B,KLF7,GCK,RBP4,NEO1,ABCC8,TIAM1,JAK2,SLC30A8,DRD3,TCF7L2,NKX6-1,MTNR1B,EPHA5,STX1A,CFTR,SYT7,KCNN4,TUNAR,RFX3,ARFIP1,WLS,CELA2A,BMAL1,ADCY5,EGFR,ACVR1C,TGFB2,PDX1,PCSK1,PRKCE,CD2AP,P2RX7,TTN,RFX6,ADTRP,AACS,CPT1A,NOS2,IGF1,OPRM1,TLR4,PLCB1
GOBP_SODIUM_ION_TRANSPORT	0.077922078	0.380271414	0.157402899	0.357736265	1.183869489	135	SLC23A2,DRD2,HCN4,ATP2B4,FGF14,SLC38A1,NKAIN3,KCNK1,NOS3,SLC13A1,SLC8A1,NEDD4L,GRP,SLC4A4,HECW2,SLC6A3,SCN2A,SLC6A18,SLC28A3,CNGA3,SLC6A15,FGF12,NOS1,NALCN,SPTBN4,WNK2,SLC12A1,SLC6A5,HCN1,SLC5A8,STK39,PON3,SLC17A6,SLC10A2,SCN3A,CNTN1,SLC9A9,SCNN1B,KCNQ1,SERPINE2,PRKCE,SLC8A3,P2RX7,OSR1,SLC4A10,SLC17A1,CAMK2D,ASIC2,UTRN,SLC17A4,PTPN3,SLC24A2,NKAIN2,SGK1,ASIC4,ANK3,MLLT6,NETO1,SLC10A7,SCNN1G,DLG1,S…
GOBP_PROTEIN_CONTAINING_COMPLEX_REMODELING	0.078211994	0.380972816	0.287805131	-0.334285118	-1.430719745	15	AGTR1,FURIN,APOA1,LPL,NR1H4,LIPC,AGT,PLA2G2E,SCARB1,DIAPH3,PON1,ABCG1,LIPG,PLA2G7
GOBP_SODIUM_ION_TRANSMEMBRANE_TRANSPORT	0.078921079	0.382995031	0.156312403	0.374485806	1.215377405	96	HCN4,ATP2B4,FGF14,SLC38A1,KCNK1,SLC13A1,SLC8A1,NEDD4L,GRP,SLC4A4,HECW2,SLC6A3,SCN2A,SLC6A18,SLC28A3,CNGA3,SLC6A15,FGF12,NOS1,NALCN,WNK2,SLC12A1,SLC6A5,HCN1,STK39,SLC17A6,SCN3A,SLC9A9,SCNN1B,PRKCE,SLC8A3,OSR1,SLC4A10,SLC17A1,CAMK2D,ASIC2,UTRN,SLC17A4,PTPN3,SLC24A2,ASIC4,ANK3,NETO1,SCNN1G,DLG1,SLC13A3,SLC6A19,SCNN1A,SLC5A1,SLC6A17
GOBP_REGULATION_OF_GTPASE_ACTIVITY	0.078921079	0.382995031	0.156312403	0.361586599	1.191012032	127	VAV3,PLXNA2,SRGAP2,AGAP1,ARHGAP25,CD40,EFNA5,TBC1D16,CORO1C,TIAM1,RGS7,EPHA4,PLXNA4,BCR,NTRK2,NF1,VAV2,SEMA4D,TBC1D30,CHN1,RALGAPA2,SH3BP4,EPHA5,RAPGEF1,LRCH1,TIAM2,RDX,PTK2,ARHGAP29,TBC1D22A,DOCK8,RIPOR2,CHN2,PLXND1,BCAR3,PREX1,DOCK9,ARHGAP22,NTRK3,PLXNA1,ARHGAP44,ADCYAP1,MET,ITGA6,STMN3,SIPA1L1,RABGAP1L,NTF3,ECT2,DAB2IP,RAP1A,DOCK10
GOBP_DIGESTIVE_TRACT_MORPHOGENESIS	0.079348932	0.383088965	0.157402899	0.451013024	1.32668834	31	SOX11,SIX2,HLX,PDGFRA,DACT1,HOXD13,WNT5A,BCL2,FGFR2,TP63,EGFR,SMAD3,GLI2,SHOX2,HOXA13
GOBP_POSITIVE_REGULATION_OF_NEURON_APOPTOTIC_PROCESS	0.079381443	0.383088965	0.158514105	0.464112812	1.323909804	26	GRIK2,CFLAR,EPHA7,TFAP2A,TFAP2B,BCL2L11,NF1,GCH1,FBXW7,TGFB2
GOBP_POSITIVE_REGULATION_OF_CANONICAL_WNT_SIGNALING_PATHWAY	0.079237713	0.383088965	0.156312403	0.403163133	1.26761931	60	HHEX,GPC5,SEMA5A,ZEB2,WNK2,DAAM2,SULF2,DACT1,LGR6,KANK1,LGR5,WLS,FGFR2,ADGRA2,BMAL1,LYPD6,EGFR,DKK2,DLX5,SMAD3,FGF9,GPRC5B,GSKIP,JUP,RNF220,MIR183,SCEL,CDH3,TNKS,LGR4
GOBP_CELLULAR_RESPONSE_TO_XENOBIOTIC_STIMULUS	0.08008008	0.38574619	0.155241966	0.399676219	1.261523622	63	PDE4B,PPM1E,AHRR,POR,PPP1R9B,PAX6,RORA,CMBL,KCNH2,SLC28A3,NOS1,VAV2,PRKAA2,KCNC1,KCNQ3,PON3,ABCC1,UGT2B7,EGFR,ACSL1,AHR,KCNQ1,NOS2,ASIC2
GOBP_HIPPOCAMPUS_DEVELOPMENT	0.080240722	0.385806867	0.155241966	0.410339904	1.279502062	53	RELN,ATP2B4,TMEM108,KIRREL3,FEZF2,PROX1,LARGE1,DAB1,ID4,NKX2-1,PPP1R9B,SCN2A,RARA,EPHA5,ALK,POMT2,SRD5A1,DCLK2,DRD1,LMX1A,ZIC1,LHX5,NEUROD6,EMX2,CDK6,HTR5A,SLC32A1
GOBP_WNT_SIGNALING_PATHWAY	0.080919081	0.38835198	0.154190967	0.336958097	1.142001485	244	HHEX,MARK1,CDH2,DRD2,CELSR1,TLE1,ROR2,GPC5,TERT,SKI,MLLT3,AXIN2,DRAXIN,MAGI2,IGFBP4,CPE,SEMA5A,ZEB2,TIAM1,CER1,AMOTL2,LDB1,ROR1,PRKAA2,WNK2,DAAM2,GRK5,ZNF703,MACF1,TCF7L2,SULF2,DACT1,RBMS3,LGR6,KANK1,DCDC2,VANGL2,BARX1,WWOX,ANKRD6,AMER3,STK3,PRICKLE1,LGR5,WNT5A,VAX2,EXT1,WLS,FZD10,MCC,FGFR2,CMAHP,ADGRA2,WNT3,VANGL1,SOX9,BMAL1,IGFBP2,SULF1,CDK14,MDFIC,WWTR1,LYPD6,EGFR,DKK2,DLX5,CCDC88C,SMAD3,FRZB,…
GOBP_REGULATION_OF_AMYLOID_PRECURSOR_PROTEIN_CATABOLIC_PROCESS	0.081309398	0.388547131	0.158514105	0.497173091	1.348309735	18	EPHA4,NTRK2,RTN4,RTN1,BIN1,SLC2A13,LYN,CHRNA7,IGF1,HAP1,CLU,SORL1,GSAP,SPON1
GOBP_PHENOL_CONTAINING_COMPOUND_METABOLIC_PROCESS	0.081325301	0.388547131	0.154190967	0.412456679	1.28423691	52	DRD2,KL,SLC6A3,ZEB2,GPR37,DRD3,SLC7A11,MOXD1,BTBD9,DDC,DIO2,GCH1,WNT5A,SNCAIP,BCL2,OCA2,TPH2,SRD5A1,TGFB2,TPO,DBH,DRD1,TYR,CPQ,SLC45A2,SLC26A7,CDH3,PAH,INSM1
GOBP_NEUROPEPTIDE_SIGNALING_PATHWAY	0.081407035	0.388547131	0.154190967	0.412068187	1.281092814	51	OPRK1,NPFFR2,NMU,CPE,GRP,GPR37,SORCS2,SORT1,NXPH2,NXPH4,MC2R,TAC1,RXFP3,PROKR1,NPSR1,GLRB,SORCS3,ADCYAP1,OPRM1,HCRTR2,NPY,GPR139,CMKLR2,CALCA,MCHR2,GLRA1,SORL1,NPS,NTSR2,GALR1
GOBP_FOREBRAIN_GENERATION_OF_NEURONS	0.083080041	0.395807286	0.153158809	0.441152822	1.319962379	35	FEZF2,PROX1,BCL11B,SOX1,SEMA3E,FOXG1,NKX2-1,PAX6,GBX2,FGFR2,PLXNA1,DCLK2,SLC4A10,DISC1,LHX5,GATA2,OTP,NRP1
GOBP_MEMBRANE_REPOLARIZATION	0.083418108	0.395970107	0.153158809	0.441750808	1.30626264	33	CACNA2D1,KCND2,ANK2,KCND3,NEDD4L,KCNH2,NOS1,AKAP6,KCNJ3
GOBP_POSITIVE_REGULATION_OF_LEUKOCYTE_PROLIFERATION	0.083333333	0.395970107	0.152144922	0.414838134	1.283747609	47	VAV3,BCL2L1,CD40,NFATC2,VTCN1,JAK2,HMGB1,STAT5B,CD276,PTK2,EPHB2,KITLG,BCL2,KIT,IGFBP2,TACR1,LYN,IGF1,TLR4,RAC2,PRLR,PPP3CA,BCL6,CARD11
GOBP_REGULATION_OF_ANTIGEN_RECEPTOR_MEDIATED_SIGNALING_PATHWAY	0.083937824	0.396990869	0.154190967	0.479875977	1.342249635	22	PRKCH,UBASH3A,TESPA1,EZR,FOXP1,KCNN4,NFAM1,CCR7,TRAT1,LYN,PAWR,CARD11
GOBP_RIBOSE_PHOSPHATE_METABOLIC_PROCESS	0.083916084	0.396990869	0.151148761	0.352146424	1.17138577	149	ENO1,ADCY2,PDE1A,PDE4B,UCK2,SDHA,HDAC4,DLG2,ZBTB20,GCK,NME7,SLC4A4,RORA,BEND3,CBFA2T3,ACSF3,CACNB4,PRKAA2,DIP2A,LRGUK,TECR,ADCY9,PDE7B,PPCDC,HK2,PDE2A,PDE8A,SLC25A13,PDE10A,HMGCS2,BAAT,RPTOR,KAT2B,MLXIPL,ELOVL2,PID1,ADCY7,ACOT7,ADCY5,ACSL1,ELOVL5,ADCY1,ENPP3,PTHLH,P2RX7,PDE9A,NUDT7,IGF1,GDA,FOXK1,ENPP1,DPYD,OGDHL,TJP2,PRTFDC1,AK5,UPB1,ADK,APP,GUCY1A2,CARD11,PYGL,UCHL1,ACSS1
GOBP_PROTEIN_LOCALIZATION_TO_SYNAPSE	0.084507042	0.398958971	0.151148761	0.419482949	1.289283607	44	ERBB4,NRXN1,RELN,GPC6,PCLO,SNAP25,DLG2,KIF5C,NPTX1,NLGN1,GRIP1,LRRC7,WNT5A,C1QL2,LRRTM1,STAU2,MAPT,ARHGAP44,NSG1,ASIC2,RAP1A,SLITRK3
GOBP_REGULATION_OF_CARBOHYDRATE_CATABOLIC_PROCESS	0.08556701	0.403232602	0.152144922	0.458875326	1.317385365	27	HDAC4,ZBTB20,GCK,SLC4A4,CBFA2T3,PRKAA2,RPTOR,KAT2B,MLXIPL,P2RX7,IGF1,APP,UCHL1,PRKAG2
GOBP_REGULATION_OF_MEMBRANE_REPOLARIZATION	0.085774059	0.403478694	0.153158809	0.476898451	1.324986938	21	CACNA2D1,ANK2,NEDD4L,KCNH2,NOS1,AKAP6,KCNQ1,KCNH6
GOBP_EPITHELIAL_TUBE_FORMATION	0.086	0.403812613	0.149207542	0.388728171	1.235635367	74	CELSR1,PROX1,COBL,PTCH1,SKI,BMP7,CECR2,IRX2,IRX1,LHX2,STIL,GRHL2,PODXL,RARA,VASP,GDNF,VANGL2,STK3,PRICKLE1,WNT5A,FGFR2,SOX9,BMP5,TGFB2,SIX4,OSR1,LRP2,KDM2B,SIX1,PRKACB,ARHGAP35,WNT4,IFT57,BRD2,SPINT2,FZD6,OVOL2
GOBP_LAMELLIPODIUM_ASSEMBLY	0.086294416	0.404466275	0.150169802	0.444746494	1.311192029	32	VAV3,SRGAP2,AUTS2,CDH13,SPATA13,SLIT2,VAV2,PLCE1,ABLIM2,FSCN1,KIT,ARHGEF4,PTPRO,PIK3R1,RAC2
GOBP_KERATINOCYTE_PROLIFERATION	0.08646999	0.404561568	0.150169802	0.447582868	1.316598282	31	PTPRK,CDH13,EPB41L4B,PTCH1,PRKD1,BCL11B,EXTL3,FGFR2,TP63,NFKBIZ,INTU,CDH3,IRF6,IFT57,EFNB2,OVOL2,KLF9,IL17A,STXBP4,EREG,PPARD
GOBP_RETROGRADE_VESICLE_MEDIATED_TRANSPORT_GOLGI_TO_ENDOPLASMIC_RETICULUM	0.088242946	0.406443142	0.287805131	-0.31301973	-1.402679732	16	COPG2,ERGIC1,RER1,PICK1,RAB6B,KDELR3,ARF3,HTT,SCFD1,UVRAG,PLPP3,ATP9B,STX18,COG7,NBAS
GOBP_MEMBRANE_DEPOLARIZATION_DURING_ACTION_POTENTIAL	0.087737844	0.406443142	0.152144922	0.500583278	1.343078394	17	HCN4,CACNA2D1,ANK2,SLC8A1,KCNH2,CACNA1C,PTPN3,ANK3,CACNA1G
GOBP_REGULATION_OF_SYNAPTIC_VESICLE_EXOCYTOSIS	0.088794926	0.406443142	0.151148761	0.500418253	1.342635628	17	RIMS2,PPFIA2,SYT1,RIMS4,SV2B,CACNB4,NLGN1
GOBP_AMYLOID_PRECURSOR_PROTEIN_CATABOLIC_PROCESS	0.088082902	0.406443142	0.150169802	0.47501015	1.328639545	22	EPHA4,NTRK2,RTN4,RTN1,DYRK1A,BIN1,SLC2A13,LYN,CHRNA7,IGF1,HAP1,CLU,SORL1,GSAP,SPON1
GOBP_REGULATION_OF_B_CELL_PROLIFERATION	0.089211618	0.406443142	0.149207542	0.470888115	1.322757071	23	VAV3,CD40,NFATC2,INPP5D,TNFRSF21,EPHB2,BCL2,AHR,LYN,TLR4,PAWR,PRLR,BCL6,CARD11
GOBP_MITOTIC_SPINDLE_ASSEMBLY	0.087379956	0.406443142	0.287805131	-0.262482121	-1.322631523	24	CEP192,CHMP5,BIRC5,KIF4B,UHRF1,MAP9,CEP97,KIF3B,INCENP,LSM14A,TPX2,ARHGEF10
GOBP_REGULATION_OF_BIOMINERAL_TISSUE_DEVELOPMENT	0.088531187	0.406443142	0.147331214	0.415783264	1.2779126	44	NELL1,KL,TFAP2A,OSR2,BMP7,ANKH,NOS3,SLC8A1,BMP2K,FBN2,CFTR,PTN,SOX9,SMAD3,P2RX7,OSR1,ENPP1,BMPR1A,WNT4,CCN1,PTK2B,DDR2,BMPR1B,ADGRV1
GOBP_LENS_DEVELOPMENT_IN_CAMERA_TYPE_EYE	0.088353414	0.406443142	0.147331214	0.410802231	1.271258203	47	SOX11,TBC1D32,PROX1,SKI,SOX1,CDON,PAX6,SLC7A11,FAT1,BFSP2,MEIS1,WNT5A,HSF4,CDKN1B,CRYBG3,SIX3,BCAR3,BFSP1,SMAD3,SPRY1,SPRED2,WNT7B,SKIL,DLG1,CRYGD,NECTIN3,SLITRK6,WNT5B
GOBP_PROTEIN_HOMOOLIGOMERIZATION	0.089089089	0.406443142	0.146416238	0.391886894	1.241940802	67	KCNB2,NLRP1,PEG10,KCTD1,KCND2,SLC1A2,KCND3,KCTD16,BEND3,PRMT8,ALDH1A2,HCN1,KIF25,TRPA1,VASP,KCNC1,KCNC2,KCNG3,AQP4,KCNS3,CRTC3,CRTC1,POLQ,EVL,CLYBL
GOBP_MONOATOMIC_ANION_TRANSPORT	0.087912088	0.406443142	0.147331214	0.377511462	1.215288447	87	GABRA5,GABRB2,SLC1A2,SLC13A1,SLC4A4,GABRG3,ANO4,SLC12A1,GABRR3,CFTR,GABRB3,CLIC1,SLC5A8,GABRB1,SLC17A6,ANO3,OCA2,PRKG2,SLC26A9,ABCC1,CLCN3,SLC26A4,GLRB,GABRA2,KCNQ1,CLIC6,GPR89B,CLCA1,SLC4A10,SLC12A4,SLC17A1,SLC1A3,SLC17A4,CLIC5,SLC26A7,SLC1A7,ANO5,BSND,GLRA3,SLC39A14,GLRA1,GABRG2,SLC12A6,GABRR2,SLC5A1,BEST3,GABRR1
GOBP_REGULATION_OF_INSULIN_SECRETION	0.088911089	0.406443142	0.146416238	0.376353721	1.211561439	87	DRD2,RAPGEF4,SYBU,SNAP25,ABCA12,EFNA5,TFAP2B,KLF7,GCK,RBP4,ABCC8,TIAM1,JAK2,SLC30A8,TCF7L2,NKX6-1,MTNR1B,EPHA5,STX1A,CFTR,SYT7,TUNAR,RFX3,CELA2A,BMAL1,ADCY5,ACVR1C,PDX1,PRKCE,RFX6,AACS,CPT1A,NOS2,PLCB1
GOBP_GLYCOSYLATION	0.087912088	0.406443142	0.147331214	0.362695325	1.188863188	115	GALNT13,B4GALT1,FUT9,LARGE1,B3GALT5,GRM7,TUSC3,B3GALT1,MGAT3,GALNTL6,ST6GALNAC5,XXYLT1,MGAT4C,GALNT3,ST6GALNAC3,GALNT2,ST6GAL2,B3GALNT2,GCNT2,EXTL3,TMTC2,ALG1L2,DPY19L3,ST3GAL2,GALNT18,ST3GAL1,EXT1,MGAT5,TET2,SLC39A8,GALNT17,POMT2,COG1,B4GALNT1,FUT8,TMTC1,MAN1C1,GALNT6,PLOD2,ST8SIA3,ST8SIA4,MGAT5B,EXT2,TMTC4,B4GALT6,B3GAT2,MLEC,B3GLCT,NANS,ST8SIA2,COG5,ST6GALNAC4,MGAT4D
GOBP_PROTEIN_LOCALIZATION_TO_PLASMA_MEMBRANE	0.088911089	0.406443142	0.146416238	0.358120127	1.180726994	128	CDH2,BCL2L1,KCNB2,ATP2B4,PRKCH,LARGE1,PTCH1,ANK2,PACSIN1,MRAP2,ABCA12,DPP10,EFR3B,TNFRSF1A,PPP1R9B,F11R,SPTBN4,KCNIP4,MAP7,EZR,GRIP1,EPB41L3,MACF1,KCNIP3,ANK1,SPTBN1,GPR158,CDH1,DPP6,PACS1,RDX,EPHB2,LRRC7,PID1,PRKG2,AFDN,EGFR,VAMP8,ZDHHC22,PRKCE,ARHGAP44,NSG1,PLS1,ATP2C2,TNIK,JUP,PIK3R1,FYB2,EMP2,LYPD1,ERRFI1,PRKCI,RAP1A
GOBP_REGULATION_OF_PROTEIN_TRANSPORT	0.087912088	0.406443142	0.147331214	0.345560296	1.158288541	186	DRD2,RAPGEF4,FRMD4A,MYO18A,SYBU,PCNT,SNAP25,PRKD1,ABCA12,EFNA5,TFAP2B,KLF7,GCK,RBP4,NEO1,ABCC8,TIAM1,JAK2,SLC30A8,DRD3,SLC7A11,NF1,ICE1,ANGPT1,TCF7L2,NKX6-1,MTNR1B,EPHA5,LCP1,STX1A,CFTR,SYT7,CDH1,KCNN4,TUNAR,RFX3,ARFIP1,WLS,SP100,EDEM2,CELA2A,BMAL1,ADCY5,MIR148A,MDFIC,EGFR,ACVR1C,TGFB2,SMAD3,PDX1,PCSK1,PRKCE,CD2AP,P2RX7,TTN,ARHGAP44,RFX6,ADTRP,AACS,CPT1A,NOS2,IGF1,JUP,OPRM1,ZIC1,PIK3R1,TLR4,PLCB1…
GOBP_CELLULAR_HOMEOSTASIS	0.088911089	0.406443142	0.146416238	0.330445461	1.133187955	335	TRDN,DRD2,GRIK2,OPRK1,PTPRN2,ERC2,ATP2B4,SYBU,LARGE1,AMBRA1,DEDD2,ANKH,ANK2,PRKD1,CD40,ABCA12,SV2B,EFNA5,NOS3,ZBTB20,SLC30A10,SLC8A1,KLF7,GCK,ADORA1,SLC4A4,NEO1,GRIA1,ABCC8,TIAM1,PAX6,TRPM8,NOS1,SLC30A8,DRD3,SLC7A11,PKHD1,CACNB4,PRKAA2,AKAP6,NPTX1,JPH1,SELENOT,NKX6-1,SLC12A1,PLCB2,RTN4,EPHA5,TRPA1,CFTR,HK2,NELL2,GAA,STK39,PLCE1,DCTN1,KCNN4,PPARGC1A,TUNAR,WNT5A,GRM5,LHCGR,RPTOR,AQP4,BCL2,CALCB,MLX…
GOBP_MATING_BEHAVIOR	0.089567966	0.407202127	0.150169802	0.491493952	1.340208477	19	MAPK8IP2,PPP1R9B,MTNR1A,TAC1,TACR1,SERPINE2,THRB,DRD1,APP,CNR1,DMRTA1
GOBP_CELL_FATE_DETERMINATION	0.089690722	0.407202127	0.1482615	0.473275197	1.338810985	24	DSCAML1,FEZF2,PROX1,PTCH1,FOXG1,PAX6,NKX2-2,BARHL2,DLL1,JAG1,GATA2,EBF2,ISL1,MYOD1,PRRX1
GOBP_REGULATION_OF_MULTICELLULAR_ORGANISM_GROWTH	0.091370558	0.412671881	0.145516146	0.442433768	1.304373702	32	DRD2,ATP8A2,PTCH1,STAT5A,SLC6A3,POU3F2,SPTBN4,EZR,STAT5B,BCL2,PLS1,PLAC8,APP,GDF5,CHD7,CACNA2D2,FOSL2,CSF1
GOBP_FORELIMB_MORPHOGENESIS	0.091370558	0.412671881	0.145516146	0.436041875	1.299320179	34	TFAP2A,OSR2,HOXD10,TFAP2B,ALDH1A2,TBX5,TP63,HOXD9,WNT3,OSR1,CACNA1C,SHOX2,HOXA13,RUNX2,EN1,GDF5
GOBP_NEGATIVE_REGULATION_OF_SMALL_GTPASE_MEDIATED_SIGNAL_TRANSDUCTION	0.091370558	0.412671881	0.145516146	0.435961847	1.299081712	34	TRIM67,ARHGAP25,SLIT2,NF1,SYNGAP1,RASAL1,KANK1,EPHB2,RIPOR2,TGFB2,CD2AP,ARHGAP44,ABL2,MET,STMN3,MAPKAP1,SPRY1,DAB2IP,ARHGAP35,BCL6,ARHGAP24
GOBP_RESPONSE_TO_PROSTAGLANDIN	0.091675448	0.413332555	0.1482615	0.490239521	1.336787889	19	TGFBR3,PTGER2,PPP1R9B,TNC,PAX6,PRKAA2,HMGCS2,CCR7,PRKCE
GOBP_LONG_TERM_MEMORY	0.092323651	0.415536158	0.146416238	0.469373757	1.318503134	23	RELN,DRD2,SNAP25,GRIA1,CAMK2N1,BTBD9,NPAS4,TACR1,CAMK4,ADCY1
GOBP_INNERVATION	0.093389297	0.418885556	0.146416238	0.48327793	1.330688299	20	ECE1,GABRA5,GABRB2,NPTX1,SULF2,SEMA3A,SULF1,SERPINE2,ITGA4,NRP1,CHD7,ISL1,POU4F1,SLITRK6
GOBP_ERBB_SIGNALING_PATHWAY	0.09327984	0.418885556	0.142901149	0.399868823	1.257721948	59	ERBB4,CADM1,CDH13,KIF16B,SLC30A10,NRG1,PTPRR,GAREM1,RTN4,PLCE1,STUB1,PTK2,PRICKLE1,EFEMP1,FAM83B,SOX9,BCAR3,NRG3,EGFR,SHC3,ABL2,CNOT9,DAB2IP,ERRFI1,PTPN3,HAP1,MVB12B
GOBP_SMAD_PROTEIN_SIGNAL_TRANSDUCTION	0.093655589	0.419358188	0.142901149	0.415207272	1.272467509	42	KIAA0319,TGFBR3,SMAD9,SKI,BMP7,VEPH1,LDLRAD4,MAGI2,JAK2,ENG,RBPMS,TBX20,GDF6,SPTBN1,BMPER,WWTR1,BMP5,TGFB2,SMAD3
GOBP_CELL_CELL_SIGNALING_INVOLVED_IN_CARDIAC_CONDUCTION	0.094300518	0.421521699	0.144630528	0.468499691	1.310429297	22	HCN4,CACNA2D1,ANK2,KCNJ3,TBX5,KCNQ1,CACNA1C,RYR2,KCNJ5,CXADR
GOBP_POSTSYNAPTIC_MODULATION_OF_CHEMICAL_SYNAPTIC_TRANSMISSION	0.09483667	0.42205235	0.145516146	0.48869132	1.332566245	19	DRD2,DCC,TRIO,GRM3,CDH1,WNT5A,SORCS3,PLCB1,PPP3CA,PTK2B,INA,PPP3R1
GOBP_REGULATION_OF_HORMONE_SECRETION	0.094905095	0.42205235	0.14122512	0.358396397	1.180301896	126	DRD2,OPRK1,SOX11,RAPGEF4,SYBU,SNAP25,PRKD1,ABCA12,EFNA5,TFAP2B,KLF7,GRP,GCK,ADORA1,RBP4,ABCC8,TIAM1,JAK2,CRHR1,SLC30A8,SELENOT,TCF7L2,NKX6-1,MTNR1B,EPHA5,STX1A,CFTR,SYT7,TUNAR,RFX3,CELA2A,BMAL1,TACR1,ADCY5,C1QTNF1,EGFR,ACVR1C,VAMP8,PDX1,PRKCE,ADCYAP1,FOXL2,RFX6,AACS,CPT1A,NOS2,PLCB1
GOBP_POSITIVE_REGULATION_OF_ESTABLISHMENT_OF_PROTEIN_LOCALIZATION	0.094905095	0.42205235	0.14122512	0.359967284	1.179921063	115	RAPGEF4,FRMD4A,MYO18A,SYBU,PCNT,SNAP25,PRKD1,GCK,RBP4,ABCC8,JAK2,SLC30A8,ICE1,TCF7L2,NKX6-1,MTCL1,CFTR,CDH1,KCNN4,TUNAR,WLS,EDEM2,FBXW7,EGFR,TGFB2,SMAD3,PDX1,PCSK1,PRKCE,CD2AP,P2RX7,TTN,CORO2B,RFX6,AACS,IGF1,JUP,ZIC1,PIK3R1,TLR4,PLCB1,ECT2,RAC2,CEP131,ANK3,EXPH5
GOBP_POSITIVE_REGULATION_OF_POTASSIUM_ION_TRANSMEMBRANE_TRANSPORT	0.095188285	0.422590578	0.144630528	0.473209407	1.314737514	21	OPRK1,ANK2,KCNH2,RGS7,AKAP6,KCNC1,KCNC2,KCNN4
GOBP_REGULATION_OF_MUSCLE_ADAPTATION	0.095766129	0.424432878	0.14122512	0.423729649	1.282190329	38	ATP2B4,RGS4,HDAC4,NOS3,JARID2,TNFRSF1A,GTF2IRD1,AKAP6,FOXP1,PRKCA,MLIP,LMNA,SMAD3,PDE9A,IGFBP5,CAMK2D,IGF1,FBXO32,PPP3CA
GOBP_MESONEPHROS_DEVELOPMENT	0.097	0.42771912	0.139599673	0.391292659	1.238838382	66	SIM1,HOXD11,PTCH1,OSR2,BMP7,SIX2,SLIT2,CER1,ADAMTS16,NPNT,EYA1,KIF26B,RARA,ROBO2,GDNF,RARB,BMPER,BCL2,FGFR2,SOX9,SMAD3,SIX4,OSR1,PBX1,SPRY1,SIX1,EPCAM,WNT4,LGR4,CRLF1,SDC1,DLG1,HOXA11,FMN1,LHX1,DCHS1,FOXC1,TCF21,FGF8,SALL1,SMAD4,FGFR1,SFRP1,GREB1L
GOBP_CARDIAC_MUSCLE_CONTRACTION	0.097	0.42771912	0.139599673	0.387354702	1.230615393	72	SGCD,HCN4,CACNA2D1,PDE4B,TNNI3K,ANK2,DSP,KCND3,SLC8A1,NEDD4L,ADORA1,SCN2A,KCNH2,FGF12,NOS1,KCNJ3,GAA,SCN3A,BIN1,CTNNA3,KCNQ1,GRK2,CACNA1C,TTN,RYR2,KCNJ5,CAMK2D,JUP
GOBP_HEART_MORPHOGENESIS	0.096903097	0.42771912	0.139599673	0.349206329	1.162216338	151	SOX11,TGFBR3,PROX1,PTCH1,BMP7,AXIN2,NOS3,DSP,ROBO1,CPE,ZFPM2,RBP4,STIL,GRHL2,SLIT2,CCDC40,NRG1,ENG,TBXT,EYA1,ALDH1A2,TBX20,ROBO2,RTN4,MICAL2,TBX5,VANGL2,GAA,PTK2,ASXL1,PRICKLE1,WNT5A,ELN,EXT1,FGFR2,MDM4,SMARCD3,SOX9,DNAH11,PLXND1,BMP5,TGFB2,PARVA,SMAD3,TBX1,TTN,RYR2,TBX19,COL11A1,FLRT2,SHOX2,LRP2,CCDC39,SPRY1,EMP2,SIX1,DLL1,JAG1,BMPR1A,CCN1,XIRP2,ALPK2,ADAMTS5,IFT57,NRP1,CHD7,ISL1,KCNJ8,SEMA3C,OV…
GOBP_CARDIAC_RIGHT_VENTRICLE_MORPHOGENESIS	0.098606645	0.429713909	0.143758989	0.508034084	1.327685746	15	ZFPM2,TBX20,SMARCD3,TGFB2,JAG1,BMPR1A,CHD7,ISL1,SEMA3C
GOBP_TYPE_B_PANCREATIC_CELL_DIFFERENTIATION	0.097997893	0.429713909	0.142901149	0.483914772	1.319541527	19	CDH2,PAX6,NKX2-2,NKX6-1,RFX3,WNT5A,BMAL1,BMP5,PDX1,RFX6,DLL1,INSM1,CDK6
GOBP_NEGATIVE_REGULATION_OF_ERK1_AND_ERK2_CASCADE	0.098461538	0.429713909	0.140406239	0.453501987	1.312925839	28	LMO3,DUSP10,EPHA4,PTPRR,EZR,WNK2,EPHB2,ATF3,LYN,SEMA6A,TLR4,SPRY1,DAB2IP,SPRED2,FBLN1,DLG1,PTPN2
GOBP_EYE_PHOTORECEPTOR_CELL_DIFFERENTIATION	0.098461538	0.429713909	0.140406239	0.453371349	1.312547633	28	DSCAM,SDK2,PAX6,NTRK2,RORB,HCN1,SAMD7,GNGT1,CRB2,SOX9,THRB,PRKCI,TTC8,AGTPBP1,MYO7A,PRDM1,TULP1,STAT3,OLFM3,PDE6C
GOBP_REGULATION_OF_GLYCOPROTEIN_METABOLIC_PROCESS	0.09832636	0.429713909	0.142056644	0.471761352	1.310714322	21	AGO2,AATF,NECAB3,TCF7L2,SOAT1,BCL2,CCR7,POMT2,IGF1,PLCB1,PAWR,BACE2
GOBP_RESPONSE_TO_AMINE	0.098360656	0.429713909	0.140406239	0.446282019	1.300618419	29	DRD2,RGS4,GLDC,PPP1R9B,GRIA1,JAK2,RGS7,KCNC1,KCNC2,RGS17,RGS20,DBH,DRD1,PPP3CA,HDAC9,RRM2B,ASS1
GOBP_B_CELL_DIFFERENTIATION	0.098294885	0.429713909	0.138805109	0.398754614	1.253271704	57	HHEX,PAX5,ZFP36L2,MSH2,HDAC4,CDH17,POU2AF1,LYL1,INPP5D,STAT5B,FLT3,ST3GAL1,DCLRE1C,PIK3R3,NFAM1,BCL2,KIT,TPD52,NFKBIZ,LFNG,PIK3R1,DLL1,ITGA4,DOCK10,BCL6,CARD11,PTK2B,HDAC9,TRAF3IP2,FOSL2,PTPN2
GOBP_PROTEIN_O_LINKED_GLYCOSYLATION	0.09939759	0.432437597	0.138022242	0.404926516	1.260790778	52	GALNT13,FUT9,LARGE1,B3GALT5,B3GALT1,GALNTL6,XXYLT1,GALNT3,GALNT2,B3GALNT2,TMTC2,ST3GAL2,GALNT18,ST3GAL1,TET2,GALNT17,POMT2,TMTC1,GALNT6,PLOD2,MGAT5B,TMTC4
GOBP_POSITIVE_REGULATION_OF_CHONDROCYTE_DIFFERENTIATION	0.1	0.432890365	0.142056644	0.501828607	1.327821314	16	SOX5,SOX6,GDF6,PRKG2,SOX9,SMAD3,RUNX2,GDF5,LOXL2,BMPR1B,HOXA11
GOBP_NEGATIVE_REGULATION_OF_REACTIVE_OXYGEN_SPECIES_METABOLIC_PROCESS	0.1	0.432890365	0.142056644	0.501817493	1.327791906	16	CFLAR,TFAP2A,MMP3,BCR,HK2,PON3,BCL2
GOBP_ESTABLISHMENT_OF_ENDOTHELIAL_BARRIER	0.1	0.432890365	0.139599673	0.459602807	1.306733027	25	TNFRSF1A,F11R,PPP1R16B,EZR,RAPGEF1,PDE2A,RDX,ZDHHC21,TJP1,AFDN,PLCB1,TJP2,RAP1A
GOBP_CHONDROCYTE_DEVELOPMENT	0.10041841	0.43364709	0.140406239	0.471271965	1.309354636	21	CHST11,AXIN2,SULF2,EXT1,SOX9,SULF1,PTHLH,COL11A1,SMPD3,SHOX2,RUNX2,COL27A1,BMPR1B,HOXA11
GOBP_REGULATION_OF_CHONDROCYTE_DIFFERENTIATION	0.100507614	0.43364709	0.138022242	0.437860842	1.290891899	32	SOX5,AXIN2,SIX2,SOX6,GDF6,RARB,EFEMP1,PRKG2,SOX9,SMAD3,PTHLH,SHOX2,RUNX2,GDF5,SCIN,LOXL2,BMPR1B,HOXA11
GOBP_FEEDING_BEHAVIOR	0.101405622	0.436798433	0.136490438	0.404831145	1.25805107	50	DRD2,OPRK1,ATP8A2,MRAP2,NMU,NTRK2,DACH1,BSX,MC4R,SGIP1,NEGR1,TACR1,NPSR1,GFRAL,CNTFR,DRD1,ACE,CPT1A,HCRTR2,NPY,APP,EN1,CALCA,UCHL1,CNR1,CNTN2,FYN,POU4F1
GOBP_CATECHOL_CONTAINING_COMPOUND_METABOLIC_PROCESS	0.102061856	0.438899663	0.138022242	0.452852809	1.291789968	26	DRD2,KL,SLC6A3,GPR37,DRD3,MOXD1,DDC,GCH1,SNCAIP,TGFB2,DBH,DRD1
GOBP_CELL_SURFACE_RECEPTOR_PROTEIN_TYROSINE_KINASE_SIGNALING_PATHWAY	0.102897103	0.441762521	0.135002034	0.328121743	1.121102997	301	ERBB4,HHEX,SMOC2,CADM1,KL,TMEM108,EPHA7,ANKS1B,ROR2,CCBE1,CDH13,KIF16B,PTPRT,PRKD1,KALRN,EFNA5,ROBO1,STAT5A,IGFBP4,NIBAN2,SLC30A10,TIAM1,EPHB1,FLRT3,JAK2,GALNT3,NRG1,EPHA4,EPHA6,PDGFRA,PTPRR,STAT6,ROR1,MYO1E,ADIPOR1,NTRK2,SORT1,VAV2,ANGPT1,SVEP1,MUSK,CHN1,SULF2,PTPRG,GAREM1,STAT5B,OTX2,RTN4,EPHA5,ALK,KANK1,ALKAL1,GDNF,RAPGEF1,SERPINA12,PLCE1,STUB1,PTK2,PRICKLE1,FLT3,ITGA5,EPHB2,WNT5A,PIK3R3,EXT1,…
GOBP_OSSIFICATION	0.103896104	0.44531784	0.134273453	0.338232102	1.136950302	205	NELL1,SOX11,KL,TPM4,TFAP2A,ROR2,RUNX1,PTCH1,OSR2,SKI,BMP7,AXIN2,CDH11,ANKH,SIX2,ID4,PRKD1,SLC8A1,GRP,TNC,SATB2,CER1,BMP2K,FBN2,NF1,SORT1,NPNT,DNAI3,SEMA4D,RORB,SMOC1,RUNX3,TUFT1,WWOX,CLIC1,PTK2,PRICKLE1,COL1A2,WNT5A,EXT1,SND1,BCL2,FGFR2,TP63,PTN,MMP16,WNT3,SOX9,TACR1,WWTR1,EGFR,BMP5,DLX5,TWIST2,SMAD3,CBS,CALCR,PTHLH,P2RX7,OSR1,FGF9,MYF5,IGFBP5,COL11A1,PBX1,GLI2,SMPD3,TNFRSF11A,SHOX2,IGF1,BMP3,ENP…
GOBP_NEURAL_TUBE_PATTERNING	0.104931794	0.448336669	0.13725078	0.47758365	1.315009307	20	TBC1D32,PTCH1,PAX6,GPR161,GBX2,WDR19,FOXA1,GSC,KDM2B,RNF220,EN1,SSBP3
GOBP_SYNAPTIC_VESICLE_RECYCLING	0.104944501	0.448336669	0.134273453	0.421787865	1.273051414	37	SNAP91,SH3GL2,SYT1,PACSIN1,NLGN1,BTBD9,PPP3CC,SYT2,STX1A,SYNJ2,SYT7,BIN1,ABCA13,STON2,AMPH
GOBP_POSITIVE_REGULATION_OF_PLASMA_MEMBRANE_BOUNDED_CELL_PROJECTION_ASSEMBLY	0.105315948	0.449187169	0.133554955	0.397865065	1.242174289	54	AUTS2,COBL,MYO3B,MYO3A,WRAP73,TENM2,RAB3IP,NLGN1,SEPTIN9,SAXO1,PLCE1,FSCN1,PLPPR5,CCR7,DPYSL3,RIPOR2,KIT,GPM6A,P2RX7,PIK3R1,RAC2,ARHGAP35,HAP1,NRP1,PLEK2
GOBP_ACID_SECRETION	0.105596621	0.449648356	0.13725078	0.486130155	1.318361818	18	DRD2,DRD3,NF1,CACNB4,APBA1,KCNQ1,P2RX7,SLC26A7,SGK1,SLC22A16
GOBP_ESTABLISHMENT_OF_TISSUE_POLARITY	0.106185567	0.451418577	0.135002034	0.4592467	1.299126873	24	ERBB4,CELSR1,ASTN2,JHY,FOXF2,PKHD1,VANGL2,WNT5A,TP63,WDPCP
GOBP_CARBOHYDRATE_DERIVATIVE_METABOLIC_PROCESS	0.106893107	0.453686379	0.132147261	0.32247571	1.11092587	401	ENO1,ADCY2,GMDS,GALNT13,B4GALT1,CHST11,PDE1A,HS3ST1,AGO2,FUT9,UGT8,PIGV,PDE4B,LARGE1,B3GALT5,AATF,MACROD2,TUSC3,B3GALT1,UCK2,CHST9,SDHA,HDAC4,MGAT3,GALNTL6,NECAB3,NDST4,DLG2,ST6GALNAC5,XXYLT1,ZBTB20,GCK,NME7,MGAT4C,SLC4A4,HS6ST3,HS3ST5,RORA,GALNT3,BEND3,ST6GALNAC3,GALNT2,ST6GAL2,B3GALNT2,CBFA2T3,GCNT2,ACSF3,CACNB4,PRKAA2,EXTL3,ANGPT1,SGSH,DIP2A,TCF7L2,SULF2,TMTC2,LRGUK,HS3ST4,CHST8,ALG1L2,DPY19L3…
GOBP_REGULATION_OF_NEURAL_PRECURSOR_CELL_PROLIFERATION	0.107321966	0.454765924	0.132147261	0.392908083	1.235375539	60	CDH2,DRD2,ADGRG1,PROX1,ID4,FOXG1,LHX2,CDON,PAX6,TOX,NF1,SKOR2,TAFA1,WNT5A,PTPRZ1,PTN,SMARCD3,SIX3,PDE9A,LYN,DISP3,LRP2,KDM2B,DISC1,LHX5,GATA2,OTP,SPINT2,INSM1
GOBP_POSITIVE_REGULATION_OF_G_PROTEIN_COUPLED_RECEPTOR_SIGNALING_PATHWAY	0.108252947	0.457966203	0.136490438	0.503092098	1.314770462	15	DRD2,MRAP2,GRP,NOS1,PRKCA,TMOD2
GOBP_VENTRAL_SPINAL_CORD_DEVELOPMENT	0.108629442	0.458814141	0.132147261	0.435412052	1.283672428	32	RELN,MNX1,PTCH1,DAB1,HOXD10,SOX1,DBX1,PAX6,NKX2-2,TBX20,DCTN1,PHOX2A,LHX3,DMRT3,GLI2,VLDLR,GATA2,ISL2,ISL1,LHX4
GOBP_REGULATION_OF_CELL_MATRIX_ADHESION	0.109	0.459634304	0.130777138	0.384791593	1.220979066	69	CDKN2A,CDH13,SEMA3E,EFNA5,RIN2,ONECUT2,CORO1C,LDB1,CCL28,PKHD1,PEAK1,NF1,PHLDB2,HOXA7,MACF1,PTK2,BCL2,CCR7,WDPCP,SMAD3,LIMCH1,MYF5,JUP,PIK3R1,EMP2,COL16A1,JAG1,DISC1,UTRN,WNT4,BCL6,PTK2B,NRP1,CDK6,CSF1,PRKCZ,FMN1,EPB41L5,ONECUT1,AJAP1,POSTN,SFRP1,MMP12,CLASP1,TEK,KDR,EPHA3,DDR1,SRC,FERMT2,VEGFA
GOBP_REGULATION_OF_MONOOXYGENASE_ACTIVITY	0.109324759	0.459954843	0.135740944	0.501782579	1.311348192	15	ATP2B4,TERT,POR,GDNF,GCH1
GOBP_THYMUS_DEVELOPMENT	0.109958506	0.459954843	0.132846301	0.461129185	1.295343564	23	BCL11B,JARID2,BCL2L11,CACNB4,ASXL1,BCL2,SIX4,MAD1L1,TBX1,PBX1,TYR,SIX1
GOBP_TISSUE_REGENERATION	0.10964467	0.459954843	0.131457612	0.434911979	1.282198124	32	ERBB4,CFLAR,RUNX1,LARGE1,DUSP10,EYS,LGR6,GAP43,PTGFRN,PTN,CDKN1B,IGF1,CPQ,KLF5,IGFBP1,PPP3CA
GOBP_CELLULAR_SENESCENCE	0.109657948	0.459954843	0.130777138	0.405606146	1.249094078	45	CDKN2A,VASH1,TERT,MNT,YPEL3,NSMCE2,MAPK10,AKT3,CDKN2B,GCH1,NUAK1,TP63,SMC6,CDKN1B,LMNA,BMAL1,SMC5,WRN,ZNF277,PAWR,BMPR1A,BCL6,CDK6,PLA2R1,ZMIZ1,TBX2,WNT16,MAP3K5,ZMPSTE24,FZR1,PRELP,PNPT1,KAT6A,MAP2K6,IGF1R
GOBP_ACTOMYOSIN_STRUCTURE_ORGANIZATION	0.10989011	0.459954843	0.130105631	0.361623108	1.181108635	111	FHOD3,CFLAR,ARRB1,MYO18A,PROX1,EPB41L4B,PPM1E,PHACTR1,PRKD1,FRMD5,NEBL,F11R,ZEB2,MYO18B,PDGFRA,RHPN2,MYH14,PHLDB2,EPB41L3,NEB,AKAP13,ARHGAP28,TMOD2,ELN,ARHGEF10L,TACR1,TJP1,KRT8,SMAD3,ACTL8,SIX4,CNN3,TTN,LIMK1,LIMCH1,MET,FAM171A1,CORO2B,EVL,PGM5,EPB41L1,PIK3R1,ECT2
GOBP_EXTRINSIC_APOPTOTIC_SIGNALING_PATHWAY	0.110889111	0.462363237	0.129442888	0.364858449	1.186846058	99	BCL2L1,CFLAR,EYA2,TERT,SCG2,DEDD2,PAK5,EYA4,NOS3,TNFRSF1A,BCL2L11,JAK2,FAF1,NF1,SORT1,EYA1,TCF7L2,GDNF,WWOX,C8orf44-SGK3,STK3,KITLG,SP100,BCL2,PHIP,LMNA,NFKBIZ,KRT8,BMP5,TGFB2,SMAD3,GFRAL,P2RX7,DBH,ATF3,ITGA6,IGF1,PIK3R1,TLR4,PPP2R1A,DAB2IP,NGF,CRADD,TNFSF10,NRP1,SKIL,GCLC,HMOX1,CASP8
GOBP_REGULATION_OF_CANONICAL_WNT_SIGNALING_PATHWAY	0.110889111	0.462363237	0.129442888	0.348745267	1.15587803	139	HHEX,CDH2,TLE1,GPC5,MLLT3,AXIN2,DRAXIN,IGFBP4,SEMA5A,ZEB2,WNK2,DAAM2,ZNF703,TCF7L2,SULF2,DACT1,RBMS3,LGR6,KANK1,ANKRD6,AMER3,STK3,PRICKLE1,LGR5,WNT5A,WLS,MCC,FGFR2,ADGRA2,SOX9,BMAL1,IGFBP2,CDK14,WWTR1,LYPD6,EGFR,DKK2,DLX5,CCDC88C,SMAD3,FRZB,FGF9,PTPRO,GPRC5B,GSKIP,ZNRF3,JUP,RNF220,TLE6,DAB2IP,NPHP4,MIR183,IGFBP1,DKK3,SCEL,CTNND2,CDH3,TNKS,LGR4,NKD2,ISL1,TMEM9,FZD6,BICC1
GOBP_CELLULAR_RESPONSE_TO_CARBOHYDRATE_STIMULUS	0.112	0.466249201	0.128788713	0.382314435	1.214281768	70	OPRK1,PTPRN2,SYBU,ABCA12,EFNA5,ZBTB20,KLF7,ABCC8,TIAM1,PAX6,PRKAA2,NPTX1,SELENOT,NKX6-1,EPHA5,CFTR,TUNAR,RPTOR,MLXIPL,ADCY5,ZNF236,SMAD3,PDX1,PRKCE,ACE,RFX6
GOBP_NEGATIVE_REGULATION_OF_MRNA_METABOLIC_PROCESS	0.112690355	0.466958438	0.129442888	0.425485842	1.267865248	34	CELF4,TENT4A,AXIN2,IGF2BP3,PKP1,ELAVL4,TENT5C,RBM47,GDNF,DYRK1A
GOBP_CARDIAC_SEPTUM_MORPHOGENESIS	0.112449799	0.466958438	0.128788713	0.40159845	1.243604144	48	SOX11,TGFBR3,PROX1,BMP7,NOS3,ROBO1,ZFPM2,SLIT2,ENG,TBX20,ROBO2,TBX5,WNT5A,FGFR2,DNAH11,BMP5,TGFB2,PARVA,TBX1,LRP2,JAG1,BMPR1A,CCN1,NRP1,CHD7,ISL1
GOBP_REGULATION_OF_TRANSPORTER_ACTIVITY	0.112887113	0.466958438	0.128142917	0.370607331	1.194470309	89	RELN,CNIH3,TRDN,DRD2,CACNA2D1,FGF14,ANK2,NEDD4L,MAPK8IP2,GRP,SHISA9,HECW2,CRHR1,FGF12,NOS1,DRD3,CACNB4,AKAP6,WNK2,NLGN1,JPH1,CFTR,STK39,EPHB2,CACNG5,BCL2
GOBP_GLIOGENESIS	0.112887113	0.466958438	0.128142917	0.343330911	1.145112223	168	RELN,CDH2,ADGRG1,SOX11,PRKCH,SRGAP2,ROR2,LARGE1,SKI,DAB1,ID4,SOX6,SOX1,FOXG1,NKX2-1,TENM4,ZEB2,ABCC8,DUSP10,TIAM1,PAX6,TP73,EPHA4,NKX2-2,POU3F2,DRD3,ROR1,NTRK2,NF1,DAAM2,DNER,NKX6-1,NRROS,RTN4,TNFRSF21,LAMA2,TPPP,SYNE2,GAP43,NFIA,CDKN2B,POU3F1,TTBK1,NFIB,PTPRZ1,CNTN1,BIN1,PTN,SOX9,EGFR,SLC45A3,TGFB2,MAPT,SERPINE2,SLC8A3,APCDD1,DRD1,LYN,LRP2,PARD3,MBOAT7,TLR4,DLL1,DISC1,DAB2IP,PRKCI,APP,PTK2B,CLU,…
GOBP_BLOOD_VESSEL_ENDOTHELIAL_CELL_MIGRATION	0.113226453	0.467619867	0.128142917	0.389695102	1.227424928	61	VASH1,ATP2B4,TGFBR3,MEOX2,PRKD1,CD40,NOS3,ROBO1,STAT5A,SLIT2,HMGB1,NF1,ANGPT1,STARD13,AKT3,PRKCA,PIK3R3,CARD10,FBXW7,ADTRP,JUP,EMP2,GATA2,ETS1,PTK2B,NRP1,HMOX1,GADD45A,EFNB2,HDAC9
GOBP_NEUROMUSCULAR_JUNCTION_DEVELOPMENT	0.113705584	0.468855619	0.128788713	0.433227425	1.277231759	32	PDZRN3,LARGE1,FARP1,TNC,SPTBN4,CACNB4,MUSK,DCTN1,GPHN,SIX4,SIX1,SLC18A3,PPFIBP2,APP,ANK3,CACNA2D2,KCNJ8,COL4A1,KY,CACNG2
GOBP_MIDBRAIN_DEVELOPMENT	0.114141414	0.469909203	0.128142917	0.410992777	1.255145375	41	TFAP2D,MBP,OTX2,GNB4,PHOX2A,TTBK1,WNT5A,WLS,FGFR2,YWHAQ,POTEE,WNT3,OTX1,EN2,FGF9,LMX1A,MAPKAP1,KDM2B,CCDC14,EN1,INA,FZD6,BARHL1
GOBP_CEREBELLAR_CORTEX_DEVELOPMENT	0.11443299	0.470366516	0.129442888	0.452262251	1.285862512	25	PROX1,RORA,GRID2,LDB1,RERE,SKOR2,SEZ6,WHRN,SERPINE2,KLHL1,GLI2,DLL1,LHX5,NEUROD2,AGTPBP1,LHX1,HERC1
GOBP_REGULATION_OF_ALTERNATIVE_MRNA_SPLICING_VIA_SPLICEOSOME	0.115025907	0.470576943	0.129442888	0.459194097	1.284400842	22	SRRM4,CELF4,NOVA1,RBM47,KHDRBS3,RBPMS,CELF2,RBFOX1,RBFOX3
GOBP_NUCLEOSIDE_DIPHOSPHATE_CATABOLIC_PROCESS	0.114919355	0.470576943	0.127505315	0.415978313	1.258735073	38	ENO1,HDAC4,ZBTB20,GCK,SLC4A4,CBFA2T3,PRKAA2,HK2,RPTOR,KAT2B,MLXIPL,P2RX7,IGF1,FOXK1,OGDHL,APP,UCHL1,PRKAG2,PKM,PFKP
GOBP_SENSORY_PERCEPTION_OF_LIGHT_STIMULUS	0.114885115	0.470576943	0.12687573	0.362595715	1.179779192	100	GRM8,USH2A,ATP8A2,ARRB1,MYO3B,MYO3A,BBS9,EYA4,RBP4,PAX6,CNGA3,TRPM1,EYS,CACNB4,GJD2,RORB,RGR,KIFC3,BFSP2,OPN4,POU6F2,CRB2,VAX2,EFEMP1,WHRN,CRYBG3,SIX3,RP1L1,GLRB,SLC4A10,COL11A1,SOX14,TYR,RAX,IMPG2,CLIC5,SLC45A2,ZIC2,CDH3,VSX2,PCDH15,LUM,HMCN1,GLRA1,CEP250,ADGRV1,CRYGD,GJC1,GABRR2,MYO7A,CACNA2D4,RIMS1,SLITRK6,TULP1,CPLX4,CPLX3,SIX6,GPR179,DHRS3
GOBP_LONG_TERM_SYNAPTIC_DEPRESSION	0.115221987	0.47064028	0.130777138	0.48961428	1.313648279	17	ADORA1,GRIA1,GRID2,SORCS2,SHANK2,STAU2,MAPT,SORCS3,DRD1,SLC24A2,PTK2B
GOBP_POSITIVE_REGULATION_OF_ORGAN_GROWTH	0.115463918	0.470890405	0.128788713	0.451285619	1.283085773	25	ERBB4,TGFBR3,PROX1,ZFPM2,HLX,AKAP6,TBX20,TBX5,FGFR2,FGF9,IGF1,BMPR1A
GOBP_STRIATED_MUSCLE_CELL_DEVELOPMENT	0.116161616	0.472995581	0.12687573	0.413432558	1.251731458	39	FHOD3,CFLAR,PROX1,LARGE1,PRKD1,NEBL,PDGFRA,NEB,AKAP13,TMOD2,KRT8,ACTL8,SIX4,TTN,PGM5
GOBP_REGULATION_OF_SODIUM_ION_TRANSPORT	0.116465863	0.473494602	0.126253988	0.397750374	1.238446938	52	DRD2,ATP2B4,FGF14,NKAIN3,NOS3,NEDD4L,GRP,HECW2,FGF12,NOS1,SPTBN4,WNK2,STK39,CNTN1,SERPINE2,PRKCE,P2RX7,OSR1,CAMK2D,UTRN,PTPN3,NKAIN2,ANK3,MLLT6,NETO1
GOBP_CARDIAC_VENTRICLE_MORPHOGENESIS	0.116817724	0.474185341	0.126253988	0.407498288	1.248842124	42	TGFBR3,PROX1,DSP,CPE,ZFPM2,GRHL2,NRG1,ENG,TBX20,TBX5,FGFR2,SMARCD3,TGFB2,RYR2,COL11A1,LRP2,JAG1,BMPR1A,CHD7,ISL1,SEMA3C,POU4F1
GOBP_MORPHOGENESIS_OF_A_POLARIZED_EPITHELIUM	0.117408907	0.474614738	0.126253988	0.419187563	1.261100839	36	ERBB4,CELSR1,ASTN2,JHY,FOXF2,PKHD1,EZR,LAMA1,FAT1,VANGL2,WNT5A,TP63,WDPCP
GOBP_NEURON_PROJECTION_ORGANIZATION	0.11746988	0.474614738	0.125639921	0.397057343	1.236289097	52	RELN,PTPRD,KIF1A,PPFIA2,TIAM1,SRCIN1,EPHB1,EPHA4,TANC2,NLGN1,DIP2A,DCTN1,EPHB2,GRIN2B,STAU2,ZNF804A,ARHGAP44,PLS1,CHRNA7,SIPA1L1,DOCK10,APP,CTNND2,ABCD2,NGEF,TANC1
GOBP_POSITIVE_REGULATION_OF_CYTOSOLIC_CALCIUM_ION_CONCENTRATION	0.117117117	0.474614738	0.125639921	0.383216224	1.214462315	67	CACNA2D1,SLC8A1,PTGER2,JAK2,NOS1,CCL28,HMGB1,JPH1,SELENOT,CACNA1A,TAC1,RIC3,LHCGR,BCL2,CCR7,ADCYAP1R1,BDKRB2,TACR1,ADCY5,C1QTNF1,CALCR,P2RX7,CACNA1C,CCRL2,RYR2,ADCYAP1,ABL2
GOBP_POSITIVE_REGULATION_OF_CELL_JUNCTION_ASSEMBLY	0.118118118	0.476495071	0.125033368	0.38483797	1.214688709	63	NRXN1,PTPRD,SLITRK1,LINGO2,CNTNAP2,EFNA5,SYNDIG1,EPHB1,GRID2,FLRT3,NTRK2,SEMA4D,NLGN1,CBLN2,TBX5,CLSTN2,EPHB2,ADGRB3,THBS2,LRRTM1,STAU2,SMAD3,FLRT2,ASIC2,COL16A1,NPHP4,WNT4,SLITRK3,NRP1
GOBP_STARTLE_RESPONSE	0.118393235	0.476866723	0.128788713	0.487513766	1.308012543	17	DRD2,CNTNAP2,SLC6A3,GRID2,DRD3,GRIN3A,CTNNA2,GLRB,CSMD1,DRD1,GLRA1,PRKN,SLITRK6,GRIN2A
GOBP_CEREBELLAR_PURKINJE_CELL_LAYER_DEVELOPMENT	0.119148936	0.47843163	0.128788713	0.493839479	1.306682354	16	RORA,LDB1,RERE,SKOR2,SEZ6,WHRN,KLHL1,DLL1,LHX5,AGTPBP1,LHX1,HERC1
GOBP_AXONAL_TRANSPORT	0.118974359	0.47843163	0.126253988	0.444804102	1.287744743	28	KIF1A,MAP2,TMEM108,SYBU,DLG2,ARL8A,KIF5C,AGBL4
GOBP_TELENCEPHALON_GLIAL_CELL_MIGRATION	0.119450317	0.478903887	0.128142917	0.487386711	1.307671652	17	RELN,ADGRG1,SRGAP2,DAB1,FOXG1,RTN4,SYNE2,MBOAT7,DISC1,DAB2IP
GOBP_NEGATIVE_REGULATION_OF_MYELOID_CELL_DIFFERENTIATION	0.120040692	0.479794544	0.125033368	0.425952745	1.259547571	33	ITPKB,LDB1,NF1,INPP5D,HOXA7,RARA,STAT5B,MEIS1,MEIS2,TNFRSF11B,FBXW7,LYN,PIK3R1,TLR4,DLL1,GATA2,PTK2B,CDK6,PTPN2
GOBP_DEVELOPMENT_OF_PRIMARY_SEXUAL_CHARACTERISTICS	0.11988012	0.479794544	0.123842171	0.359410007	1.171954942	107	BCL2L1,ADGRG1,MSH2,NOS3,NKX2-1,ZFPM2,BCL2L11,SLIT2,PDGFRA,WDR19,RARA,STAT5B,ROBO2,NR2F2,DACH1,ZFP42,WNT5A,KITLG,LHCGR,LHX9,BCL2,RXFP2,ADCYAP1R1,ADAM18,SOX9,KIT,DMRT1,SRD5A1,FSHR,TGFB2,LFNG,SIX4,CSMD1,CD2AP,OSR1,FGF9,UMODL1,FOXL2,ACE,LRP2,ADAM2,TFAP2C,IMMP2L,WNT4,TNFSF10,DMRTA1,SDC1,BMPR1B,NRIP1,HOXA11,LHFPL2,EREG,FOXC1,AKR1C3,GFRA1,SLIT3,BRIP1,ARID5B,DNAAF11,TCF21,FGF8,SALL1,SMAD4,PGR
GOBP_POSITIVE_REGULATION_OF_B_CELL_ACTIVATION	0.121057986	0.481522542	0.124434169	0.432413345	1.271976003	31	VAV3,MSH2,CD40,NFATC2,STAT6,INPP5D,STAT5B,SHLD1,EPHB2,BCL2,PAXIP1,TLR4,PRLR,BCL6,CARD11
GOBP_REGULATION_OF_CALCIUM_MEDIATED_SIGNALING	0.121212121	0.481522542	0.123842171	0.411065271	1.250870424	40	ATP2B4,RIT2,CDH13,CA8,PDGFRA,AKAP6,CAMTA1,PPP3CC,GRM5,LHCGR,MAPT,CALCR,TRAT1,IGF1,APP,PPP3CA,NEUROD2,PPP3R1
GOBP_MYOTUBE_DIFFERENTIATION	0.121	0.481522542	0.123257226	0.383754536	1.21376139	65	CFLAR,KCNH1,LARGE1,SKI,BARX2,SMYD3,NFATC2,HDAC4,ADAM12,NIBAN2,CDON,NEO1,NOS1,SORT1,DNER,PTGFRN,ADGRB3,BCL2,RIPOR2,SIX4,ADAMTS15,TBX1,MYF5,SHOX2,IGF1,SIX1,KLF5,PPP3CA,ADAMTS5,TANC1,MYOD1,HDAC9
GOBP_RESPONSE_TO_CARBOHYDRATE	0.120879121	0.481522542	0.123257226	0.360471347	1.174959648	102	OPRK1,PTPRN2,SYBU,ABCA12,EFNA5,ZBTB20,KLF7,GCK,ABCC8,TIAM1,PAX6,SLC30A8,NKX2-2,PRKAA2,NPTX1,EXTL3,SELENOT,TCF7L2,NKX6-1,EPHA5,CFTR,HMGCS2,TUNAR,RPTOR,MLXIPL,MAP1B,CDKN1B,ADCY5,ACVR1C,ZNF236,SMAD3,PDX1,PCSK1,PRKCE,ACE,RFX6,LYN
GOBP_REGULATION_OF_DENDRITIC_SPINE_DEVELOPMENT	0.121827411	0.483230188	0.123842171	0.430636327	1.26959274	32	RELN,PTPRD,KIF1A,SDK1,PPFIA2,TIAM1,TANC2,NLGN1,GRIN3A
GOBP_SYNAPTIC_VESICLE_TRANSPORT	0.122340426	0.484159713	0.12687573	0.488980171	1.293824792	16	MAP2,SNAP91,KIF5C,LIN7A
GOBP_REGULATION_OF_GLIAL_CELL_PROLIFERATION	0.123287671	0.484159713	0.125639921	0.473453098	1.291014574	19	SOX11,PRKCH,SKI,ABCC8,NF1,CDKN2B,EGFR,LYN,PRKCI
GOBP_POSITIVE_REGULATION_OF_CARTILAGE_DEVELOPMENT	0.122770199	0.484159713	0.125639921	0.467853197	1.288216855	20	SOX5,SOX6,GDF6,WNT5A,PRKG2,SOX9,SMAD3,RUNX2,CCN1,GDF5,LOXL2,BMPR1B,HOXA11
GOBP_POSITIVE_REGULATION_OF_IMMUNOGLOBULIN_PRODUCTION	0.123548046	0.484159713	0.125639921	0.475010162	1.288204927	18	MSH2,CD40,RBP4,STAT6,SHLD1,EPHB2,PAXIP1
GOBP_NEGATIVE_REGULATION_OF_MUSCLE_CELL_APOPTOTIC_PROCESS	0.123443983	0.484159713	0.124434169	0.456788326	1.283149795	23	CFLAR,AMBRA1,BMP7,JAK2,GRIA4,APOH,STUB1,GCH1
GOBP_POSITIVE_REGULATION_OF_OSSIFICATION	0.122593718	0.484159713	0.123257226	0.421431301	1.260954107	35	NELL1,SOX11,KL,TFAP2A,OSR2,BMP7,SLC8A1,FBN2,WNT5A,PTN,TACR1,SMAD3,P2RX7,OSR1,BMPR1A,WNT4,CCN1,BMPR1B,ADGRV1
GOBP_POSITIVE_REGULATION_OF_CELL_GROWTH	0.123	0.484159713	0.12210792	0.378047327	1.201684577	74	SLC23A2,TEAD1,RIMS2,DSCAM,UNC13A,SYT1,EFNA5,MAP3K13,NEDD4L,SEMA5A,CDH4,AKAP6,EXTL3,SEMA4D,MACF1,RASAL1,SLC25A33,SYT2,RPTOR,BCL2,MAP1B,WNT3,POU4F2,EGFR,TGFB2,MAPT,LIMK1,MAPKAP1,IGF1,KDM2B,DISC1,IGFBP1,SYT4,PTK2B,NRP1
GOBP_SENSORY_PERCEPTION	0.122877123	0.484159713	0.12210792	0.327480836	1.114214505	265	GRM8,USH2A,DRD2,GRIK2,OPRK1,ATP8A2,SRRM4,ARRB1,RETREG1,TFAP2A,TSPEAR,LARGE1,MYO3B,MYO3A,TMC1,KCND2,GRM7,BBS9,EYA4,SOBP,ADORA1,RBP4,SLC6A3,ESPN,PAX6,TRPM8,EPHB1,MBP,CNGA3,TRPM1,SPTBN4,CNTN5,ROR1,EYS,CACNB4,LHFPL5,GJD2,RORB,MYH14,MYO6,EYA1,RGR,BTBD9,KIFC3,SYT10,PLCB2,TMEM150C,TRPA1,BFSP2,DCDC2,TECTA,TAC1,KCNQ3,UGT2A1,MGLL,OPN4,POU6F2,CRB2,VAX2,NAV2,EFEMP1,LHFPL3,CDKN1B,POU4F2,RIPOR2,KIT,WHRN,CRYBG3…
GOBP_EXPORT_FROM_CELL	0.123876124	0.484716485	0.121543282	0.319981956	1.102344428	390	NRXN1,DRD2,GRM4,OPRK1,GRIK5,PTPRN2,CADPS2,ERC2,SOX11,RAPGEF4,FRMD4A,PCLO,MYO18A,RIMS2,UNC13A,PPFIA2,SYBU,CADPS,SCG2,SNAP25,GRM7,PRKD1,SYT1,RIMS4,MICAL3,ABCA12,SV2B,NECAB3,EFNA5,TFAP2B,KCND3,NIBAN2,SLC30A10,KLF7,CPE,GRP,TNFRSF1A,GCK,ADORA1,EXOC6B,SLC4A4,SYN2,RBP4,NEO1,ABCC8,TIAM1,SRCIN1,SYN3,JAK2,KCNH2,CRHR1,SLC30A8,LIN7A,BCR,STX11,ENG,EXOC4,NAPB,DRD3,NTRK2,NF1,CACNB4,FAM3B,RAB3IP,NLGN1,SELENOT,TC…
GOBP_REGULATION_OF_BONE_MINERALIZATION	0.124242424	0.485420926	0.12210792	0.411030126	1.244457721	39	NELL1,KL,TFAP2A,OSR2,BMP7,ANKH,SLC8A1,BMP2K,FBN2,PTN,SOX9,SMAD3,P2RX7,OSR1,ENPP1,BMPR1A,WNT4,CCN1,PTK2B,DDR2,BMPR1B,ADGRV1
GOBP_REGULATION_OF_DENDRITE_MORPHOGENESIS	0.124620061	0.486167483	0.12210792	0.420139962	1.257090325	35	RELN,PTPRD,NEDD4L,HECW2,TIAM1,DPYSL5,EPHA4,SEMA4D,SKOR2,EPHB2,ADGRB3,STAU2,SDC2,CUX1,TNIK
GOBP_LAMELLIPODIUM_ORGANIZATION	0.125252525	0.487904456	0.121543282	0.406785563	1.242296815	41	VAV3,SRGAP2,AUTS2,CDH13,SPATA13,CORO1C,SLIT2,VAV2,KANK1,PLCE1,ABLIM2,FSCN1,KIT,ARHGEF4,PTPRO,PIK3R1,RAC2,WASF1
GOBP_NEGATIVE_REGULATION_OF_CELL_MATRIX_ADHESION	0.125918153	0.488625	0.123842171	0.46672444	1.285108865	20	CDKN2A,SEMA3E,CORO1C,NF1,PHLDB2,HOXA7
GOBP_AMINE_BIOSYNTHETIC_PROCESS	0.125918153	0.488625	0.123842171	0.466352057	1.284083522	20	KL,SLC6A3,GPR37,MOXD1,DDC,GCH1,TGFB2,DBH,PAH,INSM1,AMD1
GOBP_INNER_EAR_MORPHOGENESIS	0.126	0.488625	0.120433372	0.376624139	1.197160745	74	ATP8A2,TFAP2A,PROX1,MYO3B,MYO3A,FOXG1,SOBP,GBX2,BCR,LRIG3,LHFPL5,MYO6,EYA1,DLX6,TECTA,EPHB2,WNT5A,FGFR2,WDPCP,SOX9,WHRN,OTX1,DLX5,KCNQ1,SIX4,TBX1,FRZB,FGF9,PLS1,COL11A1,ZIC1,TTC39C,SIX1
GOBP_REGULATION_OF_SECRETION	0.126873127	0.491279894	0.119887845	0.326717568	1.112089965	266	DRD2,OPRK1,PTPRN2,CADPS2,SOX11,RAPGEF4,FRMD4A,PCLO,MYO18A,RIMS2,PPFIA2,SYBU,CADPS,SNAP25,GRM7,PRKD1,SYT1,RIMS4,ABCA12,SV2B,EFNA5,TFAP2B,KLF7,GRP,TNFRSF1A,GCK,ADORA1,RBP4,NEO1,ABCC8,TIAM1,JAK2,CRHR1,SLC30A8,NRG1,BCR,DRD3,NF1,CACNB4,NLGN1,MYO6,SELENOT,TCF7L2,NKX6-1,MTNR1B,SYT10,EPHA5,STX1A,GDNF,CFTR,SYT7,GPR158,STK39,KCNN4,TUNAR,RFX3,SNCAIP,ARFIP1,WLS,RIMS3,CELA2A,BMAL1,TACR1,ADCY5,C1QTNF1,EGFR,NPS…
GOBP_CELLULAR_RESPONSE_TO_GLUCOCORTICOID_STIMULUS	0.12716175	0.491666943	0.120985142	0.429445655	1.263246321	31	CFLAR,ZFP36L2,AXIN2,SMYD3,BCL2L11,JAK2,NPAS4,HMGCS2,FLT3,EGFR,SRD5A1,FBXO32,ISL1,MYOD1,ASS1,KLF9,TBX2,RPS6KB1
GOBP_RESPONSE_TO_ESTRADIOL	0.12751004	0.492283207	0.119887845	0.389046497	1.216934241	55	CFLAR,PTCH1,BMP7,DNMT3A,PPP1R9B,GRIA1,ZNF703,RARA,STAT5B,ALDH1A2,NR2F2,FOXA1,ARPC1B,NCOA3,ADCYAP1R1,MAP1B,CDKN1B,POU4F2,IGFBP2,TACR1,EGFR,SRD5A1
GOBP_CELLULAR_RESPONSE_TO_CAMP	0.127835052	0.492807906	0.121543282	0.44343312	1.264919737	26	HCN4,AKAP6,EZR,HCN1,CFTR,RAPGEF1,PDE2A,SRD5A1,AHR,KCNQ1,IGFBP5,RAP1A
GOBP_ENDOCRINE_PANCREAS_DEVELOPMENT	0.128865979	0.496048364	0.120985142	0.440427474	1.26442342	27	CDH2,MNX1,ONECUT2,PAX6,NKX2-2,NKX6-1,RFX3,WNT5A,SOX9,BMAL1,BMP5,PDX1,RFX6,DLL1
GOBP_EXPLORATION_BEHAVIOR	0.131078224	0.50160037	0.121543282	0.481903649	1.292960448	17	CHL1,BRINP1,CRHR1,TNR,GAD1,LRRTM1,PRKCE,SLC4A10,ABL2
GOBP_FATTY_ACYL_COA_METABOLIC_PROCESS	0.131078224	0.50160037	0.121543282	0.480471794	1.289118743	17	ACSF3,TECR,ELOVL2,ACOT7,ACSL1,ELOVL5,NUDT7
GOBP_NEGATIVE_REGULATION_OF_TRANSMEMBRANE_RECEPTOR_PROTEIN_SERINE_THREONINE_KINASE_SIGNALING_PATHWAY	0.131	0.50160037	0.117765788	0.376853773	1.197677129	73	CHST11,TGFBR3,SKI,VEPH1,PEG10,DACT2,LDLRAD4,MAGI2,NKX2-1,ONECUT2,VWC2L,CER1,FBN2,SKOR1,TBX20,NRROS,SKOR2,GREM2,IL17RD,BMPER,STUB1,PRDM16,WNT5A,SNX25,LRP2,HTRA1,SPRY1,VWC2,SPRED2,DKK3,CDH3,ADAMTSL2,SKIL,OVOL2,CHRD,SORL1
GOBP_RESPONSE_TO_KETONE	0.130869131	0.50160037	0.117765788	0.357583029	1.166413086	104	ADCY2,BCL2L1,CFLAR,TGFBR3,AXIN2,PRKD1,SMYD3,EFNA5,PTGER2,PPP1R9B,TNC,PAX6,SLIT2,JAK2,NKX2-2,GAD2,PRKAA2,FOXP1,FIBIN,NPAS4,HOXD13,CFTR,STK39,GABRB1,PSPH,HMGCS2,CCR7,TACR1,ADCY5,SCNN1B,EGFR,SRD5A1,TGFB2,ADCY1,AHR,PRKCE
GOBP_SARCOPLASMIC_RETICULUM_CALCIUM_ION_TRANSPORT	0.131914894	0.503491268	0.121543282	0.481615582	1.274338343	16	TRDN,ANK2,SLC8A1,AKAP6,CACNG1,CACNA1C,RYR2,CAMK2D,CHD7,SLN,PDE4D
GOBP_NEGATIVE_REGULATION_OF_LEUKOCYTE_MIGRATION	0.131958763	0.503491268	0.119348441	0.438662113	1.259355244	27	ADORA1,SLIT2,BCR,CCL28,NF1,HOXA7,LRCH1,RIPOR2,BMP5,ADTRP,PLCB1,PTGER4,HMOX1,RABGEF1,KLRC4-KLRK1
GOBP_ALPHA_BETA_T_CELL_PROLIFERATION	0.132256761	0.503890525	0.249246554	-0.276744692	-1.24583584	17	DOCK2,TWSG1,ITCH,IL15,TNFSF4,LGALS9B,ZAP70
GOBP_VASODILATION	0.132780083	0.504005456	0.119348441	0.452679525	1.27160789	23	NOS3,ADORA1,NOS1,GCH1,EXT1,KAT2B,BDKRB2,KCNMA1,EGFR,DRD1,EXT2,CALCA,KCNJ8
GOBP_FAT_CELL_DIFFERENTIATION	0.132867133	0.504005456	0.116739205	0.35402173	1.159111314	113	RETREG1,ZFP36L2,BMP7,AXIN2,LAMB3,ID4,BBS9,LMO3,TFAP2B,ZFPM2,DUSP10,TRIO,RORA,VSTM2A,PDGFRA,SORT1,GRK5,TCF7L2,ZBTB7C,PTPRQ,GDF6,ADGRF1,STK3,ASXL1,PPARGC1A,PRDM16,WNT5A,PID1,BMAL1,WWTR1,OSBPL8,SMAD3,FRZB,NUDT7,PLCB1,SIX1,FABP3,RUNX1T1,ENPP1,JAG1,PLAC8,GATA2,KLF5,CDS1,EBF2,TTC8,KCNJ8
GOBP_POSITIVE_REGULATION_OF_CELLULAR_COMPONENT_BIOGENESIS	0.132867133	0.504005456	0.116739205	0.330915584	1.120891794	241	NRXN1,PTPRD,SLITRK1,LINGO2,AUTS2,COBL,AMBRA1,MYO3B,BMP7,MYO3A,PPM1E,PRKD1,WRAP73,CNTNAP2,EFNA5,CDH17,SYNDIG1,STIL,EPHB1,BCL2L11,GRID2,FLRT3,TENM2,MMP3,FAF1,NRG1,NTRK2,ICE1,SEMA4D,RAB3IP,PHLDB2,NLGN1,SEPTIN9,LCP1,CBLN2,TBX5,NAV3,TPPP,VASP,CDK5RAP2,SAXO1,CLSTN2,PLCE1,DCTN1,STUB1,HRK,FSCN1,EPHB2,TTBK1,PRKCA,PLPPR5,ADGRB3,ARHGEF10L,CCR7,BIN1,MAP1B,BAIAP2L1,CDKN1B,DPYSL3,SOX9,RIPOR2,KIT,TACR1,THBS2,LR…
GOBP_POSITIVE_REGULATION_OF_CALCIUM_ION_TRANSMEMBRANE_TRANSPORT	0.133196721	0.504521302	0.118287526	0.43190237	1.258711204	29	TRDN,CACNA2D1,ANK2,AKAP6,PPP3CC,LHCGR,ADCYAP1R1,NPSR1,P2RX7,DRD1,HAP1,PPP3CA,NIPSNAP2,PPP3R1,BDKRB1,STIM2
GOBP_SKELETAL_MUSCLE_ORGAN_DEVELOPMENT	0.133866134	0.506320965	0.116234149	0.364604925	1.178786959	92	PAX5,CFLAR,SOX11,MEOX2,LARGE1,SKI,BARX2,HOXD10,NIBAN2,CDON,DISP1,HLX,EPHB1,HIVEP3,NF1,MYH14,DNER,NR2F2,POPDC3,ELN,BCL2,HOXD9,FLNB,BMAL1,PAX7,COL19A1,SIX4,CNTFR,TBX1,MYF5,FOXL2,ATF3,SHOX2,SIX1,DLL1,KLF5,PPP3CA,BVES,HLF,MYOD1,HDAC9,ASS1,VGLL2,MEF2D,MYOCD,DMRTA2
GOBP_POSITIVE_REGULATION_OF_MONOATOMIC_ION_TRANSMEMBRANE_TRANSPORT	0.134268537	0.506373094	0.116234149	0.383371201	1.2075065	61	TRDN,OPRK1,CACNA2D1,ANK2,KCNH2,NOS1,RGS7,AKAP6,WNK2,PPP3CC,CFTR,KCNC1,KCNC2,STK39,KCNN4,EPHB2,LHCGR,ADCYAP1R1,NPSR1,KCNQ1,P2RX7,DRD1,HAP1,PPP3CA,ANK3,NIPSNAP2,PPP3R1,BDKRB1
GOBP_CELLULAR_COMPONENT_ASSEMBLY_INVOLVED_IN_MORPHOGENESIS	0.134134134	0.506373094	0.116234149	0.380947425	1.203304391	64	FHOD3,CFLAR,UGT8,PROX1,ANK2,PRKD1,GNPAT,TENM4,NEBL,PDGFRA,PHLDB2,EPB41L3,RFX2,NEB,TPPP,AKAP13,TMOD2,CNTN1,KRT8,ACTL8,SIX4,TTN
GOBP_POSITIVE_REGULATION_OF_EXCITATORY_POSTSYNAPTIC_POTENTIAL	0.134937238	0.507426325	0.118815039	0.456558671	1.268476076	21	NRXN1,RELN,RIMS2,RGS4,IGSF11,NLGN1,STX1A,GRIN2B,CHRNA7,PTK2B,NETO1,PRKCZ,RIMS1,GRIN2A,BAIAP2,PRKAR1B
GOBP_POSITIVE_REGULATION_OF_TRANSPORT	0.134865135	0.507426325	0.115734448	0.321524772	1.103034792	347	CDH2,TRDN,DRD2,OPRK1,ATP8A2,CADPS2,ERC2,MAP2,SOX11,RAPGEF4,ARRB1,FRMD4A,MYO18A,CACNA2D1,TERT,SYBU,PTCH1,CADPS,PCNT,SLC38A1,SNAP25,ANK2,PRKD1,SYT1,ABCA12,SLC1A2,MAGI2,NEDD4L,GRP,GCK,ADORA1,RBP4,ABCC8,BICD1,JAK2,KCNH2,FGF12,NOS1,SLC30A8,RGS7,BCR,AKAP6,EZR,WNK2,ICE1,ANGPT1,NLGN1,MLC1,SELENOT,TCF7L2,NKX6-1,SYT10,PPP3CC,STX1A,GDNF,CFTR,KCNC1,SYT7,GPR158,KCNC2,CDH1,STK39,RDX,RAB3B,KCNN4,EPHB2,TUNAR,WNT…
GOBP_REGULATION_OF_CIRCADIAN_RHYTHM	0.135542169	0.508234376	0.115734448	0.391742686	1.219741229	52	DRD2,PROX1,PHLPP1,NKX2-1,ADORA1,RORA,PRKAA2,RORB,NLGN1,MTNR1B,MAPK10,OPN4,PPARGC1A,BMAL1,FBXW7,CRTC1,ADCY1,USP2,SOX14,FBXL17,HCRTR2
GOBP_CRANIAL_SKELETAL_SYSTEM_DEVELOPMENT	0.135542169	0.508234376	0.115734448	0.392584456	1.216293896	49	PAX5,CHST11,TFAP2A,SIX2,FOXN3,FREM1,TBX15,GRHL2,PDGFRA,WDR19,EXT1,FGFR2,TP63,MMP16,TGFB2,SMAD3,SIX4,TBX1,SIX1,RUNX2,IRF6,COLEC10,MEGF8,PRRX1,TULP3,LHX1,NEUROG1
GOBP_REGULATION_OF_SODIUM_ION_TRANSMEMBRANE_TRANSPORTER_ACTIVITY	0.137113402	0.510453608	0.116739205	0.442303853	1.257549003	25	FGF14,NEDD4L,GRP,HECW2,FGF12,WNK2,STK39,PRKCE,OSR1,CAMK2D,UTRN,PTPN3,ANK3,NETO1
GOBP_CHEMICAL_SYNAPTIC_TRANSMISSION_POSTSYNAPTIC	0.137	0.510453608	0.114750719	0.376915767	1.195988349	69	NRXN1,RELN,DRD2,GRIK2,GRIK5,CELF4,TMEM108,RIMS2,RGS4,MAPK8IP2,ADORA1,GRID2,IGSF11,NLGN1,NPAS4,STX1A,GRIN2B,SEZ6,GLRB,SLC8A3,P2RX7,MET,CHRNA7,SLC1A7,APP,PPP3CA,PTK2B,CHRNB4,GLRA3,NETO1
GOBP_POSITIVE_REGULATION_OF_EPITHELIAL_CELL_MIGRATION	0.137	0.510453608	0.114750719	0.374665823	1.190935922	74	SMOC2,TGFBR3,CCBE1,PROX1,EPB41L4B,PRKD1,CD40,NOS3,STAT5A,RIN2,SEMA5A,HMGB1,BCAS3,ANGPT1,SASH1,RTN4,FOXP1,PTK2,AKT3,PRKCA,WNT5A,ADGRA2,SOX9,TACR1,TGFB2,PRKCE,MET
GOBP_EPIDERMAL_CELL_DIFFERENTIATION	0.136863137	0.510453608	0.114750719	0.348697937	1.147849007	124	KRT86,USH2A,CFLAR,PRKCH,PTCH1,PALLD,TMC1,BCL11B,ABCA12,KAZN,DSP,KLF7,PAX6,KRT7,GRHL2,BCR,LHFPL5,EXTL3,MYO6,HOXA7,MAFG,TECTA,NCOA3,POU3F1,WNT5A,KRT6A,TP63,WDPCP,FLNB,WHRN,ESRP1,NFKBIZ,KRT6B,KRT75,KCNQ1,KRT5,PLS1,KRT80,KRT72,GRXCR1,KRT83,DLL1,JAG1,ERRFI1,INTU,SCEL,PPP3CA,CDH3,IRF6,EXPH5,SPRR2G,KRT85,OVOL2,EVPL,FA2H,FOSL2,POU2F3,MYO7A,IL17A,EREG,SLITRK6,KRT82,FOXC1,AKR1C3
GOBP_SUPRAMOLECULAR_FIBER_ORGANIZATION	0.136863137	0.510453608	0.114750719	0.318577203	1.097495547	401	KRT86,TRDN,FHOD3,MAP2,FMN2,CAP1,CFLAR,ARRB1,TPM4,NCKAP5,RGS4,TBCD,PROX1,STMND1,COBL,ARHGAP25,CAP2,PPM1E,ENAH,PHACTR1,PRKD1,RND3,PACSIN1,MICAL3,DSP,PKP1,NME7,NEBL,PPP1R9B,CORO1C,F11R,WIPF1,SEMA5A,ZEB2,ESPN,KRT7,SLIT2,JAK2,SSH2,PDGFRA,SPTBN4,STMN2,MYO1E,ADD2,NF1,RHPN2,DNAI3,EZR,DAAM2,MYO5B,CEP126,PHLDB2,PPP1R9A,MYO6,FAT1,NEB,KATNAL2,LCP1,MICAL2,NAV3,TPPP,VASP,BFSP2,KANK1,CDK5RAP2,SPTBN1,AKAP13,ARPC…
GOBP_REGULATION_OF_NEUROTRANSMITTER_SECRETION	0.138104839	0.513411141	0.114750719	0.409898042	1.240336395	38	RIMS2,PPFIA2,SYT1,RIMS4,SV2B,NF1,CACNB4,NLGN1,STX1A,GPR158,SNCAIP,RIMS3,MCTP2,SLC18A3,RAP1A,SYT4,MICU3,CHRNB4,CPLX2,OTOF,PRKN,RIMS1,BRAF,CPLX4,CPLX3
GOBP_GLYCOLIPID_BIOSYNTHETIC_PROCESS	0.138351984	0.51359725	0.115240003	0.425224827	1.250830442	31	FUT9,UGT8,PIGV,LARGE1,B3GALT1,ST6GALNAC5,ST6GALNAC3,ST3GAL2,ST3GAL1,PIGK,B4GALNT1,ST8SIA3,ST8SIA4,B4GALT6,ST8SIA2,FA2H,ST6GALNAC4
GOBP_EMBRYONIC_FORELIMB_MORPHOGENESIS	0.139487179	0.514553314	0.115240003	0.436682678	1.264232548	28	TFAP2A,OSR2,ALDH1A2,TBX5,TP63,HOXD9,WNT3,OSR1,CACNA1C,SHOX2,HOXA13,RUNX2,EN1
GOBP_REGULATION_OF_MUSCLE_HYPERTROPHY	0.140368852	0.514553314	0.114750719	0.429852865	1.252738245	29	ATP2B4,RGS4,JARID2,TNFRSF1A,AKAP6,FOXP1,PRKCA,MLIP,LMNA,SMAD3,PDE9A,IGFBP5,CAMK2D,IGF1
GOBP_SYNCYTIUM_FORMATION	0.140386572	0.514553314	0.114266502	0.4237082	1.24636917	31	CFLAR,KCNH1,NFATC2,ADAM12,CDON,NEO1,NOS1,VASH2,PTGFRN,ADGRB3,RIPOR2,ADAMTS15
GOBP_REGULATION_OF_SMAD_PROTEIN_SIGNAL_TRANSDUCTION	0.140101523	0.514553314	0.114266502	0.419753455	1.237508091	32	KIAA0319,TGFBR3,SKI,BMP7,VEPH1,LDLRAD4,JAK2,ENG,TBX20,GDF6,SPTBN1,BMPER,BMP5,TGFB2
GOBP_AORTA_DEVELOPMENT	0.139369278	0.514553314	0.114750719	0.41814326	1.236454826	33	PROX1,ROBO1,TFAP2B,ENG,EYA1,ROBO2,GAA,PDE2A,PRICKLE1,PLXND1,TGFB2,ADAMTS6,TBX1,LRP2,SIX1,JAG1,BMPR1A,CHD7,EFNB2,PRDM1,TBX2,ADAMTS9,FGF8,NGFR
GOBP_SOMITE_DEVELOPMENT	0.139558233	0.514553314	0.113787262	0.394804031	1.221750578	47	DMRT2,PLXNA2,MEOX2,COBL,PTCH1,AXIN2,TBXT,WDR19,ALDH1A2,RAD51B,CRB2,WNT5A,LFNG,SMAD3,SIX4,FRZB,MYF5,SIX1,DLL1,BMPR1A,WNT4,DLL3
GOBP_REGULATION_OF_CELLULAR_RESPONSE_TO_TRANSFORMING_GROWTH_FACTOR_BETA_STIMULUS	0.139	0.514553314	0.113787262	0.373630972	1.187015475	72	CFLAR,SOX11,CHST11,TGFBR3,SKI,VEPH1,PEG10,LDLRAD4,NKX2-1,ONECUT2,ZEB2,ENG,FBN2,NPNT,ZNF703,NRROS,SKOR2,IL17RD,STUB1,CDKN2B,PRDM16
GOBP_TRANSCRIPTION_PREINITIATION_COMPLEX_ASSEMBLY	0.139729157	0.514553314	0.249246554	-0.255300036	-1.171053233	19	BAZ2A,TAF1B,ESR1,MED25,MED17
GOBP_VASCULATURE_DEVELOPMENT	0.13986014	0.514553314	0.113312908	0.319451573	1.097928994	367	HHEX,SMOC2,CDH2,VAV3,VASH1,SGCD,B4GALT1,ADGRG1,CFLAR,ATP2B4,TGFBR3,AGO2,MEOX2,CCBE1,CDH13,PROX1,TERT,RUNX1,LARGE1,BMP7,SCG2,PRKD1,CD40,NFATC2,NRCAM,SEMA3E,NOS3,ADAM12,ROBO1,TFAP2B,NIBAN2,RIN2,ZFPM2,SEMA5A,ABCC8,PAX6,EPHB1,TBX4,RORA,SLIT2,MYO18B,AMOTL2,GBX2,PDGFRA,ENG,PPP1R16B,VASH2,MYO1E,LYL1,NTRK2,BCAS3,NF1,VAV2,ANGPT1,SVEP1,EYA1,LAMA1,HOXA7,SASH1,TCF7L2,CFC1,PTPRM,ALDH1A2,CFC1B,TBX20,ROBO2,NFAT…
GOBP_VENTRICULAR_SEPTUM_MORPHOGENESIS	0.141237113	0.516943704	0.114750719	0.438387116	1.250525705	26	SOX11,TGFBR3,PROX1,NOS3,ROBO1,ZFPM2,SLIT2,ROBO2,WNT5A,FGFR2,TGFB2
GOBP_FOREBRAIN_NEURON_DEVELOPMENT	0.141489362	0.51714064	0.116739205	0.478568752	1.266276535	16	SOX1,SEMA3E,FOXG1,GBX2,FGFR2,PLXNA1,DCLK2,SLC4A10,DISC1,NRP1,ZMIZ1
GOBP_MYOBLAST_FUSION	0.143298969	0.522289669	0.113787262	0.443970085	1.255912061	24	CFLAR,KCNH1,NFATC2,ADAM12,CDON,NEO1,NOS1,PTGFRN,ADGRB3,RIPOR2,ADAMTS15,ADAMTS5,TANC1,MYOD1
GOBP_NEUTRAL_AMINO_ACID_TRANSPORT	0.143298969	0.522289669	0.113787262	0.436946113	1.246415156	26	RGS4,SLC38A1,SLC1A2,SLC6A18,SLC6A15,SLC7A11,SLC6A5,SLC38A6,SLC25A13,SLC43A2,SLC7A9,SFXN1,SLC1A3,SLC1A7,SLC32A1,SLC6A19,SLC6A17,LLGL2
GOBP_RHYTHMIC_PROCESS	0.143856144	0.523588144	0.111462667	0.343529364	1.136854081	135	DRD2,OPRK1,PROX1,PHLPP1,KCNH7,KCND2,ID4,NOS3,NKX2-1,ADORA1,RORA,SLIT2,ENOX1,PDGFRA,MTNR1A,DRD3,NTRK2,PRKAA2,RORB,NLGN1,GRIN3A,BTBD9,STAT5B,MTNR1B,ROBO2,C3orf70,MAPK10,DYRK1A,GABRB1,OPN4,PPARGC1A,PROKR1,LHCGR,KAT2B,PTN,BMAL1,FBXW7,EGFR,FSHR,TGFB2,CRTC1,ADCY1,AHR,CA12,USP2,SOX14,FBXL17,TNFRSF11A,NOS2,HCRTR2
GOBP_EMBRYONIC_CRANIAL_SKELETON_MORPHOGENESIS	0.144455748	0.524305959	0.112378519	0.422332436	1.242322257	31	PAX5,CHST11,TFAP2A,SIX2,TBX15,GRHL2,PDGFRA,WDR19,FGFR2,MMP16,SMAD3,SIX4,TBX1,SIX1,RUNX2
GOBP_RESPONSE_TO_FIBROBLAST_GROWTH_FACTOR	0.1444333	0.524305959	0.111462667	0.386881367	1.207882093	54	SMOC2,KL,ZFP36L2,KIF16B,TNC,PAX6,FLRT3,GALNT3,SULF2,OTX2,KCNC1,WNT5A,EXT1,FGFR2,SULF1,TBX1,FGF9,FLRT2,HHIP,SPRY1,RUNX2,WNT4,EXT2,SHISA2,GCLC,FIBP,LHX1,TBX2,CPS1,POSTN,FGF8,FGF20,CREB3L1,FGF5,NGFR,FGFR1,NR4A1,SFRP1
GOBP_PROTEIN_LOCALIZATION_TO_CELL_PERIPHERY	0.144855145	0.52502435	0.111011492	0.337452419	1.124132207	158	ERBB4,CDH2,BCL2L1,GPC6,KCNB2,ATP2B4,PRKCH,LARGE1,PTCH1,SNAP25,ANK2,PACSIN1,MRAP2,ABCA12,DPP10,EFR3B,TNFRSF1A,PPP1R9B,F11R,LIN7A,SPTBN4,KCNIP4,WDR19,MAP7,EZR,NPTX1,GRIP1,EPB41L3,MACF1,KCNIP3,ANK1,SPTBN1,GPR158,CDH1,DPP6,PACS1,RDX,EPHB2,LRRC7,PID1,PRKG2,C1QL2,AFDN,EGFR,VAMP8,ZDHHC22,PRKCE,ARHGAP44,NSG1,PLS1,ATP2C2,TNIK,JUP,PIK3R1,FYB2,EMP2,LYPD1,ERRFI1,PRKCI,RAP1A,ANK3,NKD2,TTC8,NETO1,SORL1,TSPAN15…
GOBP_REGULATION_OF_HOMOTYPIC_CELL_CELL_ADHESION	0.14539749	0.526258136	0.113787262	0.45168487	1.254934992	21	F11R,ADAMTS18,JAK2,ZNF703,RDX,PRKCA,CELA2A,C1QTNF1,MMRN1,SERPINE2,LYN
GOBP_RESPONSE_TO_METAL_ION	0.145854146	0.527178785	0.110564716	0.337943859	1.124188974	150	DRD2,TFAP2A,KCNMB2,KCNH1,TERT,ITPKB,SYT1,NFATC2,DLG2,DNMT3A,SLC30A10,SLC6A3,GRIA1,ABCC8,CER1,CNGA3,KCNK3,SLC30A8,PRKAA2,NPTX1,NLGN1,RASAL1,FIBIN,KCNC1,KCNC2,KCNQ3,CDH1,STK39,SLC25A13,HMGCS2,GPHN,WNT5A,CPNE4,BCL2,SUCNR1,ADCY7,CDKN1B,KCNMA1,SLC39A8,TNFRSF11B,KIT,MNAT1,DDX19A,EGFR,ADCY1,PDX1,MAPT,PCSK1,P2RX7,TTN,RYR2,SMPD3,CAMK2D,ECT2,PPP3CA,ANK3,CACNA1G,PTK2B,LOXL2,NEUROD2,GCLC,HMOX1,CASP8,GLRA1,SD…
GOBP_DETECTION_OF_ABIOTIC_STIMULUS	0.147	0.530584488	0.110122264	0.371154317	1.179563714	73	CDH2,GRIK2,ATP8A2,TMC1,NPFFR2,ADORA1,EPHB1,EYS,CACNB4,LHFPL5,RGR,CAMKMT,TRPA1,TAC1,GNGT1,OPN4,PTK2,SAG,ANO3,KIT,WHRN,TACR1,KCNQ1,SERPINE2,TTN,COL11A1,ASIC2,JUP,DISC1
GOBP_BLOOD_VESSEL_MORPHOGENESIS	0.148851149	0.536522951	0.109250039	0.321969582	1.100556218	305	HHEX,SMOC2,CDH2,VAV3,VASH1,SGCD,B4GALT1,ADGRG1,ATP2B4,TGFBR3,AGO2,MEOX2,CCBE1,CDH13,PROX1,TERT,RUNX1,SCG2,PRKD1,CD40,NRCAM,SEMA3E,NOS3,ADAM12,ROBO1,TFAP2B,NIBAN2,RIN2,ZFPM2,SEMA5A,ABCC8,EPHB1,TBX4,RORA,SLIT2,MYO18B,AMOTL2,GBX2,PDGFRA,ENG,PPP1R16B,VASH2,MYO1E,NTRK2,BCAS3,NF1,VAV2,ANGPT1,EYA1,LAMA1,HOXA7,SASH1,PTPRM,TBX20,TBX5,TAFA5,NR2F2,APOH,MEIS1,HK2,STARD13,BMPER,PTK2,AKT3,ITGA5,EPHB2,PRKCA,WNT…
GOBP_HYALURONAN_METABOLIC_PROCESS	0.150691857	0.539860364	0.249246554	-0.304995689	-1.305362789	15	HAS3,ITIH5,NFKB1,CD44,TGFB1,CEMIP,HEXB,CEMIP2,ABCC5,PDGFB,STAB2,IL1B,SPAM1,HYAL4
GOBP_PLATELET_AGGREGATION	0.150614754	0.539860364	0.110122264	0.427456178	1.24575348	29	F11R,ADAMTS18,JAK2,PDGFRA,SLC7A11,CLIC1,PRKCA,CELA2A,C1QTNF1,MMRN1,FGL1,SERPINE2,LYN
GOBP_CARDIAC_MUSCLE_CELL_DIFFERENTIATION	0.151	0.539860364	0.108394256	0.372355097	1.181516923	69	FHOD3,SGCD,SORBS2,RGS4,PROX1,LARGE1,SOX6,SLC8A1,NEBL,MYO18B,NRG1,PDGFRA,AKAP6,RARA,NEB,FOXP1,TBX5,AKAP13,MEIS1,RARB,PRICKLE1,LMNA,TTN,CXADR,SHOX2,IGF1,DLL1,BMPR1A,ALPK2,BVES,ISL1,KCNJ8,EFNB2,COL14A1
GOBP_NEGATIVE_REGULATION_OF_TUMOR_NECROSIS_FACTOR_SUPERFAMILY_CYTOKINE_PRODUCTION	0.151020033	0.539860364	0.249246554	-0.249709707	-1.145410567	19	FXR1,GHSR,CIDEA,IL27RA
GOBP_SECRETORY_GRANULE_ORGANIZATION	0.150035865	0.539860364	0.249246554	-0.21361907	-1.141844924	25	AQP1,DTNBP1,SPACA1,AP3S1
GOBP_TISSUE_HOMEOSTASIS	0.150849151	0.539860364	0.108394256	0.345707728	1.138514478	126	USH2A,SH3GL2,ANKH,NOS3,ESRRB,RBP4,F11R,ZEB2,ABCC8,MBP,MAK,LDB1,GCNT2,NF1,ANGPT1,INPP5D,LAMA2,POC1B,STK39,PRICKLE1,AKT3,PRKCA,MC4R,CRB2,EXT1,NFIB,BCL2,SLC39A8,SOX9,TNFRSF11B,WHRN,NFKBIZ,CLCN3,RP1L1,TJP1,WWTR1,EGFR,ALDH1A1,CD2AP,CYTL1,P2RX7,CXADR,TNFRSF11A,HOXA13,TLR4,CRACD,RAC2,NPHP4,ERRFI1,TJP2,GATA2,SERPINA3,CDH3,CALCA,PTK2B,PCDH15,VPS13B,ESAM,COL14A1,ADGRV1,FOSL2,CSF1,PDK4,IL17A,NOX4,FOXC1,PERP…
GOBP_OLIGODENDROCYTE_DEVELOPMENT	0.151738672	0.540945253	0.111462667	0.463026203	1.262582459	19	SOX11,ID4,TENM4,NKX2-2,TPPP,CNTN1,LYN,CLU,B4GALT6,FA2H,MAL,CERS6
GOBP_NEGATIVE_REGULATION_OF_EPITHELIAL_TO_MESENCHYMAL_TRANSITION	0.151546392	0.540945253	0.110122264	0.440048643	1.244819001	24	MARK1,LDLRAD4,NKX2-1,EPHA4,ADIPOR1,TBX5,FOXA1,IL17RD,BMP5,TGFB2,SPRY1,DAB2IP,SPRED2
GOBP_LUNG_EPITHELIUM_DEVELOPMENT	0.152489627	0.542879736	0.110122264	0.445148676	1.250453217	23	NKX2-1,GRHL2,TP73,FOXA1,NFIB,FGFR2,SOX9,SPDEF,THRB,ERRFI1,WNT7B,ADAMTSL2,PPP3R1,FOSL2
GOBP_TOOTH_MINERALIZATION	0.152792413	0.543215591	0.111011492	0.462224927	1.260397534	19	TFAP2A,TSPEAR,ANKH,FAM20A,ITGB6,CFTR,WLS,TBX1
GOBP_ESTABLISHMENT_OF_EPITHELIAL_CELL_POLARITY	0.153846154	0.546216726	0.110564716	0.461281426	1.257824791	19	FRMD4A,MYO18A,EZR,CYTH1,LAMA1,FAT1,WNT5A,PARD3,SIPA1L3,FRMD4B,TTC8
GOBP_BONE_GROWTH	0.154811715	0.548269665	0.109684062	0.446855223	1.241516581	21	CER1,RARA,RARB,EXT1,BNC2,FGFR2,SOX9,SMPD3,EVC,DDR2,COL27A1,FOSL2
GOBP_HEART_PROCESS	0.154845155	0.548269665	0.106729884	0.343334698	1.133939852	131	TRDN,DRD2,SGCD,HCN4,ATP2B4,RGS4,CACNA2D1,PDE4B,TNNI3K,KCND2,ANK2,NOS3,DSP,KCND3,SLC8A1,NEDD4L,ADORA1,SCN2A,KCNH2,FGF12,NOS1,SPTBN4,TMEM65,KCNJ3,CELF2,TBX5,AKAP13,GAA,GCH1,EXT1,SCN3A,BIN1,CTNNA3,WWTR1,TGFB2,KCNQ1,KCNH6,SLC8A3,GRK2,CACNA1C,THRB,TTN,RYR2,ACE,KCNJ5,CXADR,CAMK2D,SHOX2,JUP
GOBP_CELLULAR_EXTRAVASATION	0.155227033	0.548386638	0.110122264	0.463758959	1.257692202	18	FUT9,F11R,BCR,CCL28,ADD2,EXT1,RIPOR2,PLCB1,ITGA4,SELPLG,PTGER4,PDGFD
GOBP_REGULATION_OF_CELLULAR_SENESCENCE	0.155299056	0.548386638	0.109684062	0.454661171	1.251893088	20	VASH1,TERT,YPEL3,AKT3,GCH1,NUAK1,BMAL1,ZNF277,PAWR,BMPR1A,BCL6,CDK6,TBX2,ZMPSTE24,FZR1,PNPT1
GOBP_MACROMOLECULE_METHYLATION	0.155765528	0.548548494	0.249246554	-0.237646223	-1.25401087	28	METTL21A,SNRPF,SLC25A26,NSUN4,PCMT1,PRDM12,ICMT,AKT1,NSUN2,METTL16
GOBP_PROTEIN_MODIFICATION_BY_SMALL_PROTEIN_REMOVAL	0.155765881	0.548548494	0.249246554	-0.206805158	-1.196946621	34	ITCH,OTULIN,OTUD3,PSMD14,STAMBP,USP33,USP30,OTUD7B,USP14,USP34,USP40
GOBP_CELLULAR_RESPONSE_TO_KETONE	0.156469408	0.550282426	0.106323256	0.379435288	1.193380724	58	ADCY2,CFLAR,AXIN2,PRKD1,SMYD3,EFNA5,PTGER2,TNC,PAX6,JAK2,PRKAA2,NPAS4,CFTR,ADCY5,SCNN1B,EGFR,SRD5A1,ADCY1,AHR,PRKCE,ACE,FBXO32,SGK1,TRERF1,PTGER4,SCNN1G,ASS1,KLF9,SCNN1A,AKR1C3,TBX2,RPS6KB1
GOBP_EPHRIN_RECEPTOR_SIGNALING_PATHWAY	0.156822811	0.550782001	0.107140237	0.423257773	1.240664458	30	EPHA7,ANKS1B,KALRN,EFNA5,TIAM1,EPHB1,EPHA4,EPHA6,CHN1,EPHA5,PTK2,EPHB2,LYN,SIPA1L1,NGEF,EFNB2,PAK1,FYN,EPHA8,ANKS1A
GOBP_CELLULAR_RESPONSE_TO_ALKALOID	0.15755627	0.55192008	0.110122264	0.481242625	1.257669501	15	BCL2L1,SLC1A2,SLC8A1,PPP1R9B,RYR2,OPRM1,SLC1A3
GOBP_NEGATIVE_REGULATION_OF_EPITHELIAL_CELL_DIFFERENTIATION	0.158713693	0.55192008	0.107554375	0.441367878	1.239832696	23	SIX2,EXTL3,HOXA7,TP63,SOX9,OSR1,FRZB,SPRY1,DLL1,JAG1,SPRED2
GOBP_LENS_FIBER_CELL_DIFFERENTIATION	0.157731959	0.55192008	0.107554375	0.438192429	1.239568101	24	PROX1,SLC7A11,BFSP2,HSF4,CDKN1B,SIX3,BFSP1,SMAD3,SPRY1,SPRED2,WNT7B,SKIL,CRYGD
GOBP_REGULATION_OF_NUCLEOTIDE_METABOLIC_PROCESS	0.158585859	0.55192008	0.105920293	0.400017417	1.211115029	39	ENO1,HDAC4,NOS3,ZBTB20,GCK,SLC4A4,NOS1,BEND3,CBFA2T3,PRKAA2,RPTOR,KAT2B,MLXIPL,PID1,P2RX7,NOS2,IGF1,APP,UCHL1,PRKAG2,ACMSD,PDK4
GOBP_REGULATION_OF_RHO_PROTEIN_SIGNAL_TRANSDUCTION	0.158585859	0.55192008	0.105920293	0.394097215	1.199236681	40	ADGRG1,ARRB1,RIT2,ROBO1,F11R,BCR,SEMA4D,KANK1,AKAP13,STARD13,RIPOR2,ARHGAP20,PRAG1,TAGAP,ABL2,MET,ARHGAP35,BCL6,NRP1
GOBP_TUBE_FORMATION	0.158	0.55192008	0.105520937	0.363394328	1.167331379	84	CELSR1,PROX1,COBL,PTCH1,SKI,BMP7,CECR2,IRX2,IRX1,LHX2,STIL,GRHL2,BCL2L11,PODXL,RARA,VASP,GDNF,VANGL2,STK3,PRICKLE1,WNT5A,NFIB,FGFR2,SOX9,BMP5,TGFB2,SIX4,OSR1,LRP2,KDM2B,SIX1,DAB2IP,PRKACB,ARHGAP35,WNT4,IFT57,BRD2,SPINT2,FZD6,OVOL2
GOBP_HEMOSTASIS	0.158841159	0.55192008	0.105125132	0.362167985	1.166892972	88	VAV3,TSPAN8,FLI1,CD40,NOS3,SCUBE1,F11R,ADAMTS18,JAK2,PDGFRA,DGKI,SLC7A11,VAV2,DGKB,SVEP1,APOH,CLIC1,EPHB2,PRKCA,CELA2A,C1QTNF1,MMRN1,FGL1,SERPINE2,F11,LYN,ADTRP,GNA12
GOBP_REGULATION_OF_WNT_SIGNALING_PATHWAY	0.158841159	0.55192008	0.105125132	0.332271842	1.114658414	190	HHEX,CDH2,TLE1,GPC5,TERT,SKI,MLLT3,AXIN2,DRAXIN,IGFBP4,SEMA5A,ZEB2,TIAM1,CER1,WNK2,DAAM2,ZNF703,MACF1,TCF7L2,SULF2,DACT1,RBMS3,LGR6,KANK1,DCDC2,BARX1,WWOX,ANKRD6,AMER3,STK3,PRICKLE1,LGR5,WNT5A,WLS,MCC,FGFR2,CMAHP,ADGRA2,WNT3,SOX9,BMAL1,IGFBP2,SULF1,CDK14,MDFIC,WWTR1,LYPD6,EGFR,DKK2,DLX5,CCDC88C,SMAD3,FRZB,FGF9,APCDD1,PTPRO,GSC,GPRC5B,GSKIP,ZNRF3,JUP,TRABD2B,RNF220,TLE6,DISC1,DAB2IP,LBX2,NPHP4,MIR…
GOBP_POSITIVE_REGULATION_OF_CELL_POPULATION_PROLIFERATION	0.15984016	0.55465174	0.104732822	0.315494944	1.086796927	389	ERBB4,VAV3,DRD2,B4GALT1,BCL2L1,ADGRG1,CFLAR,SOX11,PRKCH,TGFBR3,CDH13,PROX1,TERT,OSR2,E2F3,SCG2,SIX2,ID4,PRKD1,CD40,NFATC2,HDAC4,FOXG1,SMARCA2,VTCN1,TFAP2B,LHX2,STAT5A,ZFPM2,CDON,TNC,SEMA5A,LIFR,HLX,TIAM1,PAX6,TOX,JAK2,VSTM2A,LAMC2,NRG1,EPHA4,PDGFRA,POU3F2,PPP1R16B,VASH2,GCNT2,HMGB1,PKHD1,SHANK2,NTRK2,NF1,KDM4C,EXTL3,GRK5,EYA1,ZNF703,RARA,TCF7L2,GAREM1,STAT5B,ALDH1A2,DLX6,TBX20,RTN4,FOXP1,TBX5,SLC…
GOBP_PROTEIN_AUTOPHOSPHORYLATION	0.161	0.557933511	0.104343953	0.361783287	1.162773099	85	ERBB4,EPHA7,MYO3A,PRKD1,MAP3K13,EPHB1,JAK2,MAK,EPHA4,PDGFRA,PEAK1,NTRK2,WNK2,GRK5,MUSK,MAP3K21,STK24,ALK,TAOK3,STK39,DYRK1A,PTK2,FLT3,FGFR2,MAP3K20,KIT,EGFR,CAMK4,MRE11,TNIK,LYN,CAMK2D,STK33,ENPP1,NBN,PRLR,ERRFI1,VRK1,PTK2B,DDR2
GOBP_FACULTATIVE_HETEROCHROMATIN_FORMATION	0.163701011	0.559882813	0.249246554	-0.299758043	-1.282945987	15	BAZ2A,SMARCA5,HDAC1,KDM1A,MACROH2A1
GOBP_NEGATIVE_REGULATION_OF_AMINE_TRANSPORT	0.162915327	0.559882813	0.10797236	0.479280807	1.252542526	15	DRD2,RGS4,GRM7,ADORA1
GOBP_MONOSACCHARIDE_BIOSYNTHETIC_PROCESS	0.16293279	0.559882813	0.104732822	0.421107324	1.234361005	30	ENO1,GCK,RBP4,TCF7L2,SERPINA12,SLC25A13,PPARGC1A,KAT2B,PC
GOBP_EYE_PHOTORECEPTOR_CELL_DEVELOPMENT	0.163179916	0.559882813	0.106323256	0.443851348	1.233170788	21	PAX6,NTRK2,RORB,HCN1,SAMD7,GNGT1,CRB2,THRB,PRKCI,MYO7A,PRDM1,TULP1,OLFM3,PDE6C
GOBP_PROXIMAL_DISTAL_PATTERN_FORMATION	0.163917526	0.559882813	0.105125132	0.435850355	1.232942795	24	HOXD10,IRX2,IRX1,ALDH1A2,TP63,HOXD9,SIX3,OSR1,SP8,PBX1,GLI2,DLL1,EN1
GOBP_REACTIVE_NITROGEN_SPECIES_METABOLIC_PROCESS	0.162436548	0.559882813	0.104732822	0.407070226	1.212990286	34	ATP2B4,NOS3,RORA,JAK2,NOS1,GCH1,ZDHHC21,TMEM106A,SMAD3,NOS2,TLR4,PTK2B,MTARC2,CLU,DDAH1,ASS1,KLRC4-KLRK1
GOBP_PHOTORECEPTOR_CELL_DIFFERENTIATION	0.164979757	0.559882813	0.103576327	0.399811926	1.202810391	36	DSCAM,SDK2,PAX6,NTRK2,RORB,HCN1,SAMD7,GNGT1,CRB2,SOX9,RP1L1,THRB,NPHP4,PRKCI,TTC8,AGTPBP1,MYO7A,PRDM1,TULP1,STAT3,OLFM3,PDE6C
GOBP_NEGATIVE_REGULATION_OF_PROTEIN_POLYMERIZATION	0.164149043	0.559882813	0.103576327	0.390826703	1.197749449	42	MAP2,TBCD,SLIT2,SSH2,SPTBN4,STMN2,ADD2,KANK1,SPTBN1,DYRK1A,RDX,TMOD2
GOBP_NUCLEOSIDE_TRIPHOSPHATE_METABOLIC_PROCESS	0.162	0.559882813	0.103958472	0.372012689	1.179333872	68	ENO1,UCK2,SDHA,HDAC4,ZBTB20,GCK,NME7,SLC4A4,BEND3,CBFA2T3,PRKAA2,HK2,SLC25A13,RPTOR,KAT2B,MLXIPL,PID1,ENPP3,P2RX7,IGF1,FOXK1,ENPP1,OGDHL,AK5,ADK,APP,UCHL1,PRKAG2,RRM2B,ITPA,PKM,PFKP
GOBP_STEM_CELL_PROLIFERATION	0.164164164	0.559882813	0.103197467	0.373272443	1.177292983	62	SOX11,TERT,RUNX1,PTCH1,OSR2,AXIN2,MECOM,SIX2,ETV6,NF1,RARB,WNT5A,KITLG,NFIB,TP63,WNT3,SOX9,FGF9,ACE,PBX1,SHOX2,ZNRF3,RUNX2,EPCAM,WNT7B,FBLN1,HMX2,IRF6
GOBP_CELLULAR_RESPONSE_TO_OXYGEN_LEVELS	0.165	0.559882813	0.102821843	0.36827086	1.172369923	75	ENO1,DRD2,FMN2,CFLAR,TERT,BMP7,KCND2,DNMT3A,SCN2A,RORA,KCNK3,EPHA4,GAD2,GNGT1,STUB1,RPTOR,BCL2,FGFR2,MDM4,CDKN1B,KCNK2,LMNA,CBS,PRKCE,SLC8A3,CLCA1
GOBP_GLAND_MORPHOGENESIS	0.163163163	0.559882813	0.103576327	0.36484438	1.165693134	79	CFLAR,PROX1,PTCH1,BMP7,ID4,TNC,PAX6,STAT6,EZR,LAMA1,SULF2,HOXD13,FOXA1,BSX,WNT5A,NFIB,BCL2,FGFR2,TP63,PTN,SOX9,SULF1,PLXND1,NRG3,FBXW7,EGFR,TGFB2,FGL1,PLXNA1,CSMD1,IGFBP5
GOBP_ORGANIC_HYDROXY_COMPOUND_BIOSYNTHETIC_PROCESS	0.164835165	0.559882813	0.102821843	0.351536578	1.146337517	103	KL,IP6K3,PROX1,ITPKB,SPTLC2,ERLIN2,SLC6A3,ZEB2,GPR37,SLC7A11,SPTLC3,MOXD1,PRKAA2,DDC,CYP39A1,CFTR,IPMK,HMGCS2,GCH1,WNT5A,BAAT,LHCGR,OCA2,ADCYAP1R1,TPH2,BMP5,TGFB2,OSBPL3,DBH,TYR,IMPA1,ERRFI1,CYB5R1,SLC45A2,OSBPL6,WNT4,OSBPL1A,DKK3,CYP46A1,CDH3,PAH,INSM1,PRKAG2
GOBP_PURINE_CONTAINING_COMPOUND_METABOLIC_PROCESS	0.164835165	0.559882813	0.102821843	0.331599339	1.112292758	189	ENO1,ADCY2,PDE1A,PDE4B,MACROD2,SDHA,HDAC4,GMPR,NOS3,DLG2,ZBTB20,GCK,NME7,SLC4A4,RORA,FHIT,NOS1,BEND3,CBFA2T3,ACSF3,CACNB4,PRKAA2,DIP2A,LRGUK,TECR,ADCY9,PDE7B,NMNAT3,PPCDC,HK2,PDE2A,SLC5A8,PDE8A,SLC25A13,PDE10A,HMGCS2,BAAT,RPTOR,NMNAT2,KAT2B,MLXIPL,PC,ELOVL2,PID1,ADCY7,ACOT7,ADCY5,ACSL1,IDH2,ELOVL5,MACROD1,ADCY1,ENPP3,PTHLH,P2RX7,PDE9A,NUDT7,SLC2A9,SLC17A1,NOS2,IGF1,GDA,FOXK1,ENPP1,DPYD,OGDHL,TJP2…
GOBP_AMIDE_METABOLIC_PROCESS	0.164835165	0.559882813	0.102821843	0.332942979	1.111231562	171	ECE1,UGT8,B3GALT1,ABCA12,MGAT3,SLC1A2,ST6GALNAC5,SPTLC2,HLCS,CPE,TNFRSF1A,DISP1,SLC30A8,ST6GALNAC3,EPHA4,SLC7A11,SPTLC3,NTRK2,ETHE1,ACSF3,DIP2A,TECR,RTN4,MGST2,RTN1,PCSK2,ST3GAL2,DYRK1A,PEMT,HMGCS2,ST3GAL1,BAAT,RPTOR,ELOVL2,BIN1,ACOT7,ACSL1,PCSK5,ELOVL5,PCSK1,B4GALNT1,P2RX7,ALLC,SLC2A13,NUDT7,ACE,SMPD3,GALC,CHRNA7,ECE2,IGF1,GDA,PNPLA1,ST8SIA3,BACE2,HAP1,ST8SIA4,CCN1,CLU,B4GALT6,NSMAF,ITGB8,ACSS1,…
GOBP_TAXIS	0.162837163	0.559882813	0.103576327	0.332043373	1.109769903	176	SMOC2,VAV3,EPHA7,DSCAM,FEZF2,CDH13,PDE4B,SEMA6D,SCG2,PRKD1,SEMA3E,EFNA5,ROBO1,UNC5C,SEMA5A,TIAM1,EPHB1,SLIT2,FLRT3,NRG1,PDGFRA,PLXNA4,CCL28,HMGB1,ANGPT1,SEMA4D,SEMA3D,ROBO2,MACO1,LGR6,GDNF,SEMA3A,STK39,OPN4,PTK2,WNT5A,CCR7,SUCNR1,ADGRA2,PTN,WNT3,POU4F2,DOCK4,RIPOR2,ABCC1,SLIT1,KIT,NRG3,MTUS1,IL16,PREX1,TGFB2,PARVA,SMAD3,NTRK3,CCRL2,MET,PTPRO,CXADR,LYN,FLRT2,SEMA6A,TNFRSF11A,NTF3,RAC2,ITGA9,WNT7B,…
GOBP_MORPHOGENESIS_OF_EMBRYONIC_EPITHELIUM	0.165834166	0.561981581	0.102449406	0.360901136	1.163187169	89	CELSR1,SOX11,TFAP2A,COBL,PTCH1,SKI,BMP7,CECR2,IRX2,IRX1,LHX2,STIL,GRHL2,RARA,ALDH1A2,VASP,GDNF,VANGL2,STK3,PRICKLE1,WNT5A,FGFR2,TP63,SOX9,SULF1,BMP5,TGFB2,PDX1,SIX4,OSR1,LRP2,KDM2B,SIX1,PRKACB,ARHGAP35,WNT7B,WNT4,IFT57,BRD2,SPINT2,FZD6
GOBP_MEMBRANE_BIOGENESIS	0.166317992	0.562159126	0.105125132	0.44247017	1.229333405	21	NRXN1,CDH2,PTPRD,NSFL1C,NLGN1,SPTBN1,EPHB2,RFTN1,EMP2,ANK3,LRCH4,UBXN2A
GOBP_MEMBRANE_LIPID_BIOSYNTHETIC_PROCESS	0.166166166	0.562159126	0.102449406	0.373175638	1.176987661	62	HACD4,FUT9,UGT8,PIGV,LARGE1,PRKD1,B3GALT1,ST6GALNAC5,SPTLC2,CERKL,ST6GALNAC3,SPTLC3,ST3GAL2,PEMT,PPM1L,ST3GAL1,ELOVL2,PIGK,ABCC1,ELOVL5,B4GALNT1,P2RX7,PNPLA1,ST8SIA3,ST8SIA4,CCN1,B4GALT6,ST8SIA2,FA2H,ST6GALNAC4
GOBP_POSITIVE_REGULATION_OF_CELL_ADHESION	0.166833167	0.56244144	0.102080108	0.328545036	1.10362796	201	VAV3,ADGRG1,EDIL3,CDH13,RUNX1,EPB41L4B,AMBRA1,BMP7,ITPKB,MYO10,FRMD5,SMARCA2,VTCN1,RIN2,MAGI1,F11R,DUSP10,HLX,JAK2,EPHA4,LDB1,GCNT2,CCL28,HMGB1,TESPA1,NPNT,ANGPT1,LAMA1,PODXL,KIF26B,RARA,EGFLAM,STAT5B,RUNX3,LAMA2,CCDC80,FOXA1,CD276,ITGA5,PRKCA,WNT5A,KITLG,DOCK8,CCR7,SMARCD3,IGFBP2,NFKBIZ,TJP1,AFDN,PREX1,MMRN1,TGFB2,SMAD3,PRKCE,UNC13D,ABL2,ITGA6,LYN,GLI2,IGF1,JUP,EMP2,VWC2,MAP3K8,COL16A1,OLFM4,DIS…
GOBP_REGULATION_OF_ESTABLISHMENT_OF_PROTEIN_LOCALIZATION	0.166833167	0.56244144	0.102080108	0.327705191	1.102788731	212	DRD2,RAPGEF4,FRMD4A,MYO18A,SYBU,PCNT,SNAP25,PRKD1,ABCA12,EFNA5,TFAP2B,KLF7,GCK,RBP4,NEO1,ABCC8,TIAM1,JAK2,SIAH3,SLC30A8,DRD3,SLC7A11,NF1,ICE1,ANGPT1,TCF7L2,NKX6-1,MTNR1B,MTCL1,EPHA5,LCP1,STX1A,CFTR,SYT7,CDH1,KCNN4,TUNAR,RFX3,ARFIP1,WLS,SP100,EDEM2,CELA2A,BMAL1,ADCY5,MIR148A,MDFIC,FBXW7,EGFR,ACVR1C,TGFB2,SMAD3,PDX1,MAPT,PCSK1,PRKCE,CD2AP,P2RX7,TTN,ARHGAP44,CORO2B,RFX6,ADTRP,AACS,CPT1A,NOS2,IGF1,JU…
GOBP_NEGATIVE_REGULATION_OF_ALPHA_BETA_T_CELL_ACTIVATION	0.167202572	0.562958532	0.106323256	0.477873965	1.248865916	15	RUNX1,DAPL1,HLX,HMGB1,RUNX3
GOBP_POSITIVE_REGULATION_OF_ENDOTHELIAL_CELL_PROLIFERATION	0.167676768	0.563826654	0.102449406	0.397809125	1.204429083	39	CDH13,PROX1,SCG2,PRKD1,STAT5A,SEMA5A,PPP1R16B,VASH2,HMGB1,NF1,AKT3,PRKCA,WNT5A,RPTOR
GOBP_CERAMIDE_METABOLIC_PROCESS	0.168674699	0.565519314	0.101713902	0.384240581	1.189853144	48	UGT8,B3GALT1,ABCA12,ST6GALNAC5,SPTLC2,ST6GALNAC3,SPTLC3,ST3GAL2,ST3GAL1,B4GALNT1,P2RX7,SMPD3,GALC,PNPLA1,ST8SIA3,ST8SIA4,CCN1,B4GALT6,NSMAF,ITGB8,ST8SIA2,FA2H,ST6GALNAC4,CEL,GM2A,CERS6
GOBP_ATP_METABOLIC_PROCESS	0.168505517	0.565519314	0.101713902	0.380025495	1.18647738	54	ENO1,SDHA,HDAC4,ZBTB20,GCK,SLC4A4,BEND3,CBFA2T3,PRKAA2,HK2,SLC25A13,RPTOR,KAT2B,MLXIPL,PID1,ENPP3,P2RX7,IGF1,FOXK1,ENPP1,OGDHL,AK5,APP,UCHL1,PRKAG2,PKM,PFKP
GOBP_RESPONSE_TO_WOUNDING	0.168831169	0.565519314	0.101350744	0.324385369	1.099390625	244	SMOC2,VAV3,DRD2,VASH1,B4GALT1,CFLAR,KIAA0319,ZFP36L2,EPB41L4B,TSPAN8,CD40,ITGB6,SLC1A2,NOS3,DSP,SCUBE1,TNC,NEO1,F11R,PAX6,ADAMTS18,FLRT3,JAK2,NRG1,EPHA4,PDGFRA,DGKI,SLC7A11,NF1,VAV2,EXTL3,DGKB,SVEP1,PHLDB2,MACF1,SULF2,STK24,SFTA3,TNR,LCP1,NFATC1,TAFA5,APOH,KANK1,NMNAT3,GAP43,SYT7,CLIC1,MRTFA,NFIA,PTK2,ITGA5,EPHB2,PRKCA,WNT5A,EXT1,NFIB,KRT6A,BCL2,PTN,MAP1B,DPYSL3,KCNK2,CELA2A,NFKBIZ,C1QTNF1,MMRN1,…
GOBP_SMOOTH_MUSCLE_CELL_MIGRATION	0.16969697	0.567406952	0.101713902	0.391565108	1.191531487	40	TERT,SEMA6D,SLIT2,NF1,FAT1,TAFA5,BCL2,DOCK4,TACR1,PARVA,PLXNA1,FGF9,IGFBP5,ACE,GNA12,IGF1,TLR4,BMPR1A,NRP1,DDR2,SORL1,PDGFD,MYOCD,RPS6KB1,POSTN,DOCK7
GOBP_IMPORT_INTO_CELL	0.16983017	0.567406952	0.100990587	0.314657016	1.08414852	400	SLC39A11,VAV3,DRD2,KCNJ16,BCL2L1,KCNJ6,CAP1,ARRB1,HCN4,ATP2B4,RIT2,MYO18A,TMEM108,RGS4,CACNA2D1,CDH13,SNAP91,ARHGAP25,SH3GL2,SLC38A1,SNAP25,ANK2,PRKD1,SYT1,PACSIN1,SLC1A2,MAGI2,SLC8A1,NEDD4L,RIN2,DPYSL2,ADORA1,CORO1C,SLC6A3,GRIA1,ABCC8,CACNA1B,BICD1,CACNA1E,BMP2K,KCNH2,SLC15A1,CNGA3,NOS1,SLC30A8,NRG1,GULP1,TRPM1,BCR,DRD3,SLC7A11,HMGB1,MYO1E,SORT1,LRP1B,VAV2,EZR,ANGPT1,NLGN1,MLC1,MYO6,RARA,BTBD9,K…
GOBP_NEGATIVE_REGULATION_OF_FAT_CELL_DIFFERENTIATION	0.171106557	0.570300841	0.102080108	0.421732568	1.229072923	29	ZFP36L2,ID4,ZFPM2,TRIO,RORA,SORT1,ASXL1,WNT5A,BMAL1,WWTR1,SMAD3,RUNX1T1,ENPP1,JAG1,GATA2
GOBP_REGULATION_OF_RAS_PROTEIN_SIGNAL_TRANSDUCTION	0.171134021	0.570300841	0.102449406	0.427101709	1.2183334	26	TRIM67,ITPKB,NF1,SYNGAP1,RASAL1,EPHB2,KITLG,TGFB2,MAPKAP1,IGF1,SPRY1,DAB2IP,NGF,MMD2,CSF1,RABGEF1
GOBP_ENTEROENDOCRINE_CELL_DIFFERENTIATION	0.173640167	0.574861687	0.102449406	0.440078128	1.222687494	21	CDH2,PAX6,NKX2-2,NKX6-1,RFX3,WNT5A,BMAL1,BMP5,PDX1,RFX6,DLL1,INSM1,CDK6
GOBP_REGULATION_OF_MYELINATION	0.173236515	0.574861687	0.102080108	0.434775907	1.221315397	23	TENM4,RARA,TNFRSF21,TPPP,RARB,PTPRZ1,LPIN1,PTN,CDK18,PARD3,FIG4,TMEM98,DLG1
GOBP_POLYOL_METABOLIC_PROCESS	0.173737374	0.574861687	0.100279107	0.396015482	1.198998549	39	IP6K3,ITPKB,SGPP2,SPTLC2,SPTLC3,INPP5B,IPMK,GCH1,LHCGR,ADCYAP1R1,PRKG2,LRP2,IMPA1,PLCB1
GOBP_EMBRYONIC_DIGIT_MORPHOGENESIS	0.173212487	0.574861687	0.100279107	0.387963157	1.188973664	42	ECE1,CHST11,TBC1D32,OSR2,FREM2,GRHL2,BCL2L11,HOXD13,PRICKLE1,WNT5A,WDPCP,MAP3K20,OSR1,GNA12,BMPR1A,INTU,FZD6,HOXA11,TULP3,HOXC11,TBX2
GOBP_SMOOTH_MUSCLE_CONTRACTION	0.173038229	0.574861687	0.100279107	0.38538441	1.184481523	44	DRD2,KCNB2,ATP2B4,NMU,SLC8A1,NPNT,SULF2,GDNF,ZDHHC21,BDKRB2,KCNMA1,DOCK4,KIT,SULF1,TACR1,SCNN1B,DRD1,CALCA,CHRNB4,DLG1,MYOCD,NEUROG1,TBX2,EDN2,APBB2,EDN3
GOBP_POSITIVE_REGULATION_OF_LOCOMOTION	0.173826174	0.574861687	0.09957912	0.323165997	1.097935178	258	RELN,SMOC2,DSCAM,TGFBR3,ROR2,AGO2,CCBE1,CDH13,PROX1,TERT,EPB41L4B,SEMA6D,BMP7,SCG2,PRKD1,CD40,SEMA3E,NOS3,STAT5A,RIN2,ONECUT2,SEMA5A,TIAM1,PAX6,SLIT2,JAK2,LAMC2,EPHA4,PDGFRA,GCNT2,HMGB1,BCAS3,DAAM2,ANGPT1,SEMA4D,SEMA3D,PODXL,FAT1,ZNF703,SASH1,RTN4,FOXP1,LGR6,SYNE2,SEMA3A,STK39,RDX,PTK2,AKT3,ITGA5,EPHB2,PRKCA,WNT5A,KITLG,PIK3R3,DOCK8,BCL2,CCR7,MGAT5,ADAM7,SUCNR1,ADGRA2,PTN,DOCK4,SOX9,RIPOR2,KIT,TA…
GOBP_SOMATIC_DIVERSIFICATION_OF_IMMUNE_RECEPTORS	0.17413442	0.575151201	0.100633389	0.416629959	1.221236835	30	MSH2,BCL11B,CD40,STAT6,HMGB1,SHLD1,DCLRE1C,NFKBIZ,PAXIP1,POLQ,CYREN,NBN,CTNNBL1,BCL6
GOBP_NEGATIVE_REGULATION_OF_CELL_JUNCTION_ASSEMBLY	0.175531915	0.575395351	0.102821843	0.467355044	1.236605446	16	EPHA7,CORO1C,PHLDB2,ROBO2,WNT5A,SLIT1,ACE
GOBP_NEGATIVE_REGULATION_OF_NOTCH_SIGNALING_PATHWAY	0.17597471	0.575395351	0.102080108	0.451607441	1.231445715	19	ARRB1,BMP7,CBFA2T2,NIBAN2,FBXW7,LFNG,DLL1,GATA2,DLL3,BCL6,TSPAN15,TCIM,CDK3
GOBP_POSITIVE_REGULATION_OF_AXON_EXTENSION	0.17597471	0.575395351	0.102080108	0.450813998	1.22928215	19	DSCAM,MAP3K13,SEMA5A,CDH4,MACF1,MAP1B,POU4F2,MAPT,LIMK1,DISC1,NRP1,MEGF8
GOBP_ALTERNATIVE_MRNA_SPLICING_VIA_SPLICEOSOME	0.175257732	0.575395351	0.100990587	0.426244734	1.215888828	26	SRRM4,CELF4,NOVA1,RBM47,KHDRBS3,RBPMS,CELF2,RBFOX1,RBFOX3
GOBP_HIPPO_SIGNALING	0.175152749	0.575395351	0.100279107	0.414415488	1.214745718	30	SOX11,TEAD1,FRMD1,AMOTL2,WWC2,SHANK2,STK3,FRMD6,WWTR1,WWC1,FAT4,PPP2R1A,IQCJ-SCHIP1
GOBP_ACIDIC_AMINO_ACID_TRANSPORT	0.175634518	0.575395351	0.099927697	0.403909201	1.203571046	34	SLC7A14,GRM7,SLC1A2,ADORA1,ABCC8,SLC7A11,NTRK2,NF1,SLC38A6,SLC25A13,SLC17A6,APBA1,P2RX7,SLC1A3,SLC1A7,SYT4,KCNJ8,SLC32A1
GOBP_REGULATION_OF_ATP_DEPENDENT_ACTIVITY	0.174987818	0.575395351	0.249246554	-0.26598506	-1.197398649	17	METTL21A,PFN2,DNAJC10
GOBP_SKELETAL_SYSTEM_DEVELOPMENT	0.174825175	0.575395351	0.099233334	0.319587645	1.091908407	302	SOX5,DMRT2,ALX1,PAX5,DSCAML1,SOX11,CHST11,TFAP2A,RUNX1,LARGE1,OSR2,SKI,BMP7,AXIN2,CDH11,ANKH,BARX2,HOXD10,SIX2,FOXN3,NFATC2,SOX6,ITGB6,FREM1,PAPPA2,TBX15,RBP4,TBX4,SATB2,GRHL2,CER1,PDGFRA,ENG,FBN2,WDR19,CREB3L2,SEMA4D,EYA1,HOXA7,RARA,SULF2,RUNX3,DLX6,FOXP1,HOXD13,GDF6,HOXC6,AKAP13,RARB,WWOX,NFIA,ASXL1,HOXC4,COL1A2,WNT5A,EXT1,NFIB,BNC2,KIAA1217,FGFR2,TP63,EFEMP1,HOXD9,HOXD3,PRKG2,MMP16,HOXD8,SOX9,…
GOBP_REGULATION_OF_COAGULATION	0.176229508	0.575506389	0.100279107	0.42035645	1.225062444	29	TSPAN8,NOS3,HS3ST5,ADAMTS18,PDGFRA,APOH,EPHB2,C1QTNF1,SERPINE2,F11,ADTRP
GOBP_METANEPHROS_MORPHOGENESIS	0.176848875	0.576085209	0.102821843	0.473179652	1.236597896	15	SIX2,FRAS1,KIF26B,GDNF,SOX9,WNT7B,WNT4,LGR4,FMN1,LHX1,SALL1
GOBP_RESPONSE_TO_NITROGEN_COMPOUND	0.176823177	0.576085209	0.09854998	0.31153874	1.07669067	453	DRD2,OPRK1,SDK1,BCL2L1,CFLAR,KL,HCN4,ATP2B4,TGFBR3,RGS4,CACNA2D1,NLRP1,CDH13,LARGE1,BMP7,GABRB2,PRKD1,SEL1L2,CD40,SLC1A2,PPP2R2A,DNMT3A,HLCS,STAT5A,GLDC,SLC30A10,SLC8A1,ERLIN2,GCK,ADORA1,PPP1R9B,SLC6A3,GRIA1,GNA14,ABCC8,ELAVL4,TIAM1,PAX6,CACNA1B,SLIT2,JAK2,CNGA3,CRHR1,RGS7,TP73,MMP3,FAF1,TRIM44,EPHA4,STAT6,DRD3,ADIPOR1,GAD2,SORT1,AKAP6,EZR,RIGI,FAT1,STAT5B,NKX6-1,CACNA1A,SLC25A33,HCN1,ALK,KANK1,M…
GOBP_PROTEIN_DEUBIQUITINATION	0.177550985	0.577091651	0.249246554	-0.216833487	-1.191378157	32	ITCH,OTULIN,OTUD3,PSMD14,STAMBP,USP33,USP30,OTUD7B,USP14,USP34,USP40
GOBP_PROTEOGLYCAN_METABOLIC_PROCESS	0.177710843	0.577091651	0.09854998	0.381968909	1.182818605	48	CHST11,HS3ST1,CHST9,NDST4,HS6ST3,HS3ST5,EXTL3,SGSH,TCF7L2,SULF2,HS3ST4,CHST8,UST,FAM20B,EXT1,SULF1,CYTL1,COL11A1,IGF1,XYLT1,EXT2,B3GAT2,CHST3,BMPR1B
GOBP_MEMBRANE_LIPID_METABOLIC_PROCESS	0.177822178	0.577091651	0.098212335	0.355523603	1.151207576	93	HACD4,FUT9,UGT8,PIGV,LARGE1,PRKD1,B3GALT1,ABCA12,SGPP2,ST6GALNAC5,SPTLC2,CERKL,TNFRSF1A,AGMO,ST6GALNAC3,SPTLC3,TECR,MGST2,ST3GAL2,PEMT,PPM1L,ST3GAL1,ELOVL2,PIGK,ABCC1,KIT,ELOVL5,B4GALNT1,P2RX7,SMPD3,GALC,PNPLA1,ST8SIA3,ST8SIA4,CCN1,B4GALT6,NSMAF,ITGB8,ST8SIA2,FA2H,ST6GALNAC4,CEL,GM2A,CERS6
GOBP_PROTEIN_KINASE_C_SIGNALING	0.180064309	0.580751966	0.101713902	0.472667429	1.235259263	15	ADGRG1,PRKCH,CD40,FIBIN,WNT5A,SEZ6L,SEZ6
GOBP_SIGNALING_RECEPTOR_LIGAND_PRECURSOR_PROCESSING	0.179916318	0.580751966	0.100279107	0.437838451	1.216464904	21	ECE1,CPE,DISP1,SLC30A8,PCSK2,PCSK5,PCSK1,ACE,ECE2,BACE2,BCHE,CTSZ,MEP1A,CORIN,PLA2G7,MME
GOBP_ACTIVATION_OF_PROTEIN_KINASE_ACTIVITY	0.179695431	0.580751966	0.09854998	0.406687559	1.198987499	32	JAK2,NRG1,ANGPT1,WNT5A,CARD10,CARD14,TGFB2,NTRK3,IGF1,NTF3,EMP2,ECT2,PRLR,CALCA,PTK2B
GOBP_RESPONSE_TO_AXON_INJURY	0.17979798	0.580751966	0.098212335	0.393086312	1.190130029	39	DRD2,KIAA0319,TNC,NEO1,FLRT3,JAK2,EPHA4,STK24,TNR,GAP43,BCL2,PTN,MAP1B,DPYSL3,KCNK2,PCSK1,LYN
GOBP_MUSCLE_ORGAN_DEVELOPMENT	0.17982018	0.580751966	0.097544922	0.329859341	1.104318967	181	SGCD,PAX5,CFLAR,SOX11,TGFBR3,MEOX2,PROX1,LARGE1,SKI,BARX2,HOXD10,SOX6,DSP,NIBAN2,ZFPM2,CDON,DISP1,HLX,EPHB1,ETV1,SGCE,NRG1,ENG,HIVEP3,NF1,MYH14,JPH1,NEB,DNER,TBX20,LAMA2,NR2F2,WNT5A,POPDC3,ELN,BCL2,FGFR2,HOXD9,FLNB,RIPOR2,BMAL1,PAX7,COL19A1,TGFB2,SMAD3,SIX4,PAX3,CNTFR,TBX1,TTN,RYR2,MYF5,FOXL2,ATF3,COL11A1,GSC,USP2,SHOX2,LRP2,IGF1,FOXK1,SIX1,DLL1,UTRN,BMPR1A,KLF5,EVC,PPP3CA,XIRP2,CHD7,BVES,PAXBP1,…
GOBP_DENTATE_GYRUS_DEVELOPMENT	0.181818182	0.581372002	0.100279107	0.462325862	1.240432718	17	TMEM108,FEZF2,PROX1,LARGE1,SCN2A,POMT2,DRD1,LMX1A,NEUROD6,EMX2,CDK6
GOBP_GRANULOCYTE_DIFFERENTIATION	0.180851064	0.581372002	0.100990587	0.465260755	1.231064029	16	RUNX1,STAT5A,CBFA2T3,INPP5D,RARA,L3MBTL3,LYN,GATA2,FOSL2
GOBP_GLOMERULAR_EPITHELIUM_DEVELOPMENT	0.181243414	0.581372002	0.100279107	0.448272833	1.222352886	19	MAGI2,MYO1E,PODXL,ASXL1,EXT1,CD2AP,PTPRO,JAG1
GOBP_EPITHELIAL_CELL_DIFFERENTIATION_INVOLVED_IN_KIDNEY_DEVELOPMENT	0.181352459	0.581372002	0.09854998	0.418811575	1.220560152	29	SIX2,MAGI2,MYO1E,PODXL,GDNF,ASXL1,EXT1,WWTR1,CD2AP,OSR1,PTPRO,JAG1
GOBP_REGULATION_OF_PROTEIN_IMPORT_INTO_NUCLEUS	0.181443299	0.581372002	0.098890301	0.423591324	1.208319816	26	PRKD1,JAK2,NF1,ANGPT1,CDH1,MDFIC,SMAD3,JUP,ZIC1,PIK3R1,ECT2
GOBP_SKELETAL_SYSTEM_MORPHOGENESIS	0.181818182	0.581372002	0.09688777	0.332303179	1.10456388	147	SOX5,ALX1,PAX5,DSCAML1,SOX11,CHST11,TFAP2A,OSR2,SKI,BMP7,AXIN2,BARX2,HOXD10,SIX2,FOXN3,SOX6,FREM1,PAPPA2,TBX15,TBX4,SATB2,GRHL2,CER1,PDGFRA,FBN2,WDR19,EYA1,HOXA7,RARA,RARB,WWOX,HOXC4,EXT1,FGFR2,HOXD9,HOXD3,MMP16,HOXD8,SOX9,DLX5,SMAD3,CBS,SIX4,P2RX7,OSR1,TBX1,MYF5,COL11A1,GSC,SMPD3,SHOX2,HHIP,SIX1
GOBP_CELL_FATE_COMMITMENT	0.181818182	0.581372002	0.09688777	0.330427038	1.10254127	166	ERBB4,SOX5,DSCAML1,EYA2,MNX1,FEZF2,PROX1,PTCH1,HOXD10,SIX2,BCL11B,SOX6,SOX1,FOXG1,DBX1,NKX2-1,TENM4,ONECUT2,TBX15,CDON,PAX6,TOX,TBX4,NKX2-2,POU3F2,TBXT,STAT6,EYA1,RARA,TCF7L2,TBX20,FEV,TBX5,NR2F2,GAP43,FOXA1,NFIA,WNT5A,EXT1,NFIB,BCL2,FGFR2,WNT3,BARHL2,SOX9,MYT1L,ESRP1,LHX3,SPDEF,TBX1,TBX19,MYF5,DMRT3,GSC,GLI2,HOXA13,SIX1,DLL1,JAG1,MTA3,RUNX2,BMPR1A,WNT7B,GATA2,WNT4,NRP1,EBF2,ISL2,BRD2,ISL1,PTF1A,…
GOBP_POSITIVE_REGULATION_OF_CARDIAC_MUSCLE_CELL_PROLIFERATION	0.182207931	0.581904252	0.100990587	0.470524273	1.229658384	15	ERBB4,TGFBR3,ZFPM2,TBX20,TBX5,FGFR2,FGF9,BMPR1A
GOBP_HOMOTYPIC_CELL_CELL_ADHESION	0.182730924	0.582422468	0.09688777	0.382867233	1.184811266	47	MEGF11,DSP,F11R,ADAMTS18,JAK2,PDGFRA,SLC7A11,ZNF703,CLIC1,RDX,PRKCA,CELA2A,CTNNA3,C1QTNF1,MMRN1,FGL1,SERPINE2,CXADR,LYN,JUP,TJP2,ANK3,PEAR1
GOBP_EXTERNAL_ENCAPSULATING_STRUCTURE_ORGANIZATION	0.182817183	0.582422468	0.096562955	0.329640142	1.100155615	172	SMOC2,B4GALT1,ADAMTSL1,CFLAR,TGFBR3,RUNX1,LARGE1,ST7,AXIN2,TNFRSF1A,COL22A1,ADAMTS18,FOXF2,MMP3,PDGFRA,ENG,ADAMTS16,MYO1E,NF1,NPNT,SMOC1,PHLDB2,LAMA1,EGFLAM,SULF2,TNR,LCP1,LAMA2,CCDC80,PRICKLE1,FSCN1,COL1A2,ELN,EXT1,MMP16,SLC39A8,SOX9,TNFRSF11B,SULF1,PRDM5,POMT2,ADAMTS8,COL19A1,ADAMTS17,TGFB2,ADAMTS6,TLL1,SMAD3,ADAMTS15,COL28A1,MYF5,COL11A1,ADTRP,FLRT2,SMPD3,IMPG2,COL16A1,COLGALT2,COL9A1,APP,CCN1…
GOBP_POSITIVE_REGULATION_OF_BIOMINERAL_TISSUE_DEVELOPMENT	0.183299389	0.583245675	0.097544922	0.411561459	1.206379911	30	NELL1,KL,TFAP2A,OSR2,BMP7,SLC8A1,FBN2,CFTR,PTN,SMAD3,P2RX7,OSR1,BMPR1A,WNT4,CCN1,BMPR1B,ADGRV1
GOBP_MEMBRANE_REPOLARIZATION_DURING_ACTION_POTENTIAL	0.18373812	0.583669903	0.09957912	0.456223579	1.237256608	18	CACNA2D1,KCND3,KCNH2,NOS1,KCNJ3,KCNQ1,KCNH6,KCNJ5
GOBP_COLLATERAL_SPROUTING	0.183932347	0.583669903	0.09957912	0.460625151	1.235869666	17	EPHA7,COBL,DCC,EFNA5,SEMA4D,WNT3,FSTL4,CD2AP
GOBP_CARDIAC_MUSCLE_CELL_ACTION_POTENTIAL_INVOLVED_IN_CONTRACTION	0.184104628	0.583669903	0.096562955	0.382710994	1.176264762	44	CACNA2D1,ANK2,DSP,KCND3,NEDD4L,SCN2A,KCNH2,FGF12,NOS1,KCNJ3,SCN3A,BIN1,CTNNA3,KCNQ1,CACNA1C,RYR2,KCNJ5,JUP
GOBP_DOPAMINE_TRANSPORT	0.184455959	0.584073181	0.098212335	0.437524972	1.223790651	22	DRD2,OPRK1,SYT1,SLC6A3,DRD3,GDNF,RAB3B,SLC29A4
GOBP_RESPONSE_TO_COLD	0.185423365	0.585424555	0.099927697	0.46925952	1.226353104	15	CDH8,GMPR,TMEM135,TRPM8,TRPA1,SAXO1
GOBP_COCHLEA_DEVELOPMENT	0.185410334	0.585424555	0.096562955	0.398363138	1.191932432	35	MYO3B,GABRA5,MYO3A,CECR2,GABRB2,SOBP,KCNK3,EPHA4,EYA1,WNT5A,KCNK2,SOX9,KCNQ1,TBX1,FRZB,GRXCR1,SIX1,GATA2,MYO7A,DCHS1,SLITRK6,NEUROG1,TBX2
GOBP_PROTEIN_LOCALIZATION_TO_CELL_JUNCTION	0.18555667	0.585424555	0.095920678	0.371162609	1.167003757	60	ERBB4,NRXN1,RELN,GPC6,PCLO,SNAP25,DLG2,DSP,KIF5C,F11R,NPTX1,NLGN1,GRIP1,LRRC7,WNT5A,C1QL2,TJP1,LRRTM1,STAU2,MAPT,ARHGAP44,NSG1,ASIC2,TJP2,RAP1A,SLITRK3
GOBP_POSITIVE_REGULATION_OF_INTRACELLULAR_SIGNAL_TRANSDUCTION	0.185814186	0.585528136	0.095603149	0.312495683	1.076742079	412	ERBB4,RELN,CDH2,VAV3,DRD2,GRM4,OPRK1,ADGRG1,CFLAR,SOX11,KL,ARRB1,RIT2,KSR2,KIAA0319,TGFBR3,AUTS2,ROR2,CDH13,PROX1,AMBRA1,BMP7,ITPKB,PRKD1,CD40,SEMA3E,CA8,ROBO1,MAP3K13,IGFBP4,SLC30A10,MAPK8IP2,TNFRSF1A,CDON,ADORA1,F11R,FRMD1,SEMA5A,SH3RF3,GPR37,BCL2L11,JAK2,TP73,TRIM44,NRG1,PDGFRA,ENG,GCNT2,DRD3,ROR1,HMGB1,NTRK2,NPNT,VAV2,AKAP6,EXTL3,ANGPT1,TRIM38,SEMA4D,MUSK,NLGN1,SASH1,TCF7L2,PELI2,GAREM1,CAMTA…
GOBP_AMYLOID_BETA_CLEARANCE	0.187551163	0.58652856	0.249246554	-0.290756303	-1.24441909	15	LRP1,MSR1,LRP4,MARCO,PICALM,CYP51A1,CD36,IFNG,IGF1R,INSR,MME,LDLR,MYOCD,CLU,LRP2
GOBP_NEGATIVE_REGULATION_OF_BLOOD_VESSEL_ENDOTHELIAL_CELL_MIGRATION	0.187961985	0.58652856	0.098212335	0.454861061	1.233561524	18	VASH1,ATP2B4,MEOX2,HMGB1,STARD13,CARD10
GOBP_INOSITOL_PHOSPHATE_METABOLIC_PROCESS	0.187234043	0.58652856	0.098890301	0.463473282	1.226334437	16	IP6K3,ITPKB,INPP5B,IPMK,LHCGR,ADCYAP1R1,PLCB1,ITPK1,INPP4B
GOBP_DORSAL_SPINAL_CORD_DEVELOPMENT	0.186495177	0.58652856	0.09957912	0.46731681	1.221276065	15	PROX1,DRAXIN,PBX3,DAAM2,GDNF,MDGA1,LHX3,LHX5
GOBP_FOREBRAIN_REGIONALIZATION	0.188601036	0.58652856	0.09688777	0.436152237	1.219951004	22	ADGRG1,FEZF2,FEZF1,NKX2-1,LHX2,PAX6
GOBP_NEGATIVE_REGULATION_OF_CHEMOTAXIS	0.186778594	0.58652856	0.098212335	0.441685058	1.21616383	20	ROBO1,SEMA5A,SLIT2,ROBO2,WNT5A,WNT3,SLIT1,PTPRO,NRP1,PTPN2,KLRC4-KLRK1
GOBP_HINDBRAIN_MORPHOGENESIS	0.188659794	0.58652856	0.096562955	0.425178488	1.208858527	25	PROX1,DAB1,GNPAT,RORA,GRID2,LDB1,SKOR2,WHRN,CBS,SERPINE2,GLI2,DLL1,LHX5
GOBP_REGULATION_OF_NEUROBLAST_PROLIFERATION	0.188832487	0.58652856	0.095603149	0.401882488	1.197531834	34	DRD2,PROX1,ID4,FOXG1,CDON,PAX6,NF1,SKOR2,TAFA1,PTN,SMARCD3,SIX3,DISC1,LHX5,GATA2,OTP
GOBP_METANEPHROS_DEVELOPMENT	0.187562688	0.58652856	0.095287985	0.373746705	1.171352008	56	PTCH1,OSR2,BMP7,SIX2,IRX2,IRX1,TFAP2B,FRAS1,PDGFRA,NF1,EYA1,KIF26B,ROBO2,GDF6,GDNF,BCL2,SOX9,WWTR1,SIX4,OSR1,SPRY1,SIX1,WNT7B,WNT4,LGR4,HOXA11,FMN1,LHX1,UMOD,HOXC11,TCF21,FGF8,SALL1,SMAD4,ID3,GREB1L,PDGFB,GLI3,YAP1,DLG5
GOBP_IMMUNE_SYSTEM_DEVELOPMENT	0.187812188	0.58652856	0.094975153	0.356150773	1.145703662	86	PHLPP1,MSH2,BCL11B,CD40,JARID2,CDH17,TOX,BCL2L11,STAT6,HMGB1,CACNB4,STAT5B,BARX1,SHLD1,ASXL1,CDKN2B,DCLRE1C,BCL2,NFKBIZ,PAXIP1,SMAD3,POLQ,SIX4,CD2AP,MAD1L1,TBX1,CACNA1C,LYN,PBX1,TYR,TNFRSF11A,SIX1,IRAK3,CYREN,NBN,CTNNBL1,BCL6
GOBP_MORPHOGENESIS_OF_A_BRANCHING_STRUCTURE	0.186813187	0.58652856	0.095287985	0.340541573	1.118670007	120	DRD2,CELSR1,EPHA7,HOXD11,PROX1,PTCH1,BMP7,SIX2,SEMA3E,MAP3K13,NKX2-1,TNC,GRHL2,SLIT2,GBX2,ENG,RERE,PKHD1,ADAMTS16,NPNT,EYA1,LAMA1,TBX20,RTN4,HOXD13,GDNF,FOXA1,WNT5A,EXT1,BCL2,FGFR2,TP63,SOX9,SULF1,PLXND1,PLXNA1,SIX4,CSMD1,ERMN,MET,BCL11A,PBX1,GLI2,SHOX2,HOXA13,HHIP,SPRY1,SIX1,WNT4,LGR4,NRP1,SPINT2,PPP3R1,CTSZ,SEMA3C,PAK1,DLG1,CSF1,HOXA11,COL4A1,LHX1,DCHS1,COL13A1,PRDM1,TBX2
GOBP_TISSUE_MORPHOGENESIS	0.188811189	0.58652856	0.094664622	0.314899326	1.079916132	340	ERBB4,CELSR1,SOX11,EYA2,EPHA7,TFAP2A,TGFBR3,HOXD11,PROX1,COBL,PTCH1,SKI,BMP7,FREM2,CECR2,SIX2,ID4,IRX2,SEMA3E,NOS3,IRX1,ASTN2,DSP,ROBO1,NKX2-1,LHX2,ZFPM2,TNC,STIL,JHY,TBX4,FRAS1,GRHL2,SLIT2,FLRT3,FOXF2,CCDC40,GBX2,NRG1,EPHA4,ENG,TBXT,EXOC4,PKHD1,ADAMTS16,NPNT,EZR,PHLDB2,EYA1,LAMA1,PODXL,FAT1,KIF26B,RARA,ALDH1A2,TBX20,ROBO2,LCP1,FOXP1,MICAL2,TBX5,VASP,HOXD13,GDNF,VANGL2,FOXA1,STARD13,MRTFA,STK3,PR…
GOBP_CERAMIDE_BIOSYNTHETIC_PROCESS	0.189216684	0.587022235	0.095603149	0.409181651	1.203638247	31	UGT8,B3GALT1,ST6GALNAC5,SPTLC2,ST6GALNAC3,SPTLC3,ST3GAL2,ST3GAL1,B4GALNT1,P2RX7,PNPLA1,ST8SIA3,ST8SIA4,CCN1,B4GALT6,ST8SIA2,FA2H,ST6GALNAC4,CERS6,AGK
GOBP_VASCULOGENESIS	0.18989899	0.587739629	0.094975153	0.387083381	1.177893604	40	TGFBR3,RIN2,ZFPM2,MYO18B,ENG,MYO1E,NTRK2,TBX20,TBX5,PAXIP1,FBXW7,HOXA13,EMP2,WNT7B,RAP1A,ASB4,NRP1,ITGB8,GJC1,WARS2,ZMIZ1,MYOCD,HDAC7,HEG1
GOBP_REGULATION_OF_MYELOID_LEUKOCYTE_DIFFERENTIATION	0.189759036	0.587739629	0.094664622	0.375437784	1.168973821	52	ROR2,RUNX1,NF1,INPP5D,HOXA7,RARA,FOXP1,EEIG1,PRKCA,KITLG,RPTOR,POU4F2,TNFRSF11B,FBXW7,CAMK4,LYN,TNFRSF11A,PIK3R1,TLR4,GATA2,PPP3CA,CASP8,CDK6,CD101,POU4F1,CSF1,PTPN2,IL17A,IL23R,MTOR,SFRP1,RASSF2,TMEM64,TMEM178A,KLF10,HCLS1
GOBP_ENDOTHELIAL_CELL_APOPTOTIC_PROCESS	0.190721649	0.588352246	0.095920678	0.42056577	1.199689239	26	TERT,SCG2,CD40,SEMA5A,ANGPT1,ITGA4,DAB2IP,PRKCI,GATA2,BRAF,AKR1C3,COL4A3,MAP3K5,TEK,BMPR2,KDR
GOBP_FACE_DEVELOPMENT	0.190427699	0.588352246	0.095287985	0.407362595	1.19407209	30	SKI,PAX9,GRHL2,PDGFRA,RARA,ALDH1A2,PRICKLE1,WNT5A,ASPH,DLX5,TBX1,CRISPLD1
GOBP_REGULATION_OF_EPITHELIAL_TO_MESENCHYMAL_TRANSITION	0.191	0.588352246	0.094050347	0.366839738	1.160262274	65	MARK1,ALX1,BMP7,AXIN2,LDLRAD4,NKX2-1,TIAM1,EPHA4,ENG,GCNT2,ADIPOR1,PHLDB2,ZNF703,TCF7L2,TBX20,TBX5,FOXA1,IL17RD,PTK2,CRB2,WWTR1,BMP5,TGFB2,SMAD3,SPRY1,EMP2,JAG1,DAB2IP,SPRED2
GOBP_REGULATION_OF_BODY_FLUID_LEVELS	0.190809191	0.588352246	0.094050347	0.331279857	1.103312287	157	ERBB4,VAV3,DRD2,OPRK1,PDSS2,TSPAN8,FLI1,CD40,NOS3,STAT5A,ADORA1,SCUBE1,SLC6A3,F11R,ADAMTS18,JAK2,PDGFRA,DGKI,SLC7A11,VAV2,DGKB,MYO5B,SVEP1,STAT5B,APOH,CFTR,HK2,CLIC1,STK39,PRICKLE1,KCNN4,EPHB2,PRKCA,EXT1,AQP4,CELA2A,SCNN1B,C1QTNF1,EGFR,MMRN1,VAMP8,FGL1,SERPINE2,PRKCE,F11,CORO2B,PTPRO,LYN,ADTRP,GNA12,TLR4,EMP2,PRKACB,PRLR,NCOR2,PPP3CA,FBLN1,EXT2,PEAR1,MLLT6,FZD6,CELSR2,SCNN1G,FIBP,TRAF3IP2,FOSL2,S…
GOBP_POSITIVE_REGULATION_OF_CELL_MORPHOGENESIS	0.194297782	0.592904006	0.096240602	0.452719238	1.227753004	18	RELN,PTPRD,TIAM1,EPHA4,EPHB2,STAU2,CUX1
GOBP_RESPONSE_TO_CADMIUM_ION	0.193446089	0.592904006	0.096562955	0.457213311	1.226715609	17	TERT,CER1,CDKN1B,SLC39A8,KIT,EGFR,GCLC,HMOX1
GOBP_NEGATIVE_REGULATION_OF_MICROTUBULE_POLYMERIZATION_OR_DEPOLYMERIZATION	0.194297782	0.592904006	0.096240602	0.451910328	1.225559279	18	MAP2,TBCD,STMN2,NAV3,DYRK1A,MAP1B
GOBP_NEUTRAL_LIPID_BIOSYNTHETIC_PROCESS	0.193514644	0.592904006	0.095920678	0.434535999	1.207289563	21	GNPAT,AGMO,DAGLA,PLCE1,LPIN1,FBXW7,ACSL1
GOBP_EPITHELIAL_TUBE_BRANCHING_INVOLVED_IN_LUNG_MORPHOGENESIS	0.193888303	0.592904006	0.096240602	0.442404554	1.206351231	19	CELSR1,NKX2-1,TNC,LAMA1,FOXA1,EXT1,FGFR2,SOX9,HHIP,SPRY1
GOBP_ASPARTATE_FAMILY_AMINO_ACID_METABOLIC_PROCESS	0.193514972	0.592904006	0.249246554	-0.257748236	-1.167670136	21	MSRA,ASPG,MTHFD2L,ADSS2,PLOD3,GOT2,ADSS1,ASRGL1
GOBP_STEROID_HORMONE_BIOSYNTHETIC_PROCESS	0.193361	0.592904006	0.249246554	-0.239037641	-1.096458135	19	ATP1A1,HSD17B2,SRD5A3,HSD17B12,CYP11B2,AKR1B1,HSD17B7,NR3C1,CYP19A1,BMP2,H6PD,HSD17B3,BMP6,AKR1B15,HSD17B6,DKK3,WNT4,BMP5,SRD5A1
GOBP_REGULATION_OF_CYTOSKELETON_ORGANIZATION	0.193806194	0.592904006	0.093145458	0.32227794	1.089371325	231	MAP2,CELSR1,RGS4,TBCD,PROX1,STMND1,MYO3B,MYO3A,PPM1E,PRKD1,RND3,EFNA5,NME7,F11R,SEMA5A,STIL,BICD1,SLIT2,SSH2,PDGFRA,SPTBN4,STMN2,ADD2,BCAS3,PRKAA2,RHPN2,DNAI3,EZR,DAAM2,PHLDB2,NEB,EPHA5,NAV3,TPPP,VASP,KANK1,CDK5RAP2,SPTBN1,AKAP13,DYRK1A,DCTN1,RDX,PTK2,FSCN1,ARHGAP28,TMOD2,ELN,ARFIP1,PLEKHH2,FZD10,ARHGEF10L,KAT2B,CCR7,BIN1,MAP1B,BAIAP2L1,CDKN1B,TACR1,TJP1,STAU2,PREX1,CTNNA2,SMAD3,MAPT,PRKCE,CD2AP,…
GOBP_EPIDERMAL_GROWTH_FACTOR_RECEPTOR_SIGNALING_PATHWAY	0.194779116	0.593656542	0.093145458	0.378299928	1.172037983	49	ERBB4,CDH13,KIF16B,SLC30A10,GAREM1,PLCE1,PTK2,PRICKLE1,EFEMP1,FAM83B,SOX9,BCAR3,EGFR,SHC3,ABL2,CNOT9,DAB2IP,ERRFI1,PTPN3,HAP1,MVB12B,PTK2B,PTPN2,SNX5,EREG,BRAF
GOBP_CARDIAC_SEPTUM_DEVELOPMENT	0.195	0.593656542	0.092848121	0.364365396	1.156164868	69	SOX11,TGFBR3,PROX1,BMP7,ANK2,NOS3,ROBO1,ZFPM2,SLIT2,ENG,TBX20,ROBO2,TBX5,PDE2A,WNT5A,FGFR2,MDM4,DNAH11,PLXND1,BMP5,TGFB2,PARVA,ADAMTS6,TBX1,LRP2,HOXA13,JAG1,BMPR1A,CCN1,XIRP2,NRP1,CHD7,ISL1,KCNJ8,SEMA3C,PRDM1,TBX2,SLIT3,HEG1,FGF8,SALL1,DHRS3,SALL4,SMAD4
GOBP_REGULATION_OF_KERATINOCYTE_DIFFERENTIATION	0.195744681	0.593740999	0.096240602	0.460726632	1.219066895	16	PRKCH,ABCA12,EXTL3,HOXA7,NCOA3,TP63
GOBP_NEGATIVE_REGULATION_OF_PHOSPHATIDYLINOSITOL_3_KINASE_PROTEIN_KINASE_B_SIGNAL_TRANSDUCTION	0.195876289	0.593740999	0.094356364	0.422078112	1.200043604	25	DRD2,PHLPP1,MAGI2,MMP3,DRD3,PKHD1,RUBCN,SERPINE2,SMPD3,PPP2R1A,DAB2IP,DLG1,SH2B3,PDCD6,BANK1
GOBP_ACTIN_FILAMENT_DEPOLYMERIZATION	0.195939086	0.593740999	0.093444922	0.402009648	1.185196182	32	MICAL3,PPP1R9B,SEMA5A,SPTBN4,ADD2,MICAL2,SPTBN1,RDX,TMOD2,PLEKHH2
GOBP_CIRCADIAN_RHYTHM	0.195804196	0.593740999	0.092552886	0.353538008	1.142277641	91	DRD2,PROX1,PHLPP1,KCNH7,KCND2,ID4,NKX2-1,ADORA1,RORA,MTNR1A,DRD3,NTRK2,PRKAA2,RORB,NLGN1,BTBD9,MTNR1B,C3orf70,MAPK10,DYRK1A,OPN4,PPARGC1A,PROKR1,BMAL1,FBXW7,EGFR,CRTC1,ADCY1,AHR,USP2,SOX14,FBXL17,TNFRSF11A,NOS2,HCRTR2
GOBP_NEUROEPITHELIAL_CELL_DIFFERENTIATION	0.196907216	0.595981656	0.094050347	0.415352905	1.19243683	27	CDH2,SOX11,NKX2-2,POU3F2,RPTOR,MAP1B,LHX3,DLL1,JAG1,GATA2,WNT4,OTP,INSM1
GOBP_NEGATIVE_REGULATION_OF_RESPONSE_TO_WOUNDING	0.197183099	0.59612431	0.092552886	0.380834978	1.172809438	45	KIAA0319,TSPAN8,NOS3,NEO1,ADAMTS18,EPHA4,PDGFRA,EXTL3,PHLDB2,TNR,TAFA5,APOH,C1QTNF1,MMRN1,SMAD3,SERPINE2,F11,ADTRP
GOBP_MAINTENANCE_OF_BLOOD_BRAIN_BARRIER	0.197698745	0.596990648	0.094664622	0.432560945	1.20180219	21	SH3GL2,F11R,ZEB2,ABCC8,MBP,ANGPT1,LAMA2,TJP1,CD2AP
GOBP_POSITIVE_REGULATION_OF_NEURAL_PRECURSOR_CELL_PROLIFERATION	0.197979798	0.5971474	0.092552886	0.3846853	1.17059625	40	DRD2,ADGRG1,PROX1,ID4,FOXG1,LHX2,CDON,PAX6,TOX
GOBP_COLUMNAR_CUBOIDAL_EPITHELIAL_CELL_DEVELOPMENT	0.198574338	0.597513725	0.092848121	0.406283351	1.190908583	30	CDH2,PAX6,NKX2-2,RARA,NKX6-1,RARB,RFX3,WNT5A,BMAL1,BMP5,SPDEF,DLL1,GATA2,KLF5,INSM1,TMIGD1,CDK6
GOBP_NEURON_CELLULAR_HOMEOSTASIS	0.198574338	0.597513725	0.092848121	0.406141495	1.190492769	30	ERC2,SV2B,ADORA1,CACNB4,NELL2,DCTN1,CLCN3,FGGY,ATP6V1H,SCGN,TSC22D4,DISC1,SLC24A2,APP
GOBP_CARDIAC_MUSCLE_TISSUE_MORPHOGENESIS	0.198789102	0.597513725	0.092259726	0.391115457	1.180475131	37	TGFBR3,PROX1,DSP,ZFPM2,NRG1,ENG,TBX20,WNT5A,FGFR2,TGFB2,TTN,RYR2,COL11A1,LRP2,BMPR1A,XIRP2,CHD7,ISL1
GOBP_NEGATIVE_REGULATION_OF_EXTRINSIC_APOPTOTIC_SIGNALING_PATHWAY	0.199195171	0.598044488	0.091968614	0.379569658	1.168912791	45	BCL2L1,CFLAR,EYA2,TERT,SCG2,PAK5,EYA4,NOS3,EYA1,TCF7L2,GDNF,C8orf44-SGK3,BCL2,PHIP,LMNA,BMP5,GFRAL,ITGA6,IGF1
GOBP_LUNG_MORPHOGENESIS	0.199795082	0.598466648	0.092848121	0.410402439	1.196053054	29	CELSR1,SOX11,NKX2-1,TNC,GRHL2,LAMA1,FOXA1,STK40,EXT1,NFIB,FGFR2,SOX9,HHIP,SPRY1,WNT7B
GOBP_ENERGY_HOMEOSTASIS	0.199596774	0.598466648	0.091968614	0.389481596	1.178556982	38	MRAP2,NMU,PRKAA2,ALK,STK39,PPARGC1A,MC4R,SGIP1,MLXIPL,SUCNR1,BMAL1,ACVR1C,CRTC3,CRTC1,GFRAL,DLL1,RASAL2,CNTN2,SORL1,PPARD,EDN2,STAT3
GOBP_POSITIVE_REGULATION_OF_SYNAPTIC_TRANSMISSION_GLUTAMATERGIC	0.200210748	0.599023203	0.094356364	0.441100096	1.202794228	19	NRXN1,RELN,ROR2,NLGN1,TNR,CACNG5,GRIN2B,EGFR,DRD1
GOBP_METANEPHRIC_NEPHRON_DEVELOPMENT	0.201469045	0.602096711	0.093746542	0.438394919	1.207104553	20	SIX2,IRX2,IRX1,TFAP2B,PDGFRA,KIF26B,GDNF,SOX9,OSR1,WNT4,LGR4,FMN1,LHX1,TCF21,SALL1
GOBP_L_ALPHA_AMINO_ACID_TRANSMEMBRANE_TRANSPORT	0.202441506	0.602240369	0.091679525	0.406721358	1.196401111	31	RGS4,SLC38A1,SLC1A2,SLC7A11,SLC6A5,SLC38A6,SLC25A13,SLC17A6,SLC66A1L,SLC43A2,SLC7A9,SLC1A3,SLC7A2,SLC1A7
GOBP_GLIAL_CELL_MIGRATION	0.202441506	0.602240369	0.091679525	0.406312881	1.195199545	31	RELN,ADGRG1,SRGAP2,DAB1,FOXG1,TIAM1,EPHA4,NF1,RTN4,SYNE2,TGFB2,APCDD1,MBOAT7,DISC1,DAB2IP
GOBP_SULFUR_COMPOUND_BIOSYNTHETIC_PROCESS	0.202	0.602240369	0.090824142	0.359278002	1.143741655	75	CHST11,HS3ST1,CHST9,SLC1A2,NDST4,HS6ST3,HS3ST5,MAT2B,SLC7A11,ACSF3,EXTL3,ANGPT1,DIP2A,TCF7L2,HS3ST4,TECR,UST,MGST2,ST3GAL2,ST3GAL1,CHST6,EXT1,ELOVL2,ACSL1,ELOVL5,CBS,CSAD,XYLT1,EXT2,ACSS1,GCLC,SLC10A7,MTR,CHST3,MTAP
GOBP_REGULATION_OF_VASCULATURE_DEVELOPMENT	0.201798202	0.602240369	0.090824142	0.33296631	1.102991856	137	HHEX,SMOC2,VASH1,ATP2B4,AGO2,CCBE1,TERT,RUNX1,PRKD1,CD40,SEMA3E,NOS3,ADAM12,NIBAN2,SEMA5A,ABCC8,ENG,PPP1R16B,VASH2,NF1,SASH1,PTPRM,TAFA5,APOH,HK2,BMPER,AKT3,ITGA5,PRKCA,WNT5A,SP100,ADGRB3,ADGRA2,SULF1,PLXND1,TJP1,THBS2,PDE3B,TGFB2,SEMA6A,CHRNA7,JUP,KLK3,EMP2,DLL1,SARS1,DAB2IP,HSPG2,GATA2,WNT4,ETS1,PTK2B,NRP1,MINAR1,ITGB8,ISL1,HMOX1,ADGRB2,GADD45A,DDAH1
GOBP_REGULATION_OF_MORPHOGENESIS_OF_A_BRANCHING_STRUCTURE	0.204684318	0.60785456	0.091107313	0.405210318	1.187763278	30	BMP7,SIX2,MAP3K13,RTN4,HOXD13,GDNF,WNT5A,FGFR2,SOX9,SULF1,SIX4,BCL11A,SHOX2,SIX1
GOBP_CHEMICAL_HOMEOSTASIS	0.204795205	0.60785456	0.089986079	0.310145358	1.069431462	429	TRDN,DRD2,GRIK2,OPRK1,PTPRN2,SGCD,ERC2,KL,ATP2B4,SYBU,PTCH1,ANKH,ANK2,PRKD1,CD40,FAM20A,ABCA12,ITGB6,SV2B,EFNA5,ZBTB20,SLC30A10,SLC8A1,KLF7,GCK,ADORA1,SLC4A4,RBP4,NEO1,GRIA1,ABCC8,TIAM1,PAX6,TRPM8,RORA,KCNH2,NOS1,SLC30A8,DRD3,SLC7A11,RBP1,PKHD1,ADIPOR1,CACNB4,PRKAA2,AKAP6,NPTX1,WNK2,MYO5B,JPH1,SELENOT,BTBD9,TCF7L2,TMTC2,NKX6-1,MTNR1B,SLC12A1,PLCB2,RTN4,CYP39A1,EPHA5,ADCK1,UNC80,TRPA1,CFTR,HK2,FOX…
GOBP_B_CELL_RECEPTOR_SIGNALING_PATHWAY	0.205394191	0.608938864	0.091968614	0.42758793	1.201123874	23	VAV3,PRKCH,NFATC2,FOXP1,NFAM1,BCL2,NFKBIZ,RFTN1,LYN
GOBP_POSITIVE_REGULATION_OF_BONE_MINERALIZATION	0.206153846	0.610496503	0.091107313	0.40971193	1.186149995	28	NELL1,KL,TFAP2A,OSR2,BMP7,SLC8A1,FBN2,PTN,SMAD3,P2RX7,OSR1,BMPR1A,WNT4,CCN1,BMPR1B,ADGRV1
GOBP_RESPONSE_TO_AMYLOID_BETA	0.207216495	0.612946862	0.091107313	0.418981149	1.191238382	25	CACNA2D1,CACNA1B,MMP3,EPHA4,CACNA1A,EPHB2,GRM5,ABCC1,CALCR,CHRNA7,IGF1,TLR4,ITGA4,APP
GOBP_REGULATION_OF_BLOOD_PRESSURE	0.207792208	0.613257637	0.089164712	0.352103162	1.134464455	88	ECE1,DRD2,KL,NOS3,ADORA1,NCALD,NOS1,DRD3,ADAMTS16,NR2F2,STK39,GCH1,COL1A2,EXT1,NAV2,SUCNR1,TACR1,SCNN1B,PCSK5,SMAD3,KCNQ1,UTS2B,CORO2B,ACE,PTPRO,GNA12,NOS2,ASIC2,NPY,EMP2,DLL1,SGK1,EXT2,CALCA,KCNJ8,BDKRB1,SCNN1G,CNR1,CTSZ,DDAH1,CHGA,SNX5,SCNN1A,UMOD,OR51E2,EDN2,CORIN,EDN3
GOBP_CARDIAC_CHAMBER_DEVELOPMENT	0.207792208	0.613257637	0.089164712	0.343095336	1.118322382	102	SOX11,TGFBR3,PROX1,BMP7,ANK2,NOS3,DSP,ROBO1,CPE,ZFPM2,RBP4,GRHL2,SLIT2,NRG1,ENG,TMEM65,TBX20,ROBO2,TBX5,PDE2A,WNT5A,FGFR2,MDM4,SMARCD3,KCNK2,DNAH11,PLXND1,BMP5,TGFB2,PARVA,ADAMTS6,TBX1,RYR2,COL11A1,SHOX2,LRP2,HOXA13,JAG1,BMPR1A,CCN1,XIRP2,NRP1,CHD7,ISL1,KCNJ8,SEMA3C,OVOL2,POU4F1,MYOCD,FOXC1,PRDM1,TBX2,SLIT3,HEG1,FGF8,SALL1,DHRS3,SALL4,SMAD4,ZMPSTE24,PPP1R13L,NSD2,GREB1L,RBPJ,TEK,ADPRHL1,BMPR2,MES…
GOBP_GLIAL_CELL_PROLIFERATION	0.209016393	0.616172762	0.090263548	0.406092685	1.183492956	29	SOX11,PRKCH,SKI,ABCC8,NF1,NFIA,CDKN2B,NFIB,EGFR,LYN,PRKCI,PTK2B,CLU
GOBP_POSITIVE_REGULATION_OF_GLIAL_CELL_DIFFERENTIATION	0.210362694	0.617551376	0.090542895	0.42877276	1.199310048	22	TENM4,TP73,NKX2-2,NKX6-1,TTBK1,PTPRZ1,BIN1,PTN,SERPINE2
GOBP_ICOSANOID_SECRETION	0.210251046	0.617551376	0.091107313	0.429499415	1.193296212	21	DRD2,PROCA1,DRD3,OC90,LHCGR,BDKRB2,P2RX7,ACE,TNFRSF11A,NOS2
GOBP_POSITIVE_REGULATION_OF_CARBOHYDRATE_METABOLIC_PROCESS	0.210526316	0.617551376	0.089164712	0.38929904	1.171182999	36	ZBTB20,GCK,SLC4A4,PRKAA2,PPARGC1A,LHCGR,RPTOR,KAT2B,MLXIPL,ADCYAP1R1,SLC45A3,PRKCE,P2RX7,IGF1,APP,UCHL1
GOBP_NEPHRON_DEVELOPMENT	0.210789211	0.617551376	0.088359444	0.346173939	1.124063583	97	ERBB4,CFLAR,HOXD11,KIRREL3,PTCH1,BMP7,SIX2,IRX2,IRX1,MAGI2,TFAP2B,DCHS2,PDGFRA,ADAMTS16,MYO1E,NPNT,ANGPT1,EYA1,PODXL,KIF26B,SULF2,GDNF,PLCE1,ASXL1,EXT1,BCL2,SOX9,SULF1,WWTR1,SIX4,CD2AP,OSR1,PTPRO,PBX1,SIX1,DLL1,JAG1,WNT7B,WNT4,PPP3CA,LGR4,DLG1,PDGFD,HOXA11,COL4A4,FMN1,LHX1,DCHS1,UMOD,FOXC1,COL4A3
GOBP_NEGATIVE_REGULATION_OF_INTRINSIC_APOPTOTIC_SIGNALING_PATHWAY	0.210905881	0.617551376	0.249246554	-0.188225319	-1.08522947	35	PLAUR,HDAC1,HSPB1,URI1,KDM1A,PARL
GOBP_RESPONSE_TO_ABIOTIC_STIMULUS	0.210789211	0.617551376	0.088359444	0.308070166	1.065793038	468	NRXN1,TAFA2,ENO1,CDH2,PTPRK,DRD2,GRIK2,CDH8,BCL2L1,ATP8A2,FMN2,CFLAR,BABAM2,ATP2B4,KIAA0319,TGFBR3,NLRP1,TERT,LARGE1,PTCH1,BMP7,MSH2,TMC1,KCND2,NPFFR2,CD40,CNTNAP2,GMPR,ITGB6,SLC1A2,NOS3,DNMT3A,PAPPA2,SLC8A1,TNFRSF1A,ADORA1,TMEM135,TNC,GRIA1,F11R,ZEB2,ABCC8,TRPM8,EPHB1,SCN2A,RORA,ETV1,KCNK3,NOS1,MMP3,EPHA4,TRPM1,ENG,CBFA2T3,DRD3,SLC7A11,MAP3K14,MAP7,ARNT2,GAD2,EYS,NF1,CACNB4,LHFPL5,MLC1,EYA1,RGR,…
GOBP_REGULATION_OF_TUBE_SIZE	0.212	0.620058361	0.088094501	0.361543675	1.143511576	65	ECE1,KCNMB2,NOS3,SLC8A1,ADORA1,NOS1,SVEP1,MTNR1B,GCH1,ZDHHC21,EXT1,KAT2B,BDKRB2,KCNMA1,DOCK4,TACR1,SCNN1B,EGFR,CBS,UTS2B,DBH,DRD1,ACE,ASIC2,ITGA4,ITGA9,EXT2,CALCA,KCNJ8,GCLC
GOBP_VASCULAR_ENDOTHELIAL_GROWTH_FACTOR_SIGNALING_PATHWAY	0.212855638	0.62116662	0.090824142	0.437210933	1.192189236	19	SMOC2,CCBE1,ROBO1,PDGFRA,FLT3,ADGRA2,SEMA6A,DLL1,DAB2IP,NRP1,FOXC1,FLT1,KDR,CADM4,VEGFA,NRP2
GOBP_RESPONSE_TO_BMP	0.212787213	0.62116662	0.087831263	0.349520807	1.131770147	93	SOX11,TGFBR3,SMAD9,SKI,BMP7,TFAP2B,NEO1,VWC2L,CER1,VSTM2A,ENG,SKOR1,TBX20,SKOR2,GREM2,GDF6,BMPER,NFIA,CRB2,WNT5A,EXT1,FSTL5,SOX9,SULF1,HIVEP1,BMP5,DLX5,FSTL4,SMPD3,LRP2,HOXA13,HTRA1,VWC2,RUNX2,BMPR1A,FSTL1,CCN1,GDF5,SPINT2,SKIL,BMPR1B,CHRD,SORL1,MEGF8
GOBP_EPITHELIAL_CELL_APOPTOTIC_PROCESS	0.213213213	0.621514132	0.087831263	0.36221485	1.147906214	67	BCL2L1,CFLAR,TERT,SCG2,CD40,DNMT3A,SEMA5A,JAK2,PKHD1,PRKAA2,ANGPT1,TCF7L2,STK3,BCL2,CDKN1B,NFKBIZ,SIX3,KRT8,PDX1,UMODL1,RYR2,ITGA4,DAB2IP,PRKCI,GATA2
GOBP_POSITIVE_REGULATION_OF_REACTIVE_OXYGEN_SPECIES_METABOLIC_PROCESS	0.215166606	0.626368774	0.249246554	-0.211057879	-1.16113492	27	AGTR1,DUOXA1,ELAVL1,SNCA,DUOXA2,F2RL1,FOXO3,CD36,AGT,TGFB1,ADCY10,XDH,NFE2L2,PARK7,NNT,SYK,PDGFB,HVCN1,ADGRB1,AKR1C3,GADD45A,PTK2B,TLR4,MAPT,EGFR,CLCN3,PID1
GOBP_MUSCLE_ADAPTATION	0.216080402	0.626368774	0.087309826	0.371293989	1.154328522	51	CFLAR,ATP2B4,RGS4,HDAC4,NOS3,JARID2,TNFRSF1A,GTF2IRD1,AKAP6,FOXP1,NFATC1,PRKCA,MLIP,LMNA,SMAD3,PDE9A,IGFBP5,CAMK2D,IGF1,FBXO32,PPP3CA,GSN,HMOX1,MYOD1
GOBP_NEGATIVE_REGULATION_OF_SECRETION	0.216	0.626368774	0.087051587	0.361257665	1.143747143	66	DRD2,OPRK1,FRMD4A,GRM7,KLF7,TNFRSF1A,ADORA1,NEO1,ABCC8,NRG1,BCR,DRD3,NF1,MTNR1B,STK39,NPSR1,ACVR1C,VAMP8,ATP9A,ADTRP,OPRM1,RAP1A,PPP3CA,SYT4,CNR1,PLA2R1,RABGEF1,CHGA,KCNB1,PRKN,BRAF,NEUROG1,RAB11FIP1,RHBDF2,GNAO1,VSNL1,SERGEF,MIDN,IL1B,SFRP1
GOBP_REGULATION_OF_EXOCYTOSIS	0.216	0.626368774	0.087051587	0.360291857	1.139552251	65	CADPS2,RAPGEF4,PCLO,RIMS2,PPFIA2,CADPS,SYT1,RIMS4,SV2B,BCR,CACNB4,NLGN1,SYT10,STX1A,CFTR,SYT7,RIMS3,VAMP8,ATP9A,UNC13D,RPH3A,LYN,SMPD3,RAC2,RAP1A,GATA2,HAP1,GAB2,EXPH5,SYT4,CPLX2,SDC1,RABGEF1,KCNB1,PRKN,RIMS1,BRAF
GOBP_REGULATION_OF_CELL_CELL_ADHESION	0.215784216	0.626368774	0.087051587	0.322609016	1.084248345	204	EPHA7,TENM3,FUT9,RUNX1,AMBRA1,BMP7,DAPL1,ITPKB,MYO10,ABCA12,EFNA5,SMARCA2,VTCN1,MAGI1,F11R,DUSP10,HLX,MBP,ADAMTS18,JAK2,PTPRR,GCNT2,CCL28,HMGB1,PKHD1,TESPA1,PODXL,ZNF703,KIF26B,RARA,PTPRG,STAT5B,RUNX3,TNR,TNFRSF21,MDGA1,FOXA1,CDH1,AKNA,CD276,RDX,PTK2,PRKCA,ZDHHC21,WNT5A,KITLG,DOCK8,CCR7,SMARCD3,RIPOR2,CELA2A,IGFBP2,NFKBIZ,TJP1,AFDN,C1QTNF1,LRFN3,MMRN1,FGL1,SERPINE2,MAD1L1,ABL2,LYN,ADTRP,GLI2,IGF1…
GOBP_B_CELL_ACTIVATION	0.216783217	0.627707848	0.086794976	0.343440252	1.117452981	100	HHEX,VAV3,PAX5,ZFP36L2,MSH2,CD40,NFATC2,HDAC4,CDH17,POU2AF1,STAT6,LYL1,INPP5D,STAT5B,TNFRSF21,SHLD1,FLT3,ST3GAL1,EPHB2,DCLRE1C,PIK3R3,NFAM1,BCL2,KIT,TPD52,NFKBIZ,PAXIP1,LFNG,AHR,SKAP2,LYN,PIK3R1,TLR4,DLL1,ITGA4,PAWR,NBN,PRLR,DOCK10,BCL6,CARD11,PTK2B,CASP8,HDAC9,TRAF3IP2,FOSL2,PTPN2,SHB
GOBP_AMINO_ACID_IMPORT_ACROSS_PLASMA_MEMBRANE	0.217529039	0.627774835	0.089710465	0.443785934	1.203526307	18	RGS4,SLC38A1,SLC1A2,SLC7A11,SLC6A5,SLC43A2,SLC1A3,SLC7A2
GOBP_REGULATION_OF_REGULATED_SECRETORY_PATHWAY	0.217171717	0.627774835	0.087309826	0.38072237	1.158537065	40	RIMS2,PPFIA2,SYT1,RIMS4,SV2B,BCR,CACNB4,NLGN1,SYT10,STX1A,SYT7,RIMS3,VAMP8,UNC13D,RPH3A,LYN,RAC2,RAP1A,GATA2,GAB2,SYT4,RABGEF1,KCNB1,RIMS1,BRAF
GOBP_CYTOPLASMIC_TRANSLATION	0.217401066	0.627774835	0.249246554	-0.197669903	-1.05659282	25	RPL17,RPS3,PARP16,YBX3,EIF2B5,DHX9,RPS7,NCK1,PAIP1,EIF2AK4,LIN28A,ZNF385A,CPEB3,EIF2B3,MTOR,CPEB1,RPL38,EIF3H,RBM24,EIF3K,PKM,SARS1,RPL30,NMNAT2,IMPACT
GOBP_BICARBONATE_TRANSPORT	0.218816068	0.629685777	0.089436683	0.447990701	1.201971097	17	SLC4A4,CFTR,SLC26A9,SLC39A8,SLC26A4,SLC4A10,CYB5R1,SLC26A7,SLC39A14
GOBP_POSITIVE_REGULATION_OF_PROTEIN_IMPORT_INTO_NUCLEUS	0.219640971	0.629685777	0.089164712	0.443082584	1.201618856	18	PRKD1,JAK2,CDH1,SMAD3,JUP,ZIC1,PIK3R1,ECT2
GOBP_LABYRINTHINE_LAYER_DEVELOPMENT	0.218556701	0.629685777	0.088094501	0.419354416	1.186278729	24	VASH1,BMP7,GRHL2,VASH2,FGFR2,BMP5,PCDH12,WNT7B,CCN1,SPINT2,CASP8,FBXW8,OVOL2
GOBP_RNA_STABILIZATION	0.219587629	0.629685777	0.087831263	0.414943956	1.17975992	25	TENT4A,AXIN2,IGF2BP3,ELAVL4,TENT5C,RBM47,GDNF,TRAF5,TENT4B
GOBP_REGULATION_OF_EXTRACELLULAR_MATRIX_ORGANIZATION	0.21928934	0.629685777	0.087051587	0.394525558	1.175609609	34	CFLAR,TGFBR3,RUNX1,AXIN2,TNFRSF1A,PHLDB2,LAMA1,LAMA2,FSCN1,SOX9,PRDM5,SMAD3,ADTRP
GOBP_EMBRYONIC_PLACENTA_DEVELOPMENT	0.219315895	0.629685777	0.086539974	0.374841474	1.152077738	44	VASH1,BMP7,ESRRB,GRHL2,VASH2,NR2F2,STK3,FGFR2,EGFR,KRT8,BMP5,PCDH12,WNT7B,GATA2,CCN1,ZNF568,E2F7,SPINT2,CASP8,FBXW8,OVOL2
GOBP_POSITIVE_REGULATION_OF_SMOOTH_MUSCLE_CELL_MIGRATION	0.220725389	0.631405448	0.087831263	0.425395046	1.189862323	22	TERT,SEMA6D,FAT1,BCL2,DOCK4,FGF9,IGFBP5,IGF1,TLR4,NRP1,DDR2,PDGFD,RPS6KB1,POSTN,DOCK7,PDGFB
GOBP_NEGATIVE_REGULATION_OF_BLOOD_PRESSURE	0.220618557	0.631405448	0.087569712	0.418886477	1.184955014	24	DRD2,KL,NOS3,ADORA1,NOS1,DRD3,GCH1,NOS2,CALCA,BDKRB1,CNR1,SNX5
GOBP_ANGIOGENESIS_INVOLVED_IN_WOUND_HEALING	0.222936763	0.637032023	0.089164712	0.455694721	1.190903139	15	SMOC2,B4GALT1,TAFA5
GOBP_B_CELL_PROLIFERATION	0.223360656	0.637544216	0.086539974	0.400453655	1.167058894	29	VAV3,CD40,NFATC2,INPP5D,TNFRSF21,EPHB2,BCL2,NFKBIZ,AHR,LYN,TLR4,PAWR,PRLR,BCL6,CARD11,FOSL2,SHB
GOBP_GASTRULATION_WITH_MOUTH_FORMING_SECOND	0.225080386	0.638953688	0.088626113	0.455343364	1.189984909	15	TENM4,TBXT,LDB1,OTX2,PRICKLE1,CRB2,WNT5A
GOBP_ADIPOSE_TISSUE_DEVELOPMENT	0.224365482	0.638953688	0.085784441	0.393113203	1.171401066	34	SPTLC2,KLF7,HMGCS2,PPARGC1A,POU4F2,PAXIP1,CD2AP,UMODL1,ERRFI1,RASAL2,EBF2,VPS13B,SORL1,FOSL2,CSF1,PPARD,ZNF516,SPART,ARID5B
GOBP_ENDOTHELIAL_CELL_DEVELOPMENT	0.224821974	0.638953688	0.085784441	0.395558593	1.169671686	33	TNFRSF1A,F11R,PPP1R16B,EZR,RAPGEF1,PDE2A,RDX,ZDHHC21,TJP1,AFDN,MET,HOXA13,PLCB1,TJP2,RAP1A
GOBP_FIBROBLAST_GROWTH_FACTOR_RECEPTOR_SIGNALING_PATHWAY	0.225025227	0.638953688	0.085288469	0.383993934	1.158980761	37	SMOC2,KL,KIF16B,FLRT3,GALNT3,SULF2,OTX2,WNT5A,EXT1,FGFR2,SULF1,FGF9,FLRT2,HHIP,SPRY1,RUNX2,WNT4,SHISA2,FIBP,TBX2,FGF8,FGF20,CREB3L1,FGF5,NGFR,FGFR1
GOBP_KIDNEY_MORPHOGENESIS	0.224674022	0.638953688	0.085042746	0.360871695	1.135062863	59	ERBB4,HOXD11,PTCH1,BMP7,SIX2,IRX2,IRX1,FRAS1,ADAMTS16,NPNT,EYA1,KIF26B,GDNF,ASXL1,BCL2,SOX9,WWTR1,SIX4,OSR1,PBX1,SIX1,WNT7B,WNT4,PPP3CA,LGR4,DLG1,HOXA11,FMN1,LHX1,DCHS1,TCF21,FGF8,SALL1,SMAD4,ZMPSTE24
GOBP_POSITIVE_REGULATION_OF_INTERLEUKIN_2_PRODUCTION	0.225531915	0.639046033	0.088094501	0.451472931	1.194581919	16	PDE4B,RUNX1,VTCN1,STAT5B,SPTBN1
GOBP_SARCOMERE_ORGANIZATION	0.225603358	0.639046033	0.087309826	0.430784777	1.186150303	20	FHOD3,PROX1,PRKD1,AKAP13,KRT8,SIX4,TTN
GOBP_NEUROMUSCULAR_SYNAPTIC_TRANSMISSION	0.226152197	0.639900019	0.088359444	0.454982331	1.189041393	15	ERC2,RIMBP2,LARGE1,DTNA,NLGN1
GOBP_NEURON_MATURATION	0.226395939	0.639900019	0.085288469	0.395168478	1.165027192	32	SRRM4,CNTNAP2,NRCAM,MAP3K13,SPTBN4,FEV,KCNQ3,ADGRB3,BCL2,BCL11A,GATA2,APP,SCLT1,B4GALT6,CNTN2,EPHA8,KCNB1,ANKS1A,GLDN
GOBP_STRIATED_MUSCLE_CELL_APOPTOTIC_PROCESS	0.227178423	0.641061477	0.086286563	0.420062176	1.179983514	23	CFLAR,AMBRA1,BMP7,JAK2,ENG,GNGT1,GCH1
GOBP_RESPONSE_TO_NICOTINE	0.228105906	0.641061477	0.085042746	0.398560896	1.168272316	30	DRD2,OPRK1,KCNK1,PPP1R9B,SLC6A3,SLC7A11,NKX6-1,BCL2,TACR1,PDX1,CHRNA7,LYPD1,CHRNB4,HMOX1,CNR1
GOBP_MESENCHYMAL_CELL_PROLIFERATION	0.228105906	0.641061477	0.085042746	0.398216021	1.16726141	30	BMP7,SIX2,DCHS2,WNT5A,NFIB,FGFR2,SOX9,LMNA,OSR1,TBX1,FGF9,SHOX2,SIX1,BMPR1A,CHRD,PRRX1,DCHS1,PHF14,TBX2,SYNE1,FGFR1
GOBP_REGULATION_OF_B_CELL_ACTIVATION	0.227911647	0.641061477	0.084314432	0.372159845	1.152443506	48	VAV3,ZFP36L2,MSH2,CD40,NFATC2,STAT6,INPP5D,STAT5B,TNFRSF21,SHLD1,EPHB2,NFAM1,BCL2,PAXIP1,AHR,LYN,TLR4,PAWR,PRLR,BCL6,CARD11
GOBP_NON_CANONICAL_WNT_SIGNALING_PATHWAY	0.227593152	0.641061477	0.084555744	0.374575473	1.147945018	42	CELSR1,MLLT3,MAGI2,TIAM1,DAAM2,DACT1,VANGL2,ANKRD6,PRICKLE1,WNT5A,FZD10,VANGL1,CCDC88C,FRZB,DAAM1,ZNRF3,LBX2,WNT7B,WNT4,FZD8,FZD6,CELSR2,TMEM67
GOBP_CRANIAL_NERVE_DEVELOPMENT	0.228282828	0.641061477	0.084555744	0.378336144	1.145471598	39	TFAP2A,EPHB1,PLXNA4,NKX2-2,KCNC1,KCNC2,SEMA3A,PHOX2A,EPHB2,EXT1,NAV2,HOXD3,PLXNA1,SIX4,TBX1,SLC1A3,SIX1,NRP1,CHD7,ISL1,POU4F1,SLITRK6,NEUROG1,SCN8A,SALL1
GOBP_HEART_TRABECULA_MORPHOGENESIS	0.228723404	0.641607311	0.087309826	0.450137596	1.191048669	16	TGFBR3,BMP7,RBP4,NRG1,ENG,BMP5,TGFB2,BMPR1A,CHD7,OVOL2
GOBP_POSITIVE_REGULATION_OF_INTERLEUKIN_12_PRODUCTION	0.229367631	0.642032274	0.087569712	0.454462289	1.187682327	15	CD40,HMGB1,CCR7,IL16,IRF5,TLR4,PLCB1,ISL1,IL17A,IRF1,IL23R
GOBP_REGULATION_OF_NON_CANONICAL_WNT_SIGNALING_PATHWAY	0.229367631	0.642032274	0.087569712	0.454405266	1.187533304	15	MLLT3,TIAM1,DAAM2,DACT1,ANKRD6,WNT5A,ZNRF3,LBX2,WNT5B,SFRP1,IFT80,RNF213,SFRP2
GOBP_ASTROCYTE_DEVELOPMENT	0.230125523	0.643462568	0.086034724	0.42447432	1.179334781	21	ROR2,ZEB2,POU3F2,ROR1,NF1,TTBK1,EGFR,MAPT,DRD1,TLR4,DLL1,APP
GOBP_NEGATIVE_REGULATION_OF_RNA_CATABOLIC_PROCESS	0.231160896	0.64566484	0.084314432	0.397221753	1.164346986	30	TENT4A,AXIN2,IGF2BP3,PKP1,ELAVL4,TENT5C,RBM47,GDNF
GOBP_MEMBRANE_PROTEIN_PROTEOLYSIS	0.231426417	0.645714392	0.249246554	-0.227025628	-1.1439684	24	FURIN,PARL,ADAM10,TMPRSS6,APH1B,LRIG2,AFG3L2,SPPL3,TIMP4,SPPL2C,IFNG,ADAM9,TGFB1,SNX9,TSPAN5,RGMA,SH3D19,HM13,IL1B,TSPAN15,BACE2,PTPN3,P2RX7,TIMP2
GOBP_REGULATION_OF_CHEMOTAXIS	0.231768232	0.645976483	0.083129129	0.34702964	1.12124917	91	SMOC2,DSCAM,FEZF2,CDH13,SCG2,PRKD1,ROBO1,SEMA5A,TIAM1,SLIT2,PDGFRA,PLXNA4,HMGB1,ROBO2,STK39,PTK2,WNT5A,CCR7,SUCNR1,ADGRA2,PTN,WNT3,POU4F2,RIPOR2,SLIT1,MTUS1,IL16,SMAD3,NTRK3,MET,PTPRO,LYN,NTF3,RAC2,PTK2B,NRP1,EFNB2,MEGF8,CSF1,PDGFD,PTPN2,KLRC4-KLRK1
GOBP_NEGATIVE_REGULATION_OF_VASCULATURE_DEVELOPMENT	0.232931727	0.648525727	0.083129129	0.367385876	1.141686353	50	HHEX,VASH1,ATP2B4,SEMA3E,NIBAN2,ABCC8,NF1,PTPRM,TAFA5,APOH,ADGRB3,SULF1,THBS2,PDE3B,TGFB2,SEMA6A,KLK3,SARS1,DAB2IP,HSPG2,WNT4,MINAR1,ADGRB2,GADD45A,FOXC1,COL4A3,PRL,ADAMTS9,ISM1,CREB3L1,ADGRB1
GOBP_REGULATION_OF_MYELOID_CELL_DIFFERENTIATION	0.233233233	0.648672151	0.082896213	0.351924925	1.123056073	78	ROR2,RUNX1,ITPKB,LDB1,NF1,INPP5D,HOXA7,RARA,STAT5B,FOXP1,MEIS1,EEIG1,MEIS2,PRKCA,KITLG,RPTOR,POU4F2,TNFRSF11B,SMAP1,FBXW7,CAMK4,LYN,TNFRSF11A,CNOT4,PIK3R1,TLR4,DLL1,JAG1,GATA2,ETS1,PPP3CA,PTK2B,SCIN,CASP8,CDK6,CD101,POU4F1,CSF1,PTPN2
GOBP_NEGATIVE_REGULATION_OF_TRANSPORT	0.233766234	0.649461413	0.082664645	0.324064969	1.081346175	167	TRDN,DRD2,OPRK1,FRMD4A,RGS4,GRM7,PRKD1,PACSIN1,NOS3,NEDD4L,KLF7,GRP,TNFRSF1A,ADORA1,HECW2,NEO1,ABCC8,KCNH2,CRHR1,NOS1,NRG1,BCR,DRD3,HMGB1,NF1,ANGPT1,MTNR1B,PPP3CC,STK39,EPHB2,RUBCN,ARFIP1,SP100,BCL2,BIN1,YWHAQ,PID1,PRKG2,MAP1B,MIR148A,MDFIC,LRRTM1,NPSR1,ACVR1C,VAMP8,SLC43A2,SERPINE2,PRKCE,ATP9A,OSR1,ACE,TRAT1,ADTRP,CAMK2D,OPRM1,KCNAB1,ENPP1,RAP1A,PPP3CA,ANK3,ARHGAP8,SYT4,PTK2B,PPP3R1,CNR1,PLA2R1,…
GOBP_INTERLEUKIN_12_PRODUCTION	0.234309623	0.650277826	0.085042746	0.42252074	1.173907068	21	CD40,HMGB1,FOXP1,CCR7,IL16,IRF5,TLR4,PLCB1,IRAK3,ISL1,IL17A,IRF1,IL23R
GOBP_REGULATION_OF_VESICLE_FUSION	0.235798499	0.653713712	0.086034724	0.452554406	1.182696306	15	GRIK5,ERC2,SYT1
GOBP_REGULATION_OF_CARDIAC_MUSCLE_CELL_MEMBRANE_REPOLARIZATION	0.236170213	0.654048432	0.085535695	0.448199084	1.185919431	16	CACNA2D1,ANK2,KCNH2,NOS1,KCNQ1,KCNH6
GOBP_VASCULAR_ASSOCIATED_SMOOTH_MUSCLE_CELL_MIGRATION	0.237091675	0.655207748	0.08479851	0.430480888	1.17383771	19	TERT,NF1,FAT1,TAFA5,DOCK4,FGF9,IGFBP5,GNA12,DDR2,MYOCD,DOCK7,PDGFB
GOBP_VENTRICULAR_CARDIAC_MUSCLE_TISSUE_MORPHOGENESIS	0.236923077	0.655207748	0.083363407	0.402934985	1.166530179	28	TGFBR3,PROX1,DSP,ZFPM2,NRG1,ENG,FGFR2,TGFB2,RYR2,COL11A1,LRP2,BMPR1A,CHD7,ISL1,POU4F1,FOXC1,HEG1,SMAD4
GOBP_MIDDLE_EAR_MORPHOGENESIS	0.238297872	0.657687454	0.085042746	0.447763777	1.184767624	16	OSR2,SIX2,TSHZ1,EYA1,OSR1,TBX1,GSC,SIX1
GOBP_REGULATION_OF_P38MAPK_CASCADE	0.238493724	0.657687454	0.084074558	0.42203069	1.17254554	21	OPRK1,PHLPP1,DUSP10,EZR,SASH1,GDF6,STK39
GOBP_ESTABLISHMENT_OF_MITOTIC_SPINDLE_LOCALIZATION	0.240085745	0.658593107	0.085042746	0.450949685	1.17850256	15	PAX6,PKHD1,NSFL1C,CDK5RAP2,DCTN1,SPRY1,INSC
GOBP_REGULATION_OF_SODIUM_ION_TRANSMEMBRANE_TRANSPORT	0.239593909	0.658593107	0.082205492	0.392901371	1.158343355	32	ATP2B4,FGF14,NEDD4L,GRP,HECW2,FGF12,NOS1,WNK2,STK39,PRKCE,OSR1,CAMK2D,UTRN,PTPN3,ANK3,NETO1,DLG1
GOBP_REGULATION_OF_BEHAVIOR	0.239108409	0.658593107	0.082205492	0.384318093	1.149908603	35	RELN,DRD2,OPRK1,NMU,GRP,ADORA1,NLGN1,MTNR1B,EPHB2,MC4R,SGIP1,NPSR1,CNTNAP4,HCRTR2
GOBP_CARDIAC_CHAMBER_MORPHOGENESIS	0.24	0.658593107	0.081302735	0.35074024	1.119156181	77	SOX11,TGFBR3,PROX1,BMP7,NOS3,DSP,ROBO1,CPE,ZFPM2,RBP4,GRHL2,SLIT2,NRG1,ENG,TBX20,ROBO2,TBX5,WNT5A,FGFR2,SMARCD3,DNAH11,BMP5,TGFB2,PARVA,TBX1,RYR2,COL11A1,SHOX2,LRP2,JAG1,BMPR1A,CCN1,NRP1,CHD7,ISL1,SEMA3C,OVOL2,POU4F1,FOXC1,TBX2,SLIT3,HEG1,FGF8,DHRS3,SMAD4,PPP1R13L,NSD2,RBPJ,TEK,ADPRHL1,BMPR2,MESP1,WNT2,TNNI1,SFRP2,EGLN1,NRP2
GOBP_NEGATIVE_REGULATION_OF_TRANSCRIPTION_BY_RNA_POLYMERASE_II	0.23976024	0.658593107	0.081302735	0.307549019	1.059803065	406	HHEX,ENO1,ALX1,PAX5,SOX11,GLIS3,TFCP2L1,TFAP2A,MNX1,FEZF2,PROX1,FOXP2,RUNX1,PTCH1,OSR2,SKI,LRRFIP1,CBFA2T2,BARX2,MNT,ID4,NFATC2,HDAC4,IRX2,SOX1,IRX1,FOXG1,JARID2,DNMT3A,SMARCA2,FEZF1,TFAP2B,NKX2-1,ZBTB20,IRX4,KLF7,TBX15,ZFPM2,ZEB2,PAX6,SATB2,TENM2,SIM2,BEND3,WWC2,TBXT,STAT6,LDB1,HMGB1,PRDM13,GTF2IRD1,ETV6,EZR,SEMA4D,HOXA7,SKOR1,RARA,TCF7L2,KCNIP3,RUNX3,NKX6-1,TBX20,DACT1,FOXP1,SKOR2,NR2F2,DNMT3B,…
GOBP_MULTICELLULAR_ORGANISMAL_LEVEL_HOMEOSTASIS	0.240759241	0.659746142	0.081080206	0.309139662	1.061880861	359	CDH2,USH2A,DRD2,ADGRG1,CFLAR,ESRRG,KSR2,TGFBR3,PDE4B,NOVA1,ITPKB,SH3GL2,ANKH,MRAP2,ABCA12,ITGB6,NOS3,NMU,ESRRB,ADORA1,RBP4,NEO1,F11R,ZEB2,ABCC8,TRPM8,MBP,BCL2L11,JAK2,SPRR2A,MAK,BCR,STAT6,LDB1,GCNT2,SLC7A11,HMGB1,ADIPOR1,NF1,PRKAA2,ANGPT1,MYO5B,INPP5D,BTBD9,CDIN1,STAT5B,DIO2,LAMA2,POC1B,ALK,CFTR,STK39,PACS1,ASXL1,PEMT,PRICKLE1,AKT3,FLT3,PPARGC1A,PRDM16,PRKCA,MC4R,CRB2,KITLG,EXT1,NFIB,PTH2R,AQP4,S…
GOBP_CHROMOSOME_ORGANIZATION_INVOLVED_IN_MEIOTIC_CELL_CYCLE	0.24186299	0.662074531	0.249246554	-0.271234648	-1.160867608	15	SYCE2,C1orf146,AGO4,SMC2,MSH4,RNF212,C14orf39,TRIP13,SPO11,PRDM9,MAEL,MEIOC,SUN1,BRIP1,MRE11
GOBP_HETEROTYPIC_CELL_CELL_ADHESION	0.242268041	0.662302958	0.082434409	0.404938784	1.155112318	26	BMP7,NRCAM,DSP,MBP,GCNT2,ITGA5,CTNNA3,PARVA,CXADR,JUP,ITGA4
GOBP_REGULATION_OF_SMOOTHENED_SIGNALING_PATHWAY	0.242454728	0.662302958	0.081080206	0.371693942	1.144658941	45	PTCH1,SCUBE1,RORA,GPR161,OTX2,SKOR2,DCDC2,FOXA1,FGFR2,SERPINE2,FGF9,FBXL17,SHOX2,HHIP,ZIC1,ENPP1,RUNX2,PRKACB,EVC,INTU
GOBP_T_CELL_APOPTOTIC_PROCESS	0.244680851	0.666399168	0.08359906	0.444864126	1.177095247	16	BCL11B,BCL2L11,ST3GAL1,WNT5A,DOCK8,BCL2,P2RX7
GOBP_MICROVILLUS_ORGANIZATION	0.245744681	0.666399168	0.083363407	0.444620743	1.176451266	16	ESPN,EZR,PODXL,FSCN1,PLS1,TNIK,RAP1A,KLF5
GOBP_REGULATION_OF_ESTABLISHMENT_OR_MAINTENANCE_OF_CELL_POLARITY	0.245744681	0.666399168	0.083363407	0.444521963	1.176189896	16	KANK1,DOCK8,WDPCP,RIPOR2,ABL2,GSN,LLGL2,ANKFN1,RICTOR,PLEKHG3,SHTN1,TEK
GOBP_CARDIAC_MUSCLE_CELL_MEMBRANE_REPOLARIZATION	0.244813278	0.666399168	0.082205492	0.414950227	1.1656237	23	CACNA2D1,ANK2,KCND3,KCNH2,NOS1,KCNJ3,KCNQ1,KCNH6,KCNJ5
GOBP_REGULATION_OF_INTRACELLULAR_PROTEIN_TRANSPORT	0.24497992	0.666399168	0.080419997	0.364238988	1.134104928	52	PCNT,PRKD1,JAK2,NF1,ICE1,ANGPT1,LCP1,CDH1,SP100,EDEM2,MDFIC,SMAD3,ARHGAP44,JUP,ZIC1,PIK3R1,ECT2,CEP131,PTPN14
GOBP_CELLULAR_RESPONSE_TO_MOLECULE_OF_BACTERIAL_ORIGIN	0.246	0.666399168	0.07998588	0.356473719	1.128601101	66	OPRK1,PDE4B,PPM1E,CD40,NOS3,JAK2,MMP3,BCR,HMGB1,CARD8,SASH1,RARA,HMGCS2,EPHB2,PRKCA,WNT5A,NFKBIZ,AHR,PRKCE,LYN,NOS2,TLR4,IRAK3,DAB2IP,SIGIRR,CDK19
GOBP_REGULATION_OF_FAT_CELL_DIFFERENTIATION	0.246	0.666399168	0.07998588	0.355917066	1.126838729	66	ZFP36L2,BMP7,AXIN2,ID4,LMO3,ZFPM2,DUSP10,TRIO,RORA,VSTM2A,SORT1,ZBTB7C,PTPRQ,STK3,ASXL1,WNT5A,BMAL1,WWTR1,SMAD3,FRZB,SIX1,RUNX1T1,ENPP1,JAG1,GATA2,KLF5,CDS1
GOBP_NEGATIVE_REGULATION_OF_PROGRAMMED_CELL_DEATH	0.244755245	0.666399168	0.080202344	0.309424952	1.062193719	354	ERBB4,ENO1,GRIK2,BCL2L1,FMN2,CFLAR,BABAM2,CHST11,EYA2,MYO18A,RETREG1,PRKCH,TFAP2A,TLE1,TFAP2D,TERT,AMBRA1,BMP7,AATF,CHL1,MECOM,ITPKB,MSH2,SCG2,MNT,BCL11B,PAK5,DRAXIN,EYA4,SEMA3E,NOS3,VTCN1,TFAP2B,SYCP2L,NIBAN2,MAPK8IP2,ADORA1,SEMA5A,STIL,TOX3,JAK2,GRIA4,SLC7A11,PKHD1,NTRK2,PRKAA2,GRK5,ANGPT1,SEMA4D,EYA1,TCF7L2,STAT5B,MTNR1B,SYNGAP1,FOXP1,APOH,FANK1,GDNF,TAX1BP1,STK40,C8orf44-SGK3,STUB1,PTK2,GCH1,…
GOBP_DETECTION_OF_MECHANICAL_STIMULUS_INVOLVED_IN_SENSORY_PERCEPTION	0.246575342	0.667175329	0.082664645	0.428756739	1.169136292	19	TMC1,LHFPL5,TRPA1,KIT,WHRN,KCNQ1,SERPINE2,COL11A1,ASIC2,ADGRV1,FYN
GOBP_MEMBRANE_PROTEIN_ECTODOMAIN_PROTEOLYSIS	0.246798548	0.667175329	0.249246554	-0.2268788	-1.040685914	19	FURIN,ADAM10,LRIG2,SPPL3,TIMP4,SPPL2C,IFNG,ADAM9,SNX9,TSPAN5,RGMA,SH3D19,HM13,IL1B,TSPAN15,BACE2,PTPN3,P2RX7,TIMP2
GOBP_PROTEIN_LOCALIZATION_TO_ENDOPLASMIC_RETICULUM	0.248152059	0.669012342	0.082434409	0.436377733	1.183435621	18	SNAP25-AS1,ANK2,RTN4,RYR2,PPP1R15A,TRAM2
GOBP_NEUROBLAST_PROLIFERATION	0.248241206	0.669012342	0.079770592	0.364435256	1.133005171	51	SOX5,DRD2,PROX1,ID4,FOXG1,CDON,PAX6,DAGLA,NF1,SKOR2,TAFA1,AKNA,FGFR2,PTN,SMARCD3,SIX3,HHIP,DISC1,NBN,LHX5,GATA2,OTP
GOBP_POSITIVE_REGULATION_OF_CELL_SUBSTRATE_ADHESION	0.248248248	0.669012342	0.079556468	0.355277385	1.12138474	63	EDIL3,CDH13,RIN2,JAK2,CCL28,NPNT,EGFLAM,CCDC80,ITGA5,CCR7,PREX1,SMAD3,PRKCE,UNC13D,ITGA6,JUP,EMP2,VWC2,COL16A1,OLFM4,DISC1,UTRN,WNT4,CCN1,PTK2B,NRP1,CDK6,CSF1,PRKCZ,RREB1,FMN1,BRAF,EPB41L5,DOCK1,ARHGEF7,ITGA3,CARMIL1,SFRP1,PDGFB,TEK,KDR
GOBP_POSITIVE_REGULATION_OF_RELEASE_OF_SEQUESTERED_CALCIUM_ION_INTO_CYTOSOL	0.249732047	0.672315821	0.082896213	0.446849162	1.16778634	15	TRDN,AKAP6,LHCGR,NPSR1,DRD1,HAP1,BDKRB1
GOBP_POSITIVE_REGULATION_OF_MONOATOMIC_ION_TRANSPORT	0.25	0.672342621	0.079131665	0.346190028	1.112656294	85	TRDN,OPRK1,CACNA2D1,ANK2,ADORA1,ABCC8,KCNH2,FGF12,NOS1,RGS7,AKAP6,WNK2,PPP3CC,CFTR,KCNC1,KCNC2,STK39,KCNN4,EPHB2,LHCGR,CNTN1,ADCYAP1R1,NPSR1,KCNQ1,P2RX7,DRD1,ATP2C2,HAP1,PPP3CA,ANK3,MLLT6,NIPSNAP2,PPP3R1,BDKRB1,DLG1,STIM2
GOBP_PROTEIN_LOCALIZATION_TO_POSTSYNAPSE	0.251546392	0.673204389	0.080419997	0.410100781	1.16010185	24	ERBB4,GPC6,SNAP25,NPTX1,GRIP1,LRRC7,C1QL2,ARHGAP44,NSG1,RAP1A,NETO1,DLG1,PRKCZ,CACNG2,GRIN2A,NETO2,SCRIB
GOBP_POSITIVE_REGULATION_OF_INTRINSIC_APOPTOTIC_SIGNALING_PATHWAY	0.251612078	0.673204389	0.203508959	-0.251850883	-1.141945961	18	MMP2,BOK,RPS3,PRKRA
GOBP_REGULATION_OF_EPITHELIAL_CELL_APOPTOTIC_PROCESS	0.251004016	0.673204389	0.079131665	0.366831906	1.135944819	48	CFLAR,TERT,SCG2,CD40,SEMA5A,JAK2,PKHD1,PRKAA2,ANGPT1,TCF7L2,BCL2,CDKN1B,PDX1,UMODL1,ITGA4,PRKCI,GATA2,GSN,HMOX1,PLA2R1,BRAF,AKR1C3
GOBP_NEPHRON_MORPHOGENESIS	0.251004016	0.673204389	0.079131665	0.366828539	1.135934393	48	ERBB4,HOXD11,PTCH1,BMP7,SIX2,IRX2,IRX1,ADAMTS16,NPNT,EYA1,KIF26B,GDNF,BCL2,SOX9,SIX4,OSR1,PBX1,SIX1,WNT4,LGR4,DLG1,HOXA11,FMN1,LHX1,DCHS1,TCF21,FGF8,SALL1,SMAD4
GOBP_MITOTIC_CYTOKINESIS	0.251222625	0.673204389	0.203508959	-0.203114401	-1.104290554	30	ANLN,RAB11FIP3,CHMP5,WNK1,STAMBP,BIRC5,EXOC8,KIF4B,MAP9,INCENP,STMN1
GOBP_REGULATION_OF_EXTRINSIC_APOPTOTIC_SIGNALING_PATHWAY	0.252	0.673550769	0.078711381	0.352759503	1.1209328	71	BCL2L1,CFLAR,EYA2,TERT,SCG2,DEDD2,PAK5,EYA4,NOS3,FAF1,NF1,EYA1,TCF7L2,GDNF,WWOX,C8orf44-SGK3,STK3,SP100,BCL2,PHIP,LMNA,BMP5,GFRAL,DBH,ATF3,ITGA6,IGF1,TLR4,PPP2R1A,TNFSF10,NRP1,SKIL,GCLC,HMOX1,BMPR1B
GOBP_CELLULAR_RESPONSE_TO_OXYGEN_CONTAINING_COMPOUND	0.252747253	0.674855882	0.078502905	0.303153761	1.050168309	494	PTPRK,SLC23A2,DRD2,ADCY2,OPRK1,PTPRN2,CFLAR,HCN4,ATP2B4,RGS4,CACNA2D1,PDE4B,SYBU,LARGE1,PTCH1,BMP7,AXIN2,PPM1E,PRKD1,SMYD3,CD40,ABCA12,SLC1A2,EFNA5,NOS3,DNMT3A,BRINP1,ZBTB20,STAT5A,SLC30A10,KLF7,GCK,PTGER2,PPP1R9B,TNC,GRIA1,GNA14,ABCC8,TIAM1,PAX6,GPR37,RORA,SLIT2,JAK2,CRHR1,MMP3,PEX14,EPHA4,PDGFRA,BCR,STAT6,DRD3,HMGB1,ADIPOR1,PRKAA2,AKAP6,EZR,NPTX1,RORB,MLC1,CARD8,FAT1,ZNF703,SELENOT,SASH1,RARA,S…
GOBP_MUSCLE_CELL_MIGRATION	0.253266332	0.675549703	0.078711381	0.367764606	1.136303438	46	TERT,SEMA6D,SLIT2,NF1,FAT1,TAFA5,BCL2,DOCK4,TACR1,PARVA,PLXNA1,SIX4,FGF9,IGFBP5,ACE,GNA12,IGF1,TLR4,SIX1,BMPR1A,NRP1,DDR2,SORL1,PDGFD,MYOCD,RPS6KB1,POSTN,DOCK7
GOBP_POSITIVE_REGULATION_OF_T_CELL_MEDIATED_IMMUNITY	0.254620772	0.678049982	0.203508959	-0.261701577	-1.172716808	16	IL6,PVR,TNFSF4,IL18R1,CYRIB,MALT1,GATA3,PTPRC,ULBP1,STX7,IL1B,DENND1B,HLA-H,IL23R,PRKCZ,P2RX7
GOBP_CEREBELLAR_CORTEX_MORPHOGENESIS	0.25498426	0.678049982	0.08063885	0.422243246	1.162631504	20	PROX1,RORA,GRID2,LDB1,SKOR2,WHRN,SERPINE2,GLI2,DLL1,LHX5,AGTPBP1,LHX1,HERC1
GOBP_RESPONSE_TO_MOLECULE_OF_BACTERIAL_ORIGIN	0.254745255	0.678049982	0.078089231	0.334869371	1.093574009	109	OPRK1,PDE4B,PPM1E,CD40,NOS3,PTGER2,ABCC8,DUSP10,JAK2,NOS1,MMP3,BCR,HMGB1,CARD8,SASH1,RARA,DIO2,FOXP1,MGST2,TAB2,HMGCS2,GCH1,EPHB2,PRKCA,WNT5A,CCR7,FGFR2,NFKBIZ,AHR,PCSK1,PRKCE,P2RX7,IRF5,ACE,LYN,TNFRSF11A,NOS2,TLR4,IRAK3,DAB2IP,SIGIRR,CDK19,PTGER4,KCNJ8,CASP8,BDKRB1,CNR1,ASS1,FOSL2,KLRC4-KLRK1,UMOD,CD96,IL23R,CPS1,RPS6KB1,ABCA1,AKAP12
GOBP_DOPAMINE_SECRETION	0.256162915	0.678174646	0.081526514	0.445135164	1.163307012	15	DRD2,OPRK1,SYT1,DRD3,GDNF
GOBP_REGULATION_OF_DOPAMINE_SECRETION	0.256162915	0.678174646	0.081526514	0.445135164	1.163307012	15	DRD2,OPRK1,SYT1,DRD3,GDNF
GOBP_DOUBLE_STRAND_BREAK_REPAIR_VIA_NONHOMOLOGOUS_END_JOINING	0.256701031	0.678174646	0.079343496	0.400201993	1.14894007	27	NSMCE2,HMGB1,SHLD1,DEK,DCLRE1C,SMC5,POLQ,DCLRE1A,MRE11,CYREN,NBN
GOBP_POSITIVE_REGULATION_OF_EXOCYTOSIS	0.256852792	0.678174646	0.078502905	0.388883458	1.14649783	32	CADPS2,CADPS,SYT1,NLGN1,SYT10,STX1A,CFTR,SYT7,VAMP8,UNC13D,SMPD3,GATA2,GAB2,EXPH5,SYT4,SDC1,KCNB1,SDCBP,KLRC2,VSNL1,ANXA2,CLASP1,SYK
GOBP_POSITIVE_REGULATION_OF_MIRNA_METABOLIC_PROCESS	0.256048387	0.678174646	0.078295525	0.374663152	1.133716915	38	TEAD1,TERT,PAX6,FOXA1,MRTFA,NEAT1,LIN28B,EGFR,TGFB2,SMAD3,BMPR1A,GATA2,KLF5,ETS1,MYOCD,POU2F1,PRL,STAT3,SMAD4,NGFR,MYB,PDGFB,MYCN,MALAT1,MRTFB,PNPT1
GOBP_CELLULAR_COMPONENT_MAINTENANCE	0.255555556	0.678174646	0.078502905	0.372472549	1.133432885	40	ERC2,PCLO,PLXNA4,SHANK2,SORT1,KIFC3,SYNGAP1,CBLN2,DCTN1,ADGRB3,GRIN2B,WHRN,TJP1,ZNF804A,TANC1,ERC1,FYN,DLG1,MYOCD,PLEKHA7,ITGA3,MTMR2,INSR,FERMT2,MTSS1,SHANK1,CBLN1,IGF1R
GOBP_NEGATIVE_REGULATION_OF_CELL_CYCLE_G1_S_PHASE_TRANSITION	0.256759674	0.678174646	0.203508959	-0.220767671	-1.020988291	22	ACVR1,GIGYF2,CTDSP2,PIDD1,FBXO31,CDC73
GOBP_GLOMERULUS_DEVELOPMENT	0.258551308	0.681968328	0.077679856	0.366493084	1.128642515	45	CFLAR,KIRREL3,BMP7,MAGI2,PDGFRA,MYO1E,ANGPT1,PODXL,SULF2,PLCE1,ASXL1,EXT1,BCL2,SULF1,WWTR1,CD2AP,OSR1,PTPRO,JAG1,PPP3CA,LGR4,PDGFD,COL4A4,LHX1,FOXC1,COL4A3
GOBP_WNT_SIGNALING_PATHWAY_PLANAR_CELL_POLARITY_PATHWAY	0.259221311	0.683044224	0.078502905	0.391220381	1.140149977	29	CELSR1,MLLT3,MAGI2,TIAM1,DACT1,VANGL2,ANKRD6,PRICKLE1,WNT5A,VANGL1,DAAM1,ZNRF3,WNT7B,FZD6,CELSR2
GOBP_B_CELL_ACTIVATION_INVOLVED_IN_IMMUNE_RESPONSE	0.259898477	0.683457652	0.077884011	0.384352616	1.145296218	34	MSH2,CD40,CDH17,POU2AF1,STAT6,SHLD1,ST3GAL1,NFKBIZ,PAXIP1,LFNG,TLR4,DLL1,NBN,DOCK10,BCL6,PTK2B
GOBP_REGULATION_OF_MEMBRANE_LIPID_DISTRIBUTION	0.260427263	0.683457652	0.077884011	0.385380335	1.13957445	33	ATP8A2,ABCA12,ANO4,KCNN4,XKR6,CLPTM1L,XKR4,ANO3,ATP10B,ABCC1,P2RX7,ATP9A,ATP11B,ATP10A,XKR9
GOBP_ICOSANOID_BIOSYNTHETIC_PROCESS	0.26042403	0.683457652	0.203508959	-0.248681578	-1.11950267	17	NLRC4,MGST3,EDN1,FADS1,GGTLC1,ALOX5,PIBF1,AVP,CD74,PTGIS,SYK,PNPLA8,IL1B,EDN2,AKR1C3,TBXAS1
GOBP_POSITIVE_REGULATION_OF_SMALL_MOLECULE_METABOLIC_PROCESS	0.26026026	0.683457652	0.077073673	0.354032824	1.117456454	63	ENO1,NOS3,ZBTB20,GCK,SLC4A4,NOS1,BEND3,PRKAA2,PPARGC1A,LHCGR,RPTOR,KAT2B,MLXIPL,ADCYAP1R1,PID1,SLC45A3,ELOVL5,PRKCE,P2RX7,CLYBL,CPT1A,NOS2,IGF1,WNT4,APP,ABCD2,UCHL1
GOBP_GLUTAMATE_SECRETION	0.261702128	0.685741058	0.07998588	0.441200421	1.167401209	16	GRM7,ADORA1,ABCC8,NTRK2,NF1,APBA1,P2RX7,SYT4,KCNJ8
GOBP_NEGATIVE_REGULATION_OF_SMOOTHENED_SIGNALING_PATHWAY	0.263665595	0.685741058	0.07998588	0.443198549	1.158245903	15	PTCH1,GPR161,SERPINE2,HHIP,ENPP1,RUNX2,PRKACB,MEGF8,TULP3,UBR5,IFT122,GLI3
GOBP_O_GLYCAN_PROCESSING	0.262176166	0.685741058	0.078502905	0.413638902	1.156979495	22	GALNT13,XXYLT1,GALNT3,GALNT2,ST3GAL2,ST3GAL1
GOBP_NUCLEOSIDE_TRIPHOSPHATE_BIOSYNTHETIC_PROCESS	0.263378804	0.685741058	0.078920964	0.420123823	1.15679575	20	ENO1,UCK2,SDHA,NME7,SLC25A13,PID1
GOBP_CARTILAGE_DEVELOPMENT_INVOLVED_IN_ENDOCHONDRAL_BONE_MORPHOGENESIS	0.263378804	0.685741058	0.078920964	0.419971775	1.156377093	20	AXIN2,CER1,RARA,RARB,EXT1,SOX9,CBS,SMPD3,SHOX2,COL27A1,FOSL2,HOXA11
GOBP_EATING_BEHAVIOR	0.263435195	0.685741058	0.079131665	0.423914457	1.155932331	19	OPRK1,ATP8A2,BSX,MC4R,TACR1,NPSR1,GFRAL,ACE,CPT1A,UCHL1,CNTN2
GOBP_NEGATIVE_REGULATION_OF_MYELOID_LEUKOCYTE_DIFFERENTIATION	0.263378804	0.685741058	0.078920964	0.41956905	1.155268202	20	NF1,INPP5D,HOXA7,RARA,TNFRSF11B,FBXW7,LYN,PIK3R1,TLR4,GATA2,CDK6,PTPN2
GOBP_REGULATION_OF_EPIDERMIS_DEVELOPMENT	0.262564103	0.685741058	0.077884011	0.395293619	1.144407791	28	PRKCH,PTCH1,ABCA12,KLF7,EXTL3,HOXA7,MAFG,NCOA3,TP63,ESRP1
GOBP_INORGANIC_ION_HOMEOSTASIS	0.262737263	0.685741058	0.076476705	0.315057623	1.063993138	227	TRDN,DRD2,GRIK2,SGCD,ERC2,KL,ATP2B4,ANKH,ANK2,PRKD1,CD40,FAM20A,SV2B,SLC30A10,SLC8A1,ADORA1,NEO1,GRIA1,TRPM8,KCNH2,NOS1,SLC30A8,DRD3,PKHD1,CACNB4,AKAP6,JPH1,BTBD9,TMTC2,SLC12A1,PLCB2,TRPA1,STK39,PLCE1,SLC17A6,TUNAR,WNT5A,EXT1,GRM5,LHCGR,BCL2,CALCB,CCR7,KCNMA1,SLC39A8,SCNN1B,NPSR1,PLCH1,KCNQ1,ENPP3,PRKCE,SLC8A3,P2RX7,CA12,CACNA1C,RYR2,DRD1,ATP2C2,LYN,SLC12A4,CHRNA7,CAMK2D,HCRTR2,SCGN,PLCB1,SLC1A3,…
GOBP_FEMALE_SEX_DIFFERENTIATION	0.264264264	0.686612834	0.076279718	0.352569034	1.117337362	67	BCL2L1,NOS3,ZFPM2,RBP4,SLIT2,PDGFRA,STAT5B,ROBO2,NR2F2,DACH1,ZFP42,WNT5A,KITLG,LHCGR,LHX9,BCL2,TP63,ADCYAP1R1,KIT,SRD5A1,FSHR,LFNG,CSMD1,UMODL1,FOXL2,LRP2,IMMP2L,WNT4,CHD7,DMRTA1,BMPR1B,NRIP1,LHFPL2,EREG,LHX1,FOXC1,SLIT3
GOBP_POSITIVE_REGULATION_OF_CATALYTIC_ACTIVITY	0.266733267	0.692337543	0.075694631	0.307537326	1.055076038	346	ERBB4,RELN,ST18,BCL2L1,CAP1,SRGAP2,NLRP1,ROR2,PROX1,TERT,AGAP1,AXIN2,ARHGAP25,MSH2,CAP2,CD40,NOS3,MAGI2,ROBO1,MAP3K13,TBC1D16,RFC3,POR,CORO1C,PKIB,TIAM1,SRCIN1,MBP,GRHL2,JAK2,CRHR1,NOS1,RGS7,NRG1,EPHA4,PDGFRA,BCR,ROR1,HMGB1,MMD,NTRK2,BCAS3,NF1,ANGPT1,SEMA4D,MUSK,TBC1D30,CARD8,SASH1,RALGAPA2,PLCB2,ALK,APOH,GDNF,RAPGEF1,TAOK3,TIAM2,TAB2,PTK2,GCH1,FLT3,LGR5,TTBK1,WNT5A,ARHGAP29,ASPH,LHCGR,TBC1D22A,D…
GOBP_FOCAL_ADHESION_ASSEMBLY	0.267336683	0.69321333	0.07588869	0.367520572	1.127041298	43	PTPRK,CDH11,EFNA5,CORO1C,BCR,LDB1,PEAK1,PHLDB2,MACF1,PTK2,BCL2,WDPCP,SMAD3,LIMCH1,CORO2B,COL16A1,WNT4,PTK2B,NRP1,FMN1,EPB41L5,ARHGEF7,SFRP1,CLASP1,TEK,KDR,EPHA3,SRC,FERMT2,ACTN2,VEGFA
GOBP_ESTABLISHMENT_OF_SPINDLE_ORIENTATION	0.268085106	0.69340042	0.078711381	0.439056624	1.161728795	16	PAX6,PKHD1,NSFL1C,KIF25,CDK5RAP2,DCTN1,SPRY1,INSC
GOBP_REGULATION_OF_LYMPHOCYTE_APOPTOTIC_PROCESS	0.269271383	0.69340042	0.078089231	0.426189621	1.155805947	18	BCL11B,BCL2L11,FOXP1,ST3GAL1,WNT5A,DOCK8,BCL2,P2RX7,LYN,BCL6
GOBP_NEGATIVE_REGULATION_OF_ENDOTHELIAL_CELL_PROLIFERATION	0.268625393	0.69340042	0.077884011	0.41849813	1.152319465	20	VASH1,SCG2,NF1,PTPRM,NR2F2,APOH,SULF1
GOBP_FACE_MORPHOGENESIS	0.268828452	0.69340042	0.077679856	0.412929104	1.147258222	21	SKI,PAX9,PDGFRA,PRICKLE1,ASPH,DLX5,TBX1,CRISPLD1
GOBP_MAINTENANCE_OF_LOCATION_IN_CELL	0.268731269	0.69340042	0.075309376	0.34152522	1.100382683	88	TRDN,DRD2,RIT2,ANK2,PRKD1,SLC8A1,NOS1,AKAP6,JPH1,PLCB2,HK2,GAA,PLCE1,LHCGR,SP100,CCR7,NPSR1,PLCH1,PRKCE,P2RX7,CACNA1C,RYR2,DRD1,LYN,CAMK2D,PLCB1,HAP1,ANK3,PTK2B,CHD7,SCIN,GSN,BDKRB1,SORL1
GOBP_ODONTOGENESIS	0.269269269	0.69340042	0.075309376	0.342608211	1.097685708	82	TFAP2A,TSPEAR,OSR2,BMP7,AXIN2,ANKH,BCL11B,PAX9,FAM20A,ITGB6,TNC,SSUH2,BCL2L11,PDGFRA,TUFT1,CFTR,COL1A2,WLS,FGFR2,TP63,TNFRSF11B,TGFB2,OSR1,TBX1,APCDD1,DMRT3,GLI2,SMPD3
GOBP_RESPONSE_TO_ORGANIC_CYCLIC_COMPOUND	0.268731269	0.69340042	0.075309376	0.305712392	1.05328583	396	DRD2,ADCY2,OPRK1,SDK1,BCL2L1,CFLAR,KL,HCN4,ESRRG,RGS4,ZFP36L2,PTCH1,BMP7,AXIN2,GABRB2,PRKD1,SMYD3,CD40,SLC1A2,EFNA5,IRX1,PPP2R2A,LMO3,DNMT3A,HLCS,GLDC,IGFBP4,SLC8A1,ESRRB,PTGER2,ADORA1,PPP1R9B,TNC,SLC6A3,GRIA1,GNA14,ELAVL4,TIAM1,RORA,BCL2L11,SLIT2,JAK2,CNGA3,NKX2-2,DRD3,SLC7A11,GAD2,KDM4C,AKAP6,EZR,RXRG,MLC1,RIGI,ZNF703,RARA,STAT5B,ALDH1A2,FOXP1,HCN1,NR2F2,FIBIN,TRPA1,NPAS4,ALK,HOXD13,CFTR,RAPGEF…
GOBP_PYRUVATE_METABOLIC_PROCESS	0.269617706	0.693606853	0.075501529	0.365744199	1.124117205	44	ENO1,HDAC4,ZBTB20,GCK,SLC4A4,CBFA2T3,PRKAA2,HK2,RPTOR,KAT2B,MLXIPL,PC,P2RX7,IGF1,FOXK1,OGDHL,APP,UCHL1,PRKAG2,PKM,PFKP,PDK4
GOBP_POSITIVE_REGULATION_OF_RECEPTOR_INTERNALIZATION	0.272340426	0.694763672	0.077884011	0.43706795	1.156466834	16	DRD2,ARRB1,MAGI2,ANGPT1
GOBP_RETINOIC_ACID_RECEPTOR_SIGNALING_PATHWAY	0.272340426	0.694763672	0.077884011	0.437004528	1.15629902	16	ESRRG,RXRG,RARA,ALDH1A2,RARB,ASXL1,TBX1,THRB,ZNF536,PTF1A,AKR1C3,DHRS3
GOBP_PROTEIN_KINASE_A_SIGNALING	0.27081138	0.694763672	0.077679856	0.421970291	1.150630966	19	AKAP6,EZR,LCP1,RDX,PRKG2,FSHR,CALCR,TTN,TCP11,PRKACB,ADGRV1,TCIM,AKAP7,AKAP12
GOBP_BROWN_FAT_CELL_DIFFERENTIATION	0.271134021	0.694763672	0.076476705	0.405556869	1.147247934	24	BMP7,LAMB3,DUSP10,VSTM2A,PPARGC1A,PRDM16,NUDT7,SIX1,FABP3,PLAC8,GATA2,EBF2,RREB1,SOX13,ZNF516
GOBP_SECRETION_BY_TISSUE	0.272821577	0.694763672	0.076476705	0.406885712	1.142969922	23	OPRK1,ADORA1,STK39,PRICKLE1,KCNN4,SCNN1B,EGFR,VAMP8,PRKCE,PPP3CA,CELSR2,TRAF3IP2,FOSL2,CEL,NEUROG1
GOBP_CELL_MIGRATION_INVOLVED_IN_SPROUTING_ANGIOGENESIS	0.270875764	0.694763672	0.07588869	0.38924431	1.140963292	30	TGFBR3,MEOX2,ROBO1,SLIT2,STARD13,AKT3,PIK3R3,CARD10,FBXW7,ADTRP,GATA2,NRP1,HMOX1,EFNB2,HDAC9,RHOJ,MAP2K5,HDAC7,CLEC14A,NR4A1
GOBP_POSITIVE_REGULATION_OF_CYSTEINE_TYPE_ENDOPEPTIDASE_ACTIVITY	0.270812437	0.694763672	0.075118164	0.35649491	1.117283503	56	ST18,BCL2L1,NLRP1,ROBO1,JAK2,HMGB1,CARD8,TTBK1,ASPH,BCL2,GRIN2B,IFI16,ACVR1C,SMAD3,MAPT,BBC3,FOXL2,CASC2,CRADD,TNFSF10,IFT57,GSN,CASP8,FYN,BCL2L13,DAP,PDCD6,COL4A3,PERP,GRIN2A,MAP3K5,NGFR,NOD1
GOBP_REGULATION_OF_OSTEOBLAST_DIFFERENTIATION	0.273	0.694763672	0.074550078	0.350117807	1.112020973	70	NELL1,SOX11,PTCH1,SKI,BMP7,AXIN2,PRKD1,FBN2,NPNT,DNAI3,SEMA4D,RORB,SMOC1,CLIC1,PTK2,FGFR2,TP63,WNT3,SOX9,WWTR1,TWIST2,SMAD3,IGFBP5,IGF1,JAG1,RUNX2,BMPR1A,WNT7B,WNT4,CCN1,PPP3CA,DDR2,BMPR1B,CHRD,CDK6
GOBP_RESPONSE_TO_ORGANOPHOSPHORUS	0.272818455	0.694763672	0.074738523	0.356243695	1.110821876	53	HCN4,RFC3,SLC6A3,CNGA3,AKAP6,EZR,HCN1,CFTR,RAPGEF1,PDE2A,HMGCS2,SRD5A1,AHR,KCNQ1,P2RX7,IGFBP5,TYR,ENPP1,ERRFI1,RAP1A,PTK2B,KCNJ8,SDC1,ASS1
GOBP_MORPHOGENESIS_OF_AN_EPITHELIUM	0.272727273	0.694763672	0.074550078	0.312166726	1.063590003	277	ERBB4,CELSR1,SOX11,EPHA7,TFAP2A,HOXD11,PROX1,COBL,PTCH1,SKI,BMP7,FREM2,CECR2,SIX2,ID4,IRX2,SEMA3E,IRX1,ASTN2,NKX2-1,LHX2,TNC,STIL,JHY,TBX4,FRAS1,GRHL2,SLIT2,FLRT3,FOXF2,CCDC40,GBX2,EPHA4,ENG,PKHD1,ADAMTS16,NPNT,EZR,PHLDB2,EYA1,LAMA1,PODXL,FAT1,KIF26B,RARA,ALDH1A2,TBX20,LCP1,FOXP1,MICAL2,TBX5,VASP,HOXD13,GDNF,VANGL2,FOXA1,STARD13,MRTFA,STK3,PRICKLE1,ITGA5,LGR5,WNT5A,EXT1,KRT6A,BCL2,FGFR2,TP63,WDPC…
GOBP_MONOATOMIC_ION_HOMEOSTASIS	0.272727273	0.694763672	0.074550078	0.313057817	1.063475938	256	TRDN,DRD2,GRIK2,SGCD,ERC2,KL,ATP2B4,ANKH,ANK2,PRKD1,CD40,FAM20A,SV2B,SLC30A10,SLC8A1,ADORA1,SLC4A4,NEO1,GRIA1,TRPM8,KCNH2,NOS1,SLC30A8,DRD3,PKHD1,CACNB4,AKAP6,WNK2,JPH1,BTBD9,TMTC2,SLC12A1,PLCB2,UNC80,TRPA1,CFTR,STK39,PLCE1,TUNAR,WNT5A,EXT1,GRM5,LHCGR,BCL2,CALCB,CCR7,OCA2,SLC9A9,KCNMA1,SLC39A8,CLCN3,SCNN1B,NPSR1,SLC26A4,PLCH1,KCNQ1,PRKCE,GPR89B,SLC8A3,P2RX7,CA12,CACNA1C,SLC4A10,RYR2,DRD1,ATP2C2,L…
GOBP_RENAL_SYSTEM_PROCESS	0.274	0.696628293	0.074362538	0.350445643	1.109516121	66	DRD2,TMEM63C,ADORA1,SLC6A18,BCR,MYO1E,RHPN2,MYO5B,SULF2,STK39,PON3,AQP4,BCL2,SUCNR1,KCNMA1,SULF1,TACR1,SCNN1B,PCSK5,KCNQ1,CD2AP,CORO2B,PTPRO,EMP2,PRKACB,SGK1,PPP3CA,MLLT6,CHRNB4,GSN,RRM2B,SLC5A1,UMOD,AKR1C3,OR51E2,CORIN,ADGRF5,ATP6V0A4,ITGA3,ATP6V1B1,PDGFB,CLDN4
GOBP_POSITIVE_REGULATION_OF_EPITHELIAL_CELL_APOPTOTIC_PROCESS	0.27545552	0.698965029	0.077679856	0.438470194	1.145888917	15	CD40,JAK2,ITGA4,PRKCI,GSN,HMOX1,PLA2R1,AKR1C3
GOBP_APOPTOTIC_PROCESS_INVOLVED_IN_DEVELOPMENT	0.275257732	0.698965029	0.075694631	0.399386034	1.139272765	26	BMP7,TNFRSF1A,BCL2L11,SLIT2,ROBO2,XKR6,XKR4,SIX3,TGFB2,CCN1,XKR9,FOXC1,SLIT3,CRYAB,XKR7,SCRIB
GOBP_CELL_DIFFERENTIATION_INVOLVED_IN_KIDNEY_DEVELOPMENT	0.276142132	0.69934538	0.074738523	0.381243888	1.136032811	34	PTCH1,SIX2,MAGI2,MYO1E,PODXL,GDNF,ASXL1,EXT1,WWTR1,CD2AP,OSR1,PTPRO,JAG1,WNT4
GOBP_CELL_DIFFERENTIATION_IN_SPINAL_CORD	0.276142132	0.69934538	0.074738523	0.380967313	1.135208672	34	MNX1,PTCH1,HOXD10,SOX6,DRAXIN,SOX1,DBX1,NKX2-2,TBX20,MDGA1,PHOX2A,LHX3,DMRT3,GLI2,LHX5,GATA2,ISL2,ISL1,LHX4,SOX13,LHX1
GOBP_EXOCYTIC_PROCESS	0.27693857	0.699419512	0.074175897	0.366876802	1.124351238	42	GRIK5,ERC2,UNC13A,SNAP25,SYT1,EXOC6B,STX11,EXOC4,NAPB,NLGN1,STX1A,CFTR
GOBP_NEGATIVE_REGULATION_OF_DNA_BINDING_TRANSCRIPTION_FACTOR_ACTIVITY	0.276830491	0.699419512	0.073990144	0.356188587	1.112056182	54	CDKN2A,ARRB1,PROX1,PTCH1,BMP7,HDAC4,PEX14,FAF1,TBXT,PKHD1,CARD8,TCF7L2,TAX1BP1,SP100,POU4F2,PAXIP1,NWD1
GOBP_IRON_ION_TRANSPORT	0.276976568	0.699419512	0.203508959	-0.219202899	-1.013751657	22	CYBRD1,TF,MCOLN2,CP,ISCU,FLVCR2,TFR2,IFNG,MIR210,SCARA5,FLVCR1,STEAP2,LMTK2,NECTIN1,ABCC5,HEPHL1,STEAP3,MELTF,SLC40A1,SLC39A14,SFXN1,SLC39A8
GOBP_PHOSPHOLIPASE_C_ACTIVATING_G_PROTEIN_COUPLED_RECEPTOR_SIGNALING_PATHWAY	0.277665996	0.70048169	0.073990144	0.362740256	1.114884565	44	DRD2,OPRK1,PRKD1,GRP,GNA14,BICD1,DRD3,PLCB2,PLCE1,GRM5,LHCGR,TACR1,DRD1,OPRM1,HCRTR2,PLCB1,GPR139
GOBP_REGULATION_OF_MICROTUBULE_BASED_MOVEMENT	0.278775079	0.701013167	0.076279718	0.422379272	1.145472462	18	MAP2,CCDC40,ADAM7,TEX101,DNAH11,TACR1,CCDC39,HAP1,DRC1
GOBP_LUNG_ALVEOLUS_DEVELOPMENT	0.278738555	0.701013167	0.074362538	0.387147903	1.138824339	31	ABCA12,ITGB6,NKX2-1,SLC7A11,FOXA1,STK40,ASXL1,FGFR2,IGFBP5,ACE,SMPD3,ERRFI1,FOSL2,MYOCD,PHF14,EDN2,TCF21,PGR,MMP12,BMPR2,KDR,TGFB3,MAN1A2
GOBP_AMINO_ACID_TRANSMEMBRANE_TRANSPORT	0.278952669	0.701013167	0.073805272	0.366280727	1.122524472	42	SLC7A14,RGS4,SLC38A1,SLC1A2,SLC6A18,SLC6A15,SLC7A11,SLC6A5,SLC38A6,SLC25A13,SLC17A6,SLC66A1L,SLC43A2,SLC7A9,SFXN1,SLC1A3,SLC7A2,SLC1A7
GOBP_POSITIVE_REGULATION_OF_TRANSMEMBRANE_TRANSPORT	0.278721279	0.701013167	0.073438141	0.340492331	1.096116112	87	TRDN,OPRK1,CACNA2D1,TERT,SLC38A1,ANK2,SLC1A2,KCNH2,NOS1,RGS7,AKAP6,WNK2,PPP3CC,CFTR,KCNC1,KCNC2,STK39,KCNN4,EPHB2,LHCGR,ADCYAP1R1,POU4F2,ACSL1,NPSR1,OSBPL8,KCNQ1,P2RX7,DRD1,IGF1,PIK3R1,PRKCI,HAP1,PPP3CA,ANK3,NIPSNAP2,PPP3R1,BDKRB1
GOBP_POSITIVE_REGULATION_OF_NEUROTRANSMITTER_TRANSPORT	0.280814577	0.701632586	0.076674687	0.437822379	1.144195931	15	DRD2,SYT1,NLGN1,STX1A,GPR158,RAB3B
GOBP_MATURE_B_CELL_DIFFERENTIATION_INVOLVED_IN_IMMUNE_RESPONSE	0.280814577	0.701632586	0.076674687	0.437710187	1.143902732	15	CDH17,POU2AF1,ST3GAL1,NFKBIZ,LFNG,DLL1,DOCK10,BCL6,PTK2B
GOBP_PIGMENT_CELL_DIFFERENTIATION	0.280167891	0.701632586	0.075694631	0.415405046	1.14380277	20	LRMDA,ZEB2,KITLG,BCL2,OCA2,KIT,ENPP1,RAB32,OR51E2,EDN3,ADAMTS9,TYRP1,USP13,GLI3,BLOC1S5,MREG
GOBP_AORTA_MORPHOGENESIS	0.280167891	0.701632586	0.075694631	0.415149609	1.143099433	20	PROX1,TFAP2B,ENG,EYA1,TGFB2,TBX1,SIX1,JAG1,BMPR1A,CHD7,EFNB2,TBX2,ADAMTS9,FGF8
GOBP_MUSCLE_ORGAN_MORPHOGENESIS	0.28040201	0.701632586	0.073438141	0.361846207	1.118017024	46	TGFBR3,PROX1,DSP,ZFPM2,NRG1,ENG,TBX20,WNT5A,FGFR2,TGFB2,TBX1,TTN,RYR2,MYF5,COL11A1,GSC,SHOX2,LRP2,BMPR1A,XIRP2,CHD7,ISL1
GOBP_CELL_PROJECTION_ASSEMBLY	0.280719281	0.701632586	0.07307444	0.308358937	1.053206666	299	VAV3,TTC12,TBC1D32,SRGAP2,AUTS2,CDH13,COBL,MYO3B,MYO3A,PCNT,CFAP44,WRAP73,MYO10,SPATA13,BBS9,TBC1D16,ONECUT2,PPP1R9B,CORO1C,ESPN,JHY,SLIT2,TENM2,MAK,CCDC40,PPP1R16B,PKHD1,ADAMTS16,WDR19,DNAH5,VAV2,DNAI3,EZR,DAAM2,RAB3IP,CEP126,NLGN1,SEPTIN9,TBC1D30,PODXL,RFX2,LRGUK,ARMC2,SYNE2,POC1B,KANK1,DCDC2,VANGL2,GAP43,SAXO1,ERICH3,SPAG17,DNAH17,PLCE1,DCTN1,RDX,TBC1D19,ABLIM2,PRICKLE1,FSCN1,EPHB2,RFX3,PLPPR5…
GOBP_PHOSPHOLIPID_DEPHOSPHORYLATION	0.281217209	0.701965561	0.075501529	0.414646766	1.141714871	20	SGPP2,PLPPR1,INPP5B,INPP5D,SYNJ2,PLPPR5,MTMR7,FIG4,MTMR12,INPP4B,PLPP4
GOBP_REGULATION_OF_BMP_SIGNALING_PATHWAY	0.283851555	0.707863303	0.072714108	0.350163069	1.100977327	60	SOX11,SKI,TFAP2B,NEO1,VWC2L,CER1,ENG,SKOR1,TBX20,SKOR2,GREM2,BMPER,CRB2,WNT5A,FSTL5,SULF1,FSTL4,LRP2,HOXA13,HTRA1,VWC2,FSTL1,CCN1,GDF5,SKIL,CHRD,SORL1
GOBP_CELL_VOLUME_HOMEOSTASIS	0.284510011	0.708827043	0.075118164	0.418841496	1.142099352	19	SLC12A1,STK39,KCNN4,AQP4,KCNMA1,CLCN3,P2RX7,SLC12A4,GPRC5B
GOBP_REGULATION_OF_PROTEIN_LOCALIZATION_TO_PLASMA_MEMBRANE	0.285140562	0.709042276	0.072535186	0.358076987	1.109383845	49	BCL2L1,ATP2B4,PRKCH,MRAP2,DPP10,PPP1R9B,EZR,SPTBN1,EPHB2,PID1,EGFR,VAMP8,PRKCE,ARHGAP44,PLS1,PIK3R1,LYPD1,PRKCI,NKD2
GOBP_NEUROMUSCULAR_PROCESS	0.285	0.709042276	0.072357085	0.339811399	1.091575952	84	NRXN1,DRD2,ATP8A2,LARGE1,HOXD10,PRKD1,CNTNAP2,SLC6A3,ABCC8,GRID2,FGF12,BCR,SPTBN4,DRD3,MYH14,GRIN3A,CAMTA1,TNR,TMEM150C,GAA,SYNM,DCTN1,GCH1,POU4F2,ADCY5,CTNNA2,GLRB,CSMD1,SLC8A3,DRD1,SLC1A3,NBN,APP,PCDH15,UCHL1,KCNJ8,GLRA1,POU4F1,AGTPBP1,PRKN,MYO7A,GM2A,SLITRK6,HERC1,NEUROG1,RPS6KB1,SPART,ANKFN1,GRIN2A
GOBP_POSITIVE_REGULATION_OF_CALCIUM_ION_TRANSPORT	0.285858586	0.710150119	0.072714108	0.36862246	1.116061909	39	TRDN,CACNA2D1,ANK2,AKAP6,PPP3CC,LHCGR,ADCYAP1R1,NPSR1,P2RX7,DRD1,ATP2C2,HAP1,PPP3CA,NIPSNAP2,PPP3R1,BDKRB1,STIM2
GOBP_VENTRICULAR_SYSTEM_DEVELOPMENT	0.286610879	0.711340905	0.074362538	0.408159465	1.134006535	21	PAX5,SEMA6D,CORO1C,SLC7A11,DNAH5,MNAT1,HYDIN,KDM2B,MBOAT7,CELSR2,CDK6,WDR89,AK8
GOBP_REGULATION_OF_KIDNEY_DEVELOPMENT	0.288278775	0.712765169	0.074550078	0.420385752	1.14006613	18	SIX2,GDNF,SOX9,SIX4,OSR1,SIX1,WNT4,PPP3CA,LGR4
GOBP_CELLULAR_RESPONSE_TO_AMYLOID_BETA	0.287671233	0.712765169	0.074550078	0.417702209	1.138992737	19	CACNA2D1,EPHA4,CACNA1A,EPHB2,GRM5,ABCC1,IGF1,TLR4,ITGA4,APP,FYN,GRIN2A,ATP1A3
GOBP_DOPAMINE_RECEPTOR_SIGNALING_PATHWAY	0.288082902	0.712765169	0.073621274	0.405545557	1.134341793	22	DRD2,RGS4,GNA14,DRD3,ALK,ADCY5,NSG1,DRD1
GOBP_RESPONSE_TO_CAMP	0.287878788	0.712765169	0.072357085	0.36664609	1.11971346	41	HCN4,SLC6A3,CNGA3,AKAP6,EZR,HCN1,CFTR,RAPGEF1,PDE2A,HMGCS2,SRD5A1,AHR,KCNQ1,IGFBP5,TYR,RAP1A,PTK2B,SDC1,ASS1
GOBP_REFLEX	0.289389068	0.714155218	0.075118164	0.435306951	1.137622163	15	TMC1,ZPLD1,DRD3,NPNT,NPSR1,GLRB,GLRA1,SLITRK6,CACNG2
GOBP_ALCOHOL_BIOSYNTHETIC_PROCESS	0.289156627	0.714155218	0.071827629	0.355119108	1.105709009	52	IP6K3,ITPKB,SPTLC2,ERLIN2,SPTLC3,MOXD1,PRKAA2,CFTR,IPMK,HMGCS2,GCH1,LHCGR,ADCYAP1R1,BMP5,DBH,IMPA1,WNT4,DKK3
GOBP_POSITIVE_REGULATION_OF_CELL_ACTIVATION	0.28971029	0.714271537	0.071478629	0.325735493	1.071530571	122	VAV3,RUNX1,AMBRA1,ITPKB,MSH2,CD40,NFATC2,SMARCA2,VTCN1,DUSP10,HLX,TOX,JAK2,STAT6,HMGB1,TESPA1,SVEP1,INPP5D,RARA,STAT5B,RUNX3,SHLD1,CD276,EPHB2,TTBK1,WNT5A,KITLG,DOCK8,BCL2,CCR7,SMARCD3,IGFBP2,TACR1,NFKBIZ,PAXIP1,ABL2,LYN,GLI2,IGF1,TLR4,MAP3K8,PRLR,PPP3CA,BCL6,CARD11,DDR2,BRD2,PEAR1,EFNB2,RHOH,FYN,SHB,PRKCZ,KLRC4-KLRK1,ZMIZ1
GOBP_REGULATION_OF_OSTEOCLAST_DIFFERENTIATION	0.290224033	0.714861842	0.072357085	0.384747272	1.127781452	30	NF1,INPP5D,EEIG1,RPTOR,POU4F2,TNFRSF11B,FBXW7,CAMK4,TNFRSF11A,PIK3R1,TLR4,PPP3CA,POU4F1,CSF1,IL17A,IL23R,MTOR,SFRP1,RASSF2,TMEM64,TMEM178A,KLF10
GOBP_BODY_MORPHOGENESIS	0.290946083	0.715963639	0.072179797	0.385263114	1.133280092	31	SKI,PAX9,CDON,PDGFRA,PHLDB2,GREM2,PRICKLE1,ASPH,WNT3,DLX5,TBX1,CRISPLD1
GOBP_INTERLEUKIN_2_PRODUCTION	0.291752577	0.717270959	0.072714108	0.395317078	1.127665822	26	PDE4B,RUNX1,VTCN1,EZR,STAT5B,NAV3,SPTBN1
GOBP_NUCLEOSIDE_METABOLIC_PROCESS	0.29250264	0.718262905	0.073805272	0.41935514	1.137271161	18	MACROD2,MACROD1,GDA,DPYD,PRTFDC1,UPB1,ADA2,ADK,NT5C1B,MTAP,APOBEC3C,UPP2,ACP3
GOBP_CELL_ACTIVATION	0.292707293	0.718262905	0.070960946	0.304400192	1.048649616	388	HHEX,CADM1,VAV3,PAX5,SOX11,MYO18A,ZFP36L2,RUNX1,AMBRA1,DAPL1,ITPKB,MSH2,THEMIS,BCL11B,CD40,NFATC2,HDAC4,ITGB6,LRFN5,NOS3,SMARCA2,VTCN1,CDH17,GRP,F11R,ZEB2,DUSP10,HLX,EPHB1,POU2AF1,TOX,ADAMTS18,RORA,JAK2,PDGFRA,BCR,STAT6,DGKI,SLC7A11,HMGB1,LYL1,TESPA1,DROSHA,VAV2,DGKB,SVEP1,INPP5D,RARA,STAT5B,RUNX3,LCP1,FOXP1,TNFRSF21,TNFSF8,CLIC1,SHLD1,STK39,CD276,BMPER,FLT3,ST3GAL1,EPHB2,TTBK1,PRKCA,WNT5A,KITLG,…
GOBP_MYELOID_LEUKOCYTE_CYTOKINE_PRODUCTION	0.293809024	0.720078947	0.073255866	0.411453134	1.132921323	20	RIGI,WNT5A,KIT,CAMK4,TGFB2,P2RX7,GPRC5B,TLR4,IRAK3,BCL6,RABGEF1,NOD1,SYK,DDX1,TGFB3
GOBP_MYELOID_LEUKOCYTE_MIGRATION	0.294	0.720078947	0.070789909	0.341936751	1.090088846	76	VAV3,B4GALT1,ROR2,PDE4B,SCG2,SLIT2,BCR,HMGB1,NF1,GP2,STAT5B,PTK2,KITLG,CCR7,RIPOR2,KIT,MTUS1,PREX1,TGFB2,PTPRO,CXADR,LYN,TNFRSF11A,PIK3R1,PLCB1,EMP2,RAC2,ITGA9,CALCA,PTK2B,PTGER4,CSF1,RABGEF1,PDGFD,CHGA,IL17A,PIP5K1C,TAFA4,UMOD,PERP,EDN2,CAMK1D,EDN3,FLT1,IL1B,PLA2G7,PDGFB,SYK,CXCL2,TRIM55
GOBP_AMIDE_BIOSYNTHETIC_PROCESS	0.295	0.721849765	0.070619625	0.346863233	1.097079412	65	UGT8,B3GALT1,SLC1A2,ST6GALNAC5,SPTLC2,ST6GALNAC3,SLC7A11,SPTLC3,ACSF3,DIP2A,TECR,MGST2,ST3GAL2,PEMT,ST3GAL1,ELOVL2,ACSL1,ELOVL5,B4GALNT1,P2RX7,PNPLA1,ST8SIA3,ST8SIA4,CCN1,B4GALT6,ACSS1,GCLC,ASNS,ASS1,ST8SIA2,FA2H,ST6GALNAC4,PDK4,CERS6,AGK,CPS1
GOBP_AMINO_SUGAR_METABOLIC_PROCESS	0.295744681	0.721988062	0.073621274	0.428190724	1.132977996	16	LARGE1,MGAT3,ST3GAL1,CHST6,CHIT1,ALDH1A1,CHST3,SLC35A3,CHIA
GOBP_SPINDLE_LOCALIZATION	0.295876289	0.721988062	0.072003314	0.399175956	1.12919747	24	FMN2,PAX6,SPATA17,PKHD1,NSFL1C,KIF25,CDK5RAP2,DCTN1,SPRY1,TLE6,INSC
GOBP_NEURAL_TUBE_FORMATION	0.295887663	0.721988062	0.070619625	0.348928055	1.096668583	57	CELSR1,COBL,PTCH1,SKI,BMP7,CECR2,LHX2,STIL,GRHL2,RARA,VASP,VANGL2,STK3,PRICKLE1,WNT5A,BMP5,TGFB2,LRP2,KDM2B,PRKACB,ARHGAP35,IFT57,BRD2,SPINT2,FZD6,OVOL2
GOBP_POSITIVE_REGULATION_OF_TYPE_I_INTERFERON_PRODUCTION	0.297040169	0.72277001	0.07307444	0.426545886	1.144434082	17	ZBTB20,POLR3B,RIGI,ZC3HAV1,IRF5,TLR4,IFIH1,IRF1,OAS2,MMP12,SYK,TANK,IKBKE
GOBP_POSITIVE_REGULATION_OF_KINASE_ACTIVITY	0.296703297	0.72277001	0.070281284	0.324135647	1.071043383	132	ERBB4,RELN,ROR2,PROX1,AXIN2,CD40,ROBO1,MAP3K13,SRCIN1,JAK2,NRG1,EPHA4,PDGFRA,ROR1,MMD,NTRK2,ANGPT1,MUSK,SASH1,ALK,TAOK3,TAB2,PTK2,FLT3,TTBK1,WNT5A,CCR7,FGFR2,CARD10,CARD14,KIT,FBXW7,EGFR,TGFB2,NTRK3,MAPT,MRE11,ADCYAP1,MET,GPRC5B,TNFRSF11A,IGF1,NTF3,TLR4,EMP2,ECT2,DIRAS2,DAB2IP,NBN,PRLR,RAP1A,CCN1,MMD2,CALCA,PTK2B,DDR2,PRKAG2,PAK1,INSRR,CSF1,PDGFD,TNFRSF10B,NOX4,EREG,TCIM,MAP2K5
GOBP_NEGATIVE_REGULATION_OF_T_CELL_PROLIFERATION	0.296878373	0.72277001	0.203508959	-0.1893486	-1.012113468	25	TWSG1,CTLA4,ITCH,CD86
GOBP_CELLULAR_RESPONSE_TO_CALCIUM_ION	0.297461929	0.72312107	0.070960946	0.375560463	1.119097307	34	KCNH1,ITPKB,SYT1,NFATC2,PRKAA2,NLGN1,RASAL1,KCNQ3,WNT5A,CPNE4,ADCY1,CAMK2D,ECT2,NEUROD2,ADGRV1,KCNB1,BRAF,AKR1C3,CPNE3
GOBP_NEGATIVE_REGULATION_OF_WOUND_HEALING	0.298067141	0.723242989	0.070960946	0.383879137	1.129209021	31	TSPAN8,NOS3,ADAMTS18,PDGFRA,PHLDB2,TAFA5,APOH,C1QTNF1,MMRN1,SMAD3,SERPINE2,F11,ADTRP
GOBP_ENDOTHELIAL_CELL_PROLIFERATION	0.298	0.723242989	0.070113216	0.343709888	1.092342709	73	VASH1,CDH13,PROX1,SCG2,PRKD1,STAT5A,SEMA5A,ZEB2,PPP1R16B,VASH2,HMGB1,NF1,ANGPT1,PTPRM,ALDH1A2,NR2F2,APOH,BMPER,AKT3,PRKCA,WNT5A,RPTOR
GOBP_REGULATION_OF_SYSTEMIC_ARTERIAL_BLOOD_PRESSURE_BY_HORMONE	0.299055614	0.724292686	0.072357085	0.410451663	1.130163808	20	ECE1,NOS3,SUCNR1,TACR1,PCSK5,ACE,CTSZ,OR51E2,EDN2,CORIN,EDN3
GOBP_NUCLEOBASE_METABOLIC_PROCESS	0.29893617	0.724292686	0.07307444	0.426784701	1.129257707	16	GMPR,DPYSL2,DPYSL5,CRMP1,DPYSL3,GDA,DPYD,PRTFDC1,ADK
GOBP_NEGATIVE_REGULATION_OF_CHROMOSOME_ORGANIZATION	0.301553527	0.724952482	0.203508959	-0.213532073	-1.151544188	26	SMARCA5,PINX1,BAZ1B,TOP2A,BIRC5,ERCC1,EXOSC10,XRN1,INCENP
GOBP_POSITIVE_REGULATION_OF_NERVOUS_SYSTEM_PROCESS	0.3	0.724952482	0.072893856	0.426445631	1.128360541	16	RIMS2,TENM4,TNR,MTNR1B,TPPP,CDK18,PARD3,CHRNB4,RIMS1,UNC13B
GOBP_REGULATION_OF_PROTEIN_DEPHOSPHORYLATION	0.301229508	0.724952482	0.070789909	0.38262346	1.115095607	29	AMBRA1,MAGI2,ADORA1,PPP1R16B,CAMTA1,NUAK1,MGAT5,PPP4R4,GNA12,PPP1R15A
GOBP_AXO_DENDRITIC_TRANSPORT	0.300607287	0.724952482	0.070281284	0.368028372	1.10719146	36	KIF1A,MAP2,TMEM108,SYBU,DLG2,ARL8A,KIF5C,AGBL4,DCTN1,APBA1,STAU2,MAPT,HAP1,APP,UCHL1,NETO1,DST,AGTPBP1,RABGEF1
GOBP_HEMATOPOIETIC_OR_LYMPHOID_ORGAN_DEVELOPMENT	0.301507538	0.724952482	0.069779252	0.353557035	1.0991855	51	BCL11B,JARID2,CDH17,TOX,BCL2L11,CACNB4,STAT5B,BARX1,ASXL1,CDKN2B,BCL2,NFKBIZ,SIX4,CD2AP,MAD1L1,TBX1,PBX1,TYR,TNFRSF11A,SIX1
GOBP_OUTFLOW_TRACT_MORPHOGENESIS	0.301204819	0.724952482	0.069779252	0.353108872	1.097319215	50	SOX11,TGFBR3,BMP7,ROBO1,ZFPM2,ENG,EYA1,TBX20,ROBO2,PRICKLE1,WNT5A,ELN,FGFR2,PLXND1,TGFB2,PARVA,TBX1,LRP2,SIX1,JAG1,BMPR1A,NRP1,ISL1,SEMA3C
GOBP_MYELOID_LEUKOCYTE_ACTIVATION	0.3003003	0.724952482	0.069779252	0.338520369	1.084588632	82	MYO18A,ITGB6,LRFN5,GRP,RORA,JAK2,BCR,HMGB1,FOXP1,STK39,TTBK1,WNT5A,SUCNR1,TMEM106A,KIT,SCNN1B,CAMK4,PREX1,CRTC3,VAMP8,MAPT,ENPP3,PRKCE,UNC13D,LYN,TLR4,RAC2,CLNK,GATA2,CALHM2,GAB2,APP,CLU,ITGB8,KCNJ8,CPLX2,CNR1,TMEM229B,RHOH,TRAF3IP2,CSF1,RABGEF1,CHGA
GOBP_REGULATION_OF_HORMONE_LEVELS	0.2997003	0.724952482	0.069779252	0.310156208	1.051109703	242	ECE1,DRD2,OPRK1,PTPRN2,SOX11,RAPGEF4,PCLO,RIMS2,SYBU,SNAP25,PRKD1,CHST9,ABCA12,EFNA5,TFAP2B,NIBAN2,KLF7,CPE,GRP,GCK,ADORA1,DISP1,RBP4,ABCC8,TIAM1,JAK2,CRHR1,SLC30A8,PDGFRA,RBP1,FAM3B,SELENOT,TCF7L2,STAT5B,ALDH1A2,NKX6-1,MTNR1B,CHST8,EPHA5,DIO2,STX1A,CFTR,PCSK2,FOXA1,SYT7,STUB1,TUNAR,MC4R,RFX3,LHCGR,CELA2A,BMAL1,UGT2B7,TACR1,ADCY5,SCNN1B,C1QTNF1,EGFR,SRD5A1,BMP5,PCSK5,ACVR1C,VAMP8,TPO,PDX1,KCNQ1,A…
GOBP_REGULATION_OF_T_CELL_RECEPTOR_SIGNALING_PATHWAY	0.30212766	0.725543638	0.072535186	0.425800786	1.126654303	16	UBASH3A,TESPA1,EZR,KCNN4,CCR7,TRAT1,PAWR,CARD11,PTPN2
GOBP_POSITIVE_REGULATION_OF_MESENCHYMAL_CELL_PROLIFERATION	0.303191489	0.725543638	0.072357085	0.425511297	1.125888325	16	WNT5A,FGFR2,SOX9,TBX1,FGF9,SHOX2,SIX1,BMPR1A,CHRD,PRRX1,SYNE1,FGFR1,KDR,WNT2
GOBP_CALCINEURIN_MEDIATED_SIGNALING	0.303092784	0.725543638	0.070789909	0.394721267	1.122263198	25	ATP2B4,NFATC2,AKAP6,CAMTA1,NFATC1,PPP3CC,NFAM1,IGF1,PPP3CA,PPP3R1,ADGRB2,NR5A2,HOMER2,MTOR
GOBP_ANIMAL_ORGAN_FORMATION	0.303030303	0.725543638	0.069779252	0.365214799	1.111347573	40	BMP7,AXIN2,ROBO1,EYA1,ROBO2,TBX5,GDNF,WNT5A,EXT1,FGFR2,TP63,SMARCD3,SULF1,LRP2,SPRY1,EMP2,SIX1,BMPR1A
GOBP_REGULATION_OF_STEM_CELL_DIFFERENTIATION	0.303030303	0.725543638	0.069779252	0.365155527	1.111167208	40	SOX5,ZFP36L2,SOX6,ESRRB,PDGFRA,KDM4C,TBX5,GDNF,PRICKLE1,PTN,WNT3,SOX9,TGFB2,JAG1,MTA3,BMPR1A
GOBP_REGULATORY_T_CELL_DIFFERENTIATION	0.304255319	0.727421433	0.072179797	0.424630182	1.123556924	16	AMBRA1,DUSP10,TOX,DROSHA
GOBP_POSITIVE_REGULATION_OF_DEPHOSPHORYLATION	0.305351522	0.728038486	0.071305299	0.409072789	1.126367128	20	AMBRA1,MAGI2,ADORA1,PPP1R16B,CAMTA1,GNA12,PPP1R15A
GOBP_REGULATION_OF_MITOCHONDRIAL_MEMBRANE_PERMEABILITY	0.305319149	0.728038486	0.072003314	0.423402525	1.120308585	16	BCL2L1,EYA2,BCL2L11,HK2,BCL2
GOBP_REGULATION_OF_GLUCONEOGENESIS	0.305319149	0.728038486	0.072003314	0.423269577	1.11995681	16	GCK,TCF7L2,SERPINA12,PPARGC1A,KAT2B
GOBP_MITOTIC_DNA_INTEGRITY_CHECKPOINT_SIGNALING	0.307377049	0.732096156	0.069779252	0.381519916	1.111879504	29	BABAM2,MSH2,FOXN3,NEK11,DONSON,TAOK3,MAP3K20,CDKN1B,MRE11,STK33,NBN,CRADD,E2F7
GOBP_BONE_MORPHOGENESIS	0.30761523	0.732096156	0.068632563	0.34780787	1.09549247	61	TFAP2A,OSR2,SKI,AXIN2,FOXN3,FREM1,PAPPA2,CER1,RARA,RARB,EXT1,FGFR2,MMP16,SOX9,DLX5,CBS,SMPD3,SHOX2,RUNX2,EXT2,COL27A1,BMPR1B,FOSL2,MEGF8,HOXA11,MEF2D,FOXC1,NEUROG1,COL13A1,RIPPLY2,DHRS3,ZMPSTE24,BMP6,SP5,IFT80,TEK,GLI3,BMPR2,TGFB3,COL2A1,PEX7,ALPL
GOBP_POSITIVE_REGULATION_OF_INTERLEUKIN_1_PRODUCTION	0.308401639	0.732964733	0.069613344	0.381366147	1.111431369	29	NLRP1,JAK2,HMGB1,CARD8,WNT5A,TMEM106A,IFI16,IL16,SMAD3,P2RX7,TLR4,APP,ISL1,CASP8
GOBP_LEUKOCYTE_HOMEOSTASIS	0.308542714	0.732964733	0.068632563	0.359495704	1.102432177	43	PDE4B,ITPKB,BCL2L11,SLC7A11,HMGB1,NF1,STAT5B,PACS1,FLT3,KITLG,BCL2,LMO1,P2RX7,LYN,PPP2R1A,DOCK10,SKIL,CHST3,TRAF3IP2,CSF1,SH2B3,SLC40A1
GOBP_PHOTORECEPTOR_CELL_DEVELOPMENT	0.309278351	0.734043152	0.069779252	0.389196684	1.117344925	27	PAX6,NTRK2,RORB,HCN1,SAMD7,GNGT1,CRB2,RP1L1,THRB,NPHP4,PRKCI,MYO7A,PRDM1,TULP1,OLFM3,PDE6C
GOBP_RESPONSE_TO_VITAMIN	0.310483871	0.73623382	0.06847149	0.364206587	1.102075735	38	KL,BMP7,CD40,DNMT3A,HLCS,TNC,RARA,ALDH1A2,MAP1B,NFKBIZ,EGFR,PDX1,CBS,TYR,MN1
GOBP_MELANOCYTE_DIFFERENTIATION	0.311839323	0.738775706	0.070619625	0.423930817	1.137417781	17	LRMDA,ZEB2,KITLG,BCL2,OCA2,KIT,ENPP1,OR51E2,EDN3,ADAMTS9,TYRP1,USP13,GLI3,MREG
GOBP_TORC1_SIGNALING	0.31307015	0.741017992	0.203508959	-0.1906825	-1.10363192	34	SESN1,UBE2N,PIH1D1,SLC38A9,RRAGC,DYRK3,FNIP1,SIK3
GOBP_POSITIVE_REGULATION_OF_REGULATED_SECRETORY_PATHWAY	0.313621964	0.741061954	0.070281284	0.413268362	1.120764107	18	SYT1,NLGN1,SYT10,STX1A,SYT7,VAMP8,UNC13D,GATA2,GAB2,SYT4
GOBP_L_GLUTAMATE_IMPORT	0.313746065	0.741061954	0.069945874	0.405439159	1.116362059	20	SLC1A2,ABCC8,SLC7A11,NF1,SLC38A6,SLC25A13,SLC17A6,SLC1A3,SLC1A7,KCNJ8
GOBP_DEVELOPMENT_OF_PRIMARY_FEMALE_SEXUAL_CHARACTERISTICS	0.313941825	0.741061954	0.06767604	0.345060369	1.084512583	57	BCL2L1,NOS3,ZFPM2,SLIT2,PDGFRA,STAT5B,ROBO2,NR2F2,DACH1,ZFP42,KITLG,LHCGR,LHX9,BCL2,ADCYAP1R1,KIT,FSHR,LFNG,CSMD1,UMODL1,FOXL2,IMMP2L,WNT4,DMRTA1,BMPR1B,NRIP1,LHFPL2,EREG,FOXC1,SLIT3,ARID5B,SMAD4,PGR,SFRP1,KDR,GPR149,GAS2,INSR,SRC,VEGFA
GOBP_RAC_PROTEIN_SIGNAL_TRANSDUCTION	0.31443299	0.741549657	0.068956735	0.390812626	1.111150232	25	AUTS2,CDH13,FARP1,TIAM1,NF1,ELMO1,ARHGAP44,STMN3,GARRE1,WASF1,ARHGAP24
GOBP_LYMPH_VESSEL_DEVELOPMENT	0.315068493	0.742234639	0.069945874	0.41058879	1.119595825	19	VASH1,CCBE1,PROX1,SVEP1,NR2F2,TBX1,PTPN14,EFNB2,FOXC1,HEG1,CLEC14A,SYK,BMPR2,KDR,LGALS8,VEGFA
GOBP_HEART_VALVE_DEVELOPMENT	0.315577889	0.742234639	0.067518895	0.354411276	1.095044889	46	AXIN2,CDH11,NOS3,ROBO1,TNFRSF1A,SLIT2,TBX20,ROBO2,NFATC1,TBX5,PDE2A,ELN,MDM4,SOX9,TGFB2,SHOX2,JAG1,BMPR1A,CCN1,ADAMTS5
GOBP_ORGANIC_ACID_TRANSMEMBRANE_TRANSPORT	0.315315315	0.742234639	0.067362387	0.344635028	1.087793588	63	SLC23A2,RGS4,SLC38A1,SLC1A2,SLC25A21,SLC6A15,SLC7A11,SLC6A5,SLC38A6,SLC5A8,SLC25A13,SLC17A6,SLC29A4,SLC66A1L,ABCC1,ACSL1,SLC43A2,CPT1A,SLC7A9,LRP2,SFXN1,SLC1A3,SLC7A2,SLC26A7,SLC1A7,ABCD2,MPC1
GOBP_RESPONSE_TO_PAIN	0.317021277	0.743616064	0.070113216	0.42141804	1.115057707	16	RELN,TRPA1,TAC1,GCH1,SCN3A,TACR1,DBH,CALCA
GOBP_RESPONSE_TO_AMPHETAMINE	0.316894019	0.743616064	0.069448144	0.404154033	1.11282351	20	DRD2,RGS4,PPP1R9B,RGS7,RGS17,RGS20,DBH,DRD1,PPP3CA,HDAC9
GOBP_REGULATION_OF_CELL_SUBSTRATE_JUNCTION_ORGANIZATION	0.316751269	0.743616064	0.067833826	0.371400215	1.106700576	34	EFNA5,CORO1C,LDB1,PEAK1,PHLDB2,MACF1,PTK2,WDPCP,SMAD3,LIMCH1,PIK3R1,COL16A1,WNT4,NRP1,FMN1,EPB41L5,SFRP1,CLASP1,TEK,KDR,EPHA3,SRC,FERMT2,VEGFA
GOBP_RENAL_FILTRATION	0.318134715	0.744601051	0.068632563	0.398353624	1.114225409	22	TMEM63C,ADORA1,MYO1E,RHPN2,SULF2,SULF1,CORO2B,PTPRO,EMP2,PPP3CA,UMOD,ADGRF5,ITGA3,PDGFB
GOBP_CELL_ADHESION_MEDIATED_BY_INTEGRIN	0.318869828	0.744601051	0.067206509	0.36636244	1.105764912	37	ITGB6,ITGBL1,NPNT,PODXL,PTK2,ITGA5,EXT1,PDE3B,MMRN1,TGFB2,ITGA6,LYN,FYB2,COL16A1,ITGA4,ITGA9
GOBP_CELLULAR_RESPONSE_TO_RETINOIC_ACID	0.318869828	0.744601051	0.067206509	0.366337005	1.105688145	37	BRINP1,TNC,RORB,RARA,ALDH1A2,BRINP2,BRINP3,WNT5A,FZD10,FGFR2,WNT3,SOX9,OSR1,TBX1,ABL2,LYN
GOBP_CYTOSOLIC_TRANSPORT	0.318273092	0.744601051	0.067051258	0.349906935	1.087368892	50	KIF1A,MAP2,PPFIA2,SYBU,KIF16B,SORT1,TANC2,ASB15,SYT7,DCTN1,ARFIP1,STX16,SPAG9,EPS15,ATP9A,WIPF3,EIPR1,SYT4,ERC1,SNX5,PRKN
GOBP_JNK_CASCADE	0.318318318	0.744601051	0.066896628	0.336482086	1.0768137	81	GRIK2,TGFBR3,PHLPP1,MECOM,MAP3K13,MAPK8IP2,SH3RF3,DUSP10,EPHB1,HMGB1,DACT1,ANKRD6,TAOK3,SEMA3A,MAPK10,STK3,WNT5A,FZD10,CCR7,MAP3K20,TNFRSF19,MDFIC,EGFR,CCDC88C,SMAD3,TNIK,TLR4,PLCB1,DAB2IP,WNT7B,APP,PTK2B,PTGER4,GADD45A,PRKN,MAP1LC3A,SH2D3A,MFHAS1,SDCBP,WNT16,MAP3K5,RB1CC1,EDAR,NOD1,MBIP,IL1B
GOBP_LEUKOCYTE_PROLIFERATION	0.31968032	0.745825347	0.06658921	0.325165276	1.063062642	112	HHEX,CADM1,VAV3,BCL2L1,SOX11,CD40,NFATC2,VTCN1,JAK2,STAT6,HMGB1,NF1,INPP5D,STAT5B,TNFRSF21,TNFSF8,CD276,PTK2,FLT3,EPHB2,KITLG,DOCK8,BCL2,KIT,IGFBP2,TACR1,NFKBIZ,AHR,ENPP3,LMO1,MAD1L1,P2RX7,ACE,LYN,IGF1,TLR4,EMP2,PAWR,RAC2,PRLR,WNT4,PPP3CA,BCL6,CARD11,CLU,FYN,DLG1,FOSL2,RASSF5,CSF1,CRTAM,SHB
GOBP_POSITIVE_REGULATION_OF_PROTEIN_LOCALIZATION_TO_PLASMA_MEMBRANE	0.32	0.745903399	0.067833826	0.384290913	1.112554045	28	ATP2B4,PRKCH,DPP10,PPP1R9B,EZR,SPTBN1,EPHB2,EGFR,PRKCE,PLS1,PIK3R1,PRKCI,NKD2
GOBP_CELL_SUBSTRATE_JUNCTION_ORGANIZATION	0.320962889	0.747479256	0.06658921	0.347542514	1.083690274	53	PTPRK,CDH11,EFNA5,CORO1C,BCR,LDB1,PEAK1,PHLDB2,MACF1,PTK2,PRICKLE1,ITGA5,BCL2,WDPCP,SMAD3,LIMCH1,CORO2B,ITGA6,PIK3R1,COL16A1,WNT4,PTK2B,NRP1,DST,FMN1,EPB41L5,LAMA3,ARHGEF7,SFRP1,CLASP1,TEK,KDR,EPHA3,SRC,FERMT2,ACTN2,VEGFA
GOBP_RESPONSE_TO_GROWTH_HORMONE	0.321390938	0.747741799	0.068956735	0.409431946	1.116441338	19	STAT5A,JAK2,STAT6,STAT5B,PTK2,HMGCS2,SRD5A1,IGFBP5,LYN,PIK3R1
GOBP_POTASSIUM_ION_IMPORT_ACROSS_PLASMA_MEMBRANE	0.321649485	0.747741799	0.067833826	0.385065597	1.105484985	27	KCNJ16,KCNJ6,HCN4,ABCC8,KCNH2,KCNJ3,SLC12A1,KCNQ1,KCNJ5,SLC12A4,KCNJ8,KCNK9,DLG1,SLC12A6
GOBP_PEPTIDYL_CYSTEINE_MODIFICATION	0.322444679	0.748211556	0.06879431	0.408951147	1.115130291	19	ATP2B4,HHAT,NOS1,ZDHHC21,ZDHHC22,ACE,NOS2,OXR1
GOBP_PROTEIN_TRANSMEMBRANE_TRANSPORT	0.322340426	0.748211556	0.069283647	0.420454596	1.112508467	16	PEX5L,PEX14,BCR,EXOC4
GOBP_GENITALIA_DEVELOPMENT	0.322745902	0.748211556	0.067362387	0.378785371	1.103910104	29	ROR2,RBP4,FOXF2,PDGFRA,HOXD13,WNT5A,LHCGR,TP63,SRD5A1,BMP5,LRP2,HOXA13,LGR4,CHD7,LHX1,NEUROG1,FGF8,BMP6,GREB1L
GOBP_RHO_PROTEIN_SIGNAL_TRANSDUCTION	0.323	0.748211556	0.06613262	0.342648151	1.084829145	66	ADGRG1,CELSR1,ARRB1,RIT2,CDH13,ROBO1,F11R,BCR,ROPN1B,SEMA4D,KANK1,AKAP13,STARD13,COL1A2,ARHGAP29,RIPOR2,ARHGAP20,PRAG1,TAGAP,LIMK1,ABL2,MET,GNA12,ARHGAP35,BCL6,NRP1,PLEKHG5,RHOJ,ARHGEF3,ARHGDIB,HEG1,ARHGEF7,ABCA1,ITGA3,NGFR,RTN4R,ARHGAP42,SHTN1,TEK,CTNNAL1
GOBP_LYTIC_VACUOLE_ORGANIZATION	0.32586558	0.750181716	0.06658921	0.378621454	1.109825293	30	CLVS1,CLVS2,GAA,SYT7,OCA2,ATP10B,P2RX7,ATP6V1H,LAPTM4B,SLC45A2,RAB39A,TMEM9,MYO7A,ABCA1,ACP3,CREG1,MTOR
GOBP_REGULATION_OF_NEURONAL_SYNAPTIC_PLASTICITY	0.324742268	0.750181716	0.067362387	0.387052442	1.104090449	26	DRD2,GRIK2,SHISA9,NF1,SYNGAP1,EPHB2,GRM5,GRIN2B,KIT,SLC4A10,APP,SYT4,NETO1
GOBP_INTRINSIC_APOPTOTIC_SIGNALING_PATHWAY_BY_P53_CLASS_MEDIATOR	0.325819672	0.750181716	0.066896628	0.378166913	1.102107706	29	MSH2,ZNF385B,FHIT,TP73,WWOX,BCL2,TP63,BDKRB2,POU4F2,IFI16
GOBP_REGULATION_OF_MRNA_SPLICING_VIA_SPLICEOSOME	0.325227964	0.750181716	0.066436414	0.36756981	1.099796481	35	SRRM4,CELF4,NOVA1,RBM47,KHDRBS3,RBPMS,CELF2,DYRK1A,RBFOX1,RBFOX3
GOBP_ADULT_LOCOMOTORY_BEHAVIOR	0.324297189	0.750181716	0.06613262	0.346450529	1.083694404	55	DRD2,CHL1,DAB1,HOXD10,PBX3,FGF12,EPHA4,SPTBN4,SHANK2,CACNB4,BTBD9,GDNF,HOXD9,SEZ6,CLCN3,GLRB,DRD1,DMRT3,KLHL1,OXR1,ZIC1,APP,EN1,CHD7,UCHL1,GLRA1,AGTPBP1,PRKN,SLITRK6
GOBP_RESPONSE_TO_CORTICOSTEROID	0.325	0.750181716	0.065831196	0.340169464	1.080423706	70	CFLAR,ZFP36L2,AXIN2,SMYD3,BCL2L11,SLIT2,JAK2,FIBIN,NPAS4,STK39,HMGCS2,FLT3,BCL2,IGFBP2,SCNN1B,EGFR,SRD5A1,PDX1,CALCR,PCSK1,ACE,FBXO32,WNT7B,SGK1,ISL1,BCHE,SCNN1G,MYOD1,SDC1,ASS1,FOSL2,KLF9,SCNN1A,AKR1C3,TBX2,SLIT3,CPS1,RPS6KB1
GOBP_SKIN_DEVELOPMENT	0.325674326	0.750181716	0.06568136	0.315345984	1.051109061	161	KRT86,ATP8A2,CFLAR,PRKCH,PALLD,DACT2,BCL11B,ABCA12,ITGB6,KAZN,DSP,TFAP2B,LHX2,PAX6,KRT7,FRAS1,GRHL2,BCR,LDB1,NF1,EXTL3,HOXA7,NCOA3,LGR5,POU3F1,COL1A2,ZDHHC21,WNT5A,EXT1,KRT6A,BCL2,FGFR2,TP63,TNFRSF19,FLNB,SOX9,NFKBIZ,KRT6B,KRT75,EGFR,TGFB2,KRT5,APCDD1,TMPRSS11F,MET,IGFBP5,ITGA6,GLI2,KRT80,KRT72,JUP,KRT83,DLL1,JAG1,ERRFI1,INTU,SCEL,PPP3CA,CDH3,IRF6,EXPH5,LGR4,SPRR2G,KRT85,FZD6,OVOL2,EVPL,TRAF3IP2,…
GOBP_PROTEIN_DEPOLYMERIZATION	0.326326326	0.750579353	0.06568136	0.344605105	1.086876835	62	NCKAP5,STMND1,SH3GL2,MICAL3,PPP1R9B,SEMA5A,SPTBN4,STMN2,ADD2,MICAL2,NAV3,SPTBN1,RDX,TMOD2,PLEKHH2,ASPH,MAP1B
GOBP_VENTRICULAR_CARDIAC_MUSCLE_TISSUE_DEVELOPMENT	0.327272727	0.752092352	0.065981614	0.361026108	1.098601398	40	TGFBR3,PROX1,DSP,ZFPM2,NRG1,ENG,TBX5,FGFR2,TGFB2,RYR2,COL11A1,LRP2,BMPR1A,CHD7,ISL1,KCNJ8,COL14A1,POU4F1,FOXC1,HEG1,ADAMTS9,SMAD4,ZMPSTE24,PPP1R13L
GOBP_REGULATION_OF_CYTOSOLIC_CALCIUM_ION_CONCENTRATION	0.328585961	0.754444947	0.06613262	0.37139781	1.098227949	33	ERC2,ATP2B4,SV2B,ADORA1,GRIA1,CACNB4,TUNAR,WNT5A,GRM5,CALCB,RYR2,HCRTR2,SCGN
GOBP_REGULATION_OF_VASCULAR_PERMEABILITY	0.329230769	0.755085666	0.066436414	0.381635449	1.104866255	28	SH3GL2,ZEB2,ABCC8,SLIT2,BCR,ANGPT1,PDE2A,BDKRB2,TACR1,TJP1,TJP2,ARHGAP35,DDAH1,AKAP12,BMP6,TEK,YES1,MYLK3,SRC,FERMT2,VEGFA
GOBP_STRESS_FIBER_ASSEMBLY	0.32998997	0.755085666	0.065235306	0.34626895	1.081086089	54	ARRB1,PPM1E,PHACTR1,F11R,ZEB2,RHPN2,PHLDB2,ARHGAP28,ELN,ARHGEF10L,TACR1,TJP1,SMAD3,LIMK1,LIMCH1,MET,FAM171A1,CORO2B,EVL,PIK3R1,WNT4,PTK2B,NRP1,PTGER4,TTC8
GOBP_DNA_TEMPLATED_TRANSCRIPTION_ELONGATION	0.330024011	0.755085666	0.203508959	-0.194620255	-1.069328931	32	GTF2F2,ERCC6,MED25,MED17,CDC73,WDR43,CTR9,INTS8,CTDP1,ZMYND11,POLR2M,INTS10,MED30,TCEA3,ZC3H4,MED15,ZNF326,INTS2,RNF8,SCAF8,SART3,ZMYND8,INTS9,ELP2,SHH,ELP4,INTS6,MED26,INTS4,RECQL5
GOBP_OSTEOBLAST_DIFFERENTIATION	0.32967033	0.755085666	0.065087757	0.325555869	1.063159153	109	NELL1,SOX11,TPM4,PTCH1,SKI,BMP7,AXIN2,ID4,PRKD1,TNC,SATB2,FBN2,NF1,NPNT,DNAI3,SEMA4D,RORB,SMOC1,WWOX,CLIC1,PTK2,SND1,FGFR2,TP63,WNT3,SOX9,WWTR1,DLX5,TWIST2,SMAD3,PTHLH,FGF9,IGFBP5,GLI2,SHOX2,IGF1,BMP3,JAG1,RUNX2,BMPR1A,WNT7B,WNT4,CCN1,PPP3CA,LGR4,DDR2
GOBP_NEGATIVE_REGULATION_OF_TOR_SIGNALING	0.330549193	0.755623857	NA	-0.162233111	-0.867174709	25	SESN1,RPS6KA1,UBE2N,FNIP1,MAPKAPK5,UBR2,CASTOR3P
GOBP_REGULATION_OF_B_CELL_MEDIATED_IMMUNITY	0.331914894	0.757416999	0.067833826	0.418583207	1.107556835	16	MSH2,CD40,STAT6,SVEP1,SHLD1,PAXIP1
GOBP_MITOCHONDRION_LOCALIZATION	0.331914894	0.757416999	0.067833826	0.418221257	1.106599129	16	MARK1,SYBU,AGBL4,MAP1B,MAPT,TLE6,HAP1,UCHL1,AGTPBP1
GOBP_SCHWANN_CELL_DIFFERENTIATION	0.333685322	0.760790857	0.067206509	0.409039958	1.109296878	18	SKI,POU3F2,NTRK2,NF1,LAMA2,POU3F1,PARD3,PPP3R1,FA2H
GOBP_TRABECULA_MORPHOGENESIS	0.334024896	0.76089937	0.066284219	0.392726522	1.103195786	23	TGFBR3,BMP7,RBP4,NRG1,ENG,FBN2,SEMA4D,BMP5,TGFB2,BMPR1A,CHD7,OVOL2,SLC40A1,HEG1,SFRP1,RBPJ,TEK,VEGFA,EGLN1
GOBP_POSITIVE_REGULATION_OF_AMINE_TRANSPORT	0.334715026	0.76126421	0.06613262	0.395854192	1.107234307	22	DRD2,OPRK1,SLC38A1,SYT1,STX1A,GDNF,RAB3B,P2RX7,GRK2,SLC18A3,SYT4
GOBP_DENDRITIC_CELL_DIFFERENTIATION	0.335106383	0.76126421	0.067362387	0.417752666	1.105359253	16	ITGB6,HMGB1,FLT3,CCR7,CAMK4,LYN,ITGB8
GOBP_AMINOGLYCAN_BIOSYNTHETIC_PROCESS	0.335353535	0.76126421	0.064794337	0.361592753	1.094778377	39	CHST11,HS3ST1,CHST9,NDST4,GCNT2,ANGPT1,UST,ST3GAL2,ST3GAL1,CHST6,EXT1
GOBP_SOMITOGENESIS	0.335020243	0.76126421	0.064940768	0.363636316	1.093978219	36	DMRT2,PLXNA2,MEOX2,COBL,AXIN2,TBXT,ALDH1A2,CRB2,WNT5A,LFNG,SMAD3,MYF5,DLL1,BMPR1A,DLL3,SEMA3C,LHX1,EPB41L5,FOXC1,FOXB1,RIPPLY2,SMAD4,SFRP1,RBPJ
GOBP_PYRIMIDINE_CONTAINING_COMPOUND_CATABOLIC_PROCESS	0.336170213	0.762453938	0.067206509	0.417355586	1.104308592	16	DPYSL2,DPYSL5,CRMP1,TET2,DPYSL3,NT5M,DPYD,UPB1
GOBP_POSITIVE_REGULATION_OF_MIRNA_TRANSCRIPTION	0.336724313	0.763046574	0.064940768	0.370220354	1.094746197	33	TEAD1,TERT,PAX6,FOXA1,MRTFA,EGFR,TGFB2,SMAD3,BMPR1A,GATA2,KLF5,ETS1,MYOCD,POU2F1,PRL,STAT3,SMAD4,NGFR,MYB,PDGFB,MYCN,MRTFB
GOBP_VASOCONSTRICTION	0.337373737	0.763181311	0.064503125	0.358102627	1.089705253	40	ECE1,KCNMB2,SLC8A1,SVEP1,MTNR1B,ZDHHC21,BDKRB2,DOCK4,TACR1,SCNN1B,EGFR,DBH,ACE,ASIC2,ITGA4,ITGA9
GOBP_BONE_DEVELOPMENT	0.337662338	0.763181311	0.063927193	0.320884637	1.054022749	118	TFAP2A,LARGE1,OSR2,SKI,AXIN2,FOXN3,ITGB6,FREM1,PAPPA2,CER1,ENG,SEMA4D,RARA,SULF2,FOXP1,AKAP13,RARB,ASXL1,EXT1,BNC2,FGFR2,MMP16,SOX9,SULF1,FBXW7,SRD5A1,DLX5,BBX,CBS,SMPD3,SHOX2,IGF1,RUNX2,EVC,XYLT1,EXT2,DDR2,PTGER4,SLC10A7,COL27A1,BMPR1B,FOSL2,MEGF8,HOXA11,MEF2D,TULP3,DCHS1,FOXC1,NEUROG1,COL13A1,RANBP3L,ADAMTS7,RIPPLY2,FGF8,DHRS3,ZMPSTE24,NSD2,BMP6,SNX10,ANXA2,SP5,MIGA2,SLC38A10,IFT80,TEK,PDGFC,GL…
GOBP_REGULATION_OF_VESICLE_MEDIATED_TRANSPORT	0.337662338	0.763181311	0.063927193	0.310805371	1.043971943	202	DRD2,GRIK5,CADPS2,ERC2,RAPGEF4,ARRB1,PCLO,RIT2,MYO18A,RIMS2,PPFIA2,CDH13,SNAP91,CADPS,PRKD1,SYT1,RIMS4,PACSIN1,SV2B,MAGI2,NEDD4L,BICD1,BMP2K,SLC30A8,NRG1,BCR,HMGB1,CACNB4,EZR,ANGPT1,NLGN1,BTBD9,SYT10,PPP3CC,STX1A,CFTR,SYT7,MKLN1,RDX,RAB3B,WNT5A,RUBCN,ARFIP1,SGIP1,RIMS3,BIN1,LRRTM1,SMAP1,VAMP8,ABCA13,ATP9A,UNC13D,ARHGAP44,ABL2,RPH3A,LYN,SMPD3,NTF3,DLL1,STON2,RAC2,MIR183,RAP1A,GATA2,HAP1,GAB2,PPP3C…
GOBP_RESPONSE_TO_PURINE_CONTAINING_COMPOUND	0.338014042	0.763314206	0.064070375	0.340075584	1.069588568	58	HCN4,SLC8A1,ADORA1,SLC6A3,CNGA3,AKAP6,EZR,HCN1,CFTR,RAPGEF1,PDE2A,HMGCS2,SRD5A1,AHR,KCNQ1,P2RX7,RYR2,IGFBP5,TYR,ENPP1,RAP1A,PTK2B,KCNJ8,SDC1,ASS1
GOBP_POSITIVE_REGULATION_OF_MYELOID_CELL_DIFFERENTIATION	0.338383838	0.763487691	0.064358337	0.357441601	1.087693754	40	ROR2,RUNX1,INPP5D,STAT5B,EEIG1,PRKCA,KITLG,RPTOR,POU4F2,SMAP1,TNFRSF11A,JAG1,GATA2,ETS1,PPP3CA,SCIN,CASP8,CD101,POU4F1,CSF1,IL17A,IL23R,STAT3
GOBP_EMBRYONIC_AXIS_SPECIFICATION	0.339304531	0.764902775	0.066284219	0.404705357	1.103552846	19	COBL,PTCH1,STIL,TBXT,WNT5A,HOXD8,LHX1,EPB41L5,NEUROG1,RIPPLY2,SMAD4
GOBP_POSITIVE_REGULATION_OF_TRANSFERASE_ACTIVITY	0.33966034	0.765043081	0.063642408	0.314743558	1.046968248	149	ERBB4,RELN,ROR2,PROX1,AXIN2,CD40,ROBO1,MAP3K13,RFC3,PKIB,SRCIN1,GRHL2,JAK2,NRG1,EPHA4,PDGFRA,ROR1,MMD,NTRK2,ANGPT1,MUSK,SASH1,ALK,TAOK3,TAB2,PTK2,FLT3,TTBK1,WNT5A,CCR7,FGFR2,CARD10,CARD14,KIT,FBXW7,EGFR,TGFB2,NTRK3,MAPT,MRE11,ADCYAP1,MET,GPRC5B,CHRNA7,TNFRSF11A,IGF1,NTF3,TLR4,EMP2,ECT2,DIRAS2,DAB2IP,NBN,PRLR,RAP1A,PARM1,CCN1,MMD2,TNKS,CALCA,PTK2B,DDR2
GOBP_SIGNAL_TRANSDUCTION_INVOLVED_IN_REGULATION_OF_GENE_EXPRESSION	0.340836013	0.76504621	0.066896628	0.422533353	1.104239908	15	PAX6,CER1,PDGFRA,SMAD3,TRAF5,GSC,EPCAM,TRAF3IP2,FGF8,FGF5
GOBP_PRESYNAPTIC_MODULATION_OF_CHEMICAL_SYNAPTIC_TRANSMISSION	0.340836013	0.76504621	0.066896628	0.422486708	1.104118007	15	DRD2,GRIK2,APBA2,GRIN3A,APBA1,ADCY1,DRD1
GOBP_EXOCRINE_SYSTEM_DEVELOPMENT	0.340793489	0.76504621	0.064358337	0.370854927	1.090897338	31	TFCP2L1,BMP7,PAX6,LAMA1,NFIB,WLS,FGFR2,SOX9,PLXND1,EGFR,TGFB2,PDX1,PLXNA1,IGSF3
GOBP_POSITIVE_REGULATION_OF_MUSCLE_CELL_DIFFERENTIATION	0.34040404	0.76504621	0.064070375	0.357056236	1.086521088	40	PROX1,PRKD1,NIBAN2,NRG1,ENG,AKAP6,LAMA1,LAMA2,BCL2,SMARCD3,KIT,TBX1,MYF5,SHOX2,IGF1
GOBP_POSITIVE_REGULATION_OF_PROTEIN_LOCALIZATION_TO_MEMBRANE	0.341389728	0.765629631	0.063784539	0.355261961	1.088755745	42	ATP2B4,PRKCH,DPP10,FARP1,PPP1R9B,EZR,MTCL1,SPTBN1,EPHB2,EGFR,PRKCE,PLS1,PIK3R1,PRKCI,ANK3,NKD2,FYN,DLG1,KCNB1,PRKN,CACNG2
GOBP_POSITIVE_REGULATION_OF_INTRACELLULAR_PROTEIN_TRANSPORT	0.341810783	0.76591479	0.064214088	0.369431228	1.092412741	33	PCNT,PRKD1,JAK2,ICE1,CDH1,EDEM2,SMAD3,JUP,ZIC1,PIK3R1,ECT2,CEP131
GOBP_LIPOPOLYSACCHARIDE_MEDIATED_SIGNALING_PATHWAY	0.342494715	0.766273885	0.065981614	0.413536554	1.109529694	17	NOS3,CARD8,SASH1,PRKCA,PRKCE,LYN,TLR4,SIGIRR
GOBP_AXIS_ELONGATION	0.343126967	0.766273885	0.065532103	0.398861525	1.098250782	20	MAGI2,TNC,HOXD13,PRICKLE1,WNT5A,FGFR2,SOX9,SIX4,SPRY1,SIX1
GOBP_POSITIVE_REGULATION_OF_BLOOD_VESSEL_ENDOTHELIAL_CELL_MIGRATION	0.342828077	0.766273885	0.064070375	0.369844039	1.087923737	31	TGFBR3,PRKD1,CD40,NOS3,STAT5A,HMGB1,ANGPT1,AKT3,PRKCA
GOBP_POSITIVE_REGULATION_OF_GLIOGENESIS	0.343147208	0.766273885	0.063927193	0.365047149	1.08776967	34	PRKCH,TENM4,TP73,NKX2-2,NKX6-1,TTBK1,PTPRZ1,BIN1,PTN,EGFR,SERPINE2,LYN,LRP2,PRKCI
GOBP_REGULATION_OF_MICROTUBULE_POLYMERIZATION	0.344862665	0.767779675	0.063784539	0.369538733	1.087025656	31	MAP2,TBCD,NME7,STMN2,NAV3,CDK5RAP2,DYRK1A,DCTN1,MAP1B,CDKN1B,MAPT,MET,CAMSAP1
GOBP_POSITIVE_REGULATION_OF_OSTEOBLAST_DIFFERENTIATION	0.344444444	0.767779675	0.063500797	0.356470532	1.084738793	40	NELL1,SOX11,BMP7,PRKD1,FBN2,NPNT,DNAI3,CLIC1,TP63,WNT3,WWTR1,IGF1,JAG1,RUNX2,BMPR1A,WNT7B,WNT4,CCN1,PPP3CA,DDR2
GOBP_REGULATION_OF_CILIUM_ASSEMBLY	0.34437751	0.767779675	0.063219117	0.348949211	1.079849413	47	WRAP73,TBC1D16,MAK,ADAMTS16,RAB3IP,SEPTIN9,TBC1D30,SYNE2,DCDC2,SAXO1,TBC1D19,TBC1D22A,WDPCP
GOBP_POSITIVE_REGULATION_OF_PEPTIDASE_ACTIVITY	0.345	0.767779675	0.062939469	0.337999741	1.070112211	66	ST18,BCL2L1,NLRP1,ROBO1,MBP,JAK2,EPHA4,HMGB1,CARD8,TTBK1,ASPH,BCL2,GRIN2B,IFI16,ACVR1C,SMAD3,MAPT,BBC3,FOXL2,CASC2,LYN,CRADD,TNFSF10,IFT57,GSN,CASP8,FYN,BCL2L13,DAP,PDCD6,COL4A3,PERP,STAT3,GRIN2A,MAP3K5,NGFR,NOD1
GOBP_VASCULAR_PROCESS_IN_CIRCULATORY_SYSTEM	0.345654346	0.768579543	0.062800398	0.319962329	1.053907931	127	ECE1,ATP2B4,KCNMB2,SH3GL2,SLC38A1,SLC1A2,NOS3,SLC8A1,ADORA1,SLC4A4,ZEB2,ABCC8,SLIT2,NOS1,BCR,ANGPT1,SVEP1,MTNR1B,PDE2A,GCH1,SLC29A4,ZDHHC21,EXT1,KAT2B,BDKRB2,KCNMA1,DOCK4,ABCC1,TACR1,SCNN1B,TJP1,EGFR,CBS,UTS2B,DBH,SLC2A13,DRD1,ACE,LRP2,ASIC2,SLC1A3,ITGA4,TJP2,ITGA9,ARHGAP35,SLC7A2
GOBP_MACROPHAGE_ACTIVATION	0.346115035	0.768947811	0.063219117	0.36008614	1.086821618	37	MYO18A,LRFN5,RORA,JAK2,FOXP1,STK39,TTBK1,WNT5A,SUCNR1,TMEM106A,CRTC3,MAPT,PRKCE,TLR4,CALHM2,APP,CLU,KCNJ8,TMEM229B,MFHAS1,EDN2,ADGRF5,LDLR
GOBP_RAS_PROTEIN_SIGNAL_TRANSDUCTION	0.347041123	0.770348524	0.062800398	0.339887832	1.068670085	60	RGL1,CDKN2A,RAPGEF4,RIT2,KSR2,RAPGEF5,TRIM67,ITPKB,NF1,SYNGAP1,RASAL1,RAPGEF1,PLCE1,RALGPS1,EPHB2,KITLG,TGFB2,MAPKAP1,IGF1,SPRY1,DAB2IP,NGF
GOBP_RESPIRATORY_GASEOUS_EXCHANGE_BY_RESPIRATORY_SYSTEM	0.347782258	0.771336651	0.062939469	0.357666619	1.08228603	38	CHST11,CCBE1,GRP,ADORA1,PBX3,GAA,DACH1,STK40,PHOX2A,ELN,SPAG16,TMPRSS11D,FUT8
GOBP_RHYTHMIC_BEHAVIOR	0.349372385	0.77297434	0.064503125	0.395346496	1.098407727	21	DRD2,KCND2,ADORA1,NLGN1,BTBD9,MTNR1B,C3orf70,KCNQ1,USP2,HCRTR2
GOBP_MALE_GENITALIA_DEVELOPMENT	0.349410504	0.77297434	0.06568136	0.419711745	1.096865975	15	ROR2,PDGFRA,HOXD13,LHCGR,SRD5A1,BMP5,HOXA13,LGR4,FGF8,BMP6,GREB1L
GOBP_ARTERY_DEVELOPMENT	0.349047141	0.77297434	0.062523741	0.339845497	1.065102914	56	PROX1,ROBO1,TFAP2B,ENG,NF1,EYA1,ROBO2,GAA,PDE2A,PRICKLE1,AKT3,PLXND1,TGFB2,ADAMTS6,TBX1,LRP2,HOXA13,SIX1,JAG1,BMPR1A,NRP1,CHD7,EFNB2,PRRX1,ZMIZ1,MYOCD,FOXC1,PRDM1,TBX2,ADAMTS9,ADGRF5,FGF8,LDLR,NGFR,RBPJ,GLI3,BMPR2
GOBP_MONONUCLEAR_CELL_DIFFERENTIATION	0.351648352	0.777265144	0.061976274	0.309648293	1.03981908	195	HHEX,PAX5,ROR2,ZFP36L2,RUNX1,LARGE1,AMBRA1,ITPKB,MSH2,THEMIS,BCL11B,HDAC4,ITGB6,SMARCA2,CDH17,DUSP10,HLX,POU2AF1,TOX,RORA,STAT6,HMGB1,LYL1,TESPA1,DROSHA,INPP5D,HOXA7,RARA,STAT5B,RUNX3,NRROS,FOXP1,NFATC1,TNFSF8,FLT3,ST3GAL1,PRKCA,DCLRE1C,PIK3R3,NFAM1,BCL2,CCR7,SMARCD3,KIT,TPD52,IFI16,NFKBIZ,CAMK4,PREX1,L3MBTL3,LFNG,GPR89B,LYN,PBX1,GLI2,PIK3R1,TLR4,DLL1,ITGA4,RUNX2,GATA2,DOCK10,WNT4,APP,BCL6,CARD11…
GOBP_REGULATION_OF_SYSTEMIC_ARTERIAL_BLOOD_PRESSURE	0.352409639	0.778287727	0.062112419	0.34745189	1.075215841	47	ECE1,DRD2,KL,NOS3,ADORA1,NCALD,ADAMTS16,NR2F2,NAV2,SUCNR1,TACR1,PCSK5,CORO2B,ACE,PTPRO,ASIC2,EMP2,CALCA,CTSZ,DDAH1,OR51E2,EDN2,CORIN,EDN3,POSTN
GOBP_OSTEOBLAST_PROLIFERATION	0.353620147	0.779639681	0.064070375	0.397119562	1.093454351	20	NELL1,OSR2,AXIN2,BCL2,FGFR2,SMAD3,MN1,CCN1
GOBP_EMBRYONIC_HINDLIMB_MORPHOGENESIS	0.353620147	0.779639681	0.064070375	0.397111671	1.093432623	20	OSR2,TBX4,RARB,TP63,WNT3,OSR1
GOBP_CHONDROITIN_SULFATE_PROTEOGLYCAN_METABOLIC_PROCESS	0.354255319	0.780379849	0.064648457	0.412238964	1.090770186	16	CHST11,CHST9,EXT1,CYTL1,XYLT1,B3GAT2,CHST3,B3GAT1,HYAL4,CHST15,PXYLP1
GOBP_ANOIKIS	0.355718783	0.782355696	0.063784539	0.396295925	1.091186494	20	TLE1,NTRK2,PTK2,ITGA5,PIK3R3,BCL2
GOBP_OUTFLOW_TRACT_SEPTUM_MORPHOGENESIS	0.355809129	0.782355696	0.063219117	0.388402204	1.091048479	23	ROBO1,ZFPM2,ENG,TBX20,ROBO2,FGFR2,TGFB2,PARVA,TBX1,LRP2,BMPR1A,NRP1,ISL1,SEMA3C,TBX2,FGF8,SMAD4
GOBP_NEURON_PROJECTION_REGENERATION	0.356052899	0.782355696	0.062249043	0.367147939	1.085661027	33	KIAA0319,TNC,NEO1,JAK2,EPHA4,STK24,TNR,GAP43,BCL2,PTN,MAP1B
GOBP_NEGATIVE_REGULATION_OF_ESTABLISHMENT_OF_PROTEIN_LOCALIZATION	0.356425703	0.782515064	0.061570676	0.341238627	1.067391617	55	DRD2,FRMD4A,KLF7,NEO1,ABCC8,SIAH3,DRD3,NF1,ANGPT1,MTNR1B,SP100,MIR148A,MDFIC,ACVR1C,MAPT,CORO2B,ADTRP,OPRM1,PPP3CA,SYT4,CHGA,KCNB1,PRKN,PKIA,RAB11FIP1,RHBDF2,GNAO1,VSNL1,SERGEF,MIDN,IL1B,SFRP1
GOBP_NEGATIVE_REGULATION_OF_LIPID_LOCALIZATION	0.357073287	0.783276925	0.203508959	-0.23005302	-1.03564153	17	IL6,AKT1,CRY2,NFKB1,CRY1,PPARA,TTC39B,NR1H2,SHH,PCSK9,ABCG1,ABCA1,PPARD,PTPN2,PLA2R1,OSBPL8,MIR148A
GOBP_REGULATION_OF_RECEPTOR_RECYCLING	0.357446809	0.783436823	0.064214088	0.410950666	1.087361392	16	ECE1,KIF16B,TBC1D16,GRIA1,EPS15,NSG1,TRAT1
GOBP_AMINO_ACID_TRANSPORT	0.358	0.783989916	0.061169263	0.336143066	1.068132213	71	SLC7A14,RGS4,SLC38A1,GRM7,SLC1A2,ADORA1,SLC6A3,ABCC8,SLC6A18,SLC6A15,SLC7A11,NTRK2,NF1,CACNB4,SH3BP4,SLC6A5,SLC38A6,SLC25A13,SLC17A6,SLC66A1L,APBA1,SLC43A2,P2RX7,SLC7A9,SFXN1,SLC1A3,SLC7A2,SLC1A7,SYT4,KCNJ8,SLC22A15,SLC32A1,SLC6A19,SLC6A17,SLC38A11,LLGL2
GOBP_POSITIVE_REGULATION_OF_NOTCH_SIGNALING_PATHWAY	0.358762887	0.785000909	0.062523741	0.384436144	1.087501176	24	NOS3,ROBO1,BMP2K,CNTN6,ROBO2,TP63,KIT,TGFB2,LFNG,DLL1,JAG1,PRKCI
GOBP_REGULATION_OF_CELL_MIGRATION_INVOLVED_IN_SPROUTING_ANGIOGENESIS	0.365062762	0.78720717	0.062386149	0.392965028	1.091791196	21	TGFBR3,MEOX2,STARD13,AKT3,CARD10,FBXW7,GATA2,NRP1,HMOX1,HDAC9,RHOJ,MAP2K5,HDAC7
GOBP_REGULATION_OF_EXTRINSIC_APOPTOTIC_SIGNALING_PATHWAY_VIA_DEATH_DOMAIN_RECEPTORS	0.365062762	0.78720717	0.062386149	0.392918107	1.091660831	21	BCL2L1,CFLAR,NOS3,FAF1,STK3,SP100,BMP5,ATF3,SKIL,HMOX1,BMPR1B,MAL
GOBP_REGULATION_OF_IMMUNOGLOBULIN_PRODUCTION	0.365062762	0.78720717	0.062386149	0.39287481	1.091540537	21	MSH2,CD40,RBP4,STAT6,SHLD1,EPHB2,PAXIP1
GOBP_POSITIVE_REGULATION_OF_MITOTIC_NUCLEAR_DIVISION	0.362486828	0.78720717	0.063079041	0.399666559	1.089813026	19	NSMCE2,DRD3,PHIP,DMRT1,SMPD3,IGF1,HOXA13,EREG,EDN3,FGF8,IL1B,TGFA,PDGFB,INSR
GOBP_CELL_MIGRATION_INVOLVED_IN_HEART_DEVELOPMENT	0.364415863	0.78720717	0.063642408	0.416479702	1.08841942	15	BMP7,FLRT3,ENG,TBX5,BVES,SEMA3C,DCHS1
GOBP_PHARYNGEAL_SYSTEM_DEVELOPMENT	0.362886598	0.78720717	0.061976274	0.383963924	1.08616535	24	ECE1,PLXNA2,PTCH1,BMP7,EYA1,BMP5,TGFB2,SIX4,TBX1,SIX1,BMPR1A,ISL1
GOBP_SPLEEN_DEVELOPMENT	0.365145228	0.78720717	0.061976274	0.386424275	1.085492339	23	JARID2,CDH17,BCL2L11,CACNB4,BARX1,CDKN2B,BCL2,NFKBIZ,PBX1,TRAF3IP2,SLC40A1,ONECUT1,TCF21
GOBP_CRANIAL_NERVE_MORPHOGENESIS	0.365162644	0.78720717	0.062523741	0.393880935	1.084536907	20	TFAP2A,EPHB1,PLXNA4,SEMA3A,PHOX2A,EPHB2,HOXD3,PLXNA1,TBX1,SIX1,NRP1
GOBP_HEART_VALVE_MORPHOGENESIS	0.360606061	0.78720717	0.061302608	0.353543577	1.075832077	40	AXIN2,CDH11,NOS3,ROBO1,SLIT2,TBX20,ROBO2,NFATC1,TBX5,ELN,MDM4,SOX9,TGFB2,JAG1,BMPR1A,CCN1,ADAMTS5
GOBP_FATTY_ACID_DERIVATIVE_METABOLIC_PROCESS	0.365208545	0.78720717	0.061036373	0.365374391	1.074775934	31	ACSS3,ACSF3,TECR,HMGCLL1,HMGCS2,ELOVL2,ACOT7,ACSL1,ELOVL5,NUDT7,AACS,ALDH3A2
GOBP_POSITIVE_REGULATION_OF_EPITHELIAL_TO_MESENCHYMAL_TRANSITION	0.364919355	0.78720717	0.060640401	0.354731592	1.073404746	38	ALX1,BMP7,AXIN2,TIAM1,ENG,GCNT2,ZNF703,TCF7L2,TBX20,PTK2,CRB2,WWTR1,TGFB2,SMAD3,EMP2,JAG1
GOBP_LIPOSACCHARIDE_METABOLIC_PROCESS	0.363179074	0.78720717	0.060771945	0.349046086	1.072795445	44	FUT9,UGT8,PIGV,LARGE1,B3GALT1,ST6GALNAC5,ST6GALNAC3,ST3GAL2,ST3GAL1,PIGK,KIT,B4GALNT1,GALC,ST8SIA3,ST8SIA4,B4GALT6,ITGB8,ST8SIA2,FA2H,ST6GALNAC4,GM2A,AOAH,PIGU
GOBP_REGULATION_OF_NOTCH_SIGNALING_PATHWAY	0.364457831	0.78720717	0.060509299	0.345898927	1.071654129	49	ARRB1,TSPEAR,BMP7,CBFA2T2,NOS3,ROBO1,NIBAN2,BMP2K,CNTN6,ROBO2,TP63,KIT,FBXW7,TGFB2,LFNG,PRAG1,DLL1,JAG1,PRKCI,GATA2,DLL3,BCL6,TSPAN15,ZMIZ1,TCIM,LLGL2,CDK3
GOBP_REGULATION_OF_MONONUCLEAR_CELL_MIGRATION	0.364457831	0.78720717	0.060509299	0.345374933	1.070030708	49	SLIT2,BCR,HMGB1,STK39,LRCH1,PTK2,WNT5A,DOCK8,CCR7,RIPOR2,MTUS1,BMP5,ABL2,LYN,ADTRP,PLCB1,ITGA4,APP,PTK2B,CSF1,PDGFD,KLRC4-KLRK1
GOBP_REGULATION_OF_JNK_CASCADE	0.36036036	0.78720717	0.060903935	0.337053274	1.064655272	64	GRIK2,TGFBR3,PHLPP1,MECOM,MAPK8IP2,SH3RF3,DUSP10,EPHB1,HMGB1,DACT1,ANKRD6,TAOK3,SEMA3A,STK3,WNT5A,FZD10,CCR7,TNFRSF19,MDFIC,EGFR,CCDC88C,TNIK,TLR4,PLCB1,DAB2IP,WNT7B,APP,PTK2B,GADD45A,PRKN,MFHAS1,SDCBP,WNT16,MAP3K5,RB1CC1,EDAR,NOD1,MBIP,IL1B
GOBP_POSITIVE_REGULATION_OF_CHEMOTAXIS	0.361723447	0.78720717	0.060771945	0.337620785	1.063406151	61	SMOC2,DSCAM,CDH13,SCG2,PRKD1,SEMA5A,TIAM1,SLIT2,PDGFRA,HMGB1,STK39,PTK2,WNT5A,CCR7,SUCNR1,PTN,RIPOR2,IL16,SMAD3,NTRK3,MET,NTF3,RAC2,PTK2B,NRP1,MEGF8,CSF1,PDGFD,PERP,EDN2,CAMK1D,EDN3
GOBP_POSITIVE_REGULATION_OF_VASCULATURE_DEVELOPMENT	0.363	0.78720717	0.060509299	0.333069547	1.060308487	75	SMOC2,AGO2,CCBE1,TERT,RUNX1,PRKD1,CD40,NOS3,ADAM12,SEMA5A,ENG,VASH2,SASH1,HK2,BMPER,AKT3,ITGA5,PRKCA,WNT5A,TJP1,CHRNA7,JUP,EMP2,DLL1,GATA2,ETS1,PTK2B,NRP1,ITGB8,ISL1,HMOX1,DDAH1,WARS2,PKM
GOBP_LYMPHOCYTE_COSTIMULATION	0.361648839	0.78720717	0.203508959	-0.204580745	-0.946128318	22	ICOS,CD86,LGALS1,TNFSF4,CD80,AKT1,PIK3CA,HHLA2,CD28,CSK,CAV1,SRC,TNFSF13B,YES1,MTOR,KLRC4-KLRK1,FYN,EFNB2,CARD11,MAP3K8,LYN,CCR7
GOBP_NEGATIVE_REGULATION_OF_MONONUCLEAR_CELL_MIGRATION	0.367476241	0.789553889	0.062523741	0.402388234	1.091257718	18	SLIT2,BCR,LRCH1,RIPOR2,BMP5,ADTRP,PLCB1
GOBP_XENOBIOTIC_METABOLIC_PROCESS	0.367243133	0.789553889	0.060771945	0.366098666	1.082558314	33	AHRR,POR,RORA,CMBL,SLC28A3,NOS1,ABCC1,UGT2B7,ACSL1,AHR
GOBP_STRIATED_MUSCLE_ADAPTATION	0.367010309	0.789553889	0.061436411	0.378532093	1.079785639	26	CFLAR,ATP2B4,HDAC4,GTF2IRD1,NFATC1,MLIP,LMNA,SMAD3,IGFBP5,PPP3CA,GSN,MYOD1,CAMK2B,RPS6KB1,MYMK,SMAD4
GOBP_INTRINSIC_APOPTOTIC_SIGNALING_PATHWAY_IN_RESPONSE_TO_OXIDATIVE_STRESS	0.367812134	0.789553889	0.203508959	-0.229144597	-1.031552039	17	PDK1,MMP2,HSPB1
GOBP_POSITIVE_REGULATION_OF_MOLECULAR_FUNCTION	0.367632368	0.789553889	0.059860312	0.297826949	1.030844166	472	ERBB4,RELN,ST18,TRDN,BCL2L1,CAP1,CFLAR,PRKCH,SRGAP2,CACNA2D1,NLRP1,ROR2,PROX1,TERT,AGAP1,SKI,AXIN2,ARHGAP25,MSH2,CAP2,ANK2,PRKD1,CD40,HDAC4,NOS3,MAGI2,ROBO1,MAP3K13,NIBAN2,TBC1D16,RFC3,POR,CORO1C,PKIB,TIAM1,SRCIN1,PAX6,MBP,GRHL2,JAK2,CRHR1,NOS1,RGS7,NRG1,EPHA4,PDGFRA,BCR,ROR1,HMGB1,ADD2,MMD,NTRK2,BCAS3,NF1,AKAP6,WNK2,ANGPT1,TRIM38,SEMA4D,MUSK,TBC1D30,CARD8,SASH1,RARA,TCF7L2,RALGAPA2,NKX6-1,PLCB2,…
GOBP_RUFFLE_ASSEMBLY	0.369148936	0.790470113	0.062661823	0.409256177	1.082877833	16	COBL,CORO1C,NLGN1,KANK1,RDX,WDPCP,EVL
GOBP_MEMBRANE_DOCKING	0.368951613	0.790470113	0.060118614	0.354259593	1.071976496	38	UNC13A,TSNARE1,SNAP25,SYT1,EXOC6B,STX11,EXOC4,EZR,RAB3IP,STX1A,CFTR,GRAMD2A,STX16,VAMP8
GOBP_ORGANOPHOSPHATE_CATABOLIC_PROCESS	0.368631369	0.790470113	0.059731798	0.325607107	1.055110486	94	ENO1,PDE1A,PDE4B,HDAC4,ZBTB20,GCK,SLC4A4,FHIT,CBFA2T3,PRKAA2,PDE7B,HK2,PDE2A,PDE8A,PDE10A,RPTOR,KAT2B,MLXIPL,ACOT7,NT5M,ENPP3,P2RX7,PDE9A,NUDT7,SMPD3,IGF1,GDA,FOXK1,PLCB1,ENPP1,DPYD,OGDHL,PRTFDC1,UPB1,APP,NT5C1B
GOBP_POSITIVE_REGULATION_OF_GENE_EXPRESSION	0.36963037	0.790851185	0.059603704	0.297956923	1.028524343	442	ENO1,MARK1,CADM1,DRD2,CELF4,SOX11,TENT4A,TFAP2A,TGFBR3,TLE1,NLRP1,AGO2,CCBE1,PDE4B,RUNX1,EPB41L4B,OSR2,BMP7,AXIN2,MSH2,ANK2,ID4,PRKD1,CD40,NFATC2,IGF2BP3,NOS3,IRX1,ROBO1,VTCN1,PKP1,NKX2-1,ZBTB20,NIBAN2,RBP4,TNC,GRIA1,ABCC8,ELAVL4,PAX6,POU2AF1,MBP,RORA,JAK2,TENT5C,VSTM2A,RBM47,NKX2-2,ENG,CTCFL,STAT6,HMGB1,NTRK2,POLR3B,DROSHA,EZR,ANGPT1,MUSK,CARD8,RIGI,RARA,SULF2,STAT5B,ALDH1A2,FER1L6,FEV,FOXP1,RBM…
GOBP_REGULATION_OF_PROTEIN_DEACETYLATION	0.374062165	0.793519163	0.062386149	0.414619007	1.08355672	15	PRKAA2,TPPP,DYRK1A,KAT2B,MAPT,FRY,SPRED2
GOBP_GLUTAMATE_METABOLIC_PROCESS	0.374062165	0.793519163	0.062386149	0.41377973	1.08136337	15	DGLUCY,SLC7A11,GAD2,GAD1
GOBP_PROTEIN_HOMOTETRAMERIZATION	0.372406639	0.793519163	0.061036373	0.384587596	1.080332982	23	ALDH1A2,HCN1,KIF25,TRPA1,VASP,AQP4,CRTC3,CRTC1,EVL,UPB1
GOBP_POSITIVE_REGULATION_OF_STEM_CELL_PROLIFERATION	0.374226804	0.793519163	0.060509299	0.375294751	1.077433858	27	SOX11,TERT,OSR2,WNT5A,KITLG,TP63,SOX9,FGF9,PBX1,SHOX2,RUNX2,EPCAM,HMX2
GOBP_MECHANORECEPTOR_DIFFERENTIATION	0.373737374	0.793519163	0.059603704	0.349978609	1.068812049	41	USH2A,GABRA5,TMC1,CECR2,GABRB2,NTRK2,LHFPL5,MYO6,TECTA,WDPCP,WHRN,ESRP1,KCNQ1,PLS1,GRXCR1,DLL1,JAG1
GOBP_MESONEPHRIC_TUBULE_MORPHOGENESIS	0.373737374	0.793519163	0.059603704	0.3508341	1.067587148	40	HOXD11,PTCH1,SIX2,ADAMTS16,NPNT,EYA1,KIF26B,GDNF,BCL2,SOX9,SIX4,OSR1,PBX1,SIX1,WNT4,LGR4,DLG1,HOXA11,FMN1,LHX1,DCHS1,TCF21,FGF8,SALL1,SMAD4
GOBP_POSITIVE_REGULATION_OF_DNA_REPAIR	0.373493976	0.793519163	0.059348768	0.344237498	1.065978165	48	FMN2,BABAM2,EYA2,EYA4,SMARCA2,DPF1,MEAF6,EP400,HMGB1,EYA1,SHLD1,SMARCD3,EGFR,SLF1,BCL7A
GOBP_NEGATIVE_REGULATION_OF_CANONICAL_WNT_SIGNALING_PATHWAY	0.373	0.793519163	0.059221919	0.333221314	1.059009024	73	CDH2,TLE1,MLLT3,AXIN2,DRAXIN,IGFBP4,TCF7L2,DACT1,RBMS3,ANKRD6,STK3,PRICKLE1,WNT5A,MCC,SOX9,IGFBP2,WWTR1,DKK2,CCDC88C,FRZB,PTPRO,ZNRF3,TLE6,DAB2IP,NPHP4,IGFBP1,DKK3,NKD2,ISL1,FZD6,BICC1,TLE3,TPBGL,PRKN,SOX13
GOBP_CARDIAC_VENTRICLE_DEVELOPMENT	0.372	0.793519163	0.059348768	0.330659212	1.055080822	77	SOX11,TGFBR3,PROX1,NOS3,DSP,ROBO1,CPE,ZFPM2,GRHL2,SLIT2,NRG1,ENG,TMEM65,TBX20,ROBO2,TBX5,PDE2A,WNT5A,FGFR2,MDM4,SMARCD3,KCNK2,TGFB2,RYR2,COL11A1,LRP2,HOXA13,JAG1,BMPR1A,CCN1,XIRP2,CHD7,ISL1,SEMA3C,POU4F1,MYOCD,FOXC1,PRDM1,SLIT3,HEG1,SALL1,SALL4,SMAD4,ZMPSTE24,PPP1R13L,NSD2
GOBP_REGULATION_OF_LEUKOCYTE_PROLIFERATION	0.373626374	0.793519163	0.05909548	0.326532194	1.052075663	88	HHEX,VAV3,BCL2L1,SOX11,CD40,NFATC2,VTCN1,JAK2,STAT6,HMGB1,NF1,INPP5D,STAT5B,TNFRSF21,TNFSF8,CD276,PTK2,EPHB2,KITLG,BCL2,KIT,IGFBP2,TACR1,AHR,ENPP3,LMO1,MAD1L1,LYN,IGF1,TLR4,PAWR,RAC2,PRLR,PPP3CA,BCL6,CARD11
GOBP_CANONICAL_WNT_SIGNALING_PATHWAY	0.372627373	0.793519163	0.059221919	0.310976555	1.037916355	171	HHEX,CDH2,TLE1,GPC5,MLLT3,AXIN2,DRAXIN,IGFBP4,SEMA5A,ZEB2,WNK2,DAAM2,ZNF703,TCF7L2,SULF2,DACT1,RBMS3,LGR6,KANK1,ANKRD6,AMER3,STK3,PRICKLE1,LGR5,WNT5A,EXT1,WLS,FZD10,MCC,FGFR2,ADGRA2,WNT3,SOX9,BMAL1,IGFBP2,CDK14,WWTR1,LYPD6,EGFR,DKK2,DLX5,CCDC88C,SMAD3,FRZB,FGF9,PTPRO,GPRC5B,GSKIP,ZNRF3,JUP,RNF220,TLE6,DISC1,DAB2IP,NPHP4,MIR183,WNT7B,WNT4,IGFBP1,DKK3,SCEL,CTNND2,CDH3,TNKS,LGR4,NKD2,FZD8,ISL1,TMEM9…
GOBP_RESPONSE_TO_TESTOSTERONE	0.376979937	0.7945344	0.061302608	0.399444981	1.083275756	18	CFLAR,FOXP1,HOXD13,PSPH,HMGCS2,SRD5A1,HOXA13,MTAP,HOXA11,RPS6KB1
GOBP_POSITIVE_REGULATION_OF_NEUROBLAST_PROLIFERATION	0.376556017	0.7945344	0.060509299	0.383405483	1.077012346	23	DRD2,ID4,FOXG1,CDON,PAX6
GOBP_POSITIVE_REGULATION_OF_DENDRITIC_SPINE_DEVELOPMENT	0.37775446	0.7945344	0.060903935	0.390716047	1.075822502	20	RELN,PTPRD,TIAM1,NLGN1,EPHB2,STAU2
GOBP_POSITIVE_REGULATION_OF_MYELOID_LEUKOCYTE_DIFFERENTIATION	0.377319588	0.7945344	0.060118614	0.374177131	1.074225283	27	ROR2,RUNX1,EEIG1,PRKCA,KITLG,RPTOR,POU4F2,TNFRSF11A,PPP3CA,CASP8,CD101,POU4F1,CSF1,IL17A,IL23R
GOBP_BODY_FLUID_SECRETION	0.375251509	0.7945344	0.059221919	0.344973797	1.062372282	45	ERBB4,OPRK1,STAT5A,ADORA1,SLC6A3,STAT5B,HK2,STK39,PRICKLE1,KCNN4,SCNN1B,EGFR,VAMP8,PRKCE,PRLR,NCOR2,PPP3CA,CELSR2,TRAF3IP2,FOSL2,CEL,NEUROG1,PRL,FOXB1,CSN2,OAS2
GOBP_REGULATION_OF_ACTOMYOSIN_STRUCTURE_ORGANIZATION	0.375879397	0.7945344	0.05909548	0.340148272	1.057498543	51	PROX1,PPM1E,PRKD1,F11R,RHPN2,PHLDB2,AKAP13,ARHGAP28,ARHGEF10L,TACR1,TJP1,SMAD3,LIMK1,LIMCH1,MET,CORO2B,EVL,PIK3R1,ECT2,WNT4,NRP1,PTGER4,TTC8,PAK1,BRAF,WASF2,SMAD4,MTOR,CARMIL1,SFRP1,CLASP1,TGFB3,MYLK3,FERMT2
GOBP_REGULATION_OF_LEUKOCYTE_MIGRATION	0.377377377	0.7945344	0.058718588	0.328768623	1.051470014	80	FUT9,ADORA1,SLIT2,BCR,CCL28,HMGB1,NF1,HOXA7,STK39,LRCH1,PTK2,WNT5A,KITLG,DOCK8,CCR7,PTN,RIPOR2,TACR1,MTUS1,BMP5,ABL2,LYN,ADTRP,SMPD3,PIK3R1,PLCB1,ITGA4,RAC2,APP,PTK2B,PTGER4,HMOX1,BDKRB1,CSF1,RABGEF1,PDGFD,KLRC4-KLRK1,PERP,EDN2,CAMK1D,EDN3
GOBP_EPITHELIAL_TO_MESENCHYMAL_TRANSITION	0.377622378	0.7945344	0.058593757	0.32183745	1.047163854	100	MARK1,NCAM1,ALX1,TGFBR3,BMP7,AXIN2,LDLRAD4,NKX2-1,TIAM1,FOXF2,EPHA4,ENG,GCNT2,ADIPOR1,PHLDB2,ZNF703,TCF7L2,TBX20,RTN4,TBX5,FOXA1,IL17RD,AKNA,PTK2,CRB2,WNT5A,FGFR2,SOX9,WWTR1,BMP5,TGFB2,SMAD3,GSC,IGF1,SPRY1,EMP2,JAG1,DAB2IP,SPRED2,WNT4,S100A4,LOXL2,PPP3R1,OVOL2,OLFM1,EPB41L5,FOXC1,PDCD6,SDCBP,LRP6,WNT16,FGF8,FOXA2,SMAD4,FGFR1,IL1B,MTOR,SFRP1,CLASP1,RBPJ,EOMES,TGFB3,DLG5,EPHA3,TRIM62,FERMT2,WNT2,VE…
GOBP_EPITHELIAL_TUBE_MORPHOGENESIS	0.376623377	0.7945344	0.058718588	0.308316621	1.034133942	188	CELSR1,EPHA7,HOXD11,PROX1,COBL,PTCH1,SKI,BMP7,CECR2,SIX2,IRX2,SEMA3E,IRX1,NKX2-1,LHX2,TNC,STIL,GRHL2,SLIT2,CCDC40,GBX2,EPHA4,ENG,PKHD1,ADAMTS16,NPNT,EYA1,LAMA1,PODXL,KIF26B,RARA,TBX20,FOXP1,MICAL2,VASP,GDNF,VANGL2,FOXA1,STARD13,STK3,PRICKLE1,LGR5,WNT5A,EXT1,BCL2,FGFR2,SOX9,PLXND1,BMP5,TGFB2,SMAD3,SIX4,CSMD1,OSR1,RYR2,MET,PBX1,GLI2,LRP2,CCDC39,KDM2B,HHIP,SPRY1,SIX1,DLL1,PRKACB,ARHGAP35,WNT4,LGR4,I…
GOBP_NUCLEOBASE_CONTAINING_SMALL_MOLECULE_METABOLIC_PROCESS	0.376623377	0.7945344	0.058718588	0.305881338	1.032328457	224	ENO1,ADCY2,GMDS,PDE1A,PDE4B,MACROD2,UCK2,SDHA,HDAC4,GMPR,NOS3,DLG2,ZBTB20,DPYSL2,GCK,NME7,SLC4A4,RORA,DPYSL5,CRMP1,FHIT,NOS1,BEND3,CBFA2T3,ACSF3,CACNB4,PRKAA2,DIP2A,LRGUK,TECR,ADCY9,PDE7B,NMNAT3,PPCDC,HK2,PDE2A,SLC5A8,PDE8A,SLC25A13,PDE10A,HMGCS2,BAAT,RPTOR,NMNAT2,KAT2B,MLXIPL,PC,ELOVL2,PID1,CMAHP,ADCY7,ACOT7,DPYSL3,ADCY5,ACSL1,IDH2,ELOVL5,MACROD1,NT5M,ADCY1,ENPP3,PTHLH,P2RX7,PDE9A,NUDT7,FUT8,NOS…
GOBP_MITOCHONDRIAL_MEMBRANE_ORGANIZATION	0.378461538	0.795074386	0.059731798	0.371461531	1.07541192	28	BCL2L1,EYA2,BCL2L11,CHCHD6,ADCK1,HK2,BCL2
GOBP_RESPONSE_TO_INORGANIC_SUBSTANCE	0.378621379	0.795074386	0.058469321	0.305879405	1.030507618	215	DRD2,CFLAR,ATP2B4,TFAP2A,KCNMB2,KCNH1,TERT,PTCH1,BMP7,ITPKB,ANKH,SYT1,NFATC2,NOS3,DLG2,DNMT3A,SLC30A10,GRP,ADORA1,SLC6A3,GRIA1,ABCC8,CER1,CNGA3,KCNK3,SLC30A8,MMP3,STAT6,PRKAA2,NPTX1,NLGN1,RASAL1,FIBIN,TRPA1,KCNC1,KCNC2,KCNQ3,CDH1,STK39,SLC25A13,HMGCS2,GPHN,GCH1,WNT5A,CPNE4,BCL2,CCR7,SUCNR1,ADCY7,MAP1B,CDKN1B,KCNMA1,SLC39A8,TNFRSF11B,KIT,MNAT1,TACR1,DDX19A,EGFR,KRT8,ADCY1,PDX1,MAPT,PCSK1,P2RX7,TTN…
GOBP_MAMMARY_GLAND_DEVELOPMENT	0.38	0.796685438	0.058345278	0.329801457	1.052343864	77	ERBB4,PTCH1,ROBO1,STAT5A,SLC6A3,BCL2L11,JAK2,NRG1,STAT6,ZNF703,STAT5B,RTN4,HK2,BSX,WNT5A,FGFR2,HOXD9,WNT3,SOX9,NRG3,CSMD1,IGFBP5,ATP2C2,GLI2,TNFRSF11A,PRLR,ARHGAP35,WNT7B,WNT4,NCOR2,IRF6
GOBP_ANTIGEN_RECEPTOR_MEDIATED_SIGNALING_PATHWAY	0.38	0.796685438	0.058345278	0.328841842	1.048342488	76	VAV3,PRKCH,PDE4B,UBASH3A,THEMIS,NFATC2,VTCN1,TESPA1,CACNB4,EZR,INPP5D,FOXP1,TNFRSF21,CD276,KCNN4,NFAM1,BCL2,CCR7,NFKBIZ,CD247,RFTN1,CD2AP,TRAT1,LYN,FYB2,PAWR
GOBP_NUCLEAR_TRANSCRIBED_MRNA_CATABOLIC_PROCESS_DEADENYLATION_DEPENDENT_DECAY	0.381203801	0.798297092	0.060771945	0.398395625	1.080429954	18	TENT4A,AGO2,ZFP36L2,DCP1B,TNRC6C,CNOT9,TENT4B,CNOT4
GOBP_RENAL_TUBULE_DEVELOPMENT	0.381381381	0.798297092	0.058221624	0.334150969	1.054702084	63	HOXD11,PTCH1,SIX2,IRX2,IRX1,TFAP2B,ADAMTS16,NPNT,EYA1,KIF26B,GDNF,PRICKLE1,LGR5,BCL2,SOX9,WWTR1,SIX4,OSR1,PBX1,SIX1,DLL1,JAG1,WNT7B,WNT4,LGR4,TTC8,DLG1,HOXA11,COL4A1,FMN1,LHX1,DCHS1,UMOD
GOBP_PROTEIN_SUMOYLATION	0.383505155	0.799591968	0.059348768	0.374806684	1.065642475	25	HDAC4,NSMCE2,TRIM38,EYA1,STX1A,SMC6,SMC5,SLF1,BCL11A,ZMIZ1,HMG20A,IFIH1,HDAC7
GOBP_POST_EMBRYONIC_DEVELOPMENT	0.383534137	0.799591968	0.058098358	0.342632445	1.0610079	48	CHST11,DSCAM,AGO2,LARGE1,BCL11B,SCUBE1,BCL2L11,JAK2,MYO1E
GOBP_NEGATIVE_REGULATION_OF_GENE_EXPRESSION_EPIGENETIC	0.383534137	0.799591968	0.058098358	0.337419398	1.055445101	55	CDKN2B-AS1,HDAC4,JARID2,DNMT3A,CDYL,LHX2,BEND3,HMGB1,PIWIL1,H2AJ,SAMD7,DYRK1A,TDRD12,LMNA,IFI16,L3MBTL3
GOBP_MICROTUBULE_CYTOSKELETON_ORGANIZATION_INVOLVED_IN_MITOSIS	0.383534137	0.799591968	0.058098358	0.337333778	1.055177283	55	TACC1,PCNT,WRAP73,STIL,PAX6,PKHD1,SPICE1,NSFL1C,CEP126,TACC2,CDK5RAP2,DCTN1,PRICKLE1
GOBP_REGULATION_OF_CELL_SHAPE	0.383	0.799591968	0.057975476	0.331313909	1.052575311	72	PLXNA2,MYO10,SEMA3E,F11R,PLXNA4,EZR,SEMA4D,MYH14,EPB41L3,MKLN1,RDX,PTK2,FMNL1,WDPCP,PHIP,KIT,PLXND1,SHROOM3,PARVA,PRAG1,PLXNA1,ERMN,FAM171A1,GNA12,ARHGAP35,PALMD,PTK2B,ATP10A,BVES,FYN,DLG1,FGD2,RHOJ,PEAK3,PALM2AKAP2,ARHGAP15,BAIAP2,ZMPSTE24,HCK
GOBP_CELLULAR_RESPONSE_TO_VASCULAR_ENDOTHELIAL_GROWTH_FACTOR_STIMULUS	0.384536082	0.800400184	0.059221919	0.372245374	1.068679401	27	SMOC2,ATP2B4,CCBE1,PRKD1,ROBO1,PDGFRA,FLT3,ADGRA2,SEMA6A,DLL1,DAB2IP,NRP1
GOBP_VENTRICULAR_SEPTUM_DEVELOPMENT	0.384305835	0.800400184	0.058098358	0.343308085	1.057242598	45	SOX11,TGFBR3,PROX1,NOS3,ROBO1,ZFPM2,SLIT2,ROBO2,TBX5,PDE2A,WNT5A,FGFR2,MDM4,TGFB2,LRP2,HOXA13,BMPR1A,CCN1,XIRP2
GOBP_SEGMENTATION	0.385155466	0.801049597	0.057852976	0.337351288	1.051912485	53	DMRT2,PLXNA2,MEOX2,COBL,MLLT3,AXIN2,IRX2,IRX1,TBXT,ALDH1A2,CRB2,WNT5A,HOXD8,LFNG,SMAD3,OSR1,MYF5,DLL1,BMPR1A,DLL3,NRP1,SEMA3C,LHX1,EPB41L5,FOXC1,NEUROG1,FOXB1
GOBP_NUCLEAR_ENVELOPE_ORGANIZATION	0.38585209	0.80185849	0.060903935	0.410513977	1.072828719	15	NSFL1C,DCTN1,PRKCA,LPIN1,LMNA,VRK1,UBXN2A
GOBP_REGULATION_OF_HIPPO_SIGNALING	0.386483633	0.802530953	0.060118614	0.397829251	1.078893974	18	SOX11,FRMD1,WWC2,SHANK2,FRMD6,WWC1,PPP2R1A,IQCJ-SCHIP1,SCHIP1,STRN4,MOB3B,DLG5,SRC
GOBP_INTERFERON_BETA_PRODUCTION	0.386923901	0.802805483	0.060771945	0.409967566	1.071400741	15	ZBTB20,POLR3B,TRIM38,RIGI,REL,IRF5,TLR4,IFIH1,IRF1,OAS2,PTPRS
GOBP_POSITIVE_REGULATION_OF_EXTRINSIC_APOPTOTIC_SIGNALING_PATHWAY	0.388075314	0.803275828	0.059476029	0.387929253	1.077800091	21	DEDD2,FAF1,NF1,WWOX,STK3,ATF3,TLR4,PPP2R1A,TNFSF10,SKIL,BMPR1B,MAL
GOBP_OVULATION_CYCLE	0.387817259	0.803275828	0.058098358	0.357630811	1.065670423	34	OPRK1,NOS3,SLIT2,PDGFRA,STAT5B,ROBO2,GABRB1,LHCGR,PTN,EGFR,FSHR,TGFB2,CA12,NCOR2,BMPR1B,NRIP1,EREG,SLIT3,PGR,TGFB3,GPR149,GAS2,SRC,MAP2K6,IGF1R
GOBP_DICARBOXYLIC_ACID_TRANSPORT	0.387550201	0.803275828	0.057609111	0.342234336	1.0603006	49	GRM7,SLC1A2,SLC25A21,ADORA1,ABCC8,SLC7A11,NTRK2,NF1,SLC38A6,SLC25A13,SLC17A6,APBA1,SLC26A9,SLC26A4,P2RX7,LRP2,SLC1A3,SLC26A7,SLC1A7,SYT4,KCNJ8
GOBP_DEVELOPMENTAL_PIGMENTATION	0.388659794	0.803847161	0.058718588	0.373050034	1.064147736	26	LRMDA,ZEB2,BCL2L11,KITLG,BCL2,OCA2,KIT,TYR,ENPP1,SLC45A2,RAB32,OR51E2,EDN3,ADAMTS9,TYRP1,USP13,GLI3,BLOC1S5,MREG
GOBP_L_AMINO_ACID_BIOSYNTHETIC_PROCESS	0.389967376	0.80591196	0.203508959	-0.180453074	-0.964564762	25	BCAT2,MTHFD2L,OAT,PLOD3,GOT2,PHGDH,PCBD2,AGXT2,GLS,ASL,MTRR,MTHFD1,APIP,PARK7,CTH,PSAT1,LGSN,ASS1,MTAP,ASNS,MTR,PAH,PLOD2,CBS,PSPH
GOBP_GRANULOCYTE_MIGRATION	0.390909091	0.806578853	0.057487741	0.34796281	1.05884982	40	VAV3,PDE4B,SCG2,SLIT2,GP2,PTK2,CCR7,RIPOR2,PREX1,TGFB2,CXADR,EMP2,RAC2,ITGA9,PTGER4,CSF1,IL17A,PIP5K1C,UMOD,PERP,EDN2,CAMK1D,EDN3
GOBP_MIRNA_METABOLIC_PROCESS	0.390781563	0.806578853	0.057125851	0.333457483	1.050292972	61	TEAD1,AGO2,TERT,PAX6,DROSHA,RARA,FOXA1,MRTFA,NEAT1,NFIB,SND1,LIN28B,SOX9,EGFR,TGFB2,SMAD3,TENT4B,BMPR1A,GATA2,KLF5,ETS1,NCOR2,MYOCD,PARN,POU2F1,PPARD,PRL,STAT3,POU5F1,SMAD4,NGFR,MYB,PDGFB,MYCN,MALAT1,MRTFB,PNPT1
GOBP_RESPONSE_TO_LIGHT_STIMULUS	0.392607393	0.80944214	0.056767239	0.314500434	1.033125558	120	TAFA2,PTPRK,DRD2,ATP8A2,NLRP1,LARGE1,MSH2,SLC1A2,ABCC8,MMP3,TRPM1,DRD3,SLC7A11,EYS,NF1,CACNB4,RGR,CAMKMT,SYNGAP1,KCNC1,KCNC2,MAPK10,GNGT1,OPN4,MEIS2,EXT1,SAG,BCL2,MAP3K20,KIT,EGFR,CRTC1,SLC4A10,DBH,DRD1,WRN,USP2,TYR,FBXL17,ASIC2,PIK3R1,SLC1A3,ADAM2
GOBP_MATURE_B_CELL_DIFFERENTIATION	0.394931362	0.809533368	0.05909548	0.396330554	1.074829579	18	CDH17,POU2AF1,ST3GAL1,NFKBIZ,LFNG,DLL1,DOCK10,BCL6,PTK2B
GOBP_CGMP_MEDIATED_SIGNALING	0.394426581	0.809533368	0.059860312	0.408957292	1.068760512	15	ATP2B4,MTNR1B,KCNC2,PDE2A,PDE10A,PDE11A,GUCY1A2,IRAG1
GOBP_SPECIFICATION_OF_ANIMAL_ORGAN_IDENTITY	0.393814433	0.809533368	0.058098358	0.373308208	1.061382039	25	AXIN2,ROBO1,ROBO2,GDNF,WNT5A,EXT1,FGFR2,SMARCD3,LRP2,SPRY1,SIX1,ISL1,HOXA11,HOXC11,FGF8,FGFR1,RBPJ,GLI3,MESP1,WNT2
GOBP_NEGATIVE_REGULATION_OF_PROTEIN_SECRETION	0.395136778	0.809533368	0.057125851	0.35456544	1.060886429	35	DRD2,FRMD4A,KLF7,NEO1,ABCC8,DRD3,MTNR1B,ACVR1C,ADTRP,OPRM1,PPP3CA,SYT4,CHGA,KCNB1,PRKN,RAB11FIP1,RHBDF2,GNAO1,VSNL1,SERGEF,MIDN,IL1B,SFRP1
GOBP_ORGANELLE_TRANSPORT_ALONG_MICROTUBULE	0.393541877	0.809533368	0.057125851	0.351487206	1.060868084	37	KIF1A,MAP2,SYBU,DYNC1I1,BICDL1,BICD1,PEX14,AGBL4
GOBP_SKELETAL_MUSCLE_CELL_DIFFERENTIATION	0.393939394	0.809533368	0.057125851	0.349604309	1.058481495	39	PAX5,SOX11,LARGE1,BARX2,CDON,EPHB1,HIVEP3,BMAL1,PAX7,SIX4,TBX1,MYF5,ATF3,SIX1,KLF5,HLF,MYOD1,MEF2D,MYOCD,DMRTA2
GOBP_REGULATION_OF_POSTSYNAPTIC_MEMBRANE_NEUROTRANSMITTER_RECEPTOR_LEVELS	0.393969849	0.809533368	0.056886416	0.341388885	1.054808857	46	ERBB4,GPC6,SNAP25,DLG2,NRG1,NPTX1,GRIP1,GPHN,LRRC7,CACNG5,C1QL2,EPS15,ARHGAP44,NSG1,PRKCI,RAP1A,NETO1,PPP3R1,EFNB2,DLG1,PRKCZ,STXBP4,CACNG2,SHISA6,NETO2,SYNE1,SCRIB,GSG1L,SST
GOBP_REGULATION_OF_MITOTIC_CELL_CYCLE	0.394605395	0.809533368	0.056529953	0.306836623	1.0266747	179	SMOC2,CDKN2A,BABAM2,ZFP36L2,TERT,AMBRA1,PTCH1,BMP7,AATF,MSH2,FOXN3,NEK11,KCNH5,FOXG1,SMARCA2,BRINP1,DPF1,DONSON,PPP1R9B,HECW2,STIL,NSMCE2,TP73,TTC28,DRD3,CACNB4,STAT5B,BRINP2,DACT1,CDK5RAP2,FOXA1,RAD51B,TAOK3,BRINP3,RDX,MEIS2,CDKN2B,PRKCA,RPTOR,BCL2,MAP3K20,CDKN1B,PHIP,SMARCD3,MNAT1,DMRT1,EGFR,BCL7A,MAD1L1,MRE11,PBX1,MYO16,SMPD3,USP2,IGF1,HOXA13,STK33,CUL9,PLCB1,MTA3,NBN,CRADD,PTPN3
GOBP_SISTER_CHROMATID_COHESION	0.396443515	0.810135249	0.058469321	0.386281667	1.073222534	21	TENT4A,AXIN2,NSMCE2,SMC5,FBXW7,SLF1,MRE11,PPP2R1A,TNKS
GOBP_REGULATION_OF_FIBROBLAST_GROWTH_FACTOR_RECEPTOR_SIGNALING_PATHWAY	0.39640592	0.810135249	0.058969447	0.398112217	1.068145782	17	SMOC2,SULF2,OTX2,WNT5A,SULF1,HHIP,SPRY1,RUNX2,WNT4,SHISA2
GOBP_POSITIVE_REGULATION_OF_MAP_KINASE_ACTIVITY	0.396761134	0.810135249	0.056886416	0.352994502	1.061962955	36	CD40,ROBO1,MAP3K13,SASH1,TAOK3,FLT3,WNT5A,KIT,EGFR,NTRK3,TNFRSF11A,NTF3,TLR4,DIRAS2,DAB2IP,PAK1,PDGFD,MAP2K5,EDN3,MAP3K5,FLT1,FGFR1,IL1B,PDGFB,PDGFC
GOBP_POSITIVE_REGULATION_OF_JNK_CASCADE	0.396984925	0.810135249	0.056529953	0.346219949	1.06172065	43	SH3RF3,HMGB1,ANKRD6,TAOK3,SEMA3A,STK3,WNT5A,FZD10,CCR7,TNFRSF19,CCDC88C,TNIK,TLR4,PLCB1,DAB2IP,WNT7B,APP,PTK2B,GADD45A,MFHAS1,SDCBP,WNT16,MAP3K5,RB1CC1,EDAR,NOD1,MBIP,IL1B,MAPK8IP1,RASSF2,SH3RF1
GOBP_NEUTROPHIL_MIGRATION	0.396954315	0.810135249	0.057005953	0.359349803	1.059427344	32	VAV3,PDE4B,SLIT2,GP2,CCR7,RIPOR2,PREX1,TGFB2,CXADR,EMP2,RAC2,ITGA9,PIP5K1C,UMOD,PERP,EDN2,CAMK1D,EDN3,IL1B,SYK,CXCL2
GOBP_GLYCOSYL_COMPOUND_METABOLIC_PROCESS	0.397938144	0.810699285	0.057609111	0.37212117	1.058007077	25	MACROD2,TYW1B,MACROD1,GDA,DPYD,PRTFDC1,UPB1,ADA2,ADK,NT5C1B,MTAP,AKR1B10,AKR1C3,APOBEC3C,UPP2,ACP3
GOBP_POSITIVE_REGULATION_OF_LYMPHOCYTE_DIFFERENTIATION	0.398194584	0.810699285	0.056294075	0.33155181	1.042780024	58	RUNX1,AMBRA1,ITPKB,SMARCA2,DUSP10,HLX,TOX,TESPA1,INPP5D,RARA,STAT5B,RUNX3
GOBP_MYELOID_LEUKOCYTE_DIFFERENTIATION	0.397602398	0.810699285	0.056176659	0.321579312	1.041293848	93	ROR2,RUNX1,LARGE1,ITGB6,STAT5A,CBFA2T3,NF1,INPP5D,HOXA7,RARA,NRROS,FOXP1,EEIG1,PRKCA,KITLG,RPTOR,CCR7,POU4F2,TNFRSF11B,KIT,IFI16,FBXW7,CAMK4,L3MBTL3,CALCR,LYN,TNFRSF11A,PIK3R1,TLR4,GATA2,GAB2,APP,PPP3CA,ITGB8,CASP8,CDK6,CD101,POU4F1,FOSL2,CSF1,PTPN2
GOBP_REGULATION_OF_EMBRYONIC_DEVELOPMENT	0.398989899	0.811684369	0.056529953	0.346438381	1.054210988	40	NIBAN2,TENM4,RBM19,PHLDB2,LAMA1,OTX2,LAMA2,CRB2,KAT2B,WDPCP,OSR1,LAMA4,PLCB1,TLE6,DLL1,JAG1,WNT4,LHX1,LAMA3,FOXA2,MBIP,TADA2A,CLASP1,EHMT1,INSR,WNT2,LAMA5,SFRP2
GOBP_DETECTION_OF_VISIBLE_LIGHT	0.399377593	0.81183932	0.057730855	0.379692232	1.066581568	23	ATP8A2,EYS,CACNB4,RGR,CAMKMT,OPN4,SAG
GOBP_REGULATION_OF_RECEPTOR_SIGNALING_PATHWAY_VIA_STAT	0.401209677	0.814447809	0.056176659	0.348907806	1.055782185	38	ERBB4,PTPRD,PTPRT,DAB1,JAK2,ADIPOR1,EPHB2,IFNAR2,MGAT5,KIT,PRLR,PTK2B,GADD45A,IL26,PTPN2,SH2B3,PRL,IL23R,PIGU
GOBP_SULFUR_COMPOUND_METABOLIC_PROCESS	0.401598402	0.814447809	0.055710423	0.312373726	1.028171709	125	CHST11,HS3ST1,CHST9,SLC1A2,NDST4,DNMT3A,HLCS,STAT5A,HS6ST3,HS3ST5,MAT2B,SLC7A11,ETHE1,ACSF3,EXTL3,ANGPT1,SGSH,DIP2A,TCF7L2,STAT5B,HS3ST4,CHST8,TECR,MICAL2,UST,MGST2,ST3GAL2,HMGCS2,ST3GAL1,CHST6,BAAT,EXT1,ELOVL2,ACOT7
GOBP_RESPONSE_TO_LIPID	0.401598402	0.814447809	0.055710423	0.29677013	1.020028732	369	ADCY2,OPRK1,CFLAR,KL,ESRRG,TGFBR3,ZFP36L2,PDE4B,PTCH1,BMP7,AXIN2,PPM1E,PRKD1,SMYD3,CD40,EFNA5,NOS3,LMO3,DNMT3A,GNPAT,BRINP1,GLDC,ESRRB,PTGER2,PPP1R9B,RBP4,TNC,GRIA1,ABCC8,DUSP10,PAX6,RORA,BCL2L11,SLIT2,JAK2,NOS1,MMP3,NKX2-2,BCR,HMGB1,GAD2,PRKAA2,KDM4C,RORB,RXRG,MLC1,CARD8,ZNF703,SASH1,RARA,STAT5B,ALDH1A2,BRINP2,DIO2,FOXP1,NR2F2,FIBIN,NPAS4,HOXD13,MGST2,CFTR,FOXA1,ARPC1B,STK39,GABRB1,BRINP3,TAB2,P…
GOBP_NEGATIVE_REGULATION_OF_CELLULAR_RESPONSE_TO_GROWTH_FACTOR_STIMULUS	0.402402402	0.815443749	0.055710423	0.33088187	1.044383616	63	HHEX,CFLAR,ATP2B4,SKI,NIBAN2,SLIT2,VWC2L,CER1,SKOR1,SULF2,SKOR2,GREM2,BMPER,WNT5A,ADGRA2,SULF1,SEMA6A,LRP2,HTRA1,SPRY1,VWC2,DAB2IP,WNT4,SKIL,SHISA2,CHRD,SORL1
GOBP_CELLULAR_RESPONSE_TO_EXTERNAL_STIMULUS	0.402848423	0.81571328	0.056411839	0.360502207	1.060444042	31	CD40,TNFRSF1A,F11R,ENG,MAP3K14,TMEM150C,PDE2A,SOX9,EGFR,TLR4,CRADD,PTGER4,GCLC,CASP8,GADD45A
GOBP_REGULATION_OF_CALCINEURIN_MEDIATED_SIGNALING	0.403582719	0.816565656	0.057975476	0.391975104	1.068839921	19	ATP2B4,AKAP6,CAMTA1,PPP3CC,IGF1,PPP3CA,PPP3R1,HOMER2,MTOR
GOBP_REGULATION_OF_MIRNA_METABOLIC_PROCESS	0.407035176	0.821637233	0.055364284	0.336375908	1.045770511	51	TEAD1,TERT,PAX6,DROSHA,RARA,FOXA1,MRTFA,NEAT1,NFIB,LIN28B,SOX9,EGFR,TGFB2,SMAD3,BMPR1A,GATA2,KLF5,ETS1,NCOR2,MYOCD,POU2F1,PPARD,PRL,STAT3,POU5F1,SMAD4,NGFR,MYB,PDGFB,MYCN,MALAT1,MRTFB,PNPT1
GOBP_BRANCHING_MORPHOGENESIS_OF_AN_EPITHELIAL_TUBE	0.406593407	0.821637233	0.055135176	0.321143534	1.03761143	91	CELSR1,HOXD11,PTCH1,BMP7,SIX2,SEMA3E,NKX2-1,TNC,SLIT2,GBX2,ENG,PKHD1,ADAMTS16,NPNT,EYA1,LAMA1,TBX20,GDNF,FOXA1,WNT5A,EXT1,BCL2,FGFR2,SOX9,PLXND1,SIX4,CSMD1,MET,PBX1,GLI2,HHIP,SPRY1,SIX1,WNT4,LGR4,NRP1,PPP3R1,CTSZ,PAK1,DLG1,CSF1,HOXA11,COL4A1,LHX1,DCHS1,TBX2,TCF21,FGF8,SALL1,SMAD4,PGR,GREB1L,GLI3,KDR,YAP1,DLG5,DDR1,SRC,WNT2,LAMA5,VEGFA,RDH10,SFRP2
GOBP_NEPHRON_EPITHELIUM_DEVELOPMENT	0.407	0.821637233	0.055135176	0.325020978	1.036161635	76	HOXD11,PTCH1,SIX2,IRX2,IRX1,MAGI2,TFAP2B,ADAMTS16,MYO1E,NPNT,EYA1,PODXL,KIF26B,GDNF,ASXL1,EXT1,BCL2,SOX9,WWTR1,SIX4,CD2AP,OSR1,PTPRO,PBX1,SIX1,DLL1,JAG1,WNT7B,WNT4,LGR4,DLG1,HOXA11,FMN1,LHX1,DCHS1,UMOD,FOXC1
GOBP_REGULATION_OF_STEM_CELL_PROLIFERATION	0.408040201	0.823028455	0.055249566	0.338595168	1.046176952	46	SOX11,TERT,PTCH1,OSR2,NF1,RARB,WNT5A,KITLG,NFIB,TP63,SOX9,FGF9,ACE,PBX1,SHOX2,RUNX2,EPCAM,FBLN1,HMX2,IRF6
GOBP_POSITIVE_REGULATION_OF_CELL_MATRIX_ADHESION	0.408952187	0.824230008	0.055710423	0.356071165	1.052906869	33	CDH13,RIN2,CCL28,CCR7,SMAD3,JUP,EMP2,COL16A1,DISC1,UTRN,WNT4,PTK2B,NRP1,CDK6,CSF1,PRKCZ,FMN1,EPB41L5,SFRP1,TEK,KDR,FERMT2,VEGFA,FERMT1,PLEKHA2,SKAP1,GSK3B
GOBP_REGULATION_OF_MESENCHYMAL_CELL_PROLIFERATION	0.410041841	0.825372087	0.056886416	0.383913441	1.066642792	21	WNT5A,NFIB,FGFR2,SOX9,LMNA,TBX1,FGF9,SHOX2,SIX1,BMPR1A,CHRD,PRRX1,PHF14,SYNE1,FGFR1,KDR,WNT2
GOBP_NON_MOTILE_CILIUM_ASSEMBLY	0.410152284	0.825372087	0.055479331	0.353321727	1.052830188	34	TBC1D32,WRAP73,MAK,CEP126,SEPTIN9,VANGL2,DCTN1,KCNQ1,DISC1,CEP131,HAP1,INTU,IFT57,TTC8,CEP250,TOGARAM1,CEP350,CEP89,IFT122,IFT80,CC2D2A,BBS7,GFY,ARL13B,DYNC2H1
GOBP_PEPTIDYL_TYROSINE_DEPHOSPHORYLATION	0.410638298	0.825712503	0.057609111	0.398500887	1.054419705	16	PTPRT,DUSP10,PTPRQ,PTPRZ1,PTPRO,PTPRF,PTPN2
GOBP_REGULATION_OF_FATTY_ACID_OXIDATION	0.412882788	0.826424186	0.057005953	0.392244951	1.063749619	18	PPARGC1A,SOX9,CPT1A,FABP3,ABCD2,PRKAG2,CNR1,PDK4,ACADL,KLHL25
GOBP_RUFFLE_ORGANIZATION	0.414480588	0.826424186	0.056529953	0.38487258	1.059732729	20	COBL,CORO1C,NLGN1,KANK1,RDX,CCR7,WDPCP,EVL
GOBP_NEGATIVE_REGULATION_OF_JNK_CASCADE	0.413719185	0.826424186	0.057609111	0.403191272	1.053691715	15	MECOM,DUSP10,DACT1,TAOK3
GOBP_NEGATIVE_REGULATION_OF_REPRODUCTIVE_PROCESS	0.413402062	0.826424186	0.055826472	0.369882399	1.051641852	25	BCL2L1,BMP7,ZFPM2,WNT5A,CDKN1B,KIT,SULF1,DMRT1,ACVR1C,IGF1,WNT4
GOBP_DOPAMINERGIC_NEURON_DIFFERENTIATION	0.414358974	0.826424186	0.055479331	0.362891731	1.050601638	28	TIAM1,OTX2,FOXA1,PHOX2A,WNT5A,LMX1B,WNT3,EN2,LMX1A,OTP,EN1,DMRTA2,LRP6,FGF8,FOXA2,FGF20,SFRP1,FERD3L,WNT2,VEGFA,SFRP2
GOBP_PEPTIDE_METABOLIC_PROCESS	0.413934426	0.826424186	0.055479331	0.360198772	1.049742398	29	ECE1,SLC1A2,CPE,SLC7A11,IMMP1L,MGST2,PCSK5,PCSK1,ACE,CPQ,IMMP2L,GCLC,SEC11C,LANCL2,TRHDE,PAM,CPA4,MME,HM13
GOBP_AMINE_METABOLIC_PROCESS	0.412650602	0.826424186	0.054680849	0.338271685	1.047504215	48	DRD2,KL,ATP2B4,SLC6A3,GPR37,DRD3,SLC7A11,MOXD1,DDC,GCH1,SLC29A4,SNCAIP,TGFB2,DBH,DRD1,PAH,INSM1,AMD1,ACMSD,INMT,PRKN
GOBP_TIGHT_JUNCTION_ORGANIZATION	0.412121212	0.826424186	0.055021112	0.344159494	1.047276341	40	PATJ,PRKCH,TBCD,MPDZ,F11R,ABCC8,GRHL2,SVEP1,EPHB2,EXT1,TJP1,AFDN,CLDN11,PARD3,ECT2,NPHP4,FRMPD2,ESAM,DLG1,IL17A,CLDN14
GOBP_LEUKOCYTE_MIGRATION	0.413586414	0.826424186	0.054343439	0.309585872	1.026866732	141	VAV3,B4GALT1,ROR2,FUT9,PDE4B,SCG2,ADORA1,F11R,SLIT2,BCR,CCL28,HMGB1,ADD2,NF1,GP2,HOXA7,STAT5B,STK39,LRCH1,PTK2,WNT5A,KITLG,EXT1,DOCK8,CCR7,PTN,RIPOR2,KIT,TACR1,MTUS1,IL16,BMP5,PREX1,TGFB2,DBH,ABL2,ITGA6,PTPRO,CXADR,LYN,ADTRP,SMPD3,TNFRSF11A,PIK3R1,PLCB1,EMP2,ITGA4,RAC2,SELPLG,ITGA9,APP,CALCA,PTK2B,PTGER4,HMOX1,BDKRB1,FYN,CSF1,CRTAM,RABGEF1,PDGFD,CHGA,KLRC4-KLRK1,IL17A,PIP5K1C,TAFA4
GOBP_WOUND_HEALING	0.411588412	0.826424186	0.054568065	0.30613935	1.02529279	182	SMOC2,VAV3,B4GALT1,CFLAR,EPB41L4B,TSPAN8,CD40,ITGB6,NOS3,DSP,SCUBE1,F11R,ADAMTS18,JAK2,NRG1,PDGFRA,DGKI,SLC7A11,NF1,VAV2,DGKB,SVEP1,PHLDB2,MACF1,SFTA3,LCP1,NFATC1,TAFA5,APOH,KANK1,SYT7,CLIC1,MRTFA,PTK2,ITGA5,EPHB2,PRKCA,WNT5A,EXT1,KRT6A,CELA2A,C1QTNF1,MMRN1,TGFB2,SMAD3,FGL1,SERPINE2,PRKCE,F11,LYN,ADTRP,GNA12,IGF1,TLR4,ARHGAP35,GATA2,WNT4,CCN1,PPP3CA,FBLN1,ANO5,DDR2,PEAR1,ARHGAP24,HMOX1,FZD6,DST,E…
GOBP_EPIDERMIS_DEVELOPMENT	0.412587413	0.826424186	0.054455595	0.304402645	1.021859791	197	KRT86,USH2A,CFLAR,PRKCH,PTCH1,PALLD,TMC1,LAMB3,BCL11B,ABCA12,KAZN,DSP,LHX2,KLF7,PAX6,KRT7,GRHL2,LAMC2,BCR,POU3F2,LDB1,NF1,LHFPL5,RBP2,EXTL3,SVEP1,MYO6,HOXA7,MAFG,TECTA,NCOA3,LGR5,POU3F1,ZDHHC21,WNT5A,EXT1,KRT6A,BCL2,FGFR2,TP63,WDPCP,TNFRSF19,FLNB,SOX9,WHRN,ESRP1,NFKBIZ,KRT6B,KRT75,EGFR,TGFB2,KCNQ1,KRT5,PTHLH,APCDD1,TMPRSS11F,MET,IGFBP5,PLS1,GLI2,KRT80,KRT72,KRT34,GRXCR1,ALDH3A2,KRT83,DLL1,JAG1,ER…
GOBP_CILIUM_OR_FLAGELLUM_DEPENDENT_CELL_MOTILITY	0.415	0.826827217	0.054231594	0.326899595	1.038760047	71	ATP2B4,TTC12,CFAP44,TTLL9,CCDC40,DNAH5,ROPN1B,DNAI3,INPP5B,ARMC2,DNAH17,RFX3,TEKT5,ADAM7,TEX101,DNAH14,DNAH11,SPAG16,TACR1,CFAP61,DNAI1,CCDC39,CFAP251,NPHP4,CEP131,DRC1,SLC22A16,CFAP65,CATSPERE,TNP1,CFAP221,EFHC1,CEP128,DNAH8,DNAH6,ENKUR,SPAG6,DNAAF11
GOBP_MEMBRANE_ORGANIZATION	0.416583417	0.829347887	0.054008827	0.298442424	1.019663295	302	NRXN1,RELN,CDH2,PTPRD,TRDN,VAV3,GRIK5,BCL2L1,ATP8A2,ERC2,EYA2,MYO18A,SNAP91,TRAPPC9,LARGE1,TSNARE1,ARHGAP25,SNAP25,ANK2,SYT1,PACSIN1,CNTNAP2,ABCA12,NRCAM,GNPAT,FARP1,EXOC6B,CORO1C,MBP,BCL2L11,CAVIN2,GULP1,STX11,EXOC4,SPTBN4,SLC7A11,CHCHD6,ANO4,NSFL1C,ROPN1B,TMCC1,MUSK,NLGN1,EPB41L3,RTN4,ADCK1,STX1A,GDNF,SPTBN1,SYNJ2,HK2,SYT7,DCTN1,KCNN4,GPHN,EPHB2,XKR6,PRKCA,CLPTM1L,GOSR2,BCL2,XKR4,ANO3,LPIN1,BIN…
GOBP_CELLULAR_RESPONSE_TO_DEXAMETHASONE_STIMULUS	0.418162619	0.830463365	0.056411839	0.390278897	1.058417773	18	CFLAR,AXIN2,SMYD3,JAK2,EGFR,SRD5A1,FBXO32,ASS1,TBX2,RPS6KB1
GOBP_REGULATION_OF_OSTEOBLAST_PROLIFERATION	0.418162619	0.830463365	0.056411839	0.389932372	1.057478014	18	NELL1,AXIN2,BCL2,FGFR2,SMAD3,MN1,CCN1
GOBP_INTERLEUKIN_1_PRODUCTION	0.418181818	0.830463365	0.054343439	0.342735874	1.042944268	40	NLRP1,JAK2,HMGB1,CARD8,FOXP1,WNT5A,CCR7,TMEM106A,IFI16,IL16,SMAD3,P2RX7,IGF1,TLR4,APP,ISL1,CASP8
GOBP_NEGATIVE_REGULATION_OF_CYTOSKELETON_ORGANIZATION	0.418418418	0.830463365	0.053897903	0.323441991	1.033410758	79	MAP2,TBCD,F11R,SLIT2,SSH2,SPTBN4,STMN2,ADD2,RHPN2,DNAI3,PHLDB2,NAV3,KANK1,CDK5RAP2,SPTBN1,DYRK1A,RDX,ARHGAP28,TMOD2,PLEKHH2,KAT2B,MAP1B,TJP1,CTNNA2,MET,CORO2B,PIK3R1,CRACD,IQCJ-SCHIP1
GOBP_INTRINSIC_APOPTOTIC_SIGNALING_PATHWAY_IN_RESPONSE_TO_DNA_DAMAGE_BY_P53_CLASS_MEDIATOR	0.421221865	0.83475603	0.056767239	0.401150623	1.048358725	15	MSH2,TP73,BCL2,TP63,IFI16
GOBP_MAMMARY_GLAND_EPITHELIUM_DEVELOPMENT	0.421212121	0.83475603	0.054008827	0.342208772	1.036090355	39	ERBB4,PTCH1,ROBO1,JAK2,STAT6,ZNF703,RTN4,WNT5A,FGFR2,WNT3,CSMD1,ATP2C2,PRLR,WNT7B,WNT4,IRF6,CSF1,RREB1,PERP,FOXB1,PGR,SCRIB,DDR1,NTN1,SRC,WNT2,IQGAP3
GOBP_REGULATION_OF_ORGANELLE_ASSEMBLY	0.421578422	0.834827786	0.053457214	0.315068155	1.027732272	104	PTPRD,WRAP73,TBC1D16,STIL,GRID2,MAK,ADAMTS16,SPICE1,PRKAA2,EZR,RAB3IP,SEPTIN9,TBC1D30,C10orf90,LCP1,SYNE2,CDK5RAP2,DCDC2,GAP43,SAXO1,RDX,TBC1D19,FSCN1,EPHB2,TBC1D22A,KAT2B,WDPCP
GOBP_REGULATION_OF_MEMBRANE_DEPOLARIZATION	0.422680412	0.835106258	0.05479395	0.372987087	1.055113839	24	HCN4,NEDD4L,TBX5,HCN1,BCL2,P2RX7,CAMK2D,PTPN3,ANK3,CACNA1G,GCLC
GOBP_MONOAMINE_TRANSPORT	0.422064777	0.835106258	0.054008827	0.348797973	1.049337948	36	DRD2,OPRK1,SYT1,SLC6A3,NOS1,DRD3,STX1A,GDNF,RAB3B,SLC29A4,GRK2,DRD1,SLC18A1,SLC18A3,SYT4,CNR1,CHGA,KCNB1,PRKN
GOBP_POSITIVE_REGULATION_OF_PROGRAMMED_CELL_DEATH	0.422577423	0.835106258	0.053347785	0.303003339	1.021580015	222	CDKN2A,GRIK2,B4GALT1,CSRNP3,CFLAR,EPHA7,TFAP2A,BMP7,E2F3,DEDD2,CD40,TFAP2B,GRP,TNFRSF1A,UNC5C,BCL2L11,SLIT2,JAK2,TP73,FAF1,HMGB1,NF1,INPP5D,ALDH1A2,TBX20,RPS6KA2,FOXP1,FANK1,RARB,WWOX,FOXA1,STK3,STUB1,HRK,GCH1,WNT5A,BCL2,TP63,BIN1,MAP3K20,KCNMA1,POU4F2,DDX19A,FBXW7,ACVR1C,TGFB2,SPDEF,P2RX7,FRZB,BBC3,FOXL2,ATF3,ITGA6,IRF5,ACE,LYN,CAMK2D,NOS2,HOXA13,HTRA1,TLR4,ECT2,PPP2R1A,ITGA4,PAWR,DAB2IP,CRADD,P…
GOBP_GLUTAMINE_FAMILY_AMINO_ACID_METABOLIC_PROCESS	0.424211597	0.836862545	0.054008827	0.352704177	1.042950643	33	ATP2B4,SLC38A1,NOS3,DGLUCY,NOS1,SLC7A11,GAD2,GAD1,NOS2,RIMKLA,GCLC,ASNS,DDAH1,RIMKLB,ASS1,LGSN
GOBP_ARTERY_MORPHOGENESIS	0.424120603	0.836862545	0.053457214	0.339328621	1.040587652	43	PROX1,TFAP2B,ENG,NF1,EYA1,AKT3,TGFB2,TBX1,LRP2,HOXA13,SIX1,JAG1,BMPR1A,NRP1,CHD7,EFNB2,PRRX1,ZMIZ1,MYOCD,FOXC1,PRDM1,TBX2,ADAMTS9,ADGRF5,FGF8,LDLR
GOBP_NEGATIVE_REGULATION_OF_STRIATED_MUSCLE_CELL_DIFFERENTIATION	0.424947146	0.837679472	0.055710423	0.391227875	1.049674908	17	RGS4,SOX6,HDAC4,FOXP1
GOBP_MITOTIC_G2_M_TRANSITION_CHECKPOINT	0.425554382	0.838242419	0.05559471	0.388176707	1.052716736	18	BABAM2,FOXN3,DONSON,TAOK3,MRE11,NBN
GOBP_TOLL_LIKE_RECEPTOR_4_SIGNALING_PATHWAY	0.426580922	0.838996137	0.056176659	0.399978249	1.045294866	15	BPIFB1,TAX1BP1,PRKCE,LYN,PIK3R1,TLR4,DAB2IP
GOBP_NOTCH_SIGNALING_PATHWAY	0.426573427	0.838996137	0.052912985	0.317264904	1.028078072	94	GMDS,SORBS2,ARRB1,TSPEAR,BMP7,CBFA2T2,NOS3,ROBO1,NIBAN2,BMP2K,CNTN6,DNER,ROBO2,MAML2,FOXA1,CNTN1,TP63,HOXD3,CDKN1B,SOX9,KIT,FBXW7,TGFB2,LFNG,PRAG1,SIX1,DLL1,JAG1,PRKCI,GATA2,DLL3,APP,BCL6,CDK6,TSPAN15,ZMIZ1,NEUROD4,IL17A,TCIM,LLGL2,FOXC1,CDK3,ONECUT1,TBX2,PERP,STAT3,RIPPLY2,MAML3,POSTN
GOBP_HETEROCHROMATIN_FORMATION	0.428282828	0.841708183	0.053238649	0.339781412	1.037670468	41	CDKN2B-AS1,JARID2,DNMT3A,CDYL,BEND3,HMGB1,PIWIL1,H2AJ,DYRK1A,TDRD12,LMNA,L3MBTL3
GOBP_MACROPHAGE_DIFFERENTIATION	0.429896907	0.84190834	0.054008827	0.367818121	1.045772738	25	ROR2,LARGE1,NRROS,PRKCA,L3MBTL3,TLR4,GATA2,APP,CASP8,FOSL2,CSF1,PTPN2
GOBP_HEMATOPOIETIC_STEM_CELL_PROLIFERATION	0.429796356	0.84190834	0.055826472	0.398933512	1.042564573	15	RUNX1,MECOM,ETV6,WNT5A,KITLG,ACE
GOBP_EXECUTION_PHASE_OF_APOPTOSIS	0.429298067	0.84190834	0.053457214	0.35181971	1.040335262	33	BCL2L1,CFLAR,DEDD2,CECR2,TNFRSF1A,STK24,XKR6,XKR4,NFKBIZ,ACVR1C,BBC3,FOXL2
GOBP_MICROTUBULE_BUNDLE_FORMATION	0.429429429	0.84190834	0.052697309	0.327472673	1.032841527	62	TTC12,NCKAP5,NAV1,CFAP44,JHY,CCDC40,DNAH5,DNAI3,LRGUK,MTCL1,ARMC2,TPPP,CDK5RAP2,SPAG17,DNAH17,MAP1B,SPAG16,RP1L1,DNAI1,HYDIN,CCDC39,CEP131,DRC1,CFAP65,RSPH1,TOGARAM1,DNAH8,SPAG6,DNAAF11,ODAD2,CFAP100,DAW1,MARK4,DNAH2,CLASP1
GOBP_ACTIN_FILAMENT_BUNDLE_ORGANIZATION	0.43	0.84190834	0.052589895	0.32045549	1.029945376	85	FMN2,ARRB1,PPM1E,PHACTR1,F11R,ZEB2,ESPN,ADD2,RHPN2,EZR,PHLDB2,LCP1,RDX,FSCN1,ARHGAP28,ELN,MYO1B,ARHGEF10L,BAIAP2L1,DPYSL3,TACR1,TJP1,SMAD3,LIMK1,LIMCH1,MET,PLS1,FAM171A1,CORO2B,EVL,PIK3R1,PAWR,WNT4,PTK2B,NRP1,PTGER4,TTC8
GOBP_POSITIVE_REGULATION_OF_NITRIC_OXIDE_METABOLIC_PROCESS	0.43189018	0.841948045	0.05490737	0.38650025	1.048170263	18	JAK2,TMEM106A,SMAD3,TLR4,PTK2B,CLU,DDAH1,ASS1,KLRC4-KLRK1
GOBP_POSITIVE_REGULATION_OF_TYROSINE_PHOSPHORYLATION_OF_STAT_PROTEIN	0.43153527	0.841948045	0.054120057	0.37309256	1.048042635	23	ERBB4,CD40,TNFRSF1A,JAK2,FLT3,KIT,LYN,IGF1,ISL1,CRLF1,FYN
GOBP_SALIVARY_GLAND_DEVELOPMENT	0.431958763	0.841948045	0.053787281	0.369236517	1.044504146	24	TFCP2L1,BMP7,PAX6,LAMA1,NFIB,FGFR2,PLXND1,EGFR,TGFB2,PLXNA1
GOBP_LYMPHOCYTE_APOPTOTIC_PROCESS	0.431958763	0.841948045	0.053787281	0.363432949	1.043379806	27	BCL11B,BCL2L11,FOXP1,TNFRSF21,ST3GAL1,WNT5A,DOCK8,BCL2,NFKBIZ,P2RX7,LYN
GOBP_MANNOSYLATION	0.430868167	0.841948045	0.055710423	0.398710049	1.04198058	15	LARGE1,TMTC2,DPY19L3,POMT2,TMTC1,TMTC4,TMEM260,DPY19L1,DPY19L2,CRPPA
GOBP_CYTOSKELETON_DEPENDENT_INTRACELLULAR_TRANSPORT	0.430569431	0.841948045	0.052482762	0.319011305	1.030722221	91	KIF1A,MAP2,TMEM108,PPFIA2,SYBU,DYNC1I1,MYO10,BICDL1,DLG2,ARL8A,KIF5C,BICD1,MAK,PEX14,AGBL4,WDR19,TANC2,MYO5B,SYNE2,SPAG17,DCTN1,PRICKLE1,WDPCP,MAP1B,APBA1,STAU2,CCDC88C,MAPT,CEP131,HAP1,APP,INTU,DYNC2LI1,SYT4,IFT57,UCHL1,NETO1,DST,AGTPBP1,MAP6,RABGEF1,PRKCZ
GOBP_RESPONSE_TO_TRANSFORMING_GROWTH_FACTOR_BETA	0.432567433	0.842504282	0.052269332	0.308453746	1.021790973	137	SOX5,PTPRK,CFLAR,SOX11,CHST11,TGFBR3,ZFP36L2,SMAD9,SKI,VEPH1,PEG10,LDLRAD4,SOX6,ITGB6,NKX2-1,ONECUT2,ZEB2,ENG,FBN2,GCNT2,NPNT,ZNF703,RUNX3,NRROS,NFATC1,SKOR2,WWOX,PDE2A,IL17RD,STUB1,PTK2,CDKN2B,PRDM16,COL1A2,WNT5A,FGFR2,SOX9,NFKBIZ,TGFB2,SMAD3,CD2AP,SNX25,FUT8,HTRA1,SPRY1,BMPR1A,SPRED2,MIR183,WNT4,DKK3,CDH3,GDF5,ADAMTSL2,DDR2,ITGB8
GOBP_ADRENAL_GLAND_DEVELOPMENT	0.433403805	0.843502851	0.05479395	0.389764744	1.045749289	17	CRHR1,PDGFRA,NF1,SMAD3,PBX1,WNT4,DKK3,INSM1,ARID5B,SALL1,SMAD4
GOBP_REGULATION_OF_ACTIN_FILAMENT_ORGANIZATION	0.434565435	0.845132479	0.052057003	0.308666436	1.016526903	126	RGS4,PPM1E,F11R,SEMA5A,SLIT2,SSH2,SPTBN4,ADD2,RHPN2,DNAI3,DAAM2,PHLDB2,VASP,KANK1,SPTBN1,RDX,ARHGAP28,TMOD2,ELN,ARFIP1,PLEKHH2,ARHGEF10L,CCR7,BIN1,BAIAP2L1,TACR1,TJP1,PREX1,CTNNA2,SMAD3,PRKCE,LIMK1,LIMCH1,MET,CORO2B,EVL,PIK3R1,CRACD,WASF1,ARHGAP35,WNT4,XIRP2,PTK2B,NRP1,PTGER4,SCIN,TTC8,GSN,ESAM,KANK4,PAK1,DLG1,PRKN,FMN1,BRAF,WASF2
GOBP_LONG_CHAIN_FATTY_ACID_TRANSPORT	0.436082474	0.846491306	0.053347785	0.365202556	1.041762332	26	DRD2,PROCA1,DRD3,OC90,LHCGR,BDKRB2,ACSL1,ACE,CPT1A,FABP3,ABCD2,PLA2R1,ABCD3,RPS6KB1,PNPLA8,SYK,NMUR2
GOBP_VESICLE_DOCKING	0.435845214	0.846491306	0.052805005	0.354966651	1.040487703	30	UNC13A,TSNARE1,SNAP25,SYT1,EXOC6B,STX11,EXOC4,STX1A,CFTR
GOBP_PYRIMIDINE_CONTAINING_COMPOUND_METABOLIC_PROCESS	0.43647541	0.846491306	0.053021251	0.356789961	1.039807959	29	UCK2,DPYSL2,NME7,DPYSL5,CRMP1,TET2,DPYSL3,NT5M,ENPP3,DPYD,AK5,UPB1,APOBEC3C,CPS1,THTPA,UPP2,ACP3,MTOR
GOBP_CARBOHYDRATE_DERIVATIVE_CATABOLIC_PROCESS	0.436563437	0.846491306	0.051845762	0.314493035	1.023267302	100	ENO1,PDE1A,PDE4B,HDAC4,ZBTB20,GCK,SLC4A4,CBFA2T3,PRKAA2,SGSH,PDE7B,HK2,PDE2A,PDE8A,PDE10A,RPTOR,KAT2B,MLXIPL,EDEM2,ACOT7,CHIT1,NT5M,ALDH1A1,P2RX7,PDE9A,NUDT7,GALC,IGF1,GDA,MAN1C1,FOXK1,DPYD,OGDHL,PRTFDC1,UPB1,ADA2,APP,UCHL1,PRKAG2,MTAP,ITPA,PKM,PFKP,GM2A,PDE4D,CHIA,AOAH,APOBEC3C,STAT3,UPP2,HYAL4,SPAM1,STAB2,MTOR
GOBP_POSITIVE_REGULATION_OF_DNA_METABOLIC_PROCESS	0.437562438	0.847167691	0.051740546	0.316042648	1.02622408	97	SMOC2,FMN2,BABAM2,EYA2,MSH2,CD40,EYA4,SMARCA2,DPF1,RFC3,PKIB,GRHL2,MEAF6,FAF1,EP400,STAT6,HMGB1,EYA1,NFATC1,SHLD1,BRPF3,GCH1,LPIN1,CDKN1B,SMARCD3,PAXIP1,EGFR,SLF1,BCL7A,MRE11,WRN,GLI2,MGMT
GOBP_REGULATION_OF_PROTEIN_POLYMERIZATION	0.437562438	0.847167691	0.051740546	0.314927101	1.02381784	98	MAP2,TBCD,AMBRA1,NME7,SLIT2,SSH2,SPTBN4,STMN2,ADD2,DAAM2,NAV3,TPPP,VASP,KANK1,CDK5RAP2,SPTBN1,DYRK1A,DCTN1,RDX,ARHGAP28,TTBK1,TMOD2,ELN,CCR7,BIN1,MAP1B,BAIAP2L1,CDKN1B,PREX1,MAPT,PRKCE,MET,EVL
GOBP_SECONDARY_PALATE_DEVELOPMENT	0.438225977	0.847822491	0.054231594	0.385628231	1.045805388	18	SOX11,TGFBR3,ITGB6,TSHZ1,WNT5A,TGFB2,TBX1,CHD7,ITGB8,DLG1
GOBP_OXIDATIVE_PHOSPHORYLATION	0.439175258	0.849028725	0.053021251	0.361321264	1.03731737	27	MSH2,NDUFC2-KCTD14,SDHA,TMEM135,SLC25A33,MLXIPL,AFG1L
GOBP_REGULATION_OF_TRANSCRIPTION_REGULATORY_REGION_DNA_BINDING	0.440713536	0.850012833	0.05367696	0.380604539	1.04798083	20	SOX11,NIBAN2,PAX6,DAZAP2,POU4F2,IGF1,RNF220,POU4F1,FOXC1
GOBP_CORTICAL_ACTIN_CYTOSKELETON_ORGANIZATION	0.442468619	0.850012833	0.053347785	0.377034939	1.047531962	21	FHOD3,EZR,EPB41L3,LCP1,FMNL1,PLS1,EPB41L1,ECT2
GOBP_EXTRACELLULAR_MATRIX_ASSEMBLY	0.442468619	0.850012833	0.053347785	0.376520136	1.046101662	21	TGFBR3,PHLDB2,PRICKLE1,COL1A2,ELN,SOX9,SMAD3,SMPD3,THSD4,PXDN,SMAD4,ANTXR1,CLASP1,QSOX1
GOBP_REGULATION_OF_AMINO_ACID_TRANSPORT	0.442571128	0.850012833	0.05367696	0.382047325	1.0417688	19	RGS4,SLC38A1,GRM7,ADORA1
GOBP_POSITIVE_REGULATION_OF_EXTRACELLULAR_MATRIX_ORGANIZATION	0.442449842	0.850012833	0.053787281	0.383975941	1.041324458	18	CFLAR,RUNX1,PHLDB2,FSCN1,SOX9,SMAD3
GOBP_OOCYTE_DIFFERENTIATION	0.442946058	0.850012833	0.052912985	0.370171728	1.039837818	23	LGR5,BCL2,RXFP2,DMRT1,FOXL2,IGF1,PPP2R1A,WNT4,PTK2B,SHB,EREG,TUBB8,MEIOC
GOBP_NEGATIVE_REGULATION_OF_ACTIN_FILAMENT_BUNDLE_ASSEMBLY	0.442917548	0.850012833	0.053787281	0.386954455	1.038209207	17	F11R,RHPN2,PHLDB2,ARHGAP28,TJP1,MET,CORO2B,PIK3R1
GOBP_KERATINIZATION	0.440729483	0.850012833	0.052057003	0.346864899	1.03784583	35	KRT86,ABCA12,KAZN,KRT7,KRT6A,KRT6B,KRT75,KRT5,KRT80,KRT72,KRT83,CDH3,SPRR2G,KRT85,EVPL
GOBP_POSITIVE_REGULATION_OF_INFLAMMATORY_RESPONSE	0.44120603	0.850012833	0.051635596	0.32952577	1.024473883	51	NLRP1,TNFRSF1A,CAMK2N1,STAT5B,MGST2,PDE2A,NEAT1,TTBK1,WNT5A,CCR7,SUCNR1,ABCC1,NFKBIZ,IL16,VAMP8,GPRC5B,TNFRSF11A,TLR4,ETS1,APP,PTGER4,CNR1,ZBP1
GOBP_RESPONSE_TO_PEPTIDE_HORMONE	0.440559441	0.850012833	0.051426492	0.302931846	1.0161326	189	OPRK1,CFLAR,KL,TGFBR3,BMP7,PRKD1,STAT5A,SLC30A10,GCK,GRIA1,ABCC8,PAX6,JAK2,CRHR1,TRIM44,STAT6,ADIPOR1,SORT1,FAT1,STAT5B,NKX6-1,SLC25A33,KANK1,SERPINA12,PTK2,HMGCS2,PRKCA,MC4R,PIK3R3,LHCGR,CRHR2,KAT2B,LPIN1,PID1,MAP1B,CDKN1B,PHIP,POU4F2,CELA2A,BCAR3,SCNN1B,PDE3B,SRD5A1,OSBPL8,ACVR1C,TWIST2,SMAD3,KCNQ1,PCSK1,CD2AP,DNAI1,UMODL1,IGFBP5,ACE,LYN,TNFRSF11A,PIK3R1,PLCB1,ENPP1,ERRFI1,PRKCI,IGFBP1,PPP3CA,T…
GOBP_SECONDARY_METABOLIC_PROCESS	0.444678609	0.85270968	0.053457214	0.3815158	1.040319432	19	ZEB2,SLC7A11,WNT5A,BCL2,OCA2,CPT1A,TYR,SLC45A2,CDH3,ACMSD,AKR1B10,AKR1C3,TYRP1
GOBP_AMINE_TRANSPORT	0.447236181	0.856983447	0.051011413	0.332552083	1.027505285	46	DRD2,OPRK1,RGS4,SLC38A1,GRM7,SYT1,ADORA1,DRD3,STX1A,GDNF,RAB3B,SLC43A2,P2RX7,GRK2,DRD1,SLC18A1,SLC18A3,SYT4,SLC22A16,CNR1,CHGA,KCNB1,PRKN
GOBP_SOMATIC_DIVERSIFICATION_OF_IMMUNOGLOBULINS	0.448453608	0.858054408	0.052057003	0.36120404	1.030356322	26	MSH2,CD40,STAT6,SHLD1,NFKBIZ,PAXIP1,POLQ,CYREN,NBN,CTNNBL1,BCL6
GOBP_POSITIVE_REGULATION_OF_HEMOPOIESIS	0.448448448	0.858054408	0.050702794	0.319043542	1.022186641	82	ROR2,RUNX1,AMBRA1,ITPKB,SMARCA2,DUSP10,HLX,TOX,HMGB1,TESPA1,INPP5D,RARA,STAT5B,RUNX3,EEIG1,PRKCA,KITLG,RPTOR,SMARCD3,POU4F2,NFKBIZ,GLI2,TNFRSF11A,PPP3CA,BCL6,BRD2,CASP8,RHOH,CD101,POU4F1,CSF1,SHB,PRKCZ,ZMIZ1,IL17A,SOX13
GOBP_RESPONSE_TO_CALCIUM_ION	0.45045045	0.861242754	0.050498304	0.321411056	1.018593657	67	KCNMB2,KCNH1,ITPKB,SYT1,NFATC2,PRKAA2,NLGN1,RASAL1,KCNQ3,SLC25A13,WNT5A,CPNE4,SUCNR1,KCNMA1,MNAT1,EGFR,ADCY1,PCSK1,P2RX7,TTN,RYR2,CAMK2D,ECT2,PPP3CA,PTK2B,NEUROD2,SDC1,ADGRV1,KCNB1,BRAF,CACNG2,PDCD6,AKR1C3
GOBP_P38MAPK_CASCADE	0.451546392	0.861868378	0.051740546	0.360846242	1.029335681	26	OPRK1,PHLPP1,DUSP10,EZR,SASH1,GDF6,STK39,MAP3K20,DAB2IP,KCNJ8,GADD45A,DLG1,MAP1LC3A,MFHAS1,MAP3K5,IL1B
GOBP_REGULATION_OF_SMOOTH_MUSCLE_CELL_DIFFERENTIATION	0.45243129	0.861868378	0.052805005	0.383418957	1.028723372	17	NFATC2,ENG,NFATC1,FGFR2,SMARCD3,KIT,FGF9,PRDM6,MYOCD,EREG
GOBP_DETECTION_OF_STIMULUS_INVOLVED_IN_SENSORY_PERCEPTION	0.452357071	0.861868378	0.050396432	0.32447607	1.020525763	58	GRIK2,ATP8A2,TMC1,ADORA1,EPHB1,EYS,CACNB4,LHFPL5,PLCB2,TRPA1,OPN4,KIT,WHRN,KCNQ1,SERPINE2,COL11A1,ASIC2,DISC1,OR13C2,CALCA,CEP250,ADGRV1,FYN,CACNA2D4,GPR148,TAS2R16,OR51E2,TULP1,TAS2R7
GOBP_CELLULAR_RESPONSE_TO_BIOTIC_STIMULUS	0.452	0.861868378	0.050294806	0.31937789	1.016721855	75	OPRK1,PDE4B,IGFBPL1,PPM1E,CD40,NOS3,JAK2,MMP3,BCR,HMGB1,CARD8,SASH1,RARA,HMGCS2,EPHB2,PRKCA,WNT5A,NFKBIZ,AHR,PRKCE,LYN,NOS2,TLR4,IRAK3,DAB2IP,SIGIRR,CDK19
GOBP_RESPONSE_TO_BACTERIUM	0.451548452	0.861868378	0.050294806	0.301580432	1.012385808	197	TRDN,OPRK1,NAALADL2,NLRP1,PDE4B,B3GALT5,MACROD2,PPM1E,PRKD1,CD40,FAM20A,NOS3,TNFRSF1A,PTGER2,ABCC8,DUSP10,JAK2,SPRR2A,NOS1,MMP3,BCR,HMGB1,DROSHA,CARD8,SASH1,RARA,FER1L6,DIO2,FOXP1,DEFB112,CCDC80,MGST2,TNFSF8,CDH1,GBP4,TAB2,HMGCS2,SLC10A2,GCH1,EPHB2,PRKCA,WNT5A,NFIB,KRT6A,CCR7,FGFR2,SLC9A9,NFKBIZ,CHIT1,SCNN1B,GPM6A,AHR,PCSK1,PRKCE,P2RX7,RPL30,DMBT1,IRF5,ACE,LYN,TNFRSF11A,NOS2,KLK3,TLR4,IRAK3,PLAC8…
GOBP_REGULATION_OF_ACTIN_FILAMENT_LENGTH	0.454	0.864224982	0.050092287	0.320606049	1.019098186	74	MYO3B,MYO3A,SEMA5A,SLIT2,SSH2,SPTBN4,ADD2,DAAM2,NEB,VASP,KANK1,SPTBN1,RDX,ARHGAP28,TMOD2,ELN,PLEKHH2,CCR7,BIN1,BAIAP2L1,PREX1,PRKCE,EVL,CRACD,ARHGAP35,PTK2B,SCIN,GSN,ESAM,KANK4
GOBP_NEGATIVE_REGULATION_OF_WNT_SIGNALING_PATHWAY	0.454545455	0.864631719	0.049991391	0.314320796	1.020114481	96	CDH2,TLE1,MLLT3,AXIN2,DRAXIN,IGFBP4,CER1,TCF7L2,DACT1,RBMS3,BARX1,WWOX,ANKRD6,STK3,PRICKLE1,WNT5A,MCC,SOX9,IGFBP2,WWTR1,DKK2,CCDC88C,FRZB,FGF9,APCDD1,PTPRO,GSC,ZNRF3,TRABD2B,TLE6,DAB2IP,NPHP4,IGFBP1,DKK3,ALPK2,NKD2,ISL1,SHISA2,FZD6,BICC1,TLE3,TPBGL,PRKN,SOX13
GOBP_INNER_EAR_RECEPTOR_CELL_DEVELOPMENT	0.455670103	0.866138796	0.051322333	0.359543257	1.025618838	26	GABRA5,TMC1,CECR2,GABRB2,LHFPL5,TECTA,WDPCP,WHRN,KCNQ1,PLS1,GRXCR1,TTC8,ADGRV1,MYO7A,SLITRK6
GOBP_CELLULAR_RESPONSE_TO_ESTRADIOL_STIMULUS	0.457323498	0.868494118	0.052163031	0.376982059	1.027956802	19	CFLAR,PPP1R9B,ZNF703,NCOA3,POU4F2,EGFR,SRD5A1,MYOD1,NRIP1,POU4F1
GOBP_BIOGENIC_AMINE_METABOLIC_PROCESS	0.457575758	0.868494118	0.050193425	0.334754124	1.022317455	41	DRD2,KL,SLC6A3,GPR37,DRD3,MOXD1,DDC,GCH1,SLC29A4,SNCAIP,TGFB2,DBH,DRD1,PAH,INSM1,AMD1,ACMSD,PRKN,AOC1,GRIN2A
GOBP_CORONARY_VASCULATURE_DEVELOPMENT	0.458762887	0.870113597	0.051011413	0.362877145	1.026514619	24	SGCD,TGFBR3,TBX5,PRICKLE1,PLXND1,ADAMTS6,TBX1,ACE,LRP2,NRP1,KCNJ8,MEGF8,MYOCD,PRDM1
GOBP_REGULATION_OF_SYSTEMIC_ARTERIAL_BLOOD_PRESSURE_MEDIATED_BY_A_CHEMICAL_SIGNAL	0.461297071	0.870908738	0.051426492	0.372541315	1.035047137	21	ECE1,NOS3,SUCNR1,TACR1,PCSK5,ACE,CTSZ,OR51E2,EDN2,CORIN,EDN3
GOBP_HEAD_MORPHOGENESIS	0.46185567	0.870908738	0.050702794	0.360666284	1.025438786	25	SKI,PAX9,PDGFRA,PRICKLE1,ASPH,WNT3,DLX5,TBX1,CRISPLD1
GOBP_PIGMENT_BIOSYNTHETIC_PROCESS	0.459807074	0.870908738	0.052697309	0.391555919	1.023284123	15	ZEB2,SLC7A11,WNT5A,OCA2,TYR,SLC45A2,CDH3
GOBP_RESPONSE_TO_TYPE_II_INTERFERON	0.461150353	0.870908738	0.049790319	0.33856429	1.021863794	37	CD40,JAK2,SLC30A8,GBP4,GCH1,WNT5A,AQP4,SP100,FLNB,NOS2,TLR4,GSN,ASS1,PTPN2,STXBP4,IRF1,IL23R,RPS6KB1
GOBP_POSITIVE_REGULATION_OF_PROTEIN_POLYMERIZATION	0.460301508	0.870908738	0.049690139	0.333043668	1.021314169	43	AMBRA1,NAV3,TPPP,VASP,CDK5RAP2,DCTN1,TTBK1,CCR7,BIN1,MAP1B,BAIAP2L1,CDKN1B,MAPT,PRKCE,MET,EVL,CRACD,PTK2B,PAK1,DLG1,FMN1,TOGARAM1,LMOD1,RICTOR,BAIAP2,HCK,MTOR,CARMIL1,CLASP1
GOBP_PLACENTA_DEVELOPMENT	0.461	0.870908738	0.049391011	0.321042912	1.016426638	66	VASH1,BMP7,ESRRB,GRHL2,VASH2,NR2F2,STK3,PTK2,FGFR2,PTN,CDKN1B,EGFR,KRT8,BMP5,LHX3,PCDH12,HTRA1,WNT7B,GATA2,CCN1,ZNF568,E2F7,ALKBH1,ITGB8,SPINT2,CASP8,FBXW8,OVOL2,LHX4
GOBP_RIBOSE_PHOSPHATE_BIOSYNTHETIC_PROCESS	0.45991984	0.870908738	0.049590196	0.321901131	1.013893865	61	ENO1,ADCY2,UCK2,SDHA,NME7,ACSF3,DIP2A,TECR,ADCY9,PPCDC,SLC25A13,ELOVL2,PID1,ADCY7,ACOT7,ADCY5,ACSL1,ELOVL5,ADCY1,AK5,ADK,GUCY1A2,PYGL,ACSS1,PRKAG2
GOBP_LEUKOCYTE_DIFFERENTIATION	0.461538462	0.870908738	0.049291766	0.298881341	1.011849501	237	HHEX,PAX5,ROR2,ZFP36L2,RUNX1,LARGE1,AMBRA1,ITPKB,MSH2,THEMIS,BCL11B,HDAC4,ITGB6,SMARCA2,CDH17,STAT5A,DUSP10,HLX,POU2AF1,TOX,RORA,STAT6,CBFA2T3,HMGB1,LYL1,TESPA1,NF1,DROSHA,INPP5D,HOXA7,RARA,STAT5B,RUNX3,NRROS,FOXP1,NFATC1,TNFSF8,EEIG1,FLT3,ST3GAL1,PRKCA,KITLG,DCLRE1C,PIK3R3,NFAM1,RPTOR,BCL2,CCR7,TET2,SMARCD3,POU4F2,TNFRSF11B,KIT,TPD52,IFI16,NFKBIZ,FBXW7,CAMK4,PREX1,L3MBTL3,LFNG,CALCR,GPR89B,LYN,P…
GOBP_MAINTENANCE_OF_LOCATION	0.462537463	0.871563722	0.049192752	0.305656773	1.011909351	136	TRDN,DRD2,RIT2,ANK2,PRKD1,SLC8A1,CER1,NOS1,VSTM2A,FAF1,FBN2,IGSF11,AKAP6,JPH1,STAT5B,PLCB2,NRROS,HK2,GAA,PLCE1,SOAT1,LHCGR,SP100,CCR7,FBXW7,NPSR1,OSBPL8,PLCH1,ACVR1C,PRKCE,B4GALNT1,P2RX7,CACNA1C,RYR2,DRD1,LYN,CPT1A,CAMK2D,PLCB1,ENPP1,HAP1,ANK3,CDS1,PTK2B,CHD7,SCIN,GSN,BDKRB1,NRIP1,SORL1
GOBP_BRAIN_MORPHOGENESIS	0.463798531	0.872901857	0.051322333	0.376412728	1.036438832	20	CDH2,NF1,AKT3,WNT5A,SLIT1,OTX1,CTNNA2,SLC4A10
GOBP_POSITIVE_REGULATION_OF_RECEPTOR_MEDIATED_ENDOCYTOSIS	0.463917526	0.872901857	0.050498304	0.360029198	1.023627436	25	DRD2,ARRB1,MAGI2,BICD1,ANGPT1
GOBP_SPINAL_CORD_MOTOR_NEURON_DIFFERENTIATION	0.466737064	0.877072439	0.051322333	0.378505947	1.026490095	18	MNX1,PTCH1,HOXD10,NKX2-2,TBX20,PHOX2A,LHX3,ISL2,ISL1,LHX4
GOBP_RESPONSE_TO_VITAMIN_D	0.466807165	0.877072439	0.051218435	0.375497448	1.023908556	19	KL,BMP7,TNC
GOBP_REGULATION_OF_VASOCONSTRICTION	0.467611336	0.877318317	0.049291766	0.337685339	1.015906249	36	ECE1,KCNMB2,SVEP1,MTNR1B,ZDHHC21,BDKRB2,DOCK4,TACR1,EGFR,DBH,ACE,ASIC2,ITGA4,ITGA9
GOBP_PHOSPHOLIPID_TRANSPORT	0.467336683	0.877318317	0.048995409	0.325630677	1.012364296	51	ATP8A2,ABCA12,OSBPL10,ANO4,KCNN4,XKR6,CLPTM1L,XKR4,ANO3,ATP10B,ABCC1,OSBPL8,P2RX7,ATP9A,PITPNM2,PITPNC1
GOBP_POSITIVE_REGULATION_OF_PRODUCTION_OF_MOLECULAR_MEDIATOR_OF_IMMUNE_RESPONSE	0.468341709	0.878056469	0.048897077	0.328968329	1.016432352	46	MSH2,CD40,RBP4,STAT6,RIGI,SHLD1,EPHB2,WNT5A,KIT,PAXIP1,CAMK4,P2RX7,IRF5,GPRC5B,KLK3,TLR4,CLNK
GOBP_POSITIVE_REGULATION_OF_SMAD_PROTEIN_SIGNAL_TRANSDUCTION	0.469430052	0.878245153	0.050193425	0.369976822	1.034853332	22	KIAA0319,TGFBR3,BMP7,JAK2,ENG,GDF6,BMPER,BMP5,TGFB2
GOBP_AXONEME_ASSEMBLY	0.468875502	0.878245153	0.04879897	0.329309961	1.020258671	49	TTC12,CFAP44,JHY,CCDC40,DNAH5,DNAI3,LRGUK,ARMC2,SPAG17,DNAH17,SPAG16,RP1L1,DNAI1,HYDIN,CCDC39,CEP131,DRC1,CFAP65,RSPH1,TOGARAM1,DNAH8,SPAG6,DNAAF11,ODAD2,CFAP100,DAW1
GOBP_REGULATION_OF_ERYTHROCYTE_DIFFERENTIATION	0.469453376	0.878245153	0.051740546	0.389748474	1.018560585	15	LDB1,INPP5D,STAT5B,SMAP1,LYN,GATA2,ETS1,CDK6,STAT3
GOBP_HOMEOSTASIS_OF_NUMBER_OF_CELLS	0.470529471	0.879626829	0.048408762	0.305090322	1.006250501	129	CDH2,ADGRG1,CFLAR,TGFBR3,PDE4B,ITPKB,NOS3,BCL2L11,JAK2,SPRR2A,BCR,LDB1,SLC7A11,HMGB1,NF1,INPP5D,CDIN1,STAT5B,PACS1,ASXL1,AKT3,FLT3,KITLG,EXT1,BCL2,CCR7,SOX9,KIT,NFKBIZ,SCNN1B,SMAP1,L3MBTL3,KCNQ1,LMO1,P2RX7,LYN,CRISPLD1,SFXN1,PPP2R1A,RAC2,GATA2,DOCK10,ETS1,FSTL1,BCL6,CARD11,LGR4,SKIL,HMOX1,CHST3,NCAPG2,COL14A1,CDK6,TRAF3IP2,FOSL2,CSF1,PTPN2
GOBP_SKELETAL_MUSCLE_TISSUE_REGENERATION	0.472016895	0.881259383	0.050805414	0.376614847	1.02136152	18	CFLAR,LARGE1,EYS,PTGFRN,IGF1,KLF5,PPP3CA,MYOD1,PPARD,MYMK
GOBP_REGULATION_OF_CENTROSOME_CYCLE	0.472340426	0.881259383	0.051114795	0.383740825	1.015365086	16	STIL,PKHD1,SPICE1,C10orf90,CDK5RAP2,KAT2B
GOBP_PIGMENTATION	0.472417252	0.881259383	0.048408762	0.322689253	1.011333876	56	DRD2,LRMDA,ZEB2,BCL2L11,NF1,DCTN1,KITLG,BCL2,OCA2,VANGL1,KIT,SHROOM3,TYR,ENPP1,BACE2,SLC45A2,CDH3,EN1,RAB32,FIG4,MYO7A,OR51E2,TBX2,EDN3,ADAMTS9,TYRP1,MLPH,LYST,HPS3,USP13,EDAR,GLI3,BLOC1S5,KIF13A,MREG,AP1B1
GOBP_NEUROINFLAMMATORY_RESPONSE	0.474059003	0.882569936	0.048897077	0.344681039	1.019226124	33	LARGE1,ZEB2,JAK2,DAGLA,MMP3,TTBK1,POMT2,EGFR,ADCY1,MAPT,IGF1,CALHM2,APP,CLU,KCNJ8
GOBP_NEGATIVE_REGULATION_OF_NF_KAPPAB_TRANSCRIPTION_FACTOR_ACTIVITY	0.474385246	0.882569936	0.049192752	0.348450059	1.015502632	29	CDKN2A,ARRB1,BMP7,FAF1,PKHD1,CARD8,TAX1BP1
GOBP_APOPTOTIC_PROCESS_INVOLVED_IN_MORPHOGENESIS	0.473740622	0.882569936	0.051322333	0.388565399	1.01546876	15	BMP7,TNFRSF1A,BCL2L11,TGFB2,CCN1,FOXC1,CRYAB,SCRIB
GOBP_REGULATION_OF_RESPONSE_TO_WOUNDING	0.474474474	0.882569936	0.048118399	0.316434931	1.01202432	80	SMOC2,KIAA0319,TSPAN8,NOS3,NEO1,ADAMTS18,EPHA4,PDGFRA,EXTL3,PHLDB2,STK24,TNR,TAFA5,APOH,KANK1,PTK2,EPHB2,PTN,C1QTNF1,MMRN1,SMAD3,SERPINE2,PRKCE,F11,ADTRP
GOBP_AXONEMAL_DYNEIN_COMPLEX_ASSEMBLY	0.474895397	0.882722829	0.050092287	0.368642207	1.024214083	21	TTC12,CCDC40,DNAH5,DNAI3,DNAH17,DNAI1,CCDC39,DRC1,DNAH8,DNAAF11,ODAD2,CFAP100,DAW1,DNAH2
GOBP_CELL_SURFACE_PATTERN_RECOGNITION_RECEPTOR_SIGNALING_PATHWAY	0.47624076	0.883962551	0.050396432	0.375035742	1.017079064	18	BPIFB1,TAX1BP1,PRKCE,LYN,PIK3R1,TLR4,DAB2IP,COLEC10,COLEC11
GOBP_REGULATION_OF_MUSCLE_CELL_DIFFERENTIATION	0.476	0.883962551	0.047925897	0.317618747	1.009269114	71	RGS4,PROX1,PRKD1,NFATC2,SOX6,HDAC4,NIBAN2,NRG1,ENG,AKAP6,LAMA1,FOXP1,NFATC1,LAMA2,BCL2,FGFR2,SMARCD3,KIT,TBX1,FGF9,MYF5,SHOX2,IGF1,DLL1,BMPR1A,PRDM6
GOBP_POSITIVE_REGULATION_OF_LEUKOCYTE_MEDIATED_IMMUNITY	0.476767677	0.884310723	0.048311758	0.332337468	1.011301949	40	CADM1,MSH2,CD40,STAT6,RIGI,STAT5B,SHLD1,KIT,PAXIP1,CAMK4,P2RX7,NOS2,CLNK,CRTAM,PRKCZ,KLRC4-KLRK1,IL23R,HLA-H,DENND1B,KLRC2,KLRC3,IL1B,NSD2
GOBP_NEUTROPHIL_CHEMOTAXIS	0.478350515	0.886615536	0.049093967	0.352989454	1.01339757	27	VAV3,PDE4B,SLIT2,CCR7,RIPOR2,PREX1,TGFB2,CXADR,RAC2,ITGA9,PIP5K1C,PERP,EDN2,CAMK1D,EDN3,IL1B,SYK,CXCL2
GOBP_CELL_PROLIFERATION_IN_FOREBRAIN	0.479452055	0.888025625	0.049991391	0.372256194	1.015070288	19	PAX6,POU3F2,AKNA,NFIB,FGFR2,SIX3,DISC1,LHX5,EMX2,DIXDC1,FGF8,DOCK7,FGFR1,GLI3
GOBP_REGULATION_OF_CARDIOCYTE_DIFFERENTIATION	0.480851064	0.888721895	0.050294806	0.381855928	1.010377712	16	SOX6,TBX5,PRICKLE1,EGFR,TGFB2,DLL1,EFNB2,MYOCD
GOBP_REGULATION_OF_SKELETAL_MUSCLE_TISSUE_DEVELOPMENT	0.480851064	0.888721895	0.050294806	0.381752916	1.010105146	16	NIBAN2,CDON,BCL2,MYF5,SHOX2,DLL1,MYOD1,RPS6KB1
GOBP_POSITIVE_REGULATION_OF_CELL_SUBSTRATE_JUNCTION_ORGANIZATION	0.480851064	0.888721895	0.050294806	0.38161004	1.0097271	16	SMAD3,PIK3R1,COL16A1,WNT4,NRP1,FMN1,EPB41L5,SFRP1,TEK,KDR,FERMT2,VEGFA
GOBP_ACTIN_POLYMERIZATION_OR_DEPOLYMERIZATION	0.481518482	0.889324708	0.047353425	0.313279996	1.009703864	89	COBL,ENAH,MICAL3,PPP1R9B,WIPF1,SEMA5A,SLIT2,JAK2,SSH2,SPTBN4,ADD2,DAAM2,MICAL2,VASP,KANK1,SPTBN1,RDX,ARHGAP28,TMOD2,ELN,PLEKHH2,CCR7,BIN1,BAIAP2L1,PREX1,PRKCE,CD2AP,EVL,CRACD,WASF1,ARHGAP35,PTK2B,SCIN,GSN,ESAM,KANK4
GOBP_POSITIVE_REGULATION_OF_TRANSPORTER_ACTIVITY	0.483214649	0.891825337	0.048022042	0.344179562	1.012429769	31	TRDN,CACNA2D1,ANK2,AKAP6,WNK2,CFTR,STK39,EPHB2
GOBP_SPROUTING_ANGIOGENESIS	0.487	0.898175513	0.046881986	0.31787088	1.00769653	68	TGFBR3,MEOX2,CCBE1,CDH13,SEMA3E,ROBO1,SEMA5A,SLIT2,ENG,PPP1R16B,ANGPT1,STARD13,BMPER,AKT3,ITGA5,PIK3R3,CARD10,ADGRA2,TJP1,FBXW7,PARVA,ADTRP,SEMA6A,DLL1,GATA2,E2F7,PTK2B,NRP1,LOXL2,HMOX1,EFNB2,HDAC9,PKM,RHOJ,MAP2K5,HDAC7,ADAMTS9,CREB3L1,NGFR,CLEC14A,NR4A1
GOBP_SMOOTH_MUSCLE_CELL_PROLIFERATION	0.487487487	0.89843875	0.046881986	0.319392582	1.008870178	64	PDE1A,CDH13,TERT,NOS3,JAK2,NF1,TCF7L2,FOXP1,TAFA5,PPARGC1A,ELN,FGFR2,CDKN1B,MNAT1,TACR1,EGFR,FGF9,DBH,IGFBP5,GNA12,SMPD3,IGF1,PIK3R1,TLR4,BMPR1A,DDR2,HMOX1,PDGFD,MEF2D,MYOCD,EREG
GOBP_MYELOID_CELL_ACTIVATION_INVOLVED_IN_IMMUNE_RESPONSE	0.489816701	0.900820269	0.047448319	0.346041833	1.014327041	30	GRP,BCR,SUCNR1,KIT,SCNN1B,VAMP8,ENPP3,PRKCE,UNC13D,LYN,RAC2,CLNK,GATA2,GAB2,CPLX2,RABGEF1,CHGA,RAB44
GOBP_PHAGOCYTOSIS_ENGULFMENT	0.489690722	0.900820269	0.048022042	0.355519101	1.010804424	25	ARHGAP25,GULP1,XKR6,XKR4,TIMD4,CLCN3,ELMO1,GATA2,GSN,XKR9,DOCK1,ABCA1,ADGRB1,XKR7
GOBP_PHAGOCYTOSIS	0.48951049	0.900820269	0.046601507	0.312291641	1.006518387	89	VAV3,MYO18A,ARHGAP25,ADORA1,CORO1C,GULP1,BCR,HMGB1,VAV2,RARA,SYT7,PTK2,XKR6,RUBCN,XKR4,TIMD4,CLCN3,ELMO1,PRKCE,P2RX7,UNC13D,LIMK1,MET,LYN,TLR4,MIR183,GATA2,PEAR1,COLEC10,COLEC11,RAB39A,GSN,XKR9,PAK1,FYN,MYO7A,PIP5K1C,TAFA4,PLPP4,TULP1,DOCK1,CAMK1D,ABCA1,LYST,LDLR,ADGRB1,HCK,XKR7
GOBP_VESICLE_TARGETING	0.492096944	0.901877926	0.04879897	0.369756397	1.008253827	19	TRAPPC9,EXOC6B,EXOC4,NLGN1
GOBP_MYELOID_LEUKOCYTE_MEDIATED_IMMUNITY	0.493387589	0.901877926	0.047069959	0.342620226	1.007842867	31	GRP,BCR,RIGI,KIT,SCNN1B,CAMK4,VAMP8,UNC13D,ACE,LYN,RAC2,CLNK,GATA2,GAB2,CPLX2,TRAF3IP2,RABGEF1,CHGA,RAB44
GOBP_POSITIVE_REGULATION_OF_PHOSPHORUS_METABOLIC_PROCESS	0.493506494	0.901877926	0.046230252	0.294805755	1.005584979	289	ERBB4,RELN,ENO1,ARRB1,EPHA7,DSCAM,ROR2,PROX1,AMBRA1,AXIN2,PRKD1,SMYD3,CD40,FAM20A,EFNA5,NOS3,MAGI2,ROBO1,MAP3K13,ZBTB20,TNFRSF1A,CDON,ADORA1,SLC4A4,SRCIN1,JAK2,NOS1,BEND3,NRG1,EPHA4,PDGFRA,ENG,PPP1R16B,ROR1,MMD,NTRK2,PRKAA2,ANGPT1,SEMA4D,MUSK,SASH1,PELI2,CAMTA1,ALK,TAOK3,TAB2,PTK2,FLT3,ITGA5,TTBK1,WNT5A,KITLG,PIK3R3,LHCGR,RPTOR,BCL2,KAT2B,MLXIPL,CCR7,FGFR2,ADCYAP1R1,CARD10,PID1,CDKN1B,CARD14,SOX9…
GOBP_REGULATION_OF_FIBROBLAST_MIGRATION	0.493033226	0.901877926	0.049490487	0.384485083	1.004805346	15	CORO1C,ZEB2,PTK2,WDPCP,PRKCE,GNA12,DDR2,BRAF,ARHGEF7,AKAP12
GOBP_TRANSFORMING_GROWTH_FACTOR_BETA_RECEPTOR_SIGNALING_PATHWAY	0.491508492	0.901877926	0.046415496	0.308382402	1.004371831	101	PTPRK,SOX11,CHST11,TGFBR3,SMAD9,SKI,VEPH1,PEG10,LDLRAD4,ITGB6,NKX2-1,ONECUT2,ZEB2,ENG,FBN2,GCNT2,NPNT,ZNF703,NRROS,SKOR2,IL17RD,STUB1,PTK2,CDKN2B,PRDM16,COL1A2,TGFB2,SMAD3,SNX25,FUT8,HTRA1,SPRY1,BMPR1A,SPRED2,MIR183,DKK3,CDH3,GDF5,ADAMTSL2,ITGB8,SKIL
GOBP_AUDITORY_RECEPTOR_CELL_DEVELOPMENT	0.492553191	0.901877926	0.049192752	0.379079341	1.003030959	16	TMC1,LHFPL5,TECTA,WDPCP,WHRN,KCNQ1,PLS1,MYO7A,SLITRK6,FGFR1,SCRIB
GOBP_POSITIVE_REGULATION_OF_UBIQUITIN_DEPENDENT_PROTEIN_CATABOLIC_PROCESS	0.493440969	0.901877926	0.046694804	0.332098861	1.002349663	37	AXIN2,TRIM67,SH3RF3,AGBL4,CBFA2T3,STUB1,PTK2,PRICKLE1,FBXW7,L3MBTL3,DISC1,NKD2,PTK2B,CLU,GCLC,FBXW8,AGTPBP1,PRKN
GOBP_MICROTUBULE_BASED_MOVEMENT	0.493506494	0.901877926	0.046230252	0.299058381	1.000396194	178	KIF1A,MAP2,FMN2,ATP2B4,TTC12,TMEM108,SYBU,KIF16B,CFAP44,DYNC1I1,BICDL1,KIF6,DLG2,TTLL9,ARL8A,KIF5C,JHY,BICD1,KLC1,MAK,PEX14,CCDC40,AGBL4,WDR19,DNAH5,ROPN1B,DNAI3,INPP5B,KIF26B,KIFC3,ARMC2,SYNE2,KIF25,KIF21A,SPAG17,DNAH17,DCTN1,RFX3,AQP4,TEKT5,WDPCP,ADAM7,MAP1B,APBA1,TEX101,DNAH14,DNAH11,SPAG16,TACR1,STAU2
GOBP_NEGATIVE_REGULATION_OF_PROTEIN_MODIFICATION_PROCESS	0.491508492	0.901877926	0.046415496	0.299039425	1.000181855	177	HHEX,CADM1,CDKN2A,DRD2,ARRB1,ATP2B4,PTPRT,SH3GL2,PPM1E,CDYL,SLC8A1,CORO1C,PKIB,DUSP10,CAMK2N1,SRCIN1,PAX6,SLIT2,TRIM44,PPP1R16B,NF1,PRKAA2,ANGPT1,SEMA4D,PTPRQ,TPPP,NR2F2,EPHB2,IMPACT,MLXIPL,MGAT5,BDKRB2,PID1,CDKN1B,WWTR1,SPAG9,NTRK3,MAPT,PRKCE,SLC8A3,PPP4R4,LIMK1,PTPRO,LYN,PPP1R15A,GSKIP,OXR1,PARD3,PRMT3,NTF3,SPRY1,ENPP1,IRAK3,DAB2IP,ERRFI1,FRY,SPRED2,FBLN1,MINAR1,UCHL1,INSM1,GCLC,PRKAG2,GADD45A,…
GOBP_REGULATION_OF_T_CELL_MIGRATION	0.494714588	0.902426179	0.048701086	0.375048914	1.00626632	17	STK39,LRCH1,WNT5A,DOCK8,RIPOR2,ABL2,ITGA4,APP
GOBP_CORTICAL_CYTOSKELETON_ORGANIZATION	0.494845361	0.902426179	0.047543419	0.353838367	1.006025797	25	FHOD3,EZR,NLGN1,EPB41L3,LCP1,FMNL1,PLS1,EPB41L1,ECT2,PTK2B,DLG1,LLGL2
GOBP_RESPONSE_TO_RETINOIC_ACID	0.49448345	0.902426179	0.046322779	0.319838566	1.002399596	56	PTCH1,BRINP1,RBP4,TNC,RORB,RXRG,RARA,ALDH1A2,BRINP2,BRINP3,ASXL1,WNT5A,FZD10,FGFR2,WNT3,SOX9,IGFBP2,OSR1,TBX1,ABL2,LYN
GOBP_POSITIVE_REGULATION_OF_ALPHA_BETA_T_CELL_ACTIVATION	0.496410256	0.904434778	0.047164246	0.34568174	1.000777289	28	RUNX1,ITPKB,HLX,JAK2,RARA,RUNX3,NFKBIZ,CARD11,BRD2,SHB,PRKCZ,IL23R,KLHL25,SYK,GLI3
GOBP_POSITIVE_REGULATION_OF_TRANSMEMBRANE_RECEPTOR_PROTEIN_SERINE_THREONINE_KINASE_SIGNALING_PATHWAY	0.496987952	0.904434778	0.046137916	0.320968097	0.999375443	52	SOX11,KIAA0319,TGFBR3,BMP7,NEO1,ZEB2,JAK2,ENG,NPNT,TBX20,GDF6,BMPER,CDKN2B,CRB2,SULF1,BMP5,TGFB2,FGF9
GOBP_GLUCOSE_IMPORT	0.496963563	0.904434778	0.046508405	0.331871791	0.998416537	36	TERT,SLC1A2,SORT1,HK2,PID1,POU4F2,OSBPL8,CD2AP,DRD1,ACE,IGF1,PIK3R1,ENPP1,PRKCI
GOBP_REGULATION_OF_NEURON_PROJECTION_REGENERATION	0.497365648	0.904490495	0.048311758	0.368381409	1.004504501	19	KIAA0319,NEO1,EPHA4,STK24,TNR,PTN,PTPRF,PRRX1,BRAF,PTPRS,RTN4R,RGMA,IGF1R
GOBP_MULTICELLULAR_ORGANISMAL_MOVEMENT	0.498426023	0.904618017	0.048022042	0.368010284	1.013303006	20	ATP8A2,PRKD1,DRD3,MYH14,GAA,SYNM
GOBP_DNA_CONFORMATION_CHANGE	0.498477157	0.904618017	0.046508405	0.336553037	1.002862746	34	HHEX,ASCC3,RFC3,HMGB1,NAV2,POLQ,MRE11,WRN,TOP1,FANCM,NBN,ZRANB3,MCM9,RECQL5,MCM4,BRIP1,HFM1
GOBP_POSITIVE_REGULATION_OF_ANIMAL_ORGAN_MORPHOGENESIS	0.497938144	0.904618017	0.047258734	0.354141499	1.001803036	24	ROBO1,ROBO2,GDNF,SOX9,SIX4,SPRY1,SIX1,WNT4,CSF1,HOXA11,HOXC11,STOX1,FGF8,NGFR,FGFR1,MESP1,WNT2
GOBP_RESPONSE_TO_TOXIC_SUBSTANCE	0.5004995	0.906681757	0.04558782	0.310565268	1.003433161	91	DRD2,BMP7,NOS3,DNMT3A,SLC30A10,PXDNL,GRIA1,MBP,SLC7A11,SELENOT,DDC,MGST2,KCNC1,KCNC2,CDH1,GABRB1,PON3,GCH1,SLC29A4,BCL2,MAP1B,SLC39A8,SRD5A1,TPO,AHR,ALDH1A1,LYN,RAB40B
GOBP_SUBSTRATE_ADHESION_DEPENDENT_CELL_SPREADING	0.501006036	0.906681757	0.045862034	0.324798177	1.000239971	45	SRGAP2,EFNA5,CORO1C,SRCIN1,PEAK1,KANK1,PTK2,PREX1,PARVA,UNC13D,PIK3R1,OLFM4,ITGA4,FBLN1,NRP1,BVES,PARVG,RREB1,BRAF,DOCK1,LAMB1,ARHGEF7,POSTN,CARMIL1,MELTF,ANTXR1,TEK,SRC,FERMT2,LAMA5
GOBP_REGULATION_OF_MIRNA_TRANSCRIPTION	0.501006036	0.906681757	0.045862034	0.324765733	1.000140057	45	TEAD1,TERT,PAX6,RARA,FOXA1,MRTFA,NFIB,SOX9,EGFR,TGFB2,SMAD3,BMPR1A,GATA2,KLF5,ETS1,NCOR2,MYOCD,POU2F1,PPARD,PRL,STAT3,POU5F1,SMAD4,NGFR,MYB,PDGFB,MYCN,MRTFB
GOBP_POSITIVE_REGULATION_OF_INTERLEUKIN_1_BETA_PRODUCTION	0.5	0.906681757	0.047069959	0.34800543	0.999088936	27	NLRP1,JAK2,CARD8,WNT5A,TMEM106A,IFI16,SMAD3,P2RX7,TLR4,APP,ISL1,CASP8,IL17A,STAT3,NOD1
GOBP_BILE_ACID_METABOLIC_PROCESS	0.503138075	0.907389498	0.047448319	0.36174213	1.005043309	21	PROX1,CYP39A1,UGT2A1,BAAT,KIT,OSBPL3,ERRFI1,OSBPL6,OSBPL1A,CYP46A1,ABCD3,NR5A2,AMACR
GOBP_VASCULAR_ASSOCIATED_SMOOTH_MUSCLE_CELL_PROLIFERATION	0.50204918	0.907389498	0.046601507	0.344151917	1.002976377	29	TERT,JAK2,NF1,TAFA5,FGFR2,CDKN1B,FGF9,DBH,IGFBP5,GNA12,IGF1,BMPR1A,DDR2,MEF2D,MYOCD
GOBP_NEUROMUSCULAR_PROCESS_CONTROLLING_BALANCE	0.50307377	0.907389498	0.046508405	0.34382556	1.002025259	29	NRXN1,BCR,CAMTA1,TNR,GAA,POU4F2,ADCY5,SLC1A3,NBN,APP,PCDH15,POU4F1,MYO7A,GM2A,HERC1,NEUROG1,ANKFN1
GOBP_CATECHOLAMINE_TRANSPORT	0.502543235	0.907389498	0.046230252	0.340383988	1.001264805	31	DRD2,OPRK1,SYT1,SLC6A3,DRD3,STX1A,GDNF,RAB3B,SLC29A4,GRK2,DRD1,SYT4,CNR1,CHGA,KCNB1,PRKN,ADORA3
GOBP_HEMOPOIESIS	0.502497502	0.907389498	0.045405923	0.290965735	1.000078443	369	HHEX,PAX5,CFLAR,TPM4,TGFBR3,ROR2,KIRREL3,ZFP36L2,RUNX1,LARGE1,AMBRA1,MLLT3,MECOM,ITPKB,MSH2,DACT2,THEMIS,FLI1,BCL11B,HDAC4,ITGB6,SMARCA2,CDH17,STAT5A,DUSP10,HLX,POU2AF1,TOX,RORA,JAK2,MEAF6,RBM47,PDGFRA,BCR,STAT6,LDB1,CBFA2T3,HMGB1,MYO1E,LYL1,ADD2,TESPA1,ETV6,NF1,DROSHA,ANGPT1,INPP5D,HOXA7,RARA,CDIN1,STAT5B,RUNX3,NRROS,FOXP1,NFATC1,MEIS1,TNFSF8,EEIG1,ZFAT,STK3,ASXL1,MEIS2,CDKN2B,BRPF3,FLT3,ST3GAL1…
GOBP_NEGATIVE_REGULATION_OF_OSTEOBLAST_DIFFERENTIATION	0.504123711	0.90791043	0.046694804	0.351570536	1.002876171	26	PTCH1,SKI,AXIN2,SEMA4D,RORB,SOX9,TWIST2,SMAD3,IGFBP5,CHRD,CDK6,RANBP3L,HDAC7,ID3,SFRP1,TMEM64
GOBP_ESTABLISHMENT_OF_RNA_LOCALIZATION	0.504024145	0.90791043	0.04558782	0.324918683	0.998639713	44	HHEX,DDX25,PEG10,IGF2BP3,SIDT1,KIF5C,MX2,NEAT1,RBFOX1,DDX19A,RFTN1
GOBP_FIBROBLAST_MIGRATION	0.505771249	0.908327936	0.047353425	0.366285991	1.008555226	20	CORO1C,ZEB2,PTK2,WDPCP,PRKCE,FUT8,GNA12,DDR2,BRAF,ARHGEF7,ARID5B,AKAP12
GOBP_LYMPHOCYTE_ACTIVATION	0.506493506	0.908327936	0.045044277	0.294649943	1.004582145	281	HHEX,CADM1,VAV3,PAX5,SOX11,ZFP36L2,RUNX1,AMBRA1,DAPL1,ITPKB,MSH2,THEMIS,BCL11B,CD40,NFATC2,HDAC4,SMARCA2,VTCN1,CDH17,DUSP10,HLX,EPHB1,POU2AF1,TOX,RORA,JAK2,STAT6,HMGB1,LYL1,TESPA1,DROSHA,INPP5D,RARA,STAT5B,RUNX3,LCP1,FOXP1,TNFRSF21,TNFSF8,SHLD1,CD276,FLT3,ST3GAL1,EPHB2,KITLG,DCLRE1C,PIK3R3,NFAM1,DOCK8,BCL2,CCR7,SMARCD3,RIPOR2,CDH26,KIT,IGFBP2,TPD52,TACR1,NFKBIZ,PAXIP1,CAMK4,PREX1,LFNG,SMAD3,FGL1,…
GOBP_POSITIVE_REGULATION_OF_MICROTUBULE_POLYMERIZATION_OR_DEPOLYMERIZATION	0.505795574	0.908327936	0.047543419	0.366869486	1.00038178	19	STMN2,NAV3,CDK5RAP2,DCTN1,MAP1B,CDKN1B,MAPT,MET
GOBP_RESPONSE_TO_HORMONE	0.506493506	0.908327936	0.045044277	0.290579235	0.999584008	378	OPRK1,CFLAR,KL,ESRRG,TGFBR3,ZFP36L2,BMP7,AXIN2,PRKD1,SMYD3,NPFFR2,EFNA5,NOS3,LMO3,NKX2-1,STAT5A,SLC30A10,ESRRB,GCK,PTGER2,POR,PPP1R9B,TNC,GRIA1,ABCC8,PAX6,BCL2L11,SLIT2,JAK2,CRHR1,NOS1,TRIM44,NKX2-2,STAT6,ADIPOR1,BCAS3,GAD2,SORT1,PRKAA2,KDM4C,RXRG,FAT1,RARA,STAT5B,NKX6-1,ROBO2,FOXP1,SLC25A33,FIBIN,NPAS4,KANK1,RARB,FOXA1,ARPC1B,STK39,GABRB1,SERPINA12,RDX,PTK2,HMGCS2,NCOA3,FLT3,PRKCA,MC4R,PIK3R3,LH…
GOBP_MEMBRANE_DEPOLARIZATION	0.507028112	0.908327936	0.045224744	0.322515188	0.998047353	47	HCN4,CACNA2D1,ANK2,SLC8A1,NEDD4L,KCNH2,TBX5,HCN1,KCNQ3,BCL2,P2RX7,CACNA1C,CAMK2D,PTPN3,ANK3,CACNA1G,CHRNB4,GCLC,PRKCZ,CACNG2,CHRNA5
GOBP_PROTEIN_LOCALIZATION_TO_CHROMATIN	0.507399577	0.908327936	0.047543419	0.371621588	0.997070713	17	MSH2,JARID2,CTCFL,VRK1,BRD2,MCM9
GOBP_IMMUNE_RESPONSE_REGULATING_CELL_SURFACE_RECEPTOR_SIGNALING_PATHWAY	0.507492507	0.908327936	0.044954307	0.303173124	0.995845023	118	VAV3,PRKCH,BPIFB1,PDE4B,UBASH3A,THEMIS,CD40,NFATC2,VTCN1,TESPA1,CACNB4,VAV2,EZR,INPP5D,FOXP1,TNFRSF21,TAX1BP1,MAPK10,CD276,PTK2,KCNN4,NFAM1,BCL2,CCR7,KIT,NFKBIZ,CD247,PRKCE,RFTN1,CD2AP,LIMK1,TRAT1,LYN,PIK3R1,FYB2,TLR4,PAWR,DAB2IP,CARD11,COLEC10,COLEC11,PAK1,FYN,FOSL2,RABGEF1,PTPN2,SHB,KLRC4-KLRK1,PDE4D,BRAF,PLPP4,MFHAS1,FYB1,BANK1,DENND1B,KLRC2,KLRC3,FCHO1,HCK,LIME1
GOBP_SOMATIC_STEM_CELL_POPULATION_MAINTENANCE	0.50708502	0.908327936	0.04558782	0.330625394	0.994666824	36	ZFP36L2,SKI,BMP7,SIX2,LDB1,MED27,TP63,SOX9,KIT,TBX1,BMPR1A,GATA2,BRAF,STAT3,POU5F1,SALL4,TAF6L,SFRP1,RBPJ,YAP1,KLF10
GOBP_LYMPHOCYTE_CHEMOTAXIS	0.507246377	0.908327936	0.241339977	-0.231445089	-0.990570745	15	SLC12A2,WNK1,CXCL13,ADAM10,S100A7,CX3CL1,SLC8B1
GOBP_REGULATION_OF_VASCULAR_ENDOTHELIAL_GROWTH_FACTOR_RECEPTOR_SIGNALING_PATHWAY	0.50845666	0.909429001	0.047448319	0.371048118	0.995532078	17	HHEX,ROBO1,NIBAN2,ITGA5,FGF9,DLL1,DAB2IP,NRP1,PDCD6,IL1B,NEDD4,CADM4
GOBP_T_CELL_MIGRATION	0.50996852	0.91150752	0.046975873	0.364460737	1.003529455	20	F11R,STK39,LRCH1,WNT5A,DOCK8,RIPOR2,ABL2,ITGA4,APP
GOBP_REGULATION_OF_SISTER_CHROMATID_SEGREGATION	0.511201629	0.913085295	0.045496781	0.340751893	0.998821025	30	SMARCA2,DPF1,HECW2,NSMCE2,CDK5RAP2,KAT2B,MAP3K20,SMARCD3,BCL7A,MAD1L1
GOBP_MORPHOGENESIS_OF_AN_EPITHELIAL_SHEET	0.51160444	0.913178884	0.045044277	0.329079892	0.99323773	37	SOX11,BMP7,FLRT3,PHLDB2,LAMA1,TBX20,LCP1,MRTFA,ITGA5,WNT5A,BMP5,JAG1,ARHGAP35,CCN1,ARHGAP24,MEGF8,RREB1
GOBP_POSITIVE_REGULATION_OF_MITOTIC_CELL_CYCLE	0.513052209	0.915136247	0.04468544	0.318892999	0.990990154	50	SMOC2,TERT,STIL,NSMCE2,STAT5B,FOXA1,RAD51B,RDX,MEIS2,PRKCA,RPTOR,SMARCD3,EGFR,PBX1,USP2,PLCB1,MTA3,APP,DDR2,ASNS,RRM2B,SHB,NEUROG1,STOX1,RPS6KB1
GOBP_NEGATIVE_REGULATION_OF_PROTEIN_LOCALIZATION	0.513486513	0.915284442	0.044418115	0.309101008	0.997350705	90	DRD2,BCL2L1,DCLK1,FRMD4A,MRAP2,ASTN2,NEDD4L,KLF7,NEO1,ABCC8,SIAH3,DRD3,NF1,NSFL1C,ANGPT1,MTNR1B,SP100,TRIM29,PID1,RIPOR2,MIR148A,MDFIC,ACVR1C,MAPT,DCLK2,CORO2B,ADTRP,OPRM1,LYPD1,PPP3CA,SYT4,TMEM98,CHGA,KCNB1,PRKN,PKIA,MFHAS1,RAB11FIP1,RHBDF2,GNAO1,VSNL1,SERGEF,MIDN,IL1B,MTOR,SFRP1
GOBP_CELLULAR_RESPONSE_TO_INORGANIC_SUBSTANCE	0.514	0.915573479	0.044418115	0.311404265	0.998933212	83	CFLAR,TFAP2A,KCNH1,ITPKB,SYT1,NFATC2,DLG2,CER1,KCNK3,MMP3,PRKAA2,NPTX1,NLGN1,RASAL1,KCNC2,KCNQ3,CDH1,STK39,WNT5A,CPNE4,ADCY7,CDKN1B,SLC39A8,EGFR,ADCY1,SMPD3,CAMK2D,ECT2,ANK3,NEUROD2,HMOX1,MTR,GLRA1,ADGRV1,KCNB1,PRKN,MAP1LC3A,BRAF,AKR1C3
GOBP_TEMPERATURE_HOMEOSTASIS	0.515484515	0.916763726	0.044240742	0.308948572	0.995421828	88	DRD2,ESRRG,KSR2,NOVA1,NMU,ADORA1,TRPM8,JAK2,STAT6,ADIPOR1,DIO2,PEMT,PPARGC1A,PRDM16,PTH2R,LPIN1,BMAL1,ACSL1,ALDH1A1,DBH,DRD1,ADCYAP1,DECR1,LAMA4,TNFRSF11A,TLR4,PLAC8,PRLR,ADAMTS5,LGR4,EBF2,CNR1,TLE3,SLN,NOX3,PLCL1,EDN2,SFXN5,ZNF516,STAT3,DOCK7,ACADL,TSHR,IL1B,SYK,RBPJ,PDGFC,EHMT1,FTO,PCTP,EPAS1,OMA1,ACOT11,MAP2K6,VEGFA,ALPL,NOVA2,IGF1R
GOBP_DETECTION_OF_STIMULUS	0.517482517	0.916763726	0.044064035	0.303639472	0.995286585	115	CADM1,CDH2,GRIK2,ATP8A2,KCNMB2,TMC1,NPFFR2,SYT1,ADORA1,EPHB1,EYS,CACNB4,LHFPL5,EXTL3,RGR,CAMKMT,PLCB2,TRPA1,TAC1,DACH1,GNGT1,OPN4,PTK2,SAG,ANO3,KIT,WHRN,TACR1,KCNQ1,SERPINE2,TTN,RYR2,COL11A1,ASIC2,JUP,TLR4,DISC1,OR13C2,CALCA,CDS1,CEP250,ADGRV1,PAK1,FYN,CRTAM,NOX3,CACNA2D4,GPR148,TAS2R16,OR51E2,TULP1,TAS2R7,PDE6C,CDHR2,NGFR,NOD1,NR4A1,SCN9A,PKD1L1,TMC2,GNAQ
GOBP_REGULATION_OF_AMIDE_METABOLIC_PROCESS	0.515768057	0.916763726	0.045044277	0.335927377	0.993341435	33	TNFRSF1A,EPHA4,SLC7A11,NTRK2,RTN4,RTN1,RPTOR,BIN1,SLC2A13,CHRNA7,IGF1,HAP1,CCN1,CLU,NSMAF,SORL1,PDK4,GSAP,SPON1
GOBP_APOPTOTIC_MITOCHONDRIAL_CHANGES	0.516785351	0.916763726	0.044954307	0.335233981	0.991291056	33	ERBB4,BCL2L1,EYA2,BCL2L11,NPTX1,HK2,HRK,BCL2,LMNA,BBC3,IGF1,TNFSF10,CLU,GCLC
GOBP_REGULATION_OF_GENERATION_OF_PRECURSOR_METABOLITES_AND_ENERGY	0.516549649	0.916763726	0.044329345	0.315810617	0.989775682	56	HDAC4,ZBTB20,GCK,SLC4A4,TMEM135,PPP1R3A,CBFA2T3,PRKAA2,SLC25A33,PRDM16,RPTOR,KAT2B,MLXIPL,P2RX7,NOS2,IGF1,ENPP1,APP,CXXC5,UCHL1,PRKAG2
GOBP_BILE_ACID_BIOSYNTHETIC_PROCESS	0.516913319	0.916763726	0.046694804	0.368357824	0.988313946	17	PROX1,CYP39A1,BAAT,OSBPL3,ERRFI1,OSBPL6,OSBPL1A,CYP46A1,ABCD3
GOBP_POSITIVE_REGULATION_OF_STEM_CELL_POPULATION_MAINTENANCE	0.517423442	0.916763726	0.046601507	0.364253811	0.98783898	18	SMARCA2,ESRRB,NCOA3,TP63,BCL7A,KDM2B
GOBP_MITOCHONDRIAL_RNA_METABOLIC_PROCESS	0.515541265	0.916763726	0.047448319	0.37798117	0.987808157	15	KANSL1,TRIT1,SLC25A33,TFB1M,WARS2,PRORP,PNPT1,EARS2,METTL4,LRPPRC
GOBP_VESICLE_BUDDING_FROM_MEMBRANE	0.518672199	0.918247113	0.045679041	0.356624804	1.001783579	23	MYO18A,SNAP91,TRAPPC9
GOBP_NEGATIVE_REGULATION_OF_INTRACELLULAR_TRANSPORT	0.519494204	0.918387752	0.046322779	0.363236062	0.990474139	19	NF1,ANGPT1,ARFIP1,SP100,MAP1B,MDFIC,ARHGAP8,PKIA,CRYAB,PCSK9,MRLN,FERMT1,PARK7
GOBP_IMPORT_INTO_NUCLEUS	0.52	0.918387752	0.043887984	0.312754502	0.989198314	65	E2F3,SIX2,PRKD1,JAK2,NF1,ANGPT1,KCNQ3,CDH1,STK3,RGPD4,PRICKLE1,RGPD3,LMNA,MDFIC,BACH2,SMAD3,FGF9,DRD1,JUP,ZIC1,PIK3R1,ECT2,PPP3CA,RANBP17,PPP3R1,RGPD5
GOBP_POSITIVE_REGULATION_OF_PROTEIN_LOCALIZATION_TO_NUCLEUS	0.52016129	0.918387752	0.044240742	0.325993315	0.986443778	38	TERT,PRKD1,JAK2,CACNB4,TCF7L2,CDH1,CARD10,WWTR1,SMAD3,CD2AP,JUP,ZIC1,PIK3R1,ECT2
[truncated: 1,142 more rows]
